# Supplementary material for: Transcriptomic profiles of muscle, heart, and spleen in reaction to circadian heat stress in Ethiopian highland and lowland male chicken
Source: Cell Stress Chaperones. 2018 Dec 18;24(1):175–94. doi: 10.1007/s12192-018-0954-6 (PMC6363629; doi:10.1007/s12192-018-0954-6)
Supplement: Supplementary file 1 — Normalized heart tissue gene expression data (in FPKM). (XLSX 4098 kb) [file 12192_2018_954_MOESM1_ESM.xlsx]

## Sheet: Read me
Supplementary data for:
Reaction to circadian heat stress in Ethiopian highland and lowland male chicken – heart, breast muscle, and spleen transcriptome profile differences between chicken from different locations and changes during day time
Marinus F.W. te Pas, Woncheoul Park, Krishnamoorthy Srikanth, Steve Kemp, Jun-Mo Kim, Dajeong Lim, Jong-Eun Park
Lowland and Highland Chicken received a number:
1-3	Chicken slaughtered in the morning
4-6	Chicken slaughtered at noon
7-9	Chicken slaughtered in the evening
Gene data are in FPKM (Fragments Per Kilobase Million) after normalization

## Sheet: Original data heart
tracking_id	Abbreviation	Gene Name	Highland chicken 1	Highland chicken 2	Highland chicken 3	Highland chicken 4	Highland chicken 5	Highland chicken 6	Highland chicken 7	Highland chicken 8	Highland chicken 9	Lowland chicken 1	Lowland chicken 2	Lowland chicken 3	Lowland chicken 4	Lowland chicken 5	Lowland chicken 6	Lowland chicken 7	Lowland chicken 8	Lowland chicken 9
ENSGALG00000000003	PANX2	pannexin 2	0.0131037	0.0329005	0.332456	0	0.0654204	0.145302	0	0	0.0417675	0.104807	0	0.0455368	0.0935025	0.0598952	0	0.0526003	0	0.0219527
ENSGALG00000000004	RFK	riboflavin kinase	4.1436	4.60781	5.05395	4.14937	4.82098	4.20459	5.04392	4.50376	4.28283	4.4304	4.75231	4.48295	4.26117	5.28998	4.37889	4.64379	4.39534	4.39882
ENSGALG00000000011	LOC427084	hypothetical LOC427084	4.12961	4.44488	4.6591	4.42974	4.37298	4.59376	4.87532	4.39952	3.97118	4.55153	4.89305	4.27536	4.54991	4.94839	4.33871	4.21164	4.4337	4.03151
ENSGALG00000000013	LOC419511	similar to Dual specificity phosphatase 11 (RNA/RNP complex 1-interacting)	3.51294	2.69722	3.32853	3.07017	2.1855	2.50274	3.10419	2.71137	2.68011	2.62228	3.15598	3.04323	3.25331	2.79198	3.19358	2.36937	2.79104	3.01992
ENSGALG00000000014			0.0782305	0.120674	0.633973	0.52681	0.398561	0.257438	0.274255	0	0.128802	0.221684	0	0.253938	0.535495	0.748857	0.105026	0.63923	0	0.310003
ENSGALG00000000017			3.76317	3.58842	4.7691	3.47004	3.7111	3.42841	4.15498	3.4425	3.11144	4.19986	3.79214	3.85231	5.3946	4.29779	3.64362	3.91522	3.61913	3.30661
ENSGALG00000000019	aak1	AP2 associated kinase 1	2.8471	2.81815	2.62538	2.855	2.24832	2.75663	2.54576	3.28229	2.74514	2.43245	2.13355	2.14431	2.38812	1.59014	2.37457	2.50717	2.77389	2.77495
ENSGALG00000000033	nfu1	NFU1 iron-sulfur cluster scaffold homolog (S. cerevisiae)	6.65699	7.07402	7.31399	7.13469	7.03341	7.03684	6.98561	6.77324	7.65657	7.24227	7.31019	7.31399	7.05732	7.32594	6.94631	6.92054	6.92926	7.2755
ENSGALG00000000038	LOC431235	similar to Chymotrypsinogen 2 precursor	3.57279	3.88796	6.36265	4.03151	3.59795	5.95559	5.66556	3.98267	5.26838	4.88537	5.08467	6.03279	6.92666	5.01616	5.54847	5.31767	7.16138	5.17767
ENSGALG00000000040	C16orf14	chromosome 16 open reading frame 14	7.32594	7.70039	7.93198	7.7302	7.60483	7.41615	7.18435	7.20028	7.50318	7.79803	7.98897	7.19375	8.18579	8.00641	7.46975	7.53041	7.75734	7.57885
ENSGALG00000000041			5.42871	5.40521	4.8587	5.07003	5.51259	5.4411	4.82399	5.58165	5.52389	5.42075	5.24926	5.0334	4.90558	4.53	5.51649	5.0865	5.29763	5.57689
ENSGALG00000000043	usf1	upstream transcription factor 1	5.33782	5.54847	5.81131	6.49849	5.73176	5.75871	5.94011	5.91924	5.4411	4.69271	5.59321	5.21029	6.47982	5.33612	5.17061	5.63873	6.00238	5.84736
ENSGALG00000000044	WFIKKN1	WAP, follistatin/kazal, immunoglobulin, kunitz and netrin domain containing 1	0	0	0	0.168476	0	0	0	0	0	0	0	0	0	0	0	0	0	0
ENSGALG00000000048			0.953046	1.18305	0.689141	1.02432	1.72647	1.79751	0.942347	1.7075	1.31503	0.618744	1.17488	1.43697	1.05488	1.4347	1.19381	1.37401	1.03634	1.15989
ENSGALG00000000049	CSDC2	cold shock domain containing C2, RNA binding	0.0998024	0	0	0	0	0	0.0821231	0	0	0	0	0	0	0	0	0.069689	0.0608397	0
ENSGALG00000000054	OAT	hypothetical LOC426431; ornithine aminotransferase	7.17134	7.25303	6.88766	4.9886	6.73174	7.10625	7.10178	7.25303	7.61359	7.58704	7.0045	7.28525	6.38499	6.75905	7.09785	7.45614	7.25303	7.42067
ENSGALG00000000055	MAP2K1IP1	mitogen-activated protein kinase kinase 1 interacting protein 1	6.5006	6.89305	7.2383	6.78456	6.82113	6.74645	6.82394	6.56841	6.73174	6.88503	6.86763	6.85306	7.15515	7.04273	6.95568	6.8957	6.6597	6.77601
ENSGALG00000000056	LOC425452	dual adaptor of phosphotyrosine and 3-phosphoinositides; hypothetical LOC425452	2.20164	1.15548	0.717628	1.91101	1.29749	1.76494	1.55117	1.63708	0.640467	1.54915	1.85915	2.35634	0.981299	0.979283	1.54965	1.53402	1.13897	0.931446
ENSGALG00000000059	TUBB6	tubulin, beta 6; similar to Tubulin beta-5 chain (Beta-tubulin class-V); similar to tubulin, beta 3; tubulin, beta 2B	0	0	0	0.43074	0	0	0.21779	0.159847	0	0.0847128	0.155777	0.194488	0	0.353229	0.183441	0	0.23811	0
ENSGALG00000000062	ARMC1	armadillo repeat containing 1	4.06795	4.44676	4.42662	4.08089	4.42974	4.63234	4.41003	4.38079	4.78227	4.43445	4.50533	4.23557	3.85231	4.66459	4.44488	4.46525	4.52471	4.55227
ENSGALG00000000065	psma5	proteasome (prosome, macropain) subunit, alpha type, 5	5.33409	5.31955	5.73464	5.95559	5.4713	5.45409	5.92924	5.4794	5.2189	5.38354	5.52515	5.4646	6.05641	5.07844	5.30888	5.23959	5.25666	5.20068
ENSGALG00000000067	spr	sepiapterin reductase (7,8-dihydrobiopterin:NADP+ oxidoreductase)	2.47534	1.30896	3.0248	2.37457	1.36095	1.7779	2.21374	0.16496	1.79859	2.69241	2.19226	2.99443	2.70838	1.5577	1.69783	1.78652	2.48499	2.14386
ENSGALG00000000071			0.341214	0.544477	0.77132	0.504485	0.238319	0.563617	0.218276	0.171909	0.502208	0.850829	0.507865	0.201116	0.308833	0.819055	0.569506	0.503097	0.285209	0.936355
ENSGALG00000000075	scrib	hypothetical protein LOC777448; scribbled homolog (Drosophila)	1.02391	1.61086	1.3061	1.44775	1.8105	2.00762	0.860029	1.79238	1.92954	1.37658	1.27007	1.19817	1.4595	0.79146	1.31541	1.87881	2.04134	1.77629
ENSGALG00000000076	NRBP2	nuclear receptor binding protein 2; similar to MADML	4.13536	4.02936	4.91836	4.81168	3.30334	3.49543	3.42012	4.26461	3.32342	3.63666	3.52039	3.61249	4.89381	3.56898	4.37106	3.86192	3.94263	3.75017
ENSGALG00000000080	FER1L5	fer-1-like 5 (C. elegans)	0.388559	0.28068	0.670262	0.755593	0.380243	0.517937	0.438847	0.378524	0.40345	0.268314	0.346776	0.318	0.973933	0.546677	0.53977	0.48258	0.420895	0.405902
ENSGALG00000000081	lao	L-amino-acid oxidase precursor	1.74203	0.0668903	0	1.15003	0.074984	0	1.26139	1.82012	0.445361	0.28257	0.102602	0.976005	0.152217	0.111511	0.0568165	0	2.87183	0.630421
ENSGALG00000000085	GFPT1	glutamine-fructose-6-phosphate transaminase 1	3.34109	3.51819	3.39876	3.18737	3.51294	3.3835	3.14904	3.13959	4.14223	3.42789	3.19059	3.30334	3.23655	3.25528	3.173	3.0998	3.65351	3.81696
ENSGALG00000000086	TIMM17A	translocase of inner mitochondrial membrane 17 homolog A (yeast)	5.8069	6.1519	6.45105	5.80869	6.22785	6.09735	6.35712	5.65457	6.12741	6.06773	6.25385	5.70405	6.48683	6.53485	5.9075	5.95399	5.88209	6.18802
ENSGALG00000000091	INTS4	similar to INT4 protein; similar to Integrator complex subunit 4; integrator complex subunit 4	2.94922	2.96312	2.73032	2.6444	2.96451	3.07527	2.87859	3.05027	2.81324	3.13232	2.79446	2.87898	2.27987	2.72055	2.93666	2.65242	3.08346	2.74514
ENSGALG00000000094	adipor1	adiponectin receptor 1	4.07059	4.18875	4.59134	4.47292	4.19873	4.12657	4.19574	4.04624	4.15003	3.79162	4.03425	3.82136	4.98951	3.6894	3.75538	4.25048	4.14864	4.32054
ENSGALG00000000098	ANTXR1	anthrax toxin receptor 1	0.111152	1.15137	0.105026	0.32013	0.542781	1.09098	0.303018	0.0504733	0.67995	1.01241	0.439241	0.479635	0.142597	0.0964207	0.923705	0.477633	0.545967	0.780074
ENSGALG00000000099	LOC428541	similar to LOC398586 protein	0.074683	0.0816511	0.136324	0.0802719	0.158814	0.260283	0.168737	0.411426	0.184277	0.239054	0.0924712	0.199931	0.267449	0.347589	0.323752	0.129299	0.0819952	0.0960897
ENSGALG00000000102	Ube2t	ubiquitin-conjugating enzyme E2T (putative)	1.56641	1.10553	0.807305	0.730498	0.289977	0.810214	0.708804	0.580316	0.559383	1.45081	0.995011	1.28256	0.527428	0.746414	2.09524	1.05271	0.824913	0.621772
ENSGALG00000000104	LOC395100	cryptochrome 4	1.7779	1.6653	1.3892	1.81949	1.58917	1.04541	1.81095	1.27775	1.40398	1.76931	1.94564	1.17694	2.57289	1.67903	1.25776	1.43301	1.0446	1.49867
ENSGALG00000000106			3.19358	3.02089	2.90166	2.8834	2.9307	2.86439	3.41948	3.0678	2.90295	3.03315	3.08688	2.93768	2.57254	3.09727	2.90396	2.64986	3.32489	2.73381
ENSGALG00000000107	TRIM7	tripartite motif-containing 7	0.242415	0.108428	0.949196	0.415701	0.357468	0.0617359	0.682738	0.306555	0.116144	0.137176	0.260496	0.403121	0.929045	0.484768	0.317146	0.682738	0.387719	0.129463
ENSGALG00000000109	AFMID	arylformamidase	3.54835	2.99394	3.88595	3.7708	3.52936	3.48023	3.43409	3.81744	2.94683	3.30334	3.17542	3.42429	3.89138	3.78852	3.39154	3.38765	3.60322	2.92199
ENSGALG00000000112	PLP1	proteolipid protein 1 (Pelizaeus-Merzbacher disease, spastic paraplegia 2, uncomplicated)	0	0	0.242132	0	0	0	0	0	0	0.114528	0	0	0	0	0	0.125143	0.222405	0
ENSGALG00000000113	zmat3	zinc finger, matrin type 3; similar to zinc finger protein WIG1	0.891132	1.08181	1.08837	1.01798	0.777232	0.822111	0.900704	1.07715	0.95869	0.735167	0.700097	0.612242	1.31638	0.81653	0.806152	0.760601	1.30512	1.38465
ENSGALG00000000114	GKN1	gastrokine 1	0	0	0	0	0	0	0	0	0	0	0	0	0	0	0	0	0	0
ENSGALG00000000115	LOC395192	Hep21 protein	0.134065	0	0	0	0	0	0	0	0	0.35384	0.31439	0	0.437199	0	0	0.187573	0	0
ENSGALG00000000117	TRIM27	tripartite motif-containing 27	2.14699	1.11047	3.42372	2.38251	1.13286	0.697129	1.24335	0.673014	2.95854	1.80688	2.45002	2.97788	3.47723	3.48023	2.54022	2.88575	1.47709	3.45778
ENSGALG00000000119	GKN2	gastrokine 2	2.11145	1.81714	1.51012	5.30174	0.983049	1.06635	2.95803	1.34773	2.25361	1.88067	2.31013	0.545567	3.33886	4.25048	1.31894	1.42991	1.357	1.1366
ENSGALG00000000120	Bmp10	bone morphogenetic protein 10	0.107519	0.52227	0.146915	0.327589	0.463654	0.282326	0.0877703	0.445361	0.297981	0.0692808	0.255405	0.0379025	0	0.396049	1.24109	0.206515	0.174463	0.260283
ENSGALG00000000122	GNB2L1	guanine nucleotide binding protein (G protein), beta polypeptide 2-like 1	9.51508	9.58591	9.66551	9.3165	9.55541	9.51508	8.7981	9.66551	9.88973	9.76309	9.3165	8.81603	9.81114	9.2433	9.7299	9.33186	10.0089	9.79385
ENSGALG00000000123			0	0	0.492198	0	0	0.075536	0.0756411	0	0	0.0598952	0	0	0	0	0	0	0	0
ENSGALG00000000129	TCF25	transcription factor 25 (basic helix-loop-helix)	4.69112	4.70423	5.06227	4.42178	4.77632	4.75085	4.71058	4.63447	4.85463	4.82574	4.95418	4.59376	5.26036	4.8423	4.90708	4.80729	4.87218	4.83141
ENSGALG00000000132	Arhgap25	Rho GTPase activating protein 25	2.65577	2.32771	1.31371	3.88724	2.6639	2.09933	4.33459	3.25728	1.98189	3.76368	3.50759	3.07819	3.79622	2.93165	4.6958	3.6719	1.64622	1.77887
ENSGALG00000000136	B-NK	NK receptor-like	0.228742	0	0	0.371678	0	0.176428	0	0	0	0.131335	0	0.515352	0	0.265879	0	0	0	0
ENSGALG00000000137	SNRPE	small nuclear ribonucleoprotein polypeptide E	6.48683	6.26463	6.39075	6.64161	6.07822	6.13678	6.48292	6.29396	6.26463	6.33686	6.83687	6.17957	6.31052	6.82113	6.70732	5.84736	6.06265	5.99159
ENSGALG00000000139			1.21954	0.650703	0.255596	0.764674	0.793067	0.6412	0.142102	0.91663	0.456785	0.824407	0.826577	0.28257	0.821599	0.257153	0.850313	0.390094	0.636669	0.666895
ENSGALG00000000140	LOC425479	hypothetical LOC425479	0	0	0	0	0	0	0	0	0	0	0	0	0	0	0	0	0	0
ENSGALG00000000141	BLB2	MHC class II antigen B-F minor heavy chain; MHC class II beta chain	7.73524	8.59235	7.95083	9.00102	9.03701	9.33186	9.13042	8.77731	8.18048	9.06088	8.55707	8.92708	8.4753	7.77661	8.89019	7.97509	9.13042	8.58376
ENSGALG00000000142	CEPT1	choline/ethanolamine phosphotransferase 1	4.76507	4.34983	4.36524	4.27071	4.36245	4.34425	4.35284	4.32699	4.34074	4.52625	4.30483	4.08198	3.97221	4.72817	4.30876	4.12961	4.21424	4.25795
ENSGALG00000000146	SUPT6H	suppressor of Ty 6 homolog (S. cerevisiae)	2.89707	3.01404	2.21152	2.55067	3.15433	3.10616	2.42706	3.19946	3.16628	2.4461	2.47331	2.5824	2.17221	2.09322	2.70838	3.04376	2.89346	3.20383
ENSGALG00000000149	LOC768941	similar to olfactory receptor OR14-7	0	0	0	0	0	0	0	0	0	0	0	0	0	0	0	0	0	0
ENSGALG00000000150			10.4343	10.5782	9.83885	9.43096	10.1574	9.69461	9.28498	10.3062	10.0413	10.6405	10.0932	9.63607	9.07306	9.94189	10.4155	9.7299	10.4727	10.0413
ENSGALG00000000151	ADAMTS19	ADAM metallopeptidase with thrombospondin type 1 motif, 19	0.375636	0.574215	0.397604	0.153488	0.396634	0.498481	0.19084	0.337402	0.371678	0.792292	0.395311	0.157922	0.253414	0.425935	0.607391	0.403121	0.571641	0.333459
ENSGALG00000000154	DENND2D	DENN/MADD domain containing 2D	1.51733	0.61151	0.806152	3.81029	0.866431	0.720081	2.62441	0.862888	0.623312	0.443972	0.566601	2.92912	0.32191	0.499232	0.274512	0.457488	0.946849	0.676329
ENSGALG00000000155	LOC768958	similar to olfactory receptor Olr288	0	0	0	0	0	0	0	0	0	0	0	0	0	0	0	0	0	0
ENSGALG00000000156	LOC768702	similar to ring 3	6.22971	5.49565	5.39014	6.28373	5.74982	5.72242	5.49424	5.75399	5.32805	5.17767	5.41131	5.8712	6.0958	5.61828	5.40787	5.36931	5.8568	5.6876
ENSGALG00000000158	B-MA1	B locus M alpha chain 1	3.52393	4.06196	4.64006	4.5438	5.00661	4.74368	5.0595	4.52327	3.66344	5.0822	4.55153	4.35225	4.84326	4.49505	4.58257	3.65887	5.32293	4.22111
ENSGALG00000000160			1.20765	1.38811	1.7934	1.58184	1.65179	1.61881	1.0826	1.86755	2.36402	1.36418	1.90257	1.51145	1.65643	1.55392	1.85517	1.60115	2.01408	2.3121
ENSGALG00000000161	ISOC1	isochorismatase domain containing 1	2.34623	2.50776	3.0053	2.92687	2.97991	3.15765	3.26486	2.80118	3.29156	3.31616	3.20383	2.96885	2.87034	2.99078	2.76904	3.82028	3.59263	3.45184
ENSGALG00000000162	LOC768619	similar to class II histocompatibility antigen M beta chain 2	0.231294	1.09586	0.540824	1.28536	0.930069	0.751218	0.107228	0.789814	0.753619	0.547835	1.38724	3.35282	3.45598	0.797895	0.306939	0.0978384	0.951102	0.521495
ENSGALG00000000164	MYBPH	myosin binding protein H	1.59014	0.422582	3.77905	2.73227	0.277472	0.0506376	0.934589	0.632792	1.53309	1.58524	2.48541	0.828752	4.02619	0.657325	2.06823	2.63895	3.21604	1.47612
ENSGALG00000000165	Cds2	CDP-diacylglycerol synthase (phosphatidate cytidylyltransferase) 2	3.89946	3.61461	3.25728	3.65562	3.44831	3.35183	3.48863	3.92031	3.89174	3.14276	3.02198	3.14115	3.63617	3.00737	3.22714	4.00681	3.37942	3.8928
ENSGALG00000000166	B-MA2	B locus M beta chain 2	4.45747	4.63926	4.51432	4.88898	5.3599	4.63842	5.0977	4.98778	4.26394	5.50956	5.20309	5.22096	4.86383	4.5944	5.26036	4.42368	5.35321	4.6762
ENSGALG00000000168	Adora1	adenosine A1 receptor	1.56231	3.07878	3.64784	2.73083	2.52517	2.82412	2.02525	1.66227	2.29912	2.73874	2.4674	2.18202	3.86529	2.45562	2.46599	3.22452	1.76831	1.87141
ENSGALG00000000169	pcnA	proliferating cell nuclear antigen	5.59779	5.57231	5.59321	5.85303	5.83329	5.73026	6.05321	5.42981	5.23754	5.70036	5.16423	5.33001	6.24381	6.46124	5.36406	5.52389	5.29677	5.28064
ENSGALG00000000171	c20orf30	chromosome 20 open reading frame 30	1.98014	1.99759	2.42706	2.0086	2.03076	1.91336	2.01464	1.86148	1.74307	2.37079	2.43892	2.39616	2.2936	2.11489	2.48644	2.15414	2.09615	1.9788
ENSGALG00000000172	MYOG	myogenin (myogenic factor 4)	0	0	0.128653	0	0	0	0	0	0	0.123074	0	0.0654204	0	0	0	0.0665106	0	0
ENSGALG00000000177	KLF3	Kruppel-like factor 3 (basic)	4.77772	3.23854	2.5894	2.57818	2.78248	2.62011	2.34864	2.78461	2.9677	3.16735	3.32599	3.21665	2.28647	3.09863	2.6963	2.64064	2.9739	3.0678
ENSGALG00000000178	BF2	major histocompatibility complex class I glycoprotein; HLA-G histocompatibility antigen, class I, G	9.52962	7.83998	8.02578	9.7299	7.8084	7.99518	10.2581	8.74763	7.89744	6.92926	7.61359	9.12168	8.66665	8.59235	7.50688	7.88133	8.25394	8.13262
ENSGALG00000000181	TAP2	transporter 2, ATP-binding cassette, sub-family B (MDR/TAP)	6.68707	3.88951	4.41698	7.59124	4.97107	4.79736	6.856	5.74724	4.6958	4.55541	4.76244	6.5966	5.16815	4.71351	4.98951	4.51229	4.89704	4.83463
ENSGALG00000000182			0.633175	1.29802	0.80395	1.60633	1.19625	1.12276	0.499962	1.54576	1.22709	1.01448	1.43429	0.830526	2.69675	0.505377	1.09501	1.33525	1.3219	1.95955
ENSGALG00000000183	STAMBP	STAM binding protein	2.4457	2.62137	3.16785	2.81535	2.46645	2.88575	2.34104	2.84337	2.86654	2.52643	2.13246	2.6605	2.98548	2.36937	2.71528	2.76106	2.59657	3.01404
ENSGALG00000000184	SLC27A6	solute carrier family 27 (fatty acid transporter), member 6	0.0387087	0.414414	0.496344	0.0892534	0.480792	0.52681	0.0426378	0.183621	0.262733	0.637109	0.46396	0.0329005	0.246632	0.549698	0.19819	0.445024	0.145786	0.557408
ENSGALG00000000186	MTCH1	mitochondrial carrier homolog 1 (C. elegans)	1.7873	2.49893	3.29747	2.90396	2.4165	2.59242	2.26641	2.3578	2.85646	2.69433	2.2952	2.30115	3.51572	2.48541	2.8449	3.15538	2.16243	3.20945
ENSGALG00000000187	LOC419935	hypothetical LOC419935; similar to gamma filamin protein	2.18847	2.67089	1.9381	1.91246	2.12942	2.42789	1.88955	0.119834	4.34849	1.03434	0.898889	1.78692	1.60792	1.39815	1.68429	2.41964	1.29142	4.4521
ENSGALG00000000188			0	0	0	0	0	0	0	0	0	0	0	0	0	0	0	0	0	0
ENSGALG00000000189	Ythdc2	YTH domain containing 2	2.74182	2.5017	2.30166	2.07601	2.63983	2.57774	2.40606	2.39518	2.06115	2.90893	2.6639	2.60517	1.43845	3.05069	2.46384	2.68109	2.12545	2.16898
ENSGALG00000000193			0.145786	0.288578	0.108428	0.14934	0.13821	0.19838	0.120951	0.151761	0.321112	0.259247	0.136503	0.0833112	0.275004	0.195613	0.268089	0.209233	0.147242	0.392801
ENSGALG00000000194			0.112547	0.534114	0.524439	0.455704	1.42749	0.576517	0.0723742	0.218276	0.261995	0.0308538	0.430086	0.123848	0.301594	0.176258	0.534114	0.903382	0.32464	0.332456
ENSGALG00000000195	SLC23A2	solute carrier family 23 (nucleobase transporters), member 2	0.961034	1.47149	0.787877	0.664452	1.05078	1.14495	0.956378	1.06583	1.53052	0.776059	0.978784	0.822111	0.94283	0.412146	0.564495	1.20903	1.16082	1.48714
ENSGALG00000000196	DAD1	defender against cell death 1	6.8957	6.7786	6.96527	6.81907	6.70281	6.78165	6.76523	6.92054	6.90836	7.12796	6.98561	6.82866	6.96527	6.57055	7.03341	6.79522	6.94095	6.8706
ENSGALG00000000199	LOC425256	similar to class II histocompatibility antigen B-L beta chain (clone p14); Y-Lb III	0	0.484768	0	1.16217	0.494522	0.368	0.556949	0.607391	0	0.0992882	0.567347	0.860975	0.259495	1.01589	0.562025	0.340084	0	0.195396
ENSGALG00000000201	Plekhm1	pleckstrin homology domain containing, family M (with RUN domain) member 1	1.75051	1.61933	2.70018	3.11579	2.17747	2.14818	2.52077	2.47739	2.59189	1.82748	1.9689	2.16704	3.29459	1.92544	2.29691	2.32159	2.07232	2.61716
ENSGALG00000000206	RASSF2	Ras association (RalGDS/AF-6) domain family member 2	3.23492	3.08824	2.49843	2.54415	3.15307	3.3613	2.27927	3.35449	2.57632	3.81206	3.29564	3.19903	2.85247	2.58754	3.4216	2.59497	3.20945	2.69528
ENSGALG00000000208	MCC	mutated in colorectal cancers	0.565791	0.696265	0.241034	0.439903	0.894651	0.933615	0.544882	0.711968	0.672264	0.660183	0.499232	0.400624	0.304194	0.300256	0.506124	0.725032	0.685464	0.527428
ENSGALG00000000209	PRNP	prion protein (p27-30) (Creutzfeldt-Jakob disease, Gerstmann-Strausler-Scheinker syndrome, fatal familial insomnia)	5.28499	4.86886	4.4337	6.27222	5.36638	5.33209	5.67751	5.88469	5.35089	4.76421	4.46181	5.55872	5.29384	4.49313	4.99404	5.34949	5.39122	5.43644
ENSGALG00000000215			1.03351	1.10026	0.889458	0.564848	0.896178	0.755593	0.91663	0.770134	0.761441	0.667683	0.380243	0.672264	0.324348	0.888872	0.572999	0.689505	0.629575	0.779301
ENSGALG00000000217	Ppfia4	protein tyrosine phosphatase, receptor type, f polypeptide (PTPRF), interacting protein (liprin), alpha 4	0.130054	0.0453642	0	0.0410045	0.0517846	0.0364259	0.0501622	0.0370334	0.0516631	0.0231323	0	0	0	0	0	0	0.0176542	0.0295309
ENSGALG00000000218	SRP19	signal recognition particle 19kDa	4.61854	4.30228	4.14084	4.32195	4.2957	4.11623	4.23234	4.12055	3.96433	4.95513	4.57251	4.51931	3.8546	5.12598	4.52625	3.96121	4.34983	3.61402
ENSGALG00000000220			1.6001	2.08024	2.00655	1.60498	1.67724	1.95496	1.82278	1.92772	1.60832	1.90257	2.0847	1.53947	1.07495	1.9646	1.60406	1.65643	2.09675	1.61783
ENSGALG00000000221	PROM2	prominin 2	0	0	0	0	0	0	0	0	0	0	0	0	0	0	0	0	0	0
ENSGALG00000000223	TMEM183B	transmembrane protein 183B	6.08549	5.26036	5.5746	5.06562	5.1734	5.14374	4.73172	5.0595	5.35562	5.38458	5.89275	5.4411	5.9784	5.66667	5.44764	5.20237	5.50514	5.34353
ENSGALG00000000225			1.98327	0.912253	0.927693	1.81664	0.769692	1.86642	1.33297	1.03595	1.0446	0.74936	1.69999	0.896729	1.3514	0.800867	1.23809	0.529565	1.09739	1.20903
ENSGALG00000000226	Tmem9	transmembrane protein 9	1.14081	0.456527	1.07348	0.80395	0.432494	0.366682	1.13006	0.80933	0.989698	0.537816	0.655958	0.414062	0.695816	0.712828	0.982172	0.683536	0.717994	1.07209
ENSGALG00000000227	Dpysl2	dihydropyrimidinase-like 2	3.84962	4.2835	3.08591	3.38165	4.12657	4.13481	2.71034	4.03563	4.11572	4.11388	3.44291	3.87461	3.74847	2.59986	3.87649	4.18639	4.25528	4.09322
ENSGALG00000000230	CBX1	similar to chromobox homolog 1 (HP1 beta homolog Drosophila ); chromobox homolog 1 (HP1 beta homolog Drosophila )	3.96496	4.58465	3.67035	3.9396	4.55695	4.67689	3.51819	4.70028	4.63609	4.14937	4.24372	4.30277	3.60021	3.59002	4.38547	4.49008	4.5046	4.36118
ENSGALG00000000231	BNIP3L	BCL2/adenovirus E1B 19kDa interacting protein 3-like	5.09495	4.8323	4.16308	4.09619	4.58842	4.45088	4.24435	4.51351	4.72495	4.77485	4.91507	4.48738	3.67258	5.26136	4.65693	4.45429	4.21793	4.687
ENSGALG00000000233	sp2	Sp2 transcription factor	1.72335	1.77419	2.01637	2.68534	2.14036	2.12498	1.77006	1.93906	2.50915	1.69783	1.90507	1.83227	3.20208	1.66465	2.16046	1.9981	2.02227	1.9747
ENSGALG00000000234	EPB41L4A	erythrocyte membrane protein band 4.1 like 4A	0.445639	0.62814	0.364943	0.486557	0.587478	0.806909	0.61838	0.789252	0.53827	0.510425	0.532613	0.499615	0.377568	0.719161	0.695398	0.736343	0.847817	0.432163
ENSGALG00000000235			5.03682	5.11889	4.64149	5.22096	5.2405	5.13406	5.0466	5.27576	4.80048	4.91343	5.0895	4.99041	4.46108	4.52254	4.95195	5.05287	5.07384	4.93986
ENSGALG00000000238	MVP	major vault protein	4.04674	4.1316	4.54183	4.82399	4.24675	4.28559	4.23027	4.21925	4.33043	4.22957	4.11881	4.71058	4.70349	3.61811	4.43187	4.5717	4.5077	4.3717
ENSGALG00000000239			0	0	0	0	0	0	0	0	0	0.144454	0	0	0	0.284614	0	0	0	0
ENSGALG00000000241	STARD4	StAR-related lipid transfer (START) domain containing 4	1.71372	1.87007	2.24189	2.04249	2.20016	2.10109	2.33564	1.65353	1.95626	2.0856	1.8909	2.01823	1.9938	2.64986	2.13095	1.98236	1.26766	1.59313
ENSGALG00000000242	EBF2	early B-cell factor 2	0.611862	1.06496	0.554946	0.580674	0.863794	0.886324	0.503451	0.726724	0.616767	0.801344	0.763557	0.854054	0.169977	0.451507	0.652384	0.819474	0.64785	0.672264
ENSGALG00000000243	Rdm1	RAD52 motif 1	2.97503	1.71845	3.03202	2.68202	3.13959	2.79395	3.04218	2.33891	2.75515	3.37363	2.98961	2.65536	2.91794	2.97435	3.21832	3.21255	3.03415	2.74268
ENSGALG00000000244			2.4604	3.66411	4.64379	3.32342	4.04174	3.66037	2.63531	3.02304	4.09379	4.3705	4.62024	3.95843	5.12784	4.28012	4.37497	4.42974	4.24435	4.14084
ENSGALG00000000247	WDR36	WD repeat domain 36	3.64784	3.77455	3.5151	3.27062	3.64484	3.35079	3.62435	3.68256	3.67849	3.56168	3.47399	3.38988	3.10567	3.76212	3.39391	3.45883	3.6473	3.43255
ENSGALG00000000249	gH	growth hormone 1	0	0	0	0	0	0.293461	0	0.11021	0.15511	0.239774	0	0	0.557408	0.233645	0	0.125007	0	0
ENSGALG00000000251	Cd79b	CD79b molecule, immunoglobulin-associated beta	0.467622	0.37372	0.32013	0	0.948684	0.621033	0.187573	0.337039	0.395311	0.254382	0.629155	0.108531	1.05748	0.301338	0.290198	0.624467	0.379376	0.59001
ENSGALG00000000252			0.0159562	0	0.219847	0.0376679	0.0578818	0	0	0	0	0.0200083	0.0459491	0	0	0	0.0196653	0	0	0
ENSGALG00000000253	SLC25A46	solute carrier family 25, member 46	3.68424	4.44751	4.73172	4.36867	4.33947	4.17103	4.61393	3.97221	4.37697	4.23557	4.07852	4.06255	4.25048	4.95659	4.05968	4.49313	4.42113	4.24936
ENSGALG00000000255	MAN2A1	mannosidase, alpha, class 2A, member 1	2.47585	2.3121	2.33891	2.43698	2.33052	2.21105	2.98399	2.2334	2.29821	2.39616	2.54826	3.17753	2.14642	2.83385	2.13355	2.05927	2.55998	2.26253
ENSGALG00000000258	HEATR1	similar to protein BAP28 (FLJ10359); hypothetical protein LOC777485; HEAT repeat containing 1; hypothetical protein LOC770848; similar to HEATR1 protein	1.52875	1.42889	1.24109	1.4843	1.3486	1.19049	1.85339	1.31934	1.06217	1.55163	1.20173	1.43793	1.08181	1.84333	1.07822	1.1795	1.42889	0.852083
ENSGALG00000000259	PSMF1	proteasome (prosome, macropain) inhibitor subunit 1 (PI31)	5.34111	5.39243	6.11778	5.73026	5.93177	5.88469	5.69175	5.30078	5.41261	5.56969	5.84598	5.66667	6.56657	5.95235	5.97573	5.74724	5.67053	5.6123
ENSGALG00000000264	pja2	praja ring finger 2	3.72466	3.37048	2.98044	3.23094	3.17496	3.1549	3.32442	3.12258	3.21351	3.43152	3.35449	3.64484	2.32396	3.93028	3.04751	2.83141	2.97991	2.96885
ENSGALG00000000270	thrA	thyroid hormone receptor, alpha (erythroblastic leukemia viral (v-erb-a) oncogene homolog, avian)	4.03097	5.39757	5.63746	5.6123	5.94785	5.59321	4.93327	5.60893	5.5746	5.02229	5.19619	4.41698	6.35174	5.4713	5.25578	5.85438	5.5322	5.68902
ENSGALG00000000271	TMEM24	transmembrane protein 24	0.857717	1.12923	0.986596	0.718749	1.33525	1.07715	1.15458	1.19532	1.20395	0.725949	1.09739	1.29325	0.840005	1.3362	1.06538	1.19713	1.32236	1.41053
ENSGALG00000000272	Cdca2	hypothetical LOC419525; cell division cycle associated 2	0.535959	0.31056	0.640794	0.466526	0.407973	0.453004	0.494522	0.276951	0.78491	0.807702	0.723926	0.443615	0.393975	0.74936	0.363745	0.447023	0.298587	0.585497
ENSGALG00000000273	fer	fer (fps/fes related) tyrosine kinase (phosphoprotein NCP94)	1.45751	1.54423	1.52536	1.14081	1.59228	1.26714	1.23542	1.36275	1.79617	1.48953	1.1486	1.46815	0.941931	1.93	1.46621	1.58184	1.44522	1.15182
ENSGALG00000000274			0	0	0	0	0	0	0	0	0	0	0	0	0	0	0	0	0	0
ENSGALG00000000275	KCTD9	potassium channel tetramerisation domain containing 9	3.56168	3.97221	3.89638	3.51203	3.80592	3.71571	3.79884	3.61402	3.2629	3.8208	3.73287	3.72685	3.06339	4.19386	3.82946	3.67901	3.34199	3.25577
ENSGALG00000000276	FBXL17	F-box and leucine-rich repeat protein 17	2.153	2.72887	2.87756	2.50068	2.80076	2.5086	2.68713	2.1086	2.3876	2.74303	2.76106	2.5894	2.64873	3.23604	2.57818	2.67139	2.60986	2.24751
ENSGALG00000000277	GNRH1	gonadotropin-releasing hormone 1 (luteinizing-releasing hormone)	0.280948	0	0	0.748452	0.430086	0.411426	0	0.320745	0	0	0.992644	0.763049	0	1.3486	0.370431	0	0.319872	0
ENSGALG00000000280	EFNA5	ephrin-A5	3.87581	3.83397	3.8316	4.48015	2.99865	2.74457	4.45088	3.64415	3.38254	3.04905	3.43508	3.21785	4.00926	4.13922	3.28545	2.94201	3.63829	3.61152
ENSGALG00000000284	HOXB4	homeobox B4; hypothetical protein LOC776369	4.05604	4.79424	2.90003	4.40715	4.89598	5.29763	3.99555	4.5616	4.21103	3.77653	4.52625	3.04167	4.63675	3.90193	4.91591	3.5723	3.84685	3.99732
ENSGALG00000000285	DPAGT1	dolichyl-phosphate (UDP-N-acetylglucosamine) N-acetylglucosaminephosphotransferase 1 (GlcNAc-1-P transferase)	4.6817	5.03682	4.65622	4.26759	4.90976	4.96578	4.25591	4.95981	4.88805	4.80048	4.48224	4.79424	4.16883	4.18016	4.74368	4.61534	4.63374	4.70028
ENSGALG00000000287			0	0	0	0	0	0	0	0	0	0	0	0	0	0	0	0	0	0
ENSGALG00000000291	HMBS	hydroxymethylbilane synthase	5.34353	5.44309	5.24926	4.68098	5.21718	5.21029	4.74291	5.04233	5.10215	5.34567	5.43438	5.38786	4.90103	5.2998	5.34752	5.27476	5.21148	5.12598
ENSGALG00000000293			0.174463	0.0280688	0.0572393	0.0751535	0.0494307	0.0356436	0.0300271	0.0227564	0.0498434	0	0.0689839	0.0500152	0.109002	0	0.0348629	0	0.0280688	0.0415467
ENSGALG00000000295	Igfn1	immunoglobulin-like and fibronectin type III domain containing 1	0.0775695	0	1.81949	0.0408633	0.0537101	0.0378313	0.0309849	0.02431	0.0366744	0.0522662	0.0506376	0.0236044	0	0.100355	0.0725156	0.0438886	0.0514382	0
ENSGALG00000000296	pcnx	similar to pecanex-like protein 1; pecanex homolog (Drosophila)	2.3578	2.52077	1.87203	1.85339	2.4457	2.3871	2.17747	2.6303	2.71571	2.01774	1.91799	1.99905	1.61526	2.02326	2.27987	2.59937	2.57204	2.53802
ENSGALG00000000299	PKP1	plakophilin 1 (ectodermal dysplasia/skin fragility syndrome)	0.149936	0.184277	0.440804	0.078977	0.0867877	0.0946539	0.0638368	0.0742309	0.24399	0.20439	0.11319	0.44928	0.14476	0.191721	0.101517	0.0838872	0.247386	0.158443
ENSGALG00000000300	VPS11	vacuolar protein sorting 11 homolog (S. cerevisiae)	4.46525	4.26884	3.75071	4.34341	4.04045	3.96361	3.96684	4.26942	4.28675	4.16004	3.88537	4.23161	3.59968	3.69267	4.24435	4.13977	3.36029	4.15826
ENSGALG00000000302	TNNT2	troponin T type 2 (cardiac)	13.0065	13.2407	12.693	12.693	12.8968	12.2792	11.0215	13.0065	12.0949	13.0065	13.0065	12.598	13.2407	11.8978	13.5323	13.3823	12.693	12.3853
ENSGALG00000000304	MTFR1	mitochondrial fission regulator 1	4.14502	4.31421	4.30618	3.75942	4.57863	4.43293	3.89011	4.05604	4.33396	4.15303	4.23933	4.1512	3.38988	4.18929	4.04563	4.28923	4.41468	4.28559
ENSGALG00000000305	c16orf68	chromosome 16 open reading frame 68	1.00476	1.88907	2.01521	2.0275	2.28774	2.01918	2.23005	1.52828	2.19086	2.04354	2.63278	1.95955	2.23755	3.00429	1.84949	1.87623	2.19816	1.96302
ENSGALG00000000307			2.55998	3.43571	2.35077	3.01808	3.00871	3.06234	3.15307	2.41125	3.22223	3.1655	2.63445	3.20489	2.47191	2.4165	3.01948	3.66703	2.65326	3.50759
ENSGALG00000000308	LOC770490	hypothetical protein LOC770490	6.22402	6.53485	6.91683	6.58259	6.57791	6.38299	6.52858	6.28777	6.53485	6.74872	7.05732	6.52245	7.64826	6.97115	6.9593	6.6549	6.7394	6.57055
ENSGALG00000000309	LAD1	ladinin 1	0.274512	0.441117	0.266907	0.264013	0.161364	0.556949	0.856946	0.230811	0.241602	0.120674	0	0.596623	0.472139	0.264533	0.0643416	0.277691	0.452624	0.244209
ENSGALG00000000311	Dock5	dedicator of cytokinesis 5	0.780074	1.00554	1.02976	0.699701	0.918457	1.15325	1.3514	1.09272	1.1445	0.743806	0.987492	1.1454	0.368336	0.731327	0.587091	1.33254	1.19488	1.01337
ENSGALG00000000312			2.9006	3.43204	3.12998	2.42542	3.11431	3.09603	3.19761	3.73618	3.11689	2.75515	2.58381	2.80035	2.46645	2.0568	2.72588	3.30799	3.28701	3.3183
ENSGALG00000000313	Tnni1	troponin I type 1 (skeletal, slow)	3.83397	3.68615	2.62683	4.33725	2.66997	2.29469	5.55523	3.49175	2.06767	5.00126	5.55666	1.9903	4.81317	2.8843	4.71841	5.28898	5.38684	3.22349
ENSGALG00000000314	NEFL	neurofilament, light polypeptide 68kDa	0.438556	0.17384	0.3127	0.521495	0.18834	0.0521338	0.413369	0.536321	0.190009	0.107519	0.478688	0.119476	0.371056	0.0819952	0.328934	0.240517	0.100605	0.316857
ENSGALG00000000316	pknox2	PBX/knotted 1 homeobox 2	1.61572	2.38299	2.70115	2.2882	2.45704	2.32864	1.79422	2.19478	2.01087	1.87491	2.36449	2.03441	3.6275	1.96996	2.52839	2.36799	2.58381	2.04292
ENSGALG00000000317	nefm	neurofilament, medium polypeptide 150kDa	0	0	0	0	0	0	0	0	0	0.025491	0	0	0	0	0	0	0.0366744	0.0208032
ENSGALG00000000318	CSRP1	cysteine and glycine-rich protein 1	5.96151	4.24123	4.62364	6.38884	4.5869	4.66708	4.68336	4.94174	4.9236	4.00736	4.9868	5.40196	5.38142	4.22833	5.12874	4.2425	4.98778	5.24146
ENSGALG00000000324	PIGV	phosphatidylinositol glycan anchor biosynthesis, class V	1.30659	1.08751	1.20903	0.73778	1.20903	1.54223	1.17226	1.23578	1.23578	0.671971	0.366368	0.75518	0.919405	0.71733	0.872362	0.983468	1.0064	1.38626
ENSGALG00000000327			0.025491	0.39312	0.0520524	0.0896129	0.0510148	0.214674	0.0277505	0.021747	0.059098	0.318	0.100031	0.0295309	0.0995384	0.0593038	0.0632651	0.125869	0.0704161	0.0957127
ENSGALG00000000329	AHCYL1	S-adenosylhomocysteine hydrolase-like 1	3.53465	3.63259	4.22049	4.15892	3.97157	3.77329	3.61811	3.78097	3.58949	3.6056	3.39688	3.66527	4.39176	3.01013	3.64191	3.65768	3.79162	3.81206
ENSGALG00000000332			2.38515	2.18349	2.62137	2.63074	2.08795	2.21637	2.09675	2.15736	2.05813	1.94052	2.33457	1.93	2.75047	2.01276	2.10155	2.07078	2.43395	1.86755
ENSGALG00000000336	PPP1R12B	protein phosphatase 1, regulatory (inhibitor) subunit 12B	4.9229	5.54722	5.67417	5.41549	5.82491	5.86861	5.39122	5.77321	5.94011	4.81626	4.90215	5.29384	5.90036	4.9606	5.63505	6.14349	5.93177	6.24789
ENSGALG00000000337	CTXN1	cortexin 1	0	0.383144	0	0.229209	0.203304	0.19195	0.196474	0	0	0	0.281681	0	0.397255	0	0.160047	0.34784	0.432163	0.145946
ENSGALG00000000341	KRTAP10-4	keratin associated protein 10-4	0	0	0	0	0	0	0	0	0	0	0	0	0	0	0	0	0	0
ENSGALG00000000346	ZNF250	zinc finger protein 250	3.24256	3.98575	3.82235	3.3585	3.85506	3.73021	2.84152	3.92912	3.61628	4.13302	4.51554	3.67094	2.96065	3.28852	4.18016	3.6331	4.10276	3.45836
ENSGALG00000000349	PSMC5	proteasome (prosome, macropain) 26S subunit, ATPase, 5	6.70508	6.35533	6.39298	6.63455	6.23525	6.45504	6.16229	6.22971	6.36905	6.52474	6.84478	6.19967	6.59008	6.15693	6.52245	6.46524	6.2595	6.33837
ENSGALG00000000352	Timm44	translocase of inner mitochondrial membrane 44 homolog (yeast)	3.83969	4.50295	4.53147	3.64674	4.83396	4.40939	3.97942	4.19655	4.56536	4.62514	4.5717	4.80629	4.0112	4.21361	4.40027	4.83877	4.49241	4.54254
ENSGALG00000000353	dhrs7c	dehydrogenase/reductase (SDR family) member 7C	3.76477	5.54189	5.28499	4.13028	5.16976	5.33527	4.51554	4.45815	5.65955	5.63746	5.6808	4.90803	5.42185	6.82631	5.65335	5.71743	5.12598	5.23251
ENSGALG00000000356	SLC37A2	solute carrier family 37 (glycerol-3-phosphate transporter), member 2	1.08512	1.23188	1.24934	0.954447	1.59965	1.72948	1.03892	1.71515	0.74293	1.3523	1.46577	1.04281	2.51656	0.768876	1.64712	0.934589	0.77055	1.5293
ENSGALG00000000357	adam28	ADAM metallopeptidase domain 28	0.397604	0	0.0860502	0.0848355	0.0798063	0.0743695	0.132105	0.126021	0.057137	0.185566	0.130603	0.100031	0.0880225	0	0.113678	0	0.0724427	0.0906271
ENSGALG00000000360	ARID1A	AT rich interactive domain 1A (SWI-like)	3.26824	3.01948	3.1721	2.79595	3.33058	3.23245	2.37652	3.17118	3.24703	2.827	3.07819	3.23342	3.01307	2.68956	3.13331	3.34986	3.23903	3.31354
ENSGALG00000000362			0.862172	0.710371	0.621463	1.50196	1.07769	1.01971	0.988895	1.04227	1.41053	0.84461	0.729582	0.532976	1.89599	0.499615	0.691845	1.31934	1.25956	1.34315
ENSGALG00000000363	smarcd2	SWI/SNF related, matrix associated, actin dependent regulator of chromatin, subfamily d, member 2	3.002	2.98399	3.12115	3.29156	3.23291	3.19358	2.51103	3.08936	3.09825	3.32599	3.28852	2.90604	3.98856	2.81582	3.37892	2.98444	2.86336	3.25267
ENSGALG00000000364	stc1	stanniocalcin 1	4.4244	0.430378	0	1.42071	0	0	0.439582	0.447023	0.156371	0	0.212465	0.690223	0	0	0.119476	0	0	0.348142
ENSGALG00000000365	nkx2-6	NK2 transcription factor related, locus 6 (Drosophila)	0	0	0	0	0	0	0	0	0	0	0	0.254148	0	0	0	0	0	0
ENSGALG00000000366			2.32824	2.14488	1.80688	2.16299	1.81449	2.46999	1.83227	2.39712	2.30064	2.50477	1.85003	2.07925	2.3021	1.24612	2.22034	2.12598	2.22394	2.42789
ENSGALG00000000367	ACCN1	amiloride-sensitive cation channel 1, neuronal (degenerin)	0.0826703	0	0	0.0824716	0	0	0	0	0	0	0	0	0	0	0.0573144	0.119476	0	0
ENSGALG00000000368	gas7	growth arrest-specific 7	1.1551	0.895078	1.56598	0.643126	1.15636	0.926403	1.54473	1.09538	1.00109	1.08512	1.0446	1.11098	1.38575	1.27726	1.11806	0.821599	1.21439	1.12276
ENSGALG00000000371	CRHR1	corticotropin releasing hormone receptor 1	0.0135019	0	0	0	0	0	0	0	0	0	0	0.0269393	0	0	0.0250654	0	0	0
ENSGALG00000000372	HMGN2	high-mobility group nucleosomal binding domain 2	6.83175	6.88766	7.08023	7.52138	7.09171	6.856	7.56463	7.16752	7.90876	7.15228	7.18086	6.83687	6.8706	6.5966	7.3175	7.28254	7.55197	7.90338
ENSGALG00000000373	klf8	Kruppel-like factor 8	2.27336	2.1139	3.12625	3.03716	2.78417	2.10768	2.57289	2.08178	2.92491	2.43989	2.98912	2.76672	4.16485	2.75047	2.60879	2.45457	3.67094	2.79932
ENSGALG00000000374	Rnpep	arginyl aminopeptidase (aminopeptidase B)	3.56068	3.1703	4.30277	4.05483	3.45048	3.54342	4.03929	3.56446	4.82399	3.99866	4.17344	3.56114	4.75594	3.2377	3.81744	3.98322	4.14502	4.69665
ENSGALG00000000377	hnrnpm	heterogeneous nuclear ribonucleoprotein M	5.80321	5.65457	4.66627	4.77888	5.40313	5.59894	4.6958	5.51771	5.23671	5.44764	5.38458	5.45409	4.51863	5.06039	5.60675	5.44221	5.39882	4.94455
ENSGALG00000000378	Slc25a37	solute carrier family 25, member 37	4.33658	1.04366	3.27849	2.34377	1.72031	1.18112	1.79184	1.82711	2.63895	2.1144	2.74514	3.75763	3.7241	3.20989	1.9061	2.28872	2.52947	3.4131
ENSGALG00000000379	ITGB3	integrin, beta 3 (platelet glycoprotein IIIa, antigen CD61)	3.41569	2.3254	2.48194	2.52643	0.986101	1.49971	1.56461	2.43892	1.77335	1.63708	2.16656	2.59042	2.34864	1.77122	1.57685	1.58432	1.9381	1.85717
ENSGALG00000000382			0.0373325	0	0	0	0	0	0	0.030315	0	0	0	0	0	0	0	0.0363624	0	0
ENSGALG00000000385	DHDDS	dehydrodolichyl diphosphate synthase	3.74804	3.14276	3.56556	3.43062	3.46497	3.4142	3.37308	3.27433	3.15433	3.40338	3.29795	3.56843	2.90003	3.51447	3.50545	3.50115	3.37405	3.29687
ENSGALG00000000386	LOC430766	hypothetical LOC430766	0	0	0	0	0	0	0	0	0	0	0	0	0	0	0	0	0	0
ENSGALG00000000388	lin28	lin-28 homolog (C. elegans)	0	0	0	0	0	0	0	0	0	0	0	0	0	0	0	0	0	0
ENSGALG00000000390	entpd4	ectonucleoside triphosphate diphosphohydrolase 4	2.78841	2.71911	2.6444	2.69584	2.70584	2.39115	3.01496	2.48891	2.04867	2.42121	2.8348	2.62925	2.23578	2.68815	2.90442	2.42649	2.46294	2.28926
ENSGALG00000000394	SLC6A17	solute carrier family 6, member 17	3.12494	3.86355	3.96189	4.12009	3.52444	3.98974	3.74753	4.08565	3.59155	2.50426	2.50426	2.87434	4.41531	2.52595	3.3585	3.71977	3.55743	3.65833
ENSGALG00000000395	LOC430910	similar to general transcription factor	0	0	0	0	0	0	0	0	0	0	0	0	0	0	0	0	0	0
ENSGALG00000000396	mettl2a	methyltransferase like 2B	3.46164	3.04751	3.61527	3.37565	3.39154	3.17118	3.61152	2.49936	2.98823	3.07162	3.13041	3.42789	3.90411	4.10208	3.30707	2.79395	3.22044	3.17452
ENSGALG00000000397	Ipo9	importin 9	2.53922	2.66487	2.41444	2.47787	2.83703	2.60266	2.46439	2.3984	2.33148	2.84277	2.71771	2.47942	2.25703	2.53839	2.80162	2.31013	2.447	2.27114
ENSGALG00000000399	Dusp28	dual specificity phosphatase 28	1.414	2.85746	3.09183	2.88664	3.14327	3.13331	2.71137	2.25498	3.31891	3.52936	3.79925	3.50698	4.72159	4.27536	2.33928	3.94445	2.18202	3.16067
ENSGALG00000000400	LOC419806	hypothetical LOC419806	0.74293	1.21358	2.89093	0.459398	1.90507	1.91487	1.52094	0.979732	1.86642	2.38205	2.75854	2.52553	3.50318	2.64616	3.02843	1.40863	2.39168	1.72335
ENSGALG00000000401	RBM15	RNA binding motif protein 15	0.395003	0.574556	0.46396	0.564011	0.535135	0.308833	0.729582	0.63089	0.438847	0.273126	0.287151	0.211309	0.544477	0.483211	0.248806	0.395003	0.40029	0.418026
ENSGALG00000000402	loxl2	lysyl oxidase-like 2	0.233962	0.897664	0.221217	0.381022	0.77383	0.905672	0.15511	0.491942	0.901088	0.931902	0.35097	0.885094	1.04677	0.161659	0.588647	1.02033	1.04772	0.862172
ENSGALG00000000404	COPS2	similar to Cops2 protein; COP9 constitutive photomorphogenic homolog subunit 2 (Arabidopsis)	4.85006	4.94839	5.36516	4.62514	5.10965	4.88805	4.86451	4.75687	5.1298	5.41435	5.55523	4.89454	4.71201	5.90195	5.28607	5.1418	5.10605	5.15571
ENSGALG00000000405	R3HCC1	R3H domain and coiled-coil containing 1	3.0225	3.84685	3.39774	3.4184	3.7539	3.56446	2.85697	3.43062	3.34882	3.99155	3.68549	3.48712	3.71916	3.28023	3.59051	3.36174	3.69846	3.53356
ENSGALG00000000406			0	0.215777	0	0	0.118079	0.334621	0.329816	0.0876429	0.115317	0.0877703	0	0.208135	0.234384	0.173061	0	0.0984788	0.17096	0.268314
ENSGALG00000000407			2.24408	2.62044	2.68758	2.51391	2.27541	1.73997	2.99443	2.53665	2.28926	2.31622	2.881	2.59357	2.26979	1.85665	2.44896	2.13941	2.27792	2.02436
ENSGALG00000000408	lsm7	LSM7 homolog, U6 small nuclear RNA associated (S. cerevisiae)	5.14809	5.1998	4.64789	5.45068	4.90306	5.06039	5.77189	5.23159	5.11159	5.07003	5.40787	4.8179	4.66708	5.59144	5.22506	4.71841	4.65546	4.92821
ENSGALG00000000409	CHMP7	CHMP family, member 7	6.09063	5.95559	6.05811	6.35533	5.94162	6.02422	6.40741	5.83884	5.82335	5.73989	6.00404	5.60538	6.54399	6.37482	5.94785	5.8069	5.74982	5.84482
ENSGALG00000000410	TLK2	tousled-like kinase 2	4.19272	3.71225	3.51345	3.8712	3.74804	3.66344	4.10959	3.87394	3.93565	3.62699	3.68723	3.97942	3.42372	3.97401	3.78188	3.54228	4.03929	3.66194
ENSGALG00000000412	ccdc15	coiled-coil domain containing 15	1.29142	1.17694	1.72505	1.64712	1.2886	1.05672	1.59541	1.63207	1.57485	1.57348	1.54371	1.53309	2.07553	1.23542	1.42943	1.32828	1.30423	1.67452
ENSGALG00000000417	SLC16A4	solute carrier family 16, member 4 (monocarboxylic acid transporter 5)	1.9401	1.08418	1.17379	1.74345	1.48186	1.28256	2.1245	1.51985	1.35741	1.41789	1.28587	1.4056	2.28598	1.68333	1.76639	1.23359	1.49152	1.71465
ENSGALG00000000419	hbxip	hepatitis B virus x interacting protein	7.03341	6.59226	6.75905	6.79522	6.79236	6.53712	6.55763	6.55313	6.40741	6.9794	7.03684	6.99809	6.85306	6.74439	6.87625	6.34933	6.54832	6.58732
ENSGALG00000000420	Klhdc7a	kelch domain containing 7A	1.09692	0.352812	0.116531	1.78251	0.618002	1.06032	0.811547	1.94423	1.11047	0.915452	0.519659	0.416255	0.905135	0.22966	1.24741	0.864938	0.712401	0.609688
ENSGALG00000000421	HEPACAM	hepatocyte cell adhesion molecule	0	0	0	0	0	0	0	0.152044	0	0	0	0	0	0.330102	0	0	0.0740501	0
ENSGALG00000000424	Cmtm3	CKLF-like MARVEL transmembrane domain containing 3	4.30822	3.95041	3.72897	3.5331	3.52839	3.8784	3.09375	3.6681	3.80254	5.03425	3.75538	3.3589	3.68723	3.37565	4.44676	3.47101	3.52504	4.05715
ENSGALG00000000426	Igsf21	immunoglobin superfamily, member 21	4.98244	2.86384	3.49543	6.46319	3.03113	3.22501	5.0914	5.10053	4.14864	3.56939	4.45274	2.81947	5.32615	4.3717	4.52254	4.70423	2.908	3.66754
ENSGALG00000000427	KDM5B	lysine (K)-specific demethylase 5B	2.72844	3.85781	3.14904	2.99078	3.72627	3.47608	2.4749	3.18331	3.24518	3.5639	3.34679	2.75157	3.42631	3.37892	3.30598	3.33719	3.0459	3.27675
ENSGALG00000000428	HINT1	histidine triad nucleotide binding protein 1	9.62201	8.81603	8.97502	9.85668	8.7981	8.89019	10.4727	9.23081	8.71506	9.1919	9.02519	8.64884	9.50247	9.7299	8.7878	8.98649	8.68455	8.72494
ENSGALG00000000430	SPPL2B	signal peptide peptidase-like 2B	1.67623	2.29469	2.6227	1.61828	2.43151	2.10712	2.58569	2.12899	2.44227	2.35594	1.83367	1.7873	1.91384	2.75515	2.13642	2.64671	2.22244	2.34864
ENSGALG00000000433	LOC424201	similar to Chain A, Tubulin-Colchicine-Vinblastine: Stathmin-Like Domain Complex	5.1998	5.50871	7.04273	6.08742	6.87321	6.94942	6.18802	6.07348	6.68982	6.81121	6.65699	6.28024	7.56112	6.1656	6.8957	6.90061	7.32183	6.70281
ENSGALG00000000436	Rabif	RAB interacting factor	3.80911	3.52674	4.67689	3.54228	3.73537	3.65934	4.28217	3.8928	3.16121	4.22894	3.28079	4.02511	4.94174	4.2957	3.88005	3.51203	3.74093	3.61861
ENSGALG00000000437	LOC395926	pepsinogen	0	0	0	0	0	0.0943843	0.0915966	0	0	0.0729902	0.132432	0	0	0	0	0	0	0
ENSGALG00000000438	ermp1	endoplasmic reticulum metallopeptidase 1	1.24902	0.893798	0.724638	1.2332	1.22488	1.18671	1.87537	1.15049	0.988895	1.14172	1.2312	2.09271	0.525979	1.60162	0.951525	1.29054	0.974465	1.01293
ENSGALG00000000439	AP2S1	adaptor-related protein complex 2, sigma 1 subunit	6.63455	6.12292	6.37928	6.4962	6.36674	6.32263	6.45105	6.39498	5.99894	6.65092	6.55565	6.0705	6.52245	6.20333	6.43093	6.28172	6.04006	6.00708
ENSGALG00000000441	KCNA10	potassium voltage-gated channel, shaker-related subfamily, member 10	0	0.0729109	0	0.178473	0	0	0	0	0.0822552	0.061225	0	0.136116	0	0	0	0.27166	0	0
ENSGALG00000000442	KCNA2	potassium voltage-gated channel, shaker-related subfamily, member 2	0.153883	0.57732	0.403804	0.465492	0.414414	0.389162	0.152709	0.364047	1.5467	1.07259	0.757368	0.524063	0.487912	0.1243	0.619174	0.983775	0.417596	1.06345
ENSGALG00000000443	SPAG4	sperm associated antigen 4	0.366682	1.37033	3.53095	2.07925	0.875201	0.169591	2.82346	3.89694	3.25415	3.16682	1.46672	0.151897	0	0.537457	4.72325	1.57389	0.499962	3.92787
ENSGALG00000000446			0	0	0	0.308833	0.309081	0	0	0.217093	0.314993	0	0	0	0	0	0.257681	0	0	0
ENSGALG00000000447	kcna3	potassium voltage-gated channel, shaker-related subfamily, member 3	0.234179	0.593485	0.287779	0.841773	0.556949	0.083095	0.165345	0.433827	0.662918	1.25173	0.120674	0.549315	1.09838	0.133591	0.869172	0.658997	0.539378	0.383416
ENSGALG00000000449	ARHGEF10L	Rho guanine nucleotide exchange factor (GEF) 10-like	1.91994	2.59606	2.24923	3.28911	2.8983	2.77284	2.55502	3.11431	2.4165	2.29691	2.09762	2.52748	3.36698	2.43245	2.78248	2.69055	2.66803	2.38938
ENSGALG00000000451	LOC426715	similar to meiosis expressed gene 1 homolog (mouse)	0	0.116268	0	0	0	0	0	0	0	0	0	0	0	0	0.0987279	0	0	0
ENSGALG00000000452			4.22573	2.18847	2.86008	1.7718	1.52536	1.96711	2.38359	1.79938	2.78306	1.88718	2.61448	2.53148	2.16546	3.10512	1.74665	1.93864	3.19854	3.15923
ENSGALG00000000453			2.15736	2.92912	2.88001	3.36743	2.60409	2.63175	2.42497	3.37942	2.92061	2.11089	2.14554	2.42789	3.51819	1.4161	2.44946	2.40459	2.98081	2.99394
ENSGALG00000000454	KPNB1	karyopherin (importin) beta 1	3.53032	4.20507	3.19147	3.35703	4.06321	3.94023	2.54271	4.06487	3.90126	3.68362	3.84354	3.43785	3.19105	2.5086	3.94023	4.16182	4.04904	3.81258
ENSGALG00000000456	MRPS21	mitochondrial ribosomal protein S21	7.71067	7.32183	7.82767	7.11994	7.52686	7.25303	7.57885	7.27924	7.29843	7.75133	7.73524	7.31019	8.11416	8.18048	7.55197	7.08882	7.49019	7.34364
ENSGALG00000000458	TMPRSS9	transmembrane protease, serine 9	0.0890156	0.0336605	0.0999358	0.0729902	0	0.0625383	0.0881268	0.0279032	0.0413961	0.0463447	0.057493	0	0	0	0.0259305	0.0531554	0.0214618	0.0220624
ENSGALG00000000461	Mrc2	mannose receptor, C type 2	1.02934	1.71558	1.59014	1.46486	1.52678	2.16594	0.938485	1.33051	2.52517	2.28077	1.06538	1.94909	3.63666	0.934589	1.99431	2.45704	2.49612	2.79007
ENSGALG00000000463	DDX25	DEAD (Asp-Glu-Ala-Asp) box polypeptide 25	1.59272	1.97069	1.86249	2.17428	1.30565	1.41789	1.93	2.05046	1.2167	2.30166	1.87098	0.914575	2.66289	1.82421	2.06353	1.56869	0.868685	1.46342
ENSGALG00000000464	Rhobtb2	Rho-related BTB domain containing 2	0.838699	0.746414	0.469773	0.859529	0.516069	0.881976	0.531118	0.490588	0.569018	1.13995	0.704699	0.602252	1.23578	0.792701	0.885094	0.738208	0.517231	1.02934
ENSGALG00000000466	P56LCK	tyrosine protein kinase	0.222924	0.534791	0.610368	0.391872	1.50755	0.917136	0.255174	0.338618	0.457164	0.321606	0.480792	0.550873	1.21101	0.531118	0.881544	0.530004	0.844153	1.05368
ENSGALG00000000468	RCC2	regulator of chromosome condensation 2	3.17403	3.39573	3.21551	3.19257	3.56843	3.75178	2.93722	3.82411	3.31126	3.49175	3.21832	3.29346	3.28329	2.9537	3.70612	3.37565	3.44041	3.65671
ENSGALG00000000469			0	0	0	0	0	0	0	0	0	0	0	0	0	0	0	0	0	0
ENSGALG00000000470	Lmnb2	lamin B2	0.727941	1.0826	0.453301	0.599083	0.819055	0.75981	0.869554	1.09363	0.82528	0.481427	0.646206	0.496344	0.288578	0.285692	0.856946	0.774755	0.973433	0.665286
ENSGALG00000000474	rpl36	ribosomal protein L36	11.3707	11.5056	11.3307	11.1941	11.1941	11.1941	11.0569	11.1941	11.4545	11.7017	11.2903	10.7567	11.2903	11.6623	11.555	11.0215	11.4072	11.4545
ENSGALG00000000476	LRRTM4	leucine rich repeat transmembrane neuronal 4	0	0.356277	0	0	0.318899	0.300779	0.0725156	0.112403	0.328654	0.412804	0	0.0597021	0	0	0.50697	0.0647758	0	0.112245
ENSGALG00000000477			0	0.162863	0	0	0	0.17583	0	0	0	0	0	0	0	0	0	0	0	0
ENSGALG00000000478	TANC2	tetratricopeptide repeat, ankyrin repeat and coiled-coil containing 2	0.0553802	0.13022	0.0543662	0.0613235	0.165591	0.0645591	0.0523732	0.083664	0.126938	0.038335	0.0454565	0	0.117695	0.0649657	0.0517846	0.13471	0.174274	0.140534
ENSGALG00000000479	PADI3	peptidyl arginine deiminase, type III	0.0927369	0	0.162041	0.175187	0.0572393	0.0963017	0.0535281	0.0412903	0.101139	0.115317	0.0815625	0.0406478	0.122309	0.0849237	0	0	0.0346589	0.0345491
ENSGALG00000000483	PNPLA1	patatin-like phospholipase domain containing 1	0	0	0	0	0	0	0	0	0	0	0	0.158227	0	0	0	0	0	0
ENSGALG00000000484	TMEM194A	transmembrane protein 194A	0.863285	0.694942	1.75431	1.81253	1.27837	1.40746	1.33098	1.40746	1.12423	1.16814	0.830984	1.13995	1.90358	1.3901	1.12125	1.67118	1.31462	1.4448
ENSGALG00000000486			2.20855	1.65218	0.692671	1.29419	1.60445	1.74876	1.51061	1.73556	1.54371	1.5293	1.54576	1.69999	1.00435	1.70101	1.47346	1.32369	1.78933	1.44775
ENSGALG00000000489	Naca	nascent polypeptide-associated complex alpha subunit	7.21968	7.05461	6.59226	6.72137	6.75905	6.57791	6.31663	6.66889	6.65271	6.86545	7.19098	6.29897	6.68438	6.81383	7.20763	6.41462	6.63455	6.63213
ENSGALG00000000490	lonp1	lon peptidase 1, mitochondrial	4.64521	4.34849	4.3252	4.64149	4.45603	4.31268	4.84482	4.64789	4.76163	4.35872	4.69042	4.53678	4.24183	4.46392	4.55307	4.55695	4.69342	4.6064
ENSGALG00000000495	MCRS1	similar to target of Jun 3; microspherule protein 1	5.29292	5.43644	6.00994	5.91785	5.52842	5.42516	5.65801	5.20068	5.44764	5.68496	5.79771	5.4101	6.65699	5.76457	5.60538	5.32615	5.43195	5.56859
ENSGALG00000000497	LOC419812	hypothetical LOC419812	0.115878	0.0593038	0	0.539027	0.0659374	0.180666	0.521844	0.132873	0	0	0.093242	0.723926	0	0	0	0	0.0420081	0
ENSGALG00000000498	ACE	angiotensin I converting enzyme (peptidyl-dipeptidase A) 1	5.04489	4.4078	4.26942	4.81092	3.42064	4.44832	4.15951	5.02028	4.99674	4.2835	3.99398	3.03518	4.7018	3.03202	3.1173	4.88454	5.65335	4.87797
ENSGALG00000000503	PADI2	peptidyl arginine deiminase, type II	0	0	0	0	0	0	0	0	0	0	0	0	0	0	0	0	0	0
ENSGALG00000000504	ETV7	ets variant gene 7 (TEL2 oncogene)	1.30512	0.23718	0.498116	4.32054	1.09272	0.610754	2.72477	0.78491	0.196849	1.48281	0.615734	3.60262	1.10697	0.706335	0.440804	0.380444	0.70119	0.24399
ENSGALG00000000505	KCNH6	potassium voltage-gated channel, subfamily H (eag-related), member 6	2.24874	3.55327	3.53902	3.99502	3.19854	3.54572	2.90552	3.75697	2.6303	2.73597	2.58424	3.28182	4.39817	2.14757	3.08731	3.50866	3.79494	2.93864
ENSGALG00000000507	CPNE7	copine VII	0.0698768	0	0.100472	0.128367	0.0645591	0	0	0.0472344	0.0636439	0.0470215	0.259247	0.0467377	0	0.0988588	0	0	0	0.0391124
ENSGALG00000000508	SdhB	succinate dehydrogenase complex, subunit B, iron sulfur (Ip)	6.55565	7.71067	7.78861	6.89783	7.86172	7.21968	7.5571	7.05963	7.40702	7.37027	7.49864	7.40702	8.45832	7.7207	7.32183	7.40702	7.50688	7.43789
ENSGALG00000000509	Aim1l	absent in melanoma 1-like	0	0	0	0	0	0	0	0	0	0	0.0448111	0	0	0	0	0	0	0
ENSGALG00000000510	WDR68	WD repeat domain 68	2.13992	2.70278	3.16016	2.76527	2.41263	2.9436	3.00627	2.37331	2.67751	2.77389	2.63664	2.479	3.35703	3.33992	2.8921	2.6723	2.47145	2.56313
ENSGALG00000000511	KCTD20	potassium channel tetramerisation domain containing 20	3.84549	3.24621	3.61811	3.10777	2.9201	3.51447	2.77097	2.77906	3.48234	3.82997	3.47866	3.54176	3.05207	3.60165	2.82194	3.7419	3.24059	3.45385
ENSGALG00000000513	ZNF276	zinc finger protein 276	2.62481	2.14386	2.37652	2.5511	2.43337	2.31349	2.05573	1.95066	2.0354	2.34425	2.60266	2.42363	2.32286	2.31714	2.53591	2.10961	1.93094	1.97269
ENSGALG00000000514	mrps16	mitochondrial ribosomal protein S16	5.06732	4.87797	5.3543	4.37362	4.30822	4.58465	4.68098	4.3661	4.82834	5.36732	4.97282	5.07936	5.06732	5.07093	4.92555	4.38079	4.41402	4.62084
ENSGALG00000000516	FANCA	Fanconi anemia, complementation group A	0.0225098	0.0300271	0.0596048	0	0.0559849	0.117695	0	0.0250654	0.0377506	0	0.0517846	0.12049	0.117565	0	0.0577154	0.0826703	0	0
ENSGALG00000000518	klhl12	kelch-like 12 (Drosophila)	1.14495	1.75186	3.11144	2.45994	2.63844	2.26936	2.20351	2.34473	2.19965	2.16898	2.14597	2.05046	3.64362	2.01521	2.23578	2.4798	2.59714	2.23387
ENSGALG00000000519	UBXD5	UBX domain containing 5	0.088555	0.0705218	0	0.0883282	0	0.0752615	0	0	0	0	0.105421	0	0	0	0.0606462	0	0.0554645	0
ENSGALG00000000521	SPIRE2	spire homolog 2 (Drosophila)	0.0549215	0.123691	0	0.297266	0.409384	0.216636	0.75518	0.30618	0.0523732	0.308452	0.0747742	0.446708	0.280948	0.237429	0.0373325	0.113061	0.065218	0.0978384
ENSGALG00000000522	Fahd2a	fumarylacetoacetate hydrolase domain containing 2A	5.01795	5.64005	6.17957	5.67417	4.96578	4.78137	5.94162	5.16337	5.51904	5.80321	5.90475	5.0977	6.54619	6.18802	5.59321	5.11159	5.09234	5.46214
ENSGALG00000000523	stk38	serine/threonine kinase 38	1.73847	2.11679	1.24902	1.37568	2.12192	2.19776	1.72647	1.97681	2.10712	1.86404	1.36569	2.06438	1.62644	1.74385	1.85156	2.09322	1.93949	2.24032
ENSGALG00000000525	MAP3K3	mitogen-activated protein kinase kinase kinase 3	1.37506	1.6637	1.2312	1.55021	1.88571	2.05927	1.65745	2.39616	2.04455	1.46001	1.62302	1.42071	1.09881	1.22571	1.96145	1.94961	2.2674	2.17747
ENSGALG00000000526	LOC769325	hypothetical protein LOC769325	0	0	0	0	0	0	0	0	0	0	0	0	0	0	0	0	0	0
ENSGALG00000000527	SH3BGRL3	SH3 domain binding glutamic acid-rich protein like 3	6.73709	6.70281	6.4811	6.28024	6.72684	6.61135	6.13678	6.15481	6.92926	7.43378	6.90313	6.30277	6.72137	6.12292	6.91683	6.33229	6.80868	7.05732
ENSGALG00000000528	Dbndd1	dysbindin (dystrobrevin binding protein 1) domain containing 1	1.5234	1.78933	2.1026	1.93	1.81253	1.59741	1.98236	1.20903	2.20716	2.12598	2.52182	1.66571	3.11769	2.40606	2.41526	1.43078	1.8332	2.23295
ENSGALG00000000529	LIMD2	LIM domain containing 2	4.2618	2.89386	2.62578	3.27744	3.7831	3.81588	3.17344	3.58739	3.65934	4.11819	3.62994	3.28701	4.09775	3.20841	3.43409	3.22044	3.09541	3.55783
ENSGALG00000000530	Slc45a1	solute carrier family 45, member 1	1.02976	1.12029	0.644728	1.12543	1.44041	1.39171	0.973031	1.64428	1.63793	1.29614	1.21487	1.25695	0.778921	1.11806	1.42843	1.61328	1.591	1.45708
ENSGALG00000000533	SFRS3	splicing factor, arginine/serine-rich 3	7.49496	7.08023	7.21479	6.92666	7.08293	7.04925	6.96263	7.13469	7.22743	6.856	6.67094	6.82631	6.13545	6.70281	6.92054	7.20386	6.88244	7.14562
ENSGALG00000000534	IL1B	interleukin 1, beta	0.447387	0.251723	0.109672	0.401831	0.0723742	0.0659374	0.269151	0.253938	0.210763	0.163048	0	0.314657	0.148488	0	0.232821	0.110631	1.02033	0.0949713
ENSGALG00000000535	ERRFI1	ERBB receptor feedback inhibitor 1	2.44039	1.40646	1.15989	1.4174	1.82058	1.22709	1.63356	1.05368	1.33343	1.65218	1.03856	1.63495	1.32959	1.49776	1.40309	1.40912	1.50664	1.67776
ENSGALG00000000538	RNF113A	ring finger protein 113A	4.41831	3.89344	3.41166	3.90761	3.30598	3.40167	3.14709	3.81142	3.64966	4.25113	4.37428	4.05544	3.43679	3.62435	4.06099	3.94337	3.14861	3.56325
ENSGALG00000000540	GAS8	growth arrest-specific 8	4.43592	3.1036	3.37363	3.29305	2.917	3.08883	3.08591	3.27231	3.35403	3.30913	3.75801	3.36479	3.05539	3.56011	3.61527	2.99818	2.71034	3.16121
ENSGALG00000000541	Zc3h11a	zinc finger CCCH-type containing 11A	4.84326	4.72817	4.01871	4.54932	4.80547	5.00661	4.14558	4.9745	5.09312	4.59134	4.61534	4.73898	3.63517	4.68795	4.8179	4.94749	4.72817	4.94749
ENSGALG00000000542	znf593	zinc finger protein 593	7.50688	6.92666	7.46524	7.0858	6.99574	6.75648	7.24227	7.02379	7.07035	7.7302	7.21968	6.4368	7.42067	7.8178	7.15515	6.65699	7.09171	7.19375
ENSGALG00000000543	TNFRSF9	tumor necrosis factor receptor superfamily, member 9	0.856517	0.918457	1.29001	0.670262	0.938876	0.516069	0.879551	0.538641	1.03991	1.2299	0.658204	0.572287	0.772165	1.07451	0.862508	1.09625	0.873732	0.94466
ENSGALG00000000544	RAB44	RAB44, member RAS oncogene family	0.613038	0.122926	0.434978	0.292905	0.404519	0.26662	0	0.639621	0.135067	0.2187	0.579537	0	0	0.423617	0.36122	0.114415	0.668486	0.616767
ENSGALG00000000545			0	0	0	0	0	0	0	0	0	0	0	0	0	0	0	0	0	0
ENSGALG00000000546	FBXO38	F-box protein 38; hypothetical LOC426479	2.37905	2.5909	2.46153	2.64509	2.8095	2.52839	2.34022	2.84903	2.96659	2.65769	2.78417	2.71475	2.29691	2.75663	2.95227	2.47696	2.54127	2.76904
ENSGALG00000000547			0.975479	0.577652	1.818	1.03724	0.60487	0.787877	1.43612	1.04806	0.733965	1.04038	0.502208	0.65983	2.31443	1.08464	0.710371	0.850313	0.764016	0.853149
ENSGALG00000000548	MATN1	matrilin 1, cartilage matrix protein	0.0667803	0.0567154	0.0988588	0.0715926	0.0644558	0	0	0.0874037	0.0643416	0.088555	0	0.0465771	0	0	0	0	0.0866374	0.221481
ENSGALG00000000549	LOC415859	similar to CG30016-PA	3.4667	4.18159	5.24524	4.97993	4.32575	3.51138	4.18293	3.73175	3.59051	5.11826	4.31268	4.37235	5.50871	4.1512	4.59376	4.22184	3.71225	3.7396
ENSGALG00000000550	STRADA	STE20-related kinase adaptor alpha	4.26884	4.23364	4.18159	4.08377	4.27071	4.07852	3.91086	3.97401	4.13744	4.20569	4.19463	4.19574	3.97682	4.05262	4.13616	4.69042	4.01575	3.96121
ENSGALG00000000551	C6orf89	chromosome 6 open reading frame 89	1.98061	2.3761	2.0938	2.29632	2.4931	2.28032	2.02667	2.36071	2.42991	2.44386	2.209	2.27207	2.15208	2.29912	2.48541	2.46599	2.11717	2.41022
ENSGALG00000000556	Uts2	urotensin 2	0	0	0	0.247676	0	0	0	0	0	0	0	0	0	0	0	0	0	0
ENSGALG00000000557	ETNK2	ethanolamine kinase 2	0.182001	0	0.145132	0.289148	0.0965649	0	0.266907	0.132261	0.183262	0	0	0.350046	0.190231	0	0.0724427	0.0765708	0.0657567	0.0642155
ENSGALG00000000558	SLC1A6	solute carrier family 1 (high affinity aspartate/glutamate transporter), member 6	3.64857	5.20504	5.15385	4.55064	5.7102	6.0705	3.57875	5.10965	5.33889	4.78535	4.95513	5.3099	5.27957	4.19059	5.05006	5.38684	5.11159	5.27108
ENSGALG00000000560	PI16	peptidase inhibitor 16	1.03634	2.51391	2.37419	0.996886	2.04039	2.35979	1.08837	1.33829	2.03076	4.17462	3.13864	1.40912	2.62011	1.64937	3.53465	2.15254	2.74717	3.02647
ENSGALG00000000562	LAPTM5	lysosomal associated multispanning membrane protein 5	5.66556	4.9175	3.87897	4.51931	5.15768	5.33697	4.55776	5.63746	4.5064	5.70777	4.66139	4.61154	3.87516	3.4184	4.9745	4.07852	4.95029	4.92983
ENSGALG00000000564	Ccdc47	coiled-coil domain containing 47	4.23802	4.2957	3.97157	3.42487	4.0761	3.99796	3.75071	4.00864	3.91522	4.35284	4.0944	3.91819	3.50008	4.26394	4.06723	4.13616	3.94398	3.8016
ENSGALG00000000568	LOC421173	similar to leucine-rich repeat-containing G protein-coupled receptor 6	0	0	0.0779727	0.0918631	0	0	0	0	0	0	0.112403	0	0.318	0.0727484	0	0.129739	0	0.0532501
ENSGALG00000000569	sdc3	syndecan 3	2.21007	3.10616	1.72838	2.43201	2.45002	2.52269	1.86148	3.00579	2.54271	1.61526	1.92093	1.76831	1.57177	1.68039	1.90885	3.54451	2.49843	2.47384
ENSGALG00000000573	per3	period homolog 3 (Drosophila)	1.69331	1.89178	1.33159	1.0368	1.30709	1.06825	0.857347	1.31581	1.42377	1.48143	1.48814	1.34542	0.758555	1.35947	0.810214	0.929045	1.59741	1.58376
ENSGALG00000000576	C1orf66	chromosome 1 open reading frame 66	1.16125	1.16619	2.69965	2.17561	1.59272	1.49361	2.57959	1.61428	1.38964	1.87672	1.48001	1.79422	3.26238	2.24923	2.07788	1.7199	1.47304	2.13751
ENSGALG00000000577	RANBP3	RAN binding protein 3	4.21861	3.94916	3.68065	3.80472	4.05204	4.02619	3.80592	4.04441	3.84685	4.01289	3.8928	4.03097	3.33173	3.48352	3.89587	3.94398	3.67432	3.69618
ENSGALG00000000579	vamp3	vesicle-associated membrane protein 3 (cellubrevin)	7.22346	7.38146	7.79259	7.89744	7.62852	7.63215	7.71594	7.49496	7.60032	7.34895	7.5383	7.30302	8.3857	7.50688	7.65657	7.34895	7.28969	7.65657
ENSGALG00000000581	DDX42	DEAD (Asp-Glu-Ala-Asp) box polypeptide 42	3.58495	3.85338	3.49386	3.80363	3.81206	3.90971	3.95485	4.24552	3.72627	3.67317	3.7652	3.76679	2.92353	3.53198	4.06487	3.81744	3.79925	3.74954
ENSGALG00000000583	SOX13	SRY (sex determining region Y)-box 13	0.827862	0.818548	0.553744	1.38226	1.31462	1.09538	0.624467	0.648238	0.933212	0.715695	1.13286	1.12645	2.2767	1.00845	0.950618	1.25173	0.774755	1.14958
ENSGALG00000000584			0.404149	0.208897	0.21779	0.111383	0.23325	0.280421	0.0615415	0.0575677	0.203109	0.321322	0.177207	0.186717	0.934589	0.130779	0.388817	0.173276	0.207626	0.273417
ENSGALG00000000585	MYL4	myosin, light chain 4, alkali; atrial, embryonic	0	0	0	0	0	0.113569	0	0	0.117427	0	0	0.100216	0.472867	0	0.207334	0	0.0896129	0
ENSGALG00000000587	PLEKHA6	pleckstrin homology domain containing, family A member 6	0.340084	1.47953	1.47511	1.33051	1.08837	0.961034	0.912253	0.79064	0.735955	0.368336	0.614648	0.480022	0.954447	0.798832	1.00435	0.658588	0.627339	0.848217
ENSGALG00000000589	BTN1A1	butyrophilin, subfamily 1, member A1	1.71061	0.454696	0.81653	2.21525	1.25734	0.709161	1.68081	1.58481	0.94552	1.54816	1.05842	0.915002	0.780467	0.703836	0.709541	0.67109	0.840005	0.848702
ENSGALG00000000593	LOC426710	hypothetical LOC426710	0	0	0	0.317146	0.304194	0.14226	0	0	0	0	0	0	0	0.440804	0	0.124436	0	0
ENSGALG00000000596	cdc27	cell division cycle 27 homolog (S. cerevisiae)	3.77844	4.20132	3.63217	3.68186	4.21728	4.0204	3.57651	3.79439	3.86466	4.03151	4.02437	4.16688	3.43508	4.02245	4.05784	3.97989	3.80911	3.79714
ENSGALG00000000597	PUM1	pumilio homolog 1 (Drosophila)	2.98444	3.50975	2.28297	3.06234	3.53902	3.6056	2.71282	3.53954	3.70432	2.88859	2.75362	3.10882	2.61193	2.40207	3.02647	3.51572	3.70078	3.65351
ENSGALG00000000599	Mar-02	membrane-associated ring finger (C3HC4) 2	5.00745	2.32967	3.25331	2.982	1.86701	1.8686	3.44041	2.60723	3.05729	2.85602	2.66803	2.34425	4.42296	3.07974	2.62228	2.99345	2.60609	3.08936
ENSGALG00000000600	PTPN7	protein tyrosine phosphatase, non-receptor type 7	1.55255	1.32369	1.67776	1.07715	1.80176	1.25324	0.822485	1.07822	1.44403	1.7057	1.75874	1.58568	1.84661	1.6384	1.67452	0.912671	0.922799	1.31066
ENSGALG00000000603	KIAA1267	KIAA1267	2.8348	2.33891	2.83283	3.3566	2.91738	2.86936	2.82509	3.13543	2.9764	2.1851	2.60986	2.32246	3.65711	2.54773	2.51832	2.74352	2.87226	3.0948
ENSGALG00000000604	FAM77C	family with sequence similarity 77, member C	0	0	0	0.502208	0.278768	0.261456	0	0	0	0.213709	0	0.239054	0	0	0	0.233962	0	0.397255
ENSGALG00000000606	ARL8A	ADP-ribosylation factor-like 8B; ADP-ribosylation factor-like 8A	4.86713	4.9667	5.29384	5.11416	5.44937	5.36638	4.77971	4.93657	4.91343	4.46474	4.80729	4.68615	5.5746	4.47728	5.02837	5.02614	5.19144	5.20813
ENSGALG00000000607	gpr37l1	G protein-coupled receptor 37 like 1	0.421968	0.636287	1.80826	0.922799	1.34675	0.625794	0.77132	0.448456	0.802984	0.203109	0.830046	0.662918	2.15078	0.10286	1.18614	0.551234	0.777672	0.705105
ENSGALG00000000608	CDH1	cadherin 1, type 1, E-cadherin (epithelial)	0.0517846	0	0	0	0.0649657	0.0399455	0	0	0	0.0476075	0	0.048054	0	0.197519	0.0260471	0	0.0409212	0.0218981
ENSGALG00000000610	CAMTA1	calmodulin binding transcription activator 1	0.321112	0.433529	0.216384	0.238735	0.393399	0.5608	0.22657	0.389162	0.406734	0.162391	0.512187	0.233962	0.164511	0.199195	0.322175	0.484768	0.57732	0.258625
ENSGALG00000000611			3.82761	4.31167	4.55541	3.73537	4.24492	4.08198	3.90411	4.04045	4.20197	3.62943	4.0204	4.0791	3.69267	3.81351	3.80528	4.01068	5.09586	3.94566
ENSGALG00000000613	RAB11B	RAB11B, member RAS oncogene family	5.37031	5.11068	5.0831	4.61223	4.96122	5.2197	4.64379	5.03165	5.40912	5.13284	5.10305	4.87283	4.80373	4.59907	5.2385	5.07586	5.25954	5.42751
ENSGALG00000000615	WDR57	WD repeat domain 57 (U5 snRNP specific)	3.12452	3.89062	4.48224	3.4897	3.66578	3.60623	3.68723	3.26238	3.94149	3.79373	4.03217	3.79714	4.45018	3.38165	3.86244	3.85297	3.69267	4.0908
ENSGALG00000000616	elf3	E74-like factor 3 (ets domain transcription factor, epithelial-specific )	0.252191	0	0.747584	0.544882	0.0490237	0	0.0462216	0.0628219	0	0.197942	0.117427	0.542781	0.109824	0	0.0970434	0.040325	0.0604783	0
ENSGALG00000000618	ZCCHC17	zinc finger, CCHC domain containing 17	3.15598	3.18119	3.5315	3.76423	3.79271	3.98267	3.43937	2.85247	3.33992	3.3167	3.67258	3.92967	3.68128	3.36843	3.52504	3.41465	3.22876	3.41794
ENSGALG00000000619	ANGPTL4	angiopoietin-like 4	2.70223	0.345453	0.238319	0.866431	0.222405	0.213128	0.0730788	0.132717	0.0464246	0.172525	0	0.0592025	0.222405	0	0.347028	0.186717	0.295887	0.333756
ENSGALG00000000620	fabp3	fatty acid binding protein 3, muscle and heart (mammary-derived growth inhibitor)	10.4155	11.8169	11.7554	10.9936	11.4072	11.3707	10.7293	11.0569	11.3707	11.6064	12.0009	11.0943	11.7017	10.9936	11.2659	11.7554	11.555	11.2263
ENSGALG00000000621			4.95736	4.77485	4.4116	5.58456	5.08034	4.99747	5.28296	5.27378	4.66923	4.25732	4.59211	4.21861	5.66785	5.0914	4.7445	4.84858	4.90306	4.82243
ENSGALG00000000623			2.45264	2.64818	3.98053	3.14861	2.79198	3.46604	2.2952	2.77685	3.08073	2.45562	2.79698	2.98733	3.66239	2.0441	2.83141	2.94009	3.37679	3.10074
ENSGALG00000000624	Tmco7	transmembrane and coiled-coil domains 7	3.18002	3.03873	3.4959	3.68002	3.13283	3.25728	3.42789	3.28911	3.20208	3.06087	3.5793	2.99181	3.85058	3.62319	3.32222	2.99975	2.93817	3.09427
ENSGALG00000000625			1.56035	1.40043	2.08743	1.57631	1.43248	1.64168	0.733574	1.60115	1.77419	1.30844	1.35374	1.30709	2.07374	1.2262	1.4161	1.51688	2.16656	1.45045
ENSGALG00000000627	DNAJC11	DnaJ (Hsp40) homolog, subfamily C, member 11	3.49543	3.98508	4.11881	3.47494	4.13922	4.03986	4.01575	4.17836	3.95965	3.77694	3.79714	3.86705	3.37503	3.7539	4.03608	4.3457	4.16823	4.20132
ENSGALG00000000628	Kif21b	kinesin family member 21B	0.12649	0.157152	0.142597	0.194488	0.278968	0.407973	0.0895033	0.230361	0.164511	0.19195	0.306939	0.157737	0.683191	0.0726179	0.187573	0.133919	0.122797	0.254382
ENSGALG00000000629	Ndufa7	NADH dehydrogenase (ubiquinone) 1 alpha subcomplex, 7, 14.5kDa	7.28525	7.85673	8.09423	7.59547	7.95083	7.71594	7.46975	7.13878	7.62852	7.7828	8.13262	7.85122	8.42676	8.06311	7.89292	7.96355	7.61359	7.7828
ENSGALG00000000630	HAS3	hyaluronan synthase 3	0	0	0	0	0	0	0	0	0.0854009	0	0	0	0	0	0	0	0	0
ENSGALG00000000632	LOC769609	hypothetical protein LOC769609	0.506608	0.498116	0.937252	1.09538	0.813407	0.591164	1.00335	0.760601	0.538641	0.791898	1.21205	0.712401	1.06873	0.595031	0.347336	0.237429	0.725478	0.504132
ENSGALG00000000634	klhl21	kelch-like 21 (Drosophila)	3.62151	4.23802	4.46392	4.66063	4.15826	4.19873	4.0532	4.04119	4.39678	3.8197	3.78188	4.33043	4.56063	4.00277	4.22256	4.01518	4.09829	4.27205
ENSGALG00000000636	MDM4	Mdm4, transformed 3T3 cell double minute 4, p53 binding protein (mouse)	1.77042	2.53974	2.06872	1.7633	2.50575	2.33687	2.04134	2.69241	1.94095	1.9747	1.49725	1.91653	1.01493	1.78349	2.47237	2.48084	2.38251	1.81205
ENSGALG00000000637	ZBTB48	zinc finger and BTB domain containing 48	2.27207	2.38109	2.82747	3.04277	2.48452	2.35882	2.84337	2.52269	2.498	2.52517	2.72055	2.1898	3.4216	2.5408	2.59937	2.35497	2.57907	2.43989
ENSGALG00000000638	CIRH1A	cirrhosis, autosomal recessive 1A (cirhin)	2.78417	2.238	3.21403	3.54626	2.3273	2.2674	2.91846	2.37861	2.59714	2.21374	2.70475	2.09899	3.75538	2.61279	2.83432	2.07553	2.74352	2.49354
ENSGALG00000000639	LRRN2	leucine rich repeat neuronal 2	0.0926075	0.0501017	0	0	0.057137	0.054643	0.0552958	0.0751535	0.100879	0	0	0	0	0.0850517	0.0404086	0	0.0725156	0.0336605
ENSGALG00000000641	COG8	component of oligomeric golgi complex 8	3.52839	2.6227	3.56325	4.22642	2.77046	3.11866	3.95306	2.98349	2.74403	3.09081	3.05827	2.53339	4.6178	3.82529	3.42955	3.13959	2.86896	3.04807
ENSGALG00000000642	tas1r1	taste receptor, type 1, member 1	0.619525	0.352165	0.261255	0.773345	0.374998	0.395311	0.363378	0.588647	0.838253	0.514174	0.539027	0.243209	0.427256	0.63923	0.541613	0.28068	0.660183	0.39927
ENSGALG00000000643	ANKS3	similar to KIAA1977 protein; ankyrin repeat and sterile alpha motif domain containing 3	1.25643	1.59741	1.3619	1.45436	1.41789	1.55486	1.04943	1.51443	1.53001	1.31894	1.12177	1.01195	1.31503	1.07099	1.14958	1.55722	1.46091	1.23542
ENSGALG00000000644	Nfasc	neurofascin	0.070284	0.119476	0.132717	0.0632651	0.122309	0.0649657	0.138938	0.194488	0.0808663	0.19729	0.0433717	0.083664	0	0.0795737	0.311363	0.065218	0.123848	0.40029
ENSGALG00000000645	Espn	espin	0.256598	0	0.22407	0.41251	0.0970434	0.260999	0.188897	0.303018	0.234179	0.191721	0.488329	0.353229	0.757368	0.152217	0.197023	0.239774	0.164511	0.276951
ENSGALG00000000650	NIP7	nuclear import 7 homolog (S. cerevisiae)	5.66226	5.07285	6.34213	5.64344	5.21029	5.25578	5.96683	4.98484	5.23159	5.85559	5.66667	5.17859	6.20333	5.67304	5.35089	5.09586	5.00989	5.0977
ENSGALG00000000652	ACOT7	acyl-CoA thioesterase 7	4.31421	4.95886	5.49322	4.70898	5.08383	5.00394	5.29572	4.64447	4.85092	4.9229	4.52403	5.11416	6.29722	5.33527	5.00989	5.13926	4.54991	4.8837
ENSGALG00000000653	CNTN2	contactin 2 (axonal)	0.0404086	0.0920069	0.0878918	0.0423434	0.0786948	0.0948637	0.0326991	0.025491	0.100123	0.0578818	0.0536167	0.0605695	0.0884363	0.059098	0.116658	0.104432	0.142597	0.0339539
ENSGALG00000000654	Tmed6	transmembrane emp24 protein transport domain containing 6	0.208135	0.141015	0	0	0	0	0	0.115197	0	0	0	0.295062	1.02303	0.479018	0	0.132261	0	0.114649
ENSGALG00000000656	Tmem81	transmembrane protein 81	0.369258	0.341214	0.298587	0	0.183441	0	0	0.268314	0.185964	0.563617	0.514174	0	0.355102	0.551668	0.470705	0.150466	0.916201	0
ENSGALG00000000657	TERF2	telomeric repeat binding factor 2	2.81582	3.1017	3.03873	2.82346	3.0678	3.01948	3.02843	3.04432	3.08346	3.10512	2.68815	3.07737	3.32853	3.14954	3.3762	3.24309	3.05634	2.95963
ENSGALG00000000660	CYB5-M	outer mitochondrial membrane cytochrome b5	5.83052	6.03403	5.81643	6.3269	5.84482	5.55523	6.11595	5.94941	5.74724	6.07638	5.42639	5.49014	5.94941	6.26463	6.21317	5.91041	5.55433	5.93589
ENSGALG00000000667	Edn2	endothelin 2	0.173061	0.893407	0.257681	0.892358	0.364697	0.0794696	0.109523	0.116268	0.253414	0.277243	0.386182	0.252439	0.171524	0.522659	0.479635	0.348687	0.43466	0.39955
ENSGALG00000000668	RBBP5	retinoblastoma binding protein 5	3.19199	3.70029	3.25577	3.39774	3.68424	3.79373	3.18737	3.85297	3.84422	3.28079	3.36075	3.41465	2.99975	2.56668	3.35183	3.79884	3.9071	3.80783
ENSGALG00000000669	erF	Ets2 repressor factor	2.92115	2.78248	2.39562	2.98733	2.62044	2.88712	2.66859	2.94683	2.95227	1.75874	2.21697	2.22776	2.66895	2.01823	2.46952	2.87034	2.94466	2.77336
ENSGALG00000000670	Ripk5	receptor interacting protein kinase 5	1.61026	1.74385	1.36095	1.70529	1.72993	1.53997	1.65179	1.91754	1.80581	1.38465	1.46388	1.28765	1.51589	1.56461	1.52786	1.73792	1.62207	2.17915
ENSGALG00000000671	NFAT5	nuclear factor of activated T-cells 5, tonicity-responsive	1.40646	2.61612	1.24516	1.23457	1.89787	1.97779	1.40149	2.00322	2.41526	1.34582	1.40746	1.23409	0.579897	1.61629	1.4932	1.69575	2.00708	2.32771
ENSGALG00000000672	SCMH1	sex comb on midleg homolog 1 (Drosophila)	1.83538	2.23099	2.71034	3.15055	2.59937	2.82888	2.48141	2.21836	2.23944	1.83937	2.0534	2.22722	3.56068	1.90004	2.39562	2.45002	2.71475	2.46342
ENSGALG00000000673	Tmcc2	transmembrane and coiled-coil domain family 2	2.14276	1.46183	2.83038	1.71605	1.43429	1.29243	1.88571	2.16084	1.47801	1.55255	1.82114	1.85915	2.18634	1.65595	1.50071	1.50485	1.69729	1.7934
ENSGALG00000000674	MYO1D	myosin ID	2.17016	2.10768	1.09926	1.4374	2.24701	1.48714	1.21406	1.02846	2.28297	1.35741	1.16125	0.939314	2.21937	1.46183	1.56035	2.18793	1.97425	2.47331
ENSGALG00000000675	CTPS	CTP synthase	3.17452	3.03002	3.82817	3.6508	3.11378	3.19059	3.19059	2.91105	3.0678	3.33811	3.28023	3.34826	3.98446	2.7501	3.27185	3.11431	3.43009	3.15105
ENSGALG00000000678	CITED4	Cbp/p300-interacting transactivator, with Glu/Asp-rich carboxy-terminal domain, 4	4.44254	3.06087	2.88474	3.74141	3.45598	3.58794	3.37211	3.5947	3.69381	3.40834	3.49485	4.11339	4.13922	3.10022	3.64966	3.62994	2.65487	3.59311
ENSGALG00000000680			0.114098	0.0464246	0.147242	0.060141	0.0523732	0.0884363	0.0906271	0.0376679	0	0.0375044	0.133042	0.0378313	0	0	0.1471	0.04307	0.0669864	0.101016
ENSGALG00000000681	Pak3	similar to PAK3 protein; p21 (CDKN1A)-activated kinase 3; p21 protein (Cdc42/Rac)-activated kinase 1	0.587478	0.305681	0.530738	0.614301	0.632792	0.398561	0.611119	0.166616	0.388817	0.329816	0.644357	1.02566	0.148636	0.44599	0.384643	0.34484	0.670262	0.374659
ENSGALG00000000684	Klhdc8a	kelch domain containing 8A	0.0842794	0.407284	0.318284	0.377852	0.294527	0.185964	0.182582	0.318647	0.144108	0.145946	0.273937	0.165591	0.697969	0.0810555	0.457164	0.250954	0.103377	0.326449
ENSGALG00000000685	MAP3K14	mitogen-activated protein kinase kinase kinase 14	2.29263	2.35304	2.54127	3.65131	2.68348	2.65536	3.2619	3.01266	2.92243	2.23578	2.1851	3.1173	3.28911	1.80097	2.63983	2.53339	3.32694	3.09863
ENSGALG00000000687	LOC429747	hypothetical protein LOC771665; hypothetical LOC429747	0.426289	0.610368	0.445024	0.615734	0.698379	0.913551	0.899299	1.15137	0.840005	0.75694	0.503097	0.840825	0.446708	0.530004	0.754838	0.819055	1.13455	0.82282
ENSGALG00000000690	Gdpd4	glycerophosphodiester phosphodiesterase domain containing 4	0.0727484	0	0	0.0971673	0	0	0.0460619	0.036241	0	0	0	0.0701798	0	0	0	0	0	0
ENSGALG00000000692	PCTK3	PCTAIRE protein kinase 3	1.23359	0.990682	0.491274	1.97728	0.382595	0.599751	0.968987	0.838699	1.07599	0.494867	0.556581	1.19625	0.933615	1.00205	0.700097	0.973031	1.27879	1.08041
ENSGALG00000000693	nob1	NIN1/RPN12 binding protein 1 homolog (S. cerevisiae)	4.79234	3.22287	4.34497	4.81458	3.86874	3.35557	4.3492	3.81925	3.79321	3.9031	4.11819	3.4981	4.77632	4.75856	4.03864	3.61628	4.15003	3.96496
ENSGALG00000000694			2.25187	1.4347	1.80864	2.25594	2.07517	1.97269	1.70791	1.97919	1.74556	1.73094	1.68039	1.79082	2.57726	1.05488	1.78095	1.33098	1.72031	1.97779
ENSGALG00000000695	Mfsd4	major facilitator superfamily domain containing 4	0.755593	0.942347	0.283673	1.73607	0.99314	1.09146	0.765484	1.29419	1.20348	0.272425	1.44041	0.553386	1.00893	0.623736	0.936885	1.2752	1.00154	0.687549
ENSGALG00000000699	WWP2	WW domain containing E3 ubiquitin protein ligase 2	2.73227	2.21937	2.88906	3.52561	2.28926	2.45457	2.49706	2.46908	2.33977	2.04249	2.15594	2.56363	3.14064	2.25909	2.39518	2.48541	2.54826	2.62825
ENSGALG00000000701	ELK4	ELK4, ETS-domain protein (SRF accessory protein 1)	1.3005	1.77984	1.01589	1.10946	1.55255	1.51534	1.49554	1.92415	1.65745	0.903382	1.03947	0.947365	0.917996	1.07209	1.32736	1.77673	2.09861	1.60445
ENSGALG00000000703	SLC45A3	solute carrier family 45, member 3	0.166616	0.355383	0.278768	0.0523732	0.11639	0.18404	0.0731697	0.110069	0.178269	0.23811	0.426943	0.0910836	0.229434	0.167153	0.275004	0.192953	0.0972648	0.245126
ENSGALG00000000706	mks1	Meckel syndrome, type 1	1.75226	1.22139	1.22378	1.84225	1.42437	1.55814	1.1795	1.75772	1.28901	0.980224	1.56182	1.6118	1.53997	1.23457	2.11909	1.06345	1.20348	1.45489
ENSGALG00000000707	psmd7	proteasome (prosome, macropain) 26S subunit, non-ATPase, 7 (Mov34 homolog)	7.93978	7.7828	7.52686	8.10118	7.7828	7.63689	7.89292	8.08756	7.83357	7.66986	8.1941	7.65657	7.33012	8.3483	7.81262	7.61359	7.50318	7.64205
ENSGALG00000000708	Nucks1	nuclear casein kinase and cyclin-dependent kinase substrate 1	3.9031	4.38206	3.90651	4.00277	4.50999	4.4973	4.06487	4.34631	4.43658	3.89344	4.05483	3.86008	3.52839	4.55153	4.14676	4.45274	4.46265	4.17836
ENSGALG00000000710	RNF207	ring finger protein 207	4.51649	5.31073	5.97267	5.54596	4.26819	5.59662	5.14708	5.61828	4.42113	5.65801	5.09686	5.3543	5.59144	5.2405	5.05861	5.4692	4.66222	4.07293
ENSGALG00000000712	Rab7l1	RAB7, member RAS oncogene family-like 1	3.54626	3.8953	3.96361	3.44734	3.77595	4.32815	4.06613	4.4304	4.3961	3.28284	3.70029	3.79832	3.76099	3.5564	3.70864	4.0908	4.26672	4.43658
ENSGALG00000000713	ZFHX3	zinc finger homeobox 3	0.296142	0.43279	0.343124	0.357153	0.695398	0.591756	0.207898	0.75518	0.525271	0.269151	0.318284	0.253414	0.348687	0.180471	0.431699	0.693979	0.542402	0.679603
ENSGALG00000000719	rpl22	ribosomal protein L22	9.90596	9.7299	9.35837	9.06088	9.35837	9.50247	8.26789	9.45592	9.60234	9.81114	9.747	9.15617	8.67662	9.48569	9.83885	9.03701	9.3165	9.54193
ENSGALG00000000720			6.56841	4.47018	3.98154	8.16681	5.66333	5.63382	7.09785	6.30644	4.13481	4.58913	4.47594	7.54744	4.82098	3.67035	4.79169	4.97993	5.60675	4.33179
ENSGALG00000000721	SLC41A1	solute carrier family 41, member 1	2.14431	2.36071	2.48024	3.01597	2.03826	2.23244	2.20855	1.78785	1.82374	1.62302	1.81344	3.17496	3.16886	1.42118	2.09058	2.0568	2.30957	2.01774
ENSGALG00000000722	LOC428322	similar to glutamate transporter 5B	0	0.134386	0.119325	0	0	0	0.0724427	0.0586104	0.0794696	0	0	0.124588	0	0	0	0	0	0
ENSGALG00000000723	STX12	syntaxin 12	5.03165	4.93657	5.24328	5.12598	5.16151	5.28705	5.47785	4.79499	4.62756	4.96484	5.18756	5.92924	5.16337	5.2692	5.15288	5.20406	5.10495	4.6803
ENSGALG00000000724	PM20D1	peptidase M20 domain containing 1	3.73902	4.14084	4.5616	4.23802	4.14757	3.87708	4.67689	4.03929	4.67395	4.3617	4.17517	3.91451	4.49313	4.33043	4.23027	4.46803	3.89232	4.57407
ENSGALG00000000725	RFXDC2	regulatory factor X domain containing 2	1.14209	1.24741	0.815677	1.04281	1.11198	1.21533	1.11098	1.519	1.59313	0.966387	0.902368	1.11724	0.661845	0.930581	1.13589	1.25121	1.64072	1.09692
ENSGALG00000000726	ELAVL1	ELAV (embryonic lethal, abnormal vision, Drosophila)-like 1 (Hu antigen R)	5.3946	5.52389	5.42751	5.39371	5.5856	5.49014	5.84201	5.78423	5.56969	5.44309	5.22096	5.35089	5.33782	5.15972	5.3567	5.61002	5.70913	5.49884
ENSGALG00000000729	PPP1R8	protein phosphatase 1, regulatory (inhibitor) subunit 8	2.99975	3.72238	3.77265	3.35449	3.52674	3.49962	3.5208	3.18516	3.29747	3.50318	3.1338	3.55375	3.80472	3.43571	3.54045	3.44888	3.28911	3.11212
ENSGALG00000000730			0.120071	0.184937	1.04501	0.102231	0.171176	0.0630814	0.0742903	0.157737	0.155777	0.0684286	0.256886	0.144454	0.246409	0.132261	0.143429	0.209765	0.177207	0.0875403
ENSGALG00000000731	C1orf38	chromosome 1 open reading frame 38	1.37033	0.148982	0.995489	2.34069	1.00715	0.790185	1.64072	1.14124	0.276093	0.753619	0.683921	2.01721	0.528295	0.175635	0.241034	0.326719	1.02303	0.288051
ENSGALG00000000733	Myo7a	myosin VIIA	0.390094	0.172162	0.0646662	0.0452718	0.142925	0.0397911	0.104807	0.103541	0.074984	0.135778	0.100605	0.105693	0	0.0607253	0.0883282	0.0315776	0.0396187	0.0701798
ENSGALG00000000734	RPA2	replication protein A2, 32kDa	4.0753	3.71012	4.50213	4.30876	4.18562	3.89174	4.41402	3.21938	4.12961	3.91981	3.99866	4.22438	4.36782	4.31167	3.90411	3.87177	4.75085	4.22372
ENSGALG00000000735	cdd	cytidine deaminase	0	0	0	0	0	0	0	0	0	0	0	0	0	0	0	0	0	0
ENSGALG00000000736	matK	megakaryocyte-associated tyrosine kinase	0.65457	0.584771	0.411426	0.34376	0.478688	0.577652	0.593485	1.00554	0.701715	0.206034	0.891468	0.470089	0.983468	0.544882	0.371347	0.420141	0.576896	0.767386
ENSGALG00000000737	Smpdl3b	sphingomyelin phosphodiesterase, acid-like 3B	1.22857	0.664452	1.44002	1.55961	0.891468	0.95541	1.30659	0.718308	1.32036	1.59541	1.66657	1.85517	1.28666	1.03856	1.68244	1.38529	0.472867	1.14725
ENSGALG00000000739	xkr8	XK, Kell blood group complex subunit-related family, member 8	2.79446	1.75374	2.44479	3.02802	2.2767	1.33098	2.73083	1.91994	1.96942	2.40257	2.61044	2.51014	3.43878	2.72698	2.1681	1.57532	2.3514	1.94423
ENSGALG00000000740	Apba3	amyloid beta (A4) precursor protein-binding, family A, member 3 (X11-like 2)	1.65218	2.70115	3.43009	3.26951	2.90442	2.65856	2.93269	2.98779	2.69433	2.51889	2.6737	2.50124	4.20058	2.87946	3.06823	2.93666	3.00479	2.63074
ENSGALG00000000742			5.76094	2.87702	3.54342	3.70742	2.87898	2.58286	3.47153	3.60021	3.53095	3.27794	3.53789	3.43679	3.88846	3.98446	3.35979	3.14387	3.44561	3.87284
ENSGALG00000000745	SLC26A9	solute carrier family 26, member 9	0	0	0.377852	0	0.19195	0.0531554	0	0	0.52709	0.103377	0	0.0742903	0.279858	0	0.108796	0.0781079	0.0315776	0.789814
ENSGALG00000000747			2.07474	2.49657	1.78933	1.95066	2.27756	2.62925	1.93492	2.68758	2.55019	1.61026	2.34377	2.11528	1.98849	1.72948	2.43245	2.24454	3.05484	2.55998
ENSGALG00000000748	tjp3	tight junction protein 3 (zona occludens 3)	0.46436	0.431454	0.563239	0.517937	0.795517	0.419464	0.573368	0.377568	0.489016	0.317464	0.450449	0.0666017	1.24741	0.13178	0.51293	0.369801	0.373978	0.307227
ENSGALG00000000750	CAPN5	calpain 5	1.55438	2.41526	1.91384	1.06966	2.04764	2.55605	1.25173	1.39444	2.42846	3.57982	2.13446	2.45743	2.39937	1.99905	2.91794	2.62011	1.99274	2.7373
ENSGALG00000000751	ARNT	aryl hydrocarbon receptor nuclear translocator	4.92128	4.9868	5.10053	6.00038	5.09586	5.2998	5.47362	5.08118	5.08034	4.94088	5.18177	4.6958	5.84074	5.57101	5.24837	4.96937	4.85006	5.1221
ENSGALG00000000753	TBC1D22B	TBC1 domain family, member 22B	4.2039	4.24045	4.28283	4.60995	4.11388	4.12434	4.25048	4.13536	4.18639	3.85553	4.32962	4.01748	4.97881	4.20757	4.12434	3.98508	4.39678	4.3457
ENSGALG00000000755	phcA	phytoceramidase, alkaline	1.53267	3.1378	3.74026	1.92658	2.28737	2.20855	2.36178	2.17861	2.50717	2.9542	2.72374	2.55691	3.6508	3.46783	2.84152	2.9201	2.78616	2.70475
ENSGALG00000000761	TSKU	tsukushin	1.23686	2.57774	1.00246	1.26223	1.77887	2.28123	1.12593	1.85156	2.79198	2.94627	1.87397	2.14699	1.74345	1.34542	2.8606	2.0081	2.83647	2.86896
ENSGALG00000000764	ssr2	signal sequence receptor, beta (translocon-associated protein beta)	6.53075	6.42753	6.35906	6.62481	6.22402	6.4368	6.33023	6.40521	6.35174	6.53949	6.34933	6.02249	6.62481	6.13545	6.59923	6.30806	6.39677	6.43093
ENSGALG00000000766	zmat2	zinc finger, matrin type 2	6.16091	6.36905	5.83441	5.55775	6.21623	6.09408	5.61477	6.08904	6.01449	6.37132	6.41859	6.21148	5.48068	5.67922	6.29897	6.05453	5.8219	6.00994
ENSGALG00000000769	LOC771782	hypothetical protein LOC771782	1.24612	0.672264	1.06912	1.01971	0	0.337702	0.620338	0.393399	0.0906271	0.792701	0	1.27007	0.802601	0.273126	0.139698	0.148802	0.619525	0.532257
ENSGALG00000000771	LYPLA3	lysophospholipase 3 (lysosomal phospholipase A2)	4.79586	5.16066	3.81813	4.08321	3.9782	4.05906	5.33527	5.55872	4.79907	3.96121	3.99086	3.77844	2.66583	3.85338	3.7824	4.03348	5.17273	4.31589
ENSGALG00000000774	LOC415623	similar to Toll-like receptor 21	1.97681	2.62481	1.92954	2.80787	2.37281	2.53098	2.80833	3.24309	3.17753	2.16345	2.50915	2.73032	2.26551	2.49936	2.81491	2.83703	2.39897	3.06967
ENSGALG00000000775	CTSS	cathepsin S	6.68438	5.59321	4.97881	6.59419	6.10977	6.17591	6.6597	7.01429	5.28499	6.79808	5.47362	6.35174	5.05287	4.54856	5.77725	4.92128	6.01778	5.75559
ENSGALG00000000776	BRPF3	bromodomain and PHD finger containing, 3	2.35671	3.41126	3.27577	3.89752	3.58174	3.13087	3.70864	3.69094	3.20526	2.53974	3.22177	3.15715	3.91343	3.36029	3.34679	3.55522	3.08486	3.26585
ENSGALG00000000777			2.95142	2.80787	2.66859	2.86113	2.52947	2.87226	3.08531	3.10074	2.74303	2.6664	2.70784	2.78841	2.41071	1.99599	2.52135	2.44227	2.86979	2.70584
ENSGALG00000000779	MYH13	myosin, heavy chain 13, skeletal muscle	0	0	0	0.0583355	0	0	0	0	0	0	0	0	0	0	0	0.02462	0	0
ENSGALG00000000780	Smpd3	sphingomyelin phosphodiesterase 3, neutral membrane (neutral sphingomyelinase II)	0.823589	0.56163	0.964422	0.840825	0.335843	0.491646	1.47612	0.977279	0.317146	0.681596	0.436318	0.483211	0.474786	1.29515	0.44211	0.460903	0.55522	0.14476
ENSGALG00000000781	Setdb1	SET domain, bifurcated 1	2.02326	1.9718	2.66583	2.19026	2.14597	1.6898	1.54326	2.31349	1.19532	1.42615	2.19538	2.36132	3.02443	2.33095	2.04659	2.16546	2.36312	1.41099
ENSGALG00000000783	PTAFR	platelet-activating factor receptor	2.58199	1.54223	0.205531	0.833585	0.974465	1.01884	1.39221	1.65691	0.547483	1.37699	0.52709	1.12222	0.266907	0.67345	0.897165	0.953999	1.3061	0.765038
ENSGALG00000000784	PIP5K1C	phosphatidylinositol-4-phosphate 5-kinase, type I, gamma	1.85767	2.37124	2.17561	2.37079	2.36358	2.33802	1.66657	2.55455	2.55605	2.02278	1.68576	1.61629	2.33891	1.77629	1.90004	2.36178	2.26551	2.5349
ENSGALG00000000785	Hyal1	hyaluronoglucosaminidase 1	5.0474	6.13678	6.78165	5.73989	6.22971	6.31472	5.68496	5.53348	6.39298	6.19579	6.07638	5.97715	6.36464	6.39298	6.20692	5.85559	6.02249	6.38499
ENSGALG00000000786	CTSE	cathepsin E	0	0	0	0	0	0	0	0	0	0	0	0	0	0	0	0	0	0
ENSGALG00000000787	Dhx38	DEAH (Asp-Glu-Ala-His) box polypeptide 38	4.08769	3.96628	3.85397	3.83969	4.03151	3.91086	3.26398	3.94867	3.85338	3.80254	3.89468	3.61196	3.6056	3.39828	3.8848	3.73676	3.88132	3.82761
ENSGALG00000000788	AVPR1B	arginine vasopressin receptor 1B	0.0415467	0.070284	0	0	0.0790984	0.0719381	0.075536	0	0.0788087	0	0	0.200287	0	0	0	0.0639691	0	0.0503685
ENSGALG00000000789	GABPB2	GA binding protein transcription factor, beta subunit 2	0.219639	0.310826	1.03486	0.948684	0.434113	0.503814	0.868685	0.862172	0.345779	0.885948	1.0796	0.304514	1.44665	0.515681	0.387087	0.292466	0.391872	0.412804
ENSGALG00000000790	DNAJC8	DnaJ (Hsp40) homolog, subfamily C, member 8	6.08353	6.11256	5.93589	5.85438	6.19045	6.17781	5.96291	6.13678	5.95843	6.10418	6.29136	6.15872	5.65457	6.04624	6.17071	5.87902	6.01933	5.86861
ENSGALG00000000791	LOC419841	similar to RIKEN cDNA 2700049P18	0.834858	0.366682	0.406734	0.481996	0.98464	0.498116	1.10084	0.787877	0.715695	2.07654	0.962411	1.17326	1.41703	0.821599	0.838699	0.982172	1.01411	0.302461
ENSGALG00000000793	Vps72	vacuolar protein sorting 72 homolog (S. cerevisiae)	4.90885	4.55695	5.07384	5.66785	4.76832	4.69342	5.18177	4.34763	4.48295	4.86625	5.11826	4.7175	5.89589	4.96578	4.99041	4.64938	4.70104	4.64852
ENSGALG00000000794	HARS	histidyl-tRNA synthetase	5.10404	5.09234	5.1734	5.30281	5.17859	5.16066	4.43733	5.12874	5.08553	5.21029	5.21495	5.2197	5.33409	4.64938	5.19361	5.20309	5.24328	5.01616
ENSGALG00000000795	c19orf28	chromosome 19 open reading frame 28	2.78663	2.91438	3.14861	2.82456	2.908	2.24325	2.88906	2.80672	2.71282	2.80613	2.88575	2.86008	3.7657	3.03661	2.42363	2.70685	2.44227	2.87535
ENSGALG00000000800	prmt7	protein arginine methyltransferase 7	2.7895	2.83809	2.97148	3.73415	2.8921	2.66005	3.51203	2.80555	2.3121	3.0998	2.9012	3.03002	3.22223	2.87898	2.64128	2.80889	2.9006	2.45318
ENSGALG00000000802	dhodh	dihydroorotate dehydrogenase	2.35196	1.70391	2.0568	2.29912	2.01954	1.37883	1.69384	1.56316	1.33918	2.28246	1.9479	1.91336	2.27881	2.27075	1.93253	1.48241	1.76583	1.46486
ENSGALG00000000803			0	0.0915966	0	0	0	0	0	0	0	0	0	0	0	0	0	0	0	0
ENSGALG00000000804	SLC7A6OS	solute carrier family 7, member 6 opposite strand	3.20383	3.09642	3.12258	4.85365	2.92533	2.61969	3.06518	3.33623	2.96988	3.25376	3.11689	2.917	2.92491	2.70475	2.85298	2.96885	2.85067	2.91901
ENSGALG00000000806	LINGO3	leucine rich repeat and Ig domain containing 3	0.749741	0.80395	0.918457	1.30001	0.670262	0.985612	0.649504	0.633551	0.59001	0.853652	0.672264	1.19577	1.9079	0.775668	0.975479	0.944246	0.142102	0.739039
ENSGALG00000000807	LOC769697	hypothetical protein LOC769697	0	0	0	0	0	0	0	0	0	0	0	0	0	0	0	0	1.28067	0
ENSGALG00000000808	GUCY2F	guanylate cyclase 2F, retinal	0	0	0	0	0	0	0	0	0	0	0	0	0	0	0	0	0	0.0222306
ENSGALG00000000810	LOC428323	hypothetical LOC428323	0.514555	0.418283	0	0.572287	0.431699	0.257892	0.346376	0.496023	0.527428	0.62814	0.126768	0.0729109	0.656411	0.135067	0.314993	0.38076	0.0640885	0.404519
ENSGALG00000000811	kiaa0174	KIAA0174	5.28898	4.97282	4.83533	4.94088	5.09312	5.1373	4.6803	5.1585	4.96393	5.22506	4.93406	4.92211	4.71841	4.64149	5.18638	5.08034	5.11344	4.98598
ENSGALG00000000812	oaz1	ornithine decarboxylase antizyme 1	8.64884	7.90876	8.2768	8.65853	7.99518	8.13262	8.22568	7.96355	7.49019	8.28324	8.37912	8.41029	8.02578	8.07473	8.26086	7.8084	7.69075	7.77661
ENSGALG00000000814	HNRNPR	heterogeneous nuclear ribonucleoprotein R	5.7745	5.83329	5.33697	4.95513	5.70777	5.69175	5.12784	5.68636	5.60219	5.67537	5.49118	5.24223	4.58009	5.21237	5.70642	5.74305	5.48506	5.59662
ENSGALG00000000816	srgap2	SLIT-ROBO Rho GTPase activating protein 2	1.33829	1.1362	0.785273	1.12828	1.10794	1.3219	1.2752	1.53997	1.4625	1.17848	1.18072	1.58376	1.05411	0.53977	1.42708	1.41447	1.47904	1.38964
ENSGALG00000000817	ZNF821	zinc finger protein 821	3.77022	3.93258	3.74954	3.45048	4.1722	4.22833	3.03415	4.05144	3.87649	3.93082	4.07167	3.91343	3.85674	3.94616	4.36919	4.22573	3.88724	3.8316
ENSGALG00000000818	LRRC32	leucine rich repeat containing 32	0.941931	1.39171	0.348142	1.07348	1.10503	1.03486	1.16918	1.72282	0.928131	1.26914	1.2406	0.827066	0.607391	1.19381	0.661456	0.913551	0.899299	0.417264
ENSGALG00000000819	JSRP1	junctional sarcoplasmic reticulum protein 1	1.25219	0.42552	1.72084	1.83629	0.671971	0.930069	1.71648	1.26515	1.15137	0.596623	0.953046	2.24874	0.805225	0.489374	1.10226	0.264294	0.952555	0.987492
ENSGALG00000000820	HTR1D	5-hydroxytryptamine (serotonin) receptor 1D	0.0617359	0.106231	0.179884	0	0	0.236438	0	0.176428	0.500636	0.0843768	0.151109	0	0	0	0.40029	0	0.35097	0.275004
ENSGALG00000000823	baz1b	bromodomain adjacent to zinc finger domain, 1B	3.4253	3.68002	3.52839	3.65454	4.00623	3.85506	3.71166	3.79373	4.00991	3.63217	3.63402	3.73021	3.45284	3.26447	3.70742	3.75538	3.8842	4.00434
ENSGALG00000000824	LOC428278	hypothetical LOC428278	2.69766	2.32064	2.41749	3.59911	2.38014	3.18948	3.10674	3.50698	1.88413	1.16365	2.35027	1.16311	3.34511	3.05936	1.91567	2.52227	1.43512	1.65089
ENSGALG00000000826	MAPK13	mitogen-activated protein kinase 13	1.66571	0.55968	0.49522	0.723926	0.885532	0.311608	0.545567	0.894211	0.626234	0.246165	0.807305	1.2167	0.414414	1.00593	0.273417	0.519102	0.888872	0.691469
ENSGALG00000000830	C11orf30	chromosome 11 open reading frame 30	1.16865	1.29282	1.30423	1.22658	1.30659	1.10992	1.16427	1.2886	1.58917	1.17226	1.31216	1.4319	0.845038	1.45708	1.30471	1.28021	1.15592	1.31991
ENSGALG00000000833	Ik	IK cytokine, down-regulator of HLA II	5.70913	5.83578	5.80869	5.65801	5.88209	5.95079	5.67304	5.93589	6.00846	5.73323	5.78028	5.77725	5.64598	5.44661	5.7745	5.66667	5.71613	6.04624
ENSGALG00000000834	rassf5	Ras association (RalGDS/AF-6) domain family 5	1.07393	0.901483	1.28256	1.20613	1.01884	1.24989	1.05488	1.22658	1.04573	0.843638	0.848702	1.75374	1.2752	0.693979	1.0052	0.567347	1.22658	1.41158
ENSGALG00000000835	PLEKHJ1	pleckstrin homology domain containing, family J member 1	2.53883	2.98779	3.75586	3.40883	2.94978	3.34726	3.59795	2.96711	3.21082	2.77229	3.03415	2.76004	4.06255	3.20892	2.51014	3.05113	3.12162	3.32744
ENSGALG00000000836			2.19875	2.09899	2.95761	4.33515	2.68158	2.868	4.05204	2.93722	3.09727	2.25361	2.83283	4.10208	3.72573	3.16356	2.92353	2.84542	2.78204	2.63445
ENSGALG00000000837	Fkbp6	FK506 binding protein 6, 36kDa	0.701715	1.00795	0.840005	1.99759	0.341866	1.12459	1.3061	1.85819	1.22275	1.39221	0.559383	1.20173	1.38168	2.31443	1.38529	0.42229	1.59058	1.1626
ENSGALG00000000838	PRKRIR	protein-kinase, interferon-inducible double stranded RNA dependent inhibitor, repressor of (P58 repressor)	1.42889	1.46577	1.05982	1.39529	1.47709	1.29749	1.45809	1.40811	1.54423	1.32688	1.50485	1.2332	1.14725	1.22532	1.36323	1.25362	1.45292	1.01195
ENSGALG00000000839	WNT11	wingless-type MMTV integration site family, member 11	0.0592025	0.169369	0.189541	0.895792	0.621463	0.0634392	0.0594857	0.168124	0.195133	0.183818	0.1607	0.0881268	0	0.312427	0.627339	0.102231	0.131617	0.552969
ENSGALG00000000840	AOF2	amine oxidase (flavin containing) domain 2	2.59297	3.13645	3.41264	2.84105	3.14804	3.13733	2.78461	3.26951	3.13476	2.9677	2.91595	3.01307	3.36334	2.58569	3.15433	3.34199	3.12452	3.21991
ENSGALG00000000842	Ndufa2	NADH dehydrogenase (ubiquinone) 1 alpha subcomplex, 2, 8kDa	8.51814	8.68455	9.04891	8.89019	8.69397	8.76681	8.65853	8.51814	8.8345	8.68455	9.09905	9.45592	9.30157	8.72494	9.01306	9.09905	8.87904	8.98649
ENSGALG00000000843	Dot1l	DOT1-like, histone H3 methyltransferase (S. cerevisiae)	1.38226	1.9213	1.90993	1.62539	1.76083	1.82278	1.20821	1.90459	2.05874	1.22224	1.33829	1.61026	1.62539	1.28666	1.67573	2.01678	2.1894	1.98986
ENSGALG00000000844	Slc26a8	solute carrier family 26, member 8	0.494522	0.426635	0.524063	0.491942	0.682738	1.13286	0.761009	0.585092	0.734345	0.706335	0.665611	0.42552	0.234914	0.833228	0.74715	0.368	0.625794	0.585729
ENSGALG00000000845	UVRAG	UV radiation resistance associated gene	1.96658	2.14873	1.64326	2.11579	2.04503	1.99699	1.64024	1.89838	2.08178	1.79709	1.43845	1.84432	1.58665	1.73607	1.62043	2.0441	1.67623	1.87573
ENSGALG00000000846	TMCO6	transmembrane and coiled-coil domains 6	3.47399	3.23342	4.53678	4.11161	4.16688	3.65887	3.92494	3.41569	3.91919	3.89232	4.20132	3.5723	5.05685	4.12009	4.02105	3.64966	4.05658	4.08261
ENSGALG00000000847	garnl3	GTPase activating Rap/RanGAP domain-like 3	3.65303	3.78909	3.69673	3.65021	3.70029	3.61402	3.92093	3.93565	3.75538	3.82136	4.07729	3.7539	3.72685	4.01625	3.7831	3.75071	3.58315	3.73066
ENSGALG00000000848	Ap1g1	adaptor-related protein complex 1, gamma 1 subunit	4.47594	4.71274	4.40577	4.38989	4.76338	4.76338	4.69739	4.65008	4.62925	4.54471	4.24996	4.47594	4.41402	4.71274	4.66139	4.76084	4.78051	4.74527
ENSGALG00000000850			1.13148	0.931902	0.62814	1.43391	1.03161	1.13941	0.898021	1.45603	1.00154	0.333086	1.15049	0.625794	1.70923	0.728301	0.855157	0.879096	1.3619	1.00246
ENSGALG00000000852	Tmem173	transmembrane protein 173	1.71747	1.01195	1.0104	3.02393	1.41975	1.64472	2.92639	1.53099	1.09272	1.04129	1.27566	3.40384	2.58622	1.89748	1.25902	1.1847	1.29419	0.973933
ENSGALG00000000853	SLC2A8	solute carrier family 2 (facilitated glucose transporter), member 8	3.61571	3.7241	3.54745	3.11268	3.37455	3.44734	3.43009	3.59051	3.4103	3.74529	3.31404	3.59372	3.35557	3.96995	3.66469	3.60262	3.25677	3.49278
ENSGALG00000000855	zmpste24	zinc metallopeptidase (STE24 homolog, S. cerevisiae)	4.26461	3.81206	3.46544	3.42372	3.75125	3.67317	3.74251	3.74408	3.75942	3.93668	3.74141	4.04236	3.23549	3.91686	4.04119	3.5151	3.50008	3.54008
ENSGALG00000000856	LGTN	ligatin	3.70029	4.3457	4.0791	4.03864	4.39176	3.92665	3.6519	4.29053	4.50853	4.45274	4.5616	4.33396	3.76157	3.76157	4.32054	4.48224	4.16432	4.23802
ENSGALG00000000857	NMT1	N-myristoyltransferase 1	4.81458	5.43102	5.79916	5.6808	5.52624	5.48297	5.55073	5.29198	5.29572	5.56766	5.1734	5.57689	6.05453	4.85092	5.36307	5.51904	5.55666	5.58052
ENSGALG00000000860	SLC7A6	solute carrier family 7 (cationic amino acid transporter, y+ system), member 6	3.89062	3.69907	3.33429	4.07059	3.36174	3.16215	4.29779	3.6508	3.2	3.50698	3.1295	3.30054	3.55844	3.76368	3.38214	3.45988	3.04277	3.12061
ENSGALG00000000862	rlf	rearranged L-myc fusion	3.93621	2.31508	2.0086	1.67623	1.75431	1.87573	1.90993	2.41695	2.20257	1.77728	2.08972	2.12405	1.38081	2.09721	2.2123	1.72647	1.81749	2.12102
ENSGALG00000000863	dyrk3	dual-specificity tyrosine-(Y)-phosphorylation regulated kinase 3	3.64362	4.20459	3.91819	3.44561	3.76034	3.88073	3.7464	4.30228	4.10696	3.53628	3.36942	3.42258	3.44519	3.76849	3.69204	4.54183	4.14027	4.31167
ENSGALG00000000864	FBXW2	F-box and WD repeat domain containing 2	3.99029	4.37762	4.38345	4.11937	4.25795	4.45901	4.5438	4.09136	4.10324	4.31213	4.36046	4.24372	4.22507	4.84858	4.36734	4.33658	4.23745	4.0667
ENSGALG00000000865	LOC770718	similar to TRIM39 protein	4.20757	3.17593	3.6175	4.82098	3.70133	3.75801	3.97477	3.99269	3.25069	3.4142	3.91632	4.72406	3.77455	3.83645	3.60825	3.4959	3.63666	3.34882
ENSGALG00000000866	SELENBP1	selenium binding protein 1	3.173	3.78676	2.71571	4.25732	2.68061	2.94313	2.73972	2.83809	2.96166	3.92967	3.91157	3.41166	3.65404	3.77844	3.95663	2.8606	2.83328	3.41465
ENSGALG00000000868	RNF121	ring finger protein 121	3.91281	4.22438	4.56536	4.53603	4.5077	4.01985	4.53603	3.85338	4.13616	4.34763	4.17294	3.50208	5.07936	4.30102	3.8447	4.13536	4.61065	4.22718
ENSGALG00000000869	ZDHHC18	zinc finger, DHHC-type containing 18	1.42749	1.32141	1.68081	1.85098	1.61328	1.60115	1.62539	1.46916	1.04167	1.26381	1.56641	1.26562	2.38608	1.69287	1.02174	1.24612	1.68039	1.2332
ENSGALG00000000870	Dcakd	dephospho-CoA kinase domain containing	0.80933	1.46967	2.79063	1.72838	1.37843	1.58917	1.03724	1.44868	1.67361	2.27258	1.81253	1.4843	2.6664	2.00552	1.11252	1.81619	1.06774	2.25229
ENSGALG00000000871	MADPRT	ADP-ribosyltransferase 1	0.807305	1.68637	1.5135	1.79617	1.06873	1.19432	2.2767	1.21101	2.08372	1.69287	1.59924	1.85254	1.39221	1.29564	1.47904	0.85261	1.34215	1.43078
ENSGALG00000000874	ndrg4	NDRG family member 4	5.93044	7.27924	7.22743	8.22568	7.6232	7.79803	7.45614	7.89292	7.44712	6.26663	6.76523	7.11617	8.10805	6.51744	7.04622	7.70463	7.26884	7.66107
ENSGALG00000000875	Phlppl	PH domain and leucine rich repeat protein phosphatase-like	1.64285	1.961	1.61881	1.76931	2.14225	2.12899	1.87296	2.22722	1.76831	1.74971	1.58524	1.92823	1.26714	1.27968	1.85049	1.9345	1.83227	1.6585
ENSGALG00000000878	Kif18b	kinesin family member 18B	0.14659	0.0901085	0.209765	0.253191	0.19729	0.151109	0.0971673	0.194244	0.0691824	0.183262	0.0604783	0.0823647	0.606097	0.210541	0.15511	0.191062	0.0458704	0.0435431
ENSGALG00000000880	gins3	GINS complex subunit 3 (Psf3 homolog)	2.91052	3.06134	2.90936	2.93969	3.48433	3.40936	3.18648	3.20678	2.85746	3.42487	3.61683	3.03202	3.33263	3.21551	3.51203	3.11093	2.82147	3.06375
ENSGALG00000000881	GPATCH3	G patch domain containing 3	2.95458	1.73847	2.18349	2.40299	2.36402	2.15594	2.27581	1.99141	2.05455	1.83538	2.62925	2.53243	2.46544	1.89137	2.03627	1.89787	1.97269	1.90004
ENSGALG00000000882			2.66997	2.71665	3.11212	2.3249	2.75515	2.7935	3.0948	3.029	2.89386	2.6362	2.91957	1.89787	2.61279	2.87588	2.6152	2.41071	2.77639	2.91738
ENSGALG00000000883	MAPKAPK2	mitogen-activated protein kinase-activated protein kinase 2	7.29843	6.67094	7.0111	7.09785	6.90313	6.65092	6.69541	7.10178	6.80344	6.28595	6.64657	6.5197	7.09171	6.34213	6.76828	6.79236	7.17771	7.15515
ENSGALG00000000884	CXXC5	CXXC finger 5	2.25361	2.65326	3.33811	2.70333	3.07331	2.6723	1.98488	2.11348	2.57052	2.49612	2.58622	2.41071	3.12395	3.22876	2.98399	2.73551	2.56363	2.855
ENSGALG00000000886	CCDC113	coiled-coil domain containing 113	0.0377506	0.264294	0.112547	0.235197	0.213987	0.206305	0.207334	0.156168	0.216636	0.222154	0.194488	0.121518	0.420141	0.216384	0.179884	0.11639	0.0511617	0.104548
ENSGALG00000000887	NR0B2	nuclear receptor subfamily 0, group B, member 2	0	0.0543662	0	0.0687137	0	0	0.0566223	0.119961	0.109141	0.0814536	0	0.0438886	0.126165	0.0846165	0.0849237	0.0487016	0	0
ENSGALG00000000889	csnk2a2	casein kinase 2, alpha prime polypeptide	4.53678	4.3581	4.49241	4.47521	4.64938	4.49583	4.12434	4.61154	4.46265	4.32135	4.43867	4.44676	4.22957	3.88132	4.39817	4.47796	4.78227	4.41402
ENSGALG00000000890	srpk1	SFRS protein kinase 1	2.87183	3.05684	2.81162	2.73681	2.986	3.04965	2.76054	3.25886	2.9115	2.55843	2.32967	2.81401	2.10566	2.47237	2.65577	3.1017	3.16628	2.97503
ENSGALG00000000891	Nsun5	NOL1/NOP2/Sun domain family, member 5	3.53245	2.9436	3.97874	4.22718	3.54835	3.29612	4.11339	3.18648	3.20945	3.65303	3.15864	3.1725	4.23635	3.6175	3.74753	3.46383	3.6067	3.61811
ENSGALG00000000892	il10	interleukin 10	0.13471	0	0	0	0.448163	0.427256	0	0	0	0.173061	0	0	0	0	0	0	0	0
ENSGALG00000000893	TAT	tyrosine aminotransferase	0.295684	0.210541	0	0.0694963	0.0622392	0.0596048	0.0568996	0	0.0624356	0	0.0828769	0.0443729	0	0.39927	0.29318	0	0.0826703	0
ENSGALG00000000894	Apcdd1	similar to APCDD1 homologue; adenomatosis polyposis coli down-regulated 1	2.62091	0.41251	1.90107	1.61086	0.387719	0.693979	1.12697	1.42071	0.231582	0.342781	0.525635	1.22813	1.12971	0.609688	1.72505	1.46342	0.745567	0.53977
ENSGALG00000000895	nudC	nuclear distribution gene C homolog (A. nidulans)	5.18078	5.41549	5.38264	5.04309	5.48068	5.52714	5.45642	5.49014	5.6271	5.40432	5.36732	5.22277	5.03587	5.19619	5.53484	5.47586	5.83329	5.50629
ENSGALG00000000897	LHFPL5	lipoma HMGIC fusion partner-like 5	3.8208	0.22966	0.516069	3.25117	0.483903	0.382857	2.22682	2.04912	0.718749	0.593485	0.680818	0.303304	2.39115	0	0.931902	0.585497	0.938876	0.249882
ENSGALG00000000898	C16orf80	chromosome 16 open reading frame 80	5.41861	5.00028	5.3067	4.79736	5.34001	5.29384	4.52693	4.82908	4.84676	5.09234	5.27476	4.63675	5.41964	4.83064	5.10053	4.79983	4.98076	4.9062
ENSGALG00000000899	LOC427605	hypothetical LOC427605	0.269415	0.0832085	0.263686	0.201593	0.0604783	0.13913	0.275244	0.226307	0.126768	0.0943843	0.195133	0.120312	0.155296	0.211509	0.127618	0.120203	0.172336	0.10612
ENSGALG00000000900			0.251723	0	0	0	0	0	0	0	0	0	0	0	0	0	0	0	0	0
ENSGALG00000000901	chst4	carbohydrate (N-acetylglucosamine 6-O) sulfotransferase 4	0	0	0	0	0	0	0	0	0	0	0	0.177457	0	0	0	0	0	0
ENSGALG00000000902	C1orf172	chromosome 1 open reading frame 172	0.083095	0	0.223865	0	0.0742903	0.0701798	0.133413	0.0553802	0.222405	0.0543662	0	0.0567154	0	0.220051	0.172799	0	0.0505476	0.151109
ENSGALG00000000903	Terf2ip	telomeric repeat binding factor 2, interacting protein	4.94377	5.02986	4.64091	5.03255	5.02986	5.0822	5.62585	5.16066	4.83396	4.53302	4.89792	4.45274	4.70735	5.44309	4.84149	4.9754	5.24599	4.99404
ENSGALG00000000904	C16orf57	chromosome 16 open reading frame 57	4.9886	4.97107	5.48789	5.28499	5.09948	4.65996	4.81458	4.81317	4.64091	5.2692	5.33001	4.59062	5.78884	5.40313	5.11629	4.93327	4.4116	4.64224
ENSGALG00000000905	PSMB4	proteasome (prosome, macropain) subunit, beta type, 4	7.4822	7.49496	7.7828	7.77285	7.61908	7.39813	7.42597	7.55197	7.44236	7.56112	7.59547	7.49864	8.06311	7.21118	7.60483	7.61908	7.34364	7.50688
ENSGALG00000000906	RALGPS1	Ral GEF with PH domain and SH3 binding motif 1	0.71074	1.45127	1.49823	1.35374	1.45652	1.19625	1.34026	1.11469	1.235	0.592651	0.881976	1.03812	0.582183	1.28169	1.12697	1.67861	1.5135	1.18006
ENSGALG00000000907	KARS	lysyl-tRNA synthetase	7.45614	7.13878	6.66889	6.90313	7.08023	7.19375	7.23475	7.20763	6.85865	6.92054	7.17134	6.71836	6.58469	7.64205	7.11994	7.03944	6.83459	6.7513
ENSGALG00000000908	ADAT1	adenosine deaminase, tRNA-specific 1	4.00111	4.23234	3.45778	3.69673	4.37826	4.24675	4.33247	4.28493	3.95663	3.83212	4.14864	4.10519	3.1022	4.39952	3.74906	4.29779	4.97366	3.72355
ENSGALG00000000909	GFAP	glial fibrillary acidic protein	0	0	0.142925	0	0.179288	0.0503685	0.0890156	0.0994182	0.0508221	0.0370334	0.0738276	0	0.448163	0.291374	0.14394	0.0423434	0.0301571	0.0295958
ENSGALG00000000911	IL19	interleukin 19	0.0897198	0	0	0	0	0	0	0.113455	0	0	0	0	0	0	0	0	0.112245	0
ENSGALG00000000912	Kcnab2	potassium voltage-gated channel, shaker-related subfamily, beta member 2	1.13995	1.67724	1.85915	1.75008	1.63149	1.71515	1.80688	1.48993	1.96363	1.30659	1.57831	0.854661	2.48407	0.946849	1.15049	1.26048	1.73409	1.9689
ENSGALG00000000913	CHST6	carbohydrate (N-acetylglucosamine 6-O) sulfotransferase 6	2.22034	1.86353	2.21052	1.25865	2.06823	1.8485	1.82513	1.84072	1.56081	1.70391	2.08228	1.92544	0.67995	2.37815	1.99954	1.77629	1.50113	1.90993
ENSGALG00000000914	LOC428280	hypothetical LOC428280	0	0	0	0	0	0	0	0	0.102481	0	0	0	0	0	0	0	0	0
ENSGALG00000000915	LOC431266	hypothetical LOC431266	0	0	0	0	0	0	0	0	0	0	0	0	0	0	0	0	0	0
ENSGALG00000000917	Nrg2	neuregulin 2	0	0.0456282	0.0840521	0	0	0	0	0.0375044	0.0539042	0	0	0	0.277243	0.0768656	0	0	0	0.0303997
ENSGALG00000000918	Ccdc103	coiled-coil domain containing 103	0.354433	0.244841	0.776059	0.14394	0.270805	0.125007	0.48618	0.194945	0.270184	0.514967	0.969454	0.108034	0.907944	0.405235	0.454446	0.231096	0	0.302729
ENSGALG00000000919			0.1243	0.0309183	0.0907515	0	0.0395576	0	0	0	0.038335	0	0.220296	0.0250015	0	0	0.100879	0.0293655	0	0.0353829
ENSGALG00000000920	cgn	cingulin	0.343465	0.325533	0.341499	0.683191	0.428978	0.459027	0.455704	0.123226	0.46436	0.266365	0.272132	0.651497	0.564011	0.439241	0.285692	0.611119	0.194706	0.222924
ENSGALG00000000921	slc9a1	solute carrier family 9 (sodium/hydrogen exchanger), member 1 (antiporter, Na+/H+, amiloride sensitive)	2.55256	1.9321	1.90004	2.51057	2.21637	2.21467	1.80953	2.55548	2.02476	1.66765	1.65643	1.9321	3.01496	1.56976	1.53806	1.91994	2.13298	2.23482
ENSGALG00000000927	ANGPTL2	angiopoietin-like 2	3.34458	4.20686	2.89946	2.67594	3.56068	3.4184	2.37029	3.01154	2.38251	4.56465	3.62547	3.77595	1.90459	2.9849	3.41364	2.81582	2.90248	2.37281
ENSGALG00000000930	HIP1	huntingtin interacting protein 1	2.75089	3.12061	3.39439	3.96433	3.18516	3.42487	2.91006	3.82193	3.48495	2.881	2.8095	2.56409	3.92548	3.15974	2.99181	3.39774	3.81206	3.32442
ENSGALG00000000934	ZBTB43	zinc finger and BTB domain containing 43	2.18744	1.415	1.24155	1.37699	1.10135	1.31066	1.51012	1.09881	1.49823	1.6075	1.90836	1.74151	1.11047	1.32036	1.27775	0.950191	1.13364	1.52443
ENSGALG00000000935	Tuft1	tuftelin 1	3.15923	3.25475	3.97614	2.55948	3.29953	4.09889	2.81535	3.19147	3.8734	2.62324	3.43679	3.78415	3.21141	2.50631	3.69618	2.35027	3.90126	4.4337
ENSGALG00000000936	lmx1b	LIM homeobox transcription factor 1, beta	0	0	0	0	0	0	0	0	0	0	0	0	0	0	0	0	0	0
ENSGALG00000000939			0.955875	1.12125	1.97571	1.93492	1.54714	1.78598	1.73949	1.3061	2.03348	1.71558	1.55722	1.33918	2.98246	1.09968	1.82563	1.72031	1.61783	2.26641
ENSGALG00000000940	alc	ALC protein	0	0	0	0	0	0	0	0	0	0	0	0	0	0	0	0	0	0
ENSGALG00000000943	WDTC1	WD and tetratricopeptide repeats 1	4.72722	4.51351	4.71614	4.25445	4.50703	4.57531	3.92912	4.63533	4.58538	4.13365	4.23027	4.16823	4.65165	3.57417	4.17517	4.74368	4.75337	4.72008
ENSGALG00000000944	SUPT4H1	suppressor of Ty 4 homolog 1 (S. cerevisiae)	6.52858	5.88967	6.11082	5.66333	5.76321	5.93177	5.57338	5.84736	5.67537	6.28777	6.20842	6.01627	6.68707	5.89589	6.32468	5.99894	6.00846	5.39014
ENSGALG00000000946	PFDN1	prefoldin subunit 1	7.91494	8.01745	8.28976	7.65314	7.81262	7.77285	7.70039	7.53041	7.70463	8.04259	8.10805	8.12024	7.7302	8.45832	8.17395	7.73524	7.66986	7.70039
ENSGALG00000000947	FKBP5	FK506 binding protein 5	8.18048	4.35752	5.31666	7.58704	3.59755	4.30555	6.64405	6.94942	3.18597	4.30168	4.88194	4.58985	4.45747	4.47594	4.05906	4.6215	5.73734	3.03415
ENSGALG00000000949	HBEGF	heparin-binding EGF-like growth factor	2.63578	2.61772	2.49179	3.32853	1.36681	1.22275	2.71867	1.68637	1.1115	1.06345	1.68128	4.16485	2.51616	1.33719	1.62582	1.21358	1.53657	1.17437
ENSGALG00000000950	Fam125b	family with sequence similarity 125, member B	3.19854	4.06255	3.59755	3.926	4.05544	4.03929	3.49485	3.80853	4.06935	3.42429	3.38527	3.37999	3.92912	3.811	3.77393	4.10834	3.97118	4.10834
ENSGALG00000000951	CCL5	chemokine (C-C motif) ligand 5; chemokine (C-C motif) ligand 4	2.78108	2.2674	2.74514	2.75214	3.89468	1.9345	2.04354	1.5293	0.493683	3.55219	2.01276	3.60165	3.39733	2.22776	2.49455	1.15937	3.83759	2.29311
ENSGALG00000000953			3.61402	3.67094	3.92425	4.0204	3.51077	3.42582	3.46164	3.72238	3.75801	3.17593	3.22398	3.28744	3.92787	2.6664	3.3167	3.61304	3.98908	4.17517
ENSGALG00000000954	smpd2	sphingomyelin phosphodiesterase 2, neutral membrane (neutral sphingomyelinase)	1.68244	1.52786	2.63128	2.07788	1.46537	2.3761	1.61136	1.63453	1.89963	1.83744	2.03875	1.27471	2.58901	2.24408	1.92544	2.13048	0.761441	1.72282
ENSGALG00000000955	C1orf160	chromosome 1 open reading frame 160	3.03113	2.79781	3.36334	3.89344	3.12891	3.32155	3.47444	2.91052	3.02757	2.73972	2.41797	3.20624	4.14757	2.98246	3.26999	3.4051	2.9849	3.09642
ENSGALG00000000956	LOC417464	similar to tripartite motif-containing 39 isoform 2; ring finger protein 23; testis-abundant finger protein; chemokine (C-C motif) ligand 4	3.19809	1.60877	2.17512	3.77393	0.87648	3.18516	3.22501	1.48767	1.26008	2.91957	1.71515	5.07586	2.28297	0.797416	2.03396	0.332106	3.06181	1.63356
ENSGALG00000000957	Esam	endothelial cell adhesion molecule	4.90495	4.52693	4.43658	4.9535	4.70987	5.0232	4.67855	4.71449	4.73416	3.71286	4.43187	4.54991	5.61115	4.75337	4.67467	4.82172	4.59062	4.75927
ENSGALG00000000958	SNX27	sorting nexin family member 27	4.82399	4.82834	5.2016	5.06142	4.91242	4.88111	4.6919	4.76338	4.95586	4.9754	5.22843	4.94749	5.11963	4.84407	4.8188	4.9236	4.93986	4.80469
ENSGALG00000000959	LOC419583	hypothetical LOC419583	3.75801	2.96832	3.4902	3.55175	2.92491	3.02136	2.74668	2.90442	2.72648	2.64986	3.13175	3.05484	3.50415	3.21604	3.05827	2.73186	2.90207	3.09779
ENSGALG00000000962	pus3	pseudouridylate synthase 3	2.44836	2.40348	3.08201	3.02958	2.4874	2.04292	2.86654	2.08972	2.23099	2.58149	2.6664	2.40978	3.54995	2.44649	2.48586	2.40978	1.99699	2.21337
ENSGALG00000000966	NPHP4	nephronophthisis 4	0.908869	1.18358	1.44609	1.74876	1.75824	1.38028	1.67813	1.32236	1.47149	1.22709	1.08	0.825704	2.52794	1.58481	1.35278	1.33391	1.42943	1.51294
ENSGALG00000000970			0.178865	0.0640885	0.338618	0.397604	0.455704	0.258625	0.268089	0.397946	0.409384	0.164291	0.505377	0.246844	1.08658	0	0.23811	0.348468	0.248806	0.402501
ENSGALG00000000972	PBX3	pre-B-cell leukemia homeobox 3	1.14958	1.47346	1.82945	1.95674	1.97968	1.47667	2.10961	1.64168	1.57953	1.49361	0.997961	1.68733	1.96507	2.02935	1.3362	1.63659	2.18409	1.64515
ENSGALG00000000974			0.801784	0.55522	0.314657	0.758555	0.515352	0.772912	0.758974	0.833228	0.205002	0.917571	0.979283	0.497455	0.118079	0.468312	0.529565	0.214674	0.362749	0.108531
ENSGALG00000000975	C1orf174	chromosome 1 open reading frame 174	3.22821	3.52611	3.66928	3.07974	3.31295	3.6226	3.33122	3.45498	3.30054	3.68424	3.82817	3.50916	3.61152	3.90474	3.47494	3.50916	3.21832	3.23549
ENSGALG00000000976	DFFB	DNA fragmentation factor, 40kDa, beta polypeptide (caspase-activated DNase)	1.80688	2.10618	1.91612	1.71845	1.70148	2.2952	1.1551	1.43512	1.79387	1.47564	1.79037	1.50485	2.0856	2.23668	2.29311	1.82662	1.10026	1.59924
ENSGALG00000000977	Mapkap1	mitogen-activated protein kinase associated protein 1	2.53396	2.74566	3.00312	3.02757	2.91642	2.69285	2.80495	2.65577	2.97788	2.83141	3.11769	3.01154	3.17403	2.51145	2.93269	3.07331	3.0053	2.90348
ENSGALG00000000978	kiaa0562	KIAA0562	2.02881	1.28587	1.76639	1.92274	1.70529	1.9465	3.03361	1.87397	1.58875	1.71845	1.27775	1.93253	1.06774	1.62256	1.72993	1.85339	1.22093	1.66608
ENSGALG00000000979	LPO	lactoperoxidase	0	0	0	0	0	0	0	0	0	0	0	0	0	0	0	0	0	0
ENSGALG00000000980	Lrrc47	leucine rich repeat containing 47	1.0368	1.64168	1.31163	1.79663	1.69897	1.69138	1.8485	1.4045	1.82793	1.52228	1.64622	1.28587	2.54929	1.54526	1.51104	1.37931	1.53496	1.24563
ENSGALG00000000981	GMEB1	glucocorticoid modulatory element binding protein 1	1.25408	1.56821	1.04327	2.11145	1.94517	2.30319	1.28256	2.06491	1.72647	1.33481	1.97225	1.73706	2.4475	2.1737	1.92093	1.7623	1.69999	1.45436
ENSGALG00000000982	CCDC27	coiled-coil domain containing 27	1.77887	2.0455	2.19126	2.45138	2.30795	2.27987	2.39208	1.90107	2.19376	2.38299	2.4904	1.89838	3.01214	2.79648	2.54271	2.24229	1.78455	2.27756
ENSGALG00000000983	L3MBTL	l(3)mbt-like (Drosophila)	0.114249	0.652816	0.249067	0.383144	0.450793	0.661456	0.295367	0.531118	0.359012	0.266907	0.32464	0.247386	0.31382	0.114946	0.469303	0.707986	0.419853	0.658204
ENSGALG00000000984	LOC770506	similar to MGC82195 protein	0	0	0	0	0.177457	0	0	0	0	0	0	0	0	0	0	0	0	0
ENSGALG00000000988	EFTUD2	elongation factor Tu GTP binding domain containing 2	3.68256	4.32895	4.36665	4.35872	4.50014	4.22184	4.40939	4.50586	4.53373	3.86705	4.05544	3.89813	4.80729	3.60935	4.20757	4.41762	4.41831	4.57531
ENSGALG00000000990	Sfrs6	splicing factor, arginine/serine-rich 6	5.98732	6.35389	5.77598	5.99034	6.61135	6.68257	5.64344	6.66151	6.21469	5.81643	5.66928	6.12915	5.40787	5.83052	6.38711	6.64405	6.48292	6.4211
ENSGALG00000000991	Taf12	TAF12 RNA polymerase II, TATA box binding protein (TBP)-associated factor, 20kDa	5.30888	5.68496	5.699	5.41756	5.56969	5.63268	5.48789	5.46104	5.38684	5.64005	5.7114	5.38458	5.59779	5.66226	5.47679	5.32903	5.4794	5.10495
ENSGALG00000000993	GAPVD1	GTPase activating protein and VPS9 domains 1	3.4051	3.53516	2.92846	2.74268	3.4022	3.39035	3.38583	3.18597	3.46164	3.21305	3.09541	2.89878	2.59297	3.65454	3.05255	3.36075	3.27794	3.22398
ENSGALG00000000994	LOC428212	hypothetical LOC428212	0.381291	0.841243	1.32369	1.01093	0.882499	0.477633	1.02352	1.90302	0	0.823184	0	1.91847	1.43951	0	0.462361	0.626542	1.22943	0.898889
ENSGALG00000000996	Ap3d1	adaptor-related protein complex 3, delta 1 subunit	3.84685	4.38858	3.83576	4.02869	4.65319	4.40027	3.74351	4.54613	4.46181	3.68128	4.02679	4.15174	3.59051	3.30976	4.19059	4.26247	4.53229	4.44676
ENSGALG00000000997	GJC1	gap junction protein, gamma 1, 45kDa	2.07033	2.82346	1.98986	2.04455	2.75157	2.46153	1.22571	2.13396	1.39063	2.13048	2.23295	2.4434	2.08126	1.96412	2.07694	2.94573	2.00136	1.76533
ENSGALG00000000998	FAM54B	family with sequence similarity 54, member B	7.02977	7.38666	7.40702	7.32594	7.42597	7.28525	7.17134	7.35845	7.14204	7.19745	7.37799	7.34895	7.31019	7.38146	7.26884	6.9794	7.11311	7.09785
ENSGALG00000000999	ZNF319	zinc finger protein 319	2.21283	2.20664	3.09779	3.25677	2.58707	2.66753	3.01013	2.76672	2.55691	2.18847	2.64339	2.31672	4.08769	2.79739	2.37755	2.1139	2.62091	2.35541
ENSGALG00000001000	HSPA5	heat shock 70kDa protein 5 (glucose-regulated protein, 78kDa)	7.18086	7.30302	6.74439	6.51521	6.64657	6.75424	7.4822	7.42597	7.54744	7.41149	6.20692	7.60032	5.70642	5.993	6.49395	7.15515	8.3857	7.25776
ENSGALG00000001001	MAP2K4	mitogen-activated protein kinase kinase 4	2.56229	3.06181	3.42487	2.61448	2.90847	3.03518	2.77495	2.36358	2.84105	3.25834	3.19147	3.02802	3.3613	3.68308	3.11913	2.93864	2.85298	2.68011
ENSGALG00000001002	RABEPK	Rab9 effector protein with kelch motifs	3.92787	4.26461	5.26418	4.45747	4.4116	4.25939	4.08198	3.51447	4.32332	4.58465	4.57106	3.9681	4.78458	4.56536	4.44751	4.3581	3.59051	4.4844
ENSGALG00000001003	SEPN1	selenoprotein N, 1	2.88204	3.28744	2.95963	3.03873	3.53356	3.45439	2.49657	3.09271	3.64857	2.6444	2.69433	2.92115	3.04376	1.91754	2.8834	3.60214	3.12009	3.54451
ENSGALG00000001004	MPO	myeloperoxidase	0.405546	0.437917	0.327589	0.253628	0.0846165	0.0471172	0.301924	0	0.0487812	0.0314433	0	0.0329967	0	0.170402	0.124844	0	0.0269393	0.0267308
ENSGALG00000001005	stt3a	STT3, subunit of the oligosaccharyltransferase complex, homolog A (S. cerevisiae)	4.81168	4.94088	4.79811	5.00572	4.89951	4.94088	4.38738	5.10305	4.83463	4.86383	4.65762	4.46869	4.85463	3.9624	5.0334	4.94455	5.16337	4.83946
ENSGALG00000001006	TP73	tumor protein p73	0.162863	0.171909	0.235704	0.368962	0.334049	0.213459	0.175187	0.193182	0.375917	0.170777	0.152044	0.0909646	0.102349	0.162182	0.185788	0.223406	0.351895	0.281213
ENSGALG00000001007	mmp15	matrix metallopeptidase 15 (membrane-inserted)	6.06593	6.68438	6.67544	7.23475	6.39298	6.4811	6.8957	6.37928	6.39887	6.50355	6.30806	6.1505	7.93198	6.76523	6.4811	6.57299	6.69263	6.39498
ENSGALG00000001009	LOC427044	similar to Protocadherin beta 1 precursor (PCDH-beta1); similar to Protocadherin beta 15 precursor (PCDH-beta15)	1.26877	1.41931	0.431096	0.635948	0.803458	1.46342	1.3491	0.723529	1.62694	0.863285	0.819474	0.599441	3.12009	0.552969	0.94143	2.8449	1.37446	1.25362
ENSGALG00000001011	CNGB1	cyclic nucleotide gated channel beta 1	0.0277505	0.0317792	0	0.0685311	0.0401012	0.205289	0.127753	0.0999358	0.0597021	0	0.11825	0	0.0911851	0	0	0	0.13523	0.0366008
ENSGALG00000001013	PPP6C	protein phosphatase 6, catalytic subunit	4.70735	4.66459	5.26838	5.29292	5.00572	4.75159	4.89454	4.85178	4.90306	4.51649	4.76668	4.60356	5.66226	4.39249	4.9062	4.84081	4.65478	5.0408
ENSGALG00000001014	ARPC5L	actin related protein 2/3 complex, subunit 5-like	4.30555	4.03864	4.48015	4.21925	4.36919	4.59284	4.32815	4.22774	4.29987	4.47796	4.54547	4.28012	4.63842	4.41402	4.30483	3.77147	4.59992	3.91024
ENSGALG00000001017	Wdr8	WD repeat domain 8	2.17561	2.84152	2.9006	2.70164	2.82249	3.11313	3.03156	2.41571	2.70876	2.9115	2.97341	2.99975	3.02591	3.55844	3.18516	3.04807	2.55651	2.93617
ENSGALG00000001018	EI24	etoposide induced 2.4 mRNA	5.837	5.88051	5.84482	6.25385	5.84074	5.68636	5.75993	6.00994	5.53762	5.61708	5.8069	5.44937	6.62713	5.3067	5.91041	5.82726	6.0705	5.76896
ENSGALG00000001019	BTBD2	BTB (POZ) domain containing 2	4.99129	4.79334	5.1298	5.50025	4.93736	4.83064	5.4389	5.10215	5.03755	4.65478	4.75085	4.54123	6.12437	4.94088	4.79907	4.88723	5.36931	4.63755
ENSGALG00000001020	Kifc3	kinesin family member C3	3.2603	4.60924	5.26635	5.08553	4.92732	4.82243	4.28493	4.32962	4.57251	4.05715	4.37889	4.39453	5.08816	4.687	4.41219	4.41219	4.46592	4.72896
ENSGALG00000001021	Myocd	myocardin	3.0948	4.10276	4.02511	4.98951	4.51432	4.5717	3.981	4.71528	4.6803	4.39817	3.74582	4.25866	4.49583	3.85937	4.30822	5.05185	4.73416	4.67771
ENSGALG00000001022	Ccdc43	coiled-coil domain containing 43	3.78795	3.96297	4.06196	4.0747	3.94337	4.08261	4.01462	4.03509	4.06436	3.90074	4.27413	4.1309	4.22315	3.85729	4.30948	3.93793	3.87228	3.95434
ENSGALG00000001023			0.88349	1.46764	1.84027	0.869172	1.49867	1.97571	0.770967	1.19338	1.19338	1.24288	1.7784	0.903821	0.931902	1.80226	1.36519	1.33975	1.18766	1.40351
ENSGALG00000001024			6.64657	6.7394	6.61663	6.17071	6.83687	6.92054	6.22785	6.70958	7.28254	7.25303	7.26884	6.79236	6.3125	6.4811	6.95253	6.94095	6.95253	7.11994
ENSGALG00000001025	Golga1	golgi autoantigen, golgin subfamily a, 1	0.925537	1.46486	1.33573	1.29142	1.62348	1.62754	1.19817	1.55526	1.66329	1.18705	1.41305	1.65353	0.846648	1.28361	1.41099	1.69287	1.4932	1.34438
ENSGALG00000001026			4.27281	5.71869	4.84326	4.57808	5.51165	5.61115	4.62024	5.66111	5.66928	5.58052	5.29677	5.43322	4.21564	4.73661	5.50158	5.5445	5.3946	5.72387
ENSGALG00000001027	LOC771115	hypothetical protein LOC771115	0	0	0	0	0	0	0	0	0	0	0	0	0	0	0	0	0	0
ENSGALG00000001028	RNF43	ring finger protein 43	0	0	0	0	0.0568996	0	0	0.0408633	0	0	0	0	0	0	0	0	0	0.0340687
ENSGALG00000001030	SCAMP4	secretory carrier membrane protein 4	2.827	3.21305	3.44831	3.54176	3.4478	3.14539	3.11378	3.36075	3.01536	2.71475	2.49657	2.58337	3.70255	2.67272	3.14954	3.11626	3.57481	3.19722
ENSGALG00000001031	HSF5	heat shock transcription factor family member 5	0.0572393	0	0.0882138	0.11175	0	0.250205	0.298587	0.152217	0.268822	0.0767429	0.0765708	0.0826703	0.572646	0.147765	0.0788087	0	0.0356436	0.532976
ENSGALG00000001032	STUB1	STIP1 homology and U-box containing protein 1	4.54719	4.86041	5.29198	5.40912	4.86383	4.86713	4.5114	4.72008	4.79007	4.73493	5.23754	5.16151	5.08034	4.87144	4.96393	4.74863	4.76588	4.85541
ENSGALG00000001033	FOXRED1	FAD-dependent oxidoreductase domain containing 1	4.45355	4.38278	5.35089	5.12032	4.06377	4.27457	4.86383	4.39678	4.75687	4.63926	5.07003	4.41468	5.73026	5.19457	4.57042	4.63926	4.58842	4.65388
ENSGALG00000001034	C20orf4	chromosome 20 open reading frame 4	3.9123	3.69204	3.67666	4.45088	3.82028	3.91281	4.13028	3.81476	3.80971	3.53198	3.5665	3.21604	4.27413	4.25939	3.35703	3.25415	3.98802	3.93395
ENSGALG00000001035	RORB	hypothetical protein LOC770892; RAR-related orphan receptor B	0	0.217298	0	0	0	0	0	0	0.081746	0.0624356	0	0	0	0	0	0	0.0562817	0.052902
ENSGALG00000001036	ELAC2	elaC homolog 2 (E. coli)	1.8604	1.95458	2.1245	1.68893	2.29864	2.07553	1.51795	1.85098	1.8014	2.11951	1.89787	2.0938	2.16	1.88768	2.21337	2.28511	2.11862	1.84072
ENSGALG00000001037	Scai	chromosome 9 open reading frame 126	0.971709	1.18766	0.548186	0.869554	0.973433	1.02711	1.10226	1.4319	1.36771	1.29849	0.766029	0.738208	0.741132	1.06538	1.00554	1.1463	1.12371	1.00291
ENSGALG00000001038	MAN1C1	mannosidase, alpha, class 1C, member 1	3.63459	3.57117	2.57959	3.23811	3.29795	3.59311	2.4434	3.40782	3.48023	2.69055	3.02958	2.498	3.22044	2.2659	3.47608	3.09934	3.25021	3.79832
ENSGALG00000001039	rpl35	ribosomal protein L35	8.86756	8.50201	8.48384	8.03198	8.32509	8.3705	7.54241	8.33946	8.3705	8.90166	8.48384	8.15957	8.06891	8.4038	8.74763	8.13926	8.4753	8.41029
ENSGALG00000001040	MEGF6	multiple EGF-like-domains 6	0.0126472	0.0303997	0.088555	0.0622392	0.0388819	0.0535281	0.0332439	0.0406478	0	0.0399455	0	0.0395576	0.120393	0.0604783	0.0397911	0.0455368	0.0336605	0.033578
ENSGALG00000001041	katnb1	katanin p80 (WD repeat containing) subunit B 1	1.05842	0.985124	1.79469	1.53806	1.30385	1.357	1.35091	1.33098	1.38168	0.936355	1.27968	1.00683	1.98283	1.09146	1.22001	1.60063	1.2738	1.1841
ENSGALG00000001042	mtmr4	myotubularin related protein 4	1.16575	1.76029	1.76533	1.77122	1.91436	1.93253	1.5674	1.98849	2.43395	1.46134	1.4374	1.4045	1.91612	1.25324	1.70826	1.75476	2.51791	2.59143
ENSGALG00000001043	rexo1	REX1, RNA exonuclease 1 homolog (S. cerevisiae)	2.04912	2.22944	2.01678	2.24454	2.36643	2.29311	2.12598	2.61391	2.24276	1.92215	2.3021	1.9438	2.25498	1.93546	2.13581	2.36643	2.38565	2.22682
ENSGALG00000001045			0.0742309	0.0615415	0.261995	0.0785973	0.0437134	0	0.150961	0.11639	0.71074	0.145132	0.271091	0.170201	0.326975	0.100031	0.0271327	0.283431	0.0452143	0.485852
ENSGALG00000001046	DLGAP4	discs, large (Drosophila) homolog-associated protein 4	1.8836	1.50844	1.49414	1.52678	1.87397	1.66465	1.59358	1.72647	1.90107	1.90743	1.80864	1.53657	1.60254	1.06825	1.61881	1.75824	2.11489	2.08844
ENSGALG00000001048	OLFML2A	olfactomedin-like 2A	6.13375	5.04233	5.56105	7.27186	4.21488	4.79234	5.8712	6.85865	4.97187	5.42185	4.83396	5.26316	6.6597	5.3467	5.25954	5.55775	5.59423	5.11344
ENSGALG00000001049	CASP1	caspase 1, apoptosis-related cysteine peptidase (interleukin 1, beta, convertase)	3.79104	3.11769	2.74225	3.30009	3.44888	3.23191	3.23139	3.29846	3.25376	3.46213	3.59968	4.23303	2.96366	2.64385	3.31616	3.0068	3.48667	3.19147
ENSGALG00000001051	ldlrap1	low density lipoprotein receptor adaptor protein 1	3.40075	4.02679	4.21682	3.68723	4.31213	4.29445	3.63259	4.17294	4.05833	3.86008	3.70811	4.37889	4.17403	3.8712	4.0532	4.04045	3.55522	4.41085
ENSGALG00000001053	SRPR	signal recognition particle receptor ('docking protein')	5.79664	5.81245	5.98318	5.59144	5.8069	5.80573	5.52624	5.993	6.10977	5.53974	5.4486	5.50298	5.65335	5.11826	5.64956	5.9075	6.33686	6.10418
ENSGALG00000001054	c20orf24	chromosome 20 open reading frame 24	5.62585	5.9784	5.86134	5.63746	6.05641	5.88632	5.84987	5.9062	5.70151	5.93729	6.11942	5.89275	5.837	5.91192	5.92771	5.77725	5.81898	5.80427
ENSGALG00000001055	Nsf	N-ethylmaleimide-sensitive factor	3.62435	3.75017	3.7241	3.14592	3.69148	3.30913	3.64966	3.46104	3.43725	3.46952	3.18737	3.47277	3.15197	3.33367	3.45184	3.86996	3.69673	3.35403
ENSGALG00000001056	abhd11	abhydrolase domain containing 11	1.82058	3.14011	4.48738	3.51897	3.0035	3.57594	3.03113	2.66289	3.84178	3.37892	3.4103	3.36992	4.53302	3.76626	3.19761	3.32283	1.89048	3.64022
ENSGALG00000001058	arhgef16	Rho guanine exchange factor (GEF) 16	1.04167	1.44259	1.16918	1.15137	1.70199	1.62043	0.572999	1.36822	1.18906	1.33668	1.20864	1.30753	1.75924	1.31216	1.14725	1.46486	1.1672	1.12125
ENSGALG00000001062	GGTL3	gamma-glutamyltransferase-like 3	0.239255	1.17017	1.36002	0.570415	1.36624	0.604423	0.313272	0.318	1.6035	0.794095	0.748001	0.672603	1.13897	0.521844	0.726296	0.862888	0.463383	1.65939
ENSGALG00000001063	Prdm16	PR domain containing 16	0.951525	1.22571	1.0554	1.19625	1.36464	1.15841	0.875588	1.37792	1.38626	0.80933	0.966947	1.2262	0.926403	1.07495	1.22658	1.22224	1.47106	1.2172
ENSGALG00000001064	DDA1	DET1 and DDB1 associated 1	4.27142	3.75942	3.86705	4.0791	3.70864	3.85058	3.37942	3.77905	3.86008	3.57316	3.87897	4.01462	3.73175	3.68186	3.91686	3.75994	3.68308	4.02679
ENSGALG00000001065			0	0	0	0	0.0392809	0	0	0	0	0	0	0.0246943	0	0.0779727	0	0	0.019265	0
ENSGALG00000001067	tmem57	transmembrane protein 57	4.91591	4.74073	4.52327	4.23745	4.86196	4.94556	4.54052	5.0408	4.88284	4.45088	4.65693	4.79334	3.56168	4.40027	4.58391	4.46474	4.62685	4.71058
ENSGALG00000001069	zpd	zona pellucida protein D	0.0465771	0	0	0	0	0	0	0	0	0	0.11894	0	0	0	0	0	0	0
ENSGALG00000001070	FAM118B	family with sequence similarity 118, member B	2.43443	2.70422	2.68904	3.74251	3.14484	3.03661	3.33851	2.89346	2.73502	2.83432	3.19199	3.77694	3.84751	2.88204	2.79739	2.60307	2.60723	2.87226
ENSGALG00000001071			2.5086	2.44426	2.3125	2.3871	1.92053	2.21425	1.70431	2.57726	2.38109	2.53839	2.8965	2.21981	3.4897	2.11528	3.00957	2.13581	2.20762	2.80833
ENSGALG00000001073	Nr6a1	nuclear receptor subfamily 6, group A, member 1	0.185566	0.130054	0.320745	0.107891	0.200119	0.138362	0.0510876	0.182582	0.411101	0.0378313	0.134065	0.264294	0.117843	0.0785973	0.204756	0.339262	0.2187	0.297745
ENSGALG00000001076	limk1	LIM domain kinase 1	0.913111	0.583671	0.896178	1.05324	0.798395	1.2447	0.915857	1.08751	0.519102	0.849756	0.917136	0.707586	1.94143	1.0064	0.723926	0.832274	1.12828	0.893407
ENSGALG00000001077	TIRAP	toll-interleukin 1 receptor (TIR) domain containing adaptor protein	4.39048	3.92846	4.03682	4.877	4.05368	4.35359	4.78535	4.33658	3.69557	4.1914	4.29188	4.86122	4.89598	4.16257	4.1722	3.73852	3.66411	3.94263
ENSGALG00000001078	Actrt2	actin-related protein T2	0	0	0	0	0	0	0	0	0	0	0	0	0	0	0	0	0	0
ENSGALG00000001079			0.0495198	0.0812833	0	0.0966759	0	0	0	0	0	0	0	0	0	0	0	0	0	0
ENSGALG00000001080	nr5a1	nuclear receptor subfamily 5, group A, member 1	0	0	0	0	0	0	0	0.0288053	0	0	0.060141	0	0	0	0	0	0.0455368	0
ENSGALG00000001081			0	0.036029	0.069065	0	0	0	0	0	0	0	0	0	0.0976134	0	0	0	0	0.0238626
ENSGALG00000001082	DCPS	decapping enzyme, scavenger	4.34693	3.85162	4.13536	4.49871	3.77739	3.7652	4.12782	3.72802	4.06795	4.47219	4.52548	4.18993	4.74948	4.26332	4.42368	3.69972	3.9681	4.07059
ENSGALG00000001084	ATP8B3	ATPase, class I, type 8B, member 3	0.335552	0.265362	0.453004	0.0706231	0.318284	0.535495	0.106348	0.689141	0.208135	0.180082	0.335255	0.117565	0.178473	0.0620605	0.19587	0.193408	0.251949	0.123074
ENSGALG00000001085	GPR56	G protein-coupled receptor 56	4.43986	4.05833	3.58842	5.64822	4.07788	4.4337	5.00989	4.7691	3.93858	2.71321	3.49332	3.94566	4.67328	3.09681	3.32744	3.92727	4.79811	3.83453
ENSGALG00000001091	C1orf116	chromosome 1 open reading frame 116	3.23139	3.29846	4.98598	4.0753	4.10021	4.03348	4.26461	3.39439	4.57476	3.33173	4.32195	4.50295	4.24814	3.44346	3.67666	3.37156	5.0748	4.63675
ENSGALG00000001093	tcf3	transcription factor 3 (E2A immunoglobulin enhancer binding factors E12/E47)	3.09863	2.97148	2.57052	2.86896	3.08883	3.28911	2.30425	2.97597	3.31295	2.45318	2.69482	2.88817	2.84655	3.06087	3.01154	3.4022	2.85858	3.39439
ENSGALG00000001094			0.10659	0.0581545	0	0.167153	0.215984	0.180082	0.036241	0.181265	0.120674	0.280116	0.0872893	0.0474224	0.0942217	0.061225	0	0.0536167	0.200685	0.180666
ENSGALG00000001095	LOC417476	hypothetical LOC417476	0	0	0	0	0	0	0	0	0	0	0	0	0	0	0	0	0	0
ENSGALG00000001096	UQCR	ubiquinol-cytochrome c reductase, 6.4kDa subunit	9.87141	10.077	10.4343	9.51508	10.4529	10.4529	10.0089	10.2215	9.83885	10.542	10.4529	10.3241	10.6879	10.3241	9.94189	10.6614	9.90596	9.68105
ENSGALG00000001097	WNT9B	wingless-type MMTV integration site family, member 9B	0	0	0	0	0	0	0	0	0	0	0	0	0	0	0	0	0	0
ENSGALG00000001099	Ankhd1-Eif4ebp3	ANKHD1-EIF4EBP3	3.07924	3.06339	2.60723	2.54471	2.82412	2.86336	2.2882	3.05161	3.39967	2.96312	2.93666	2.82456	2.63578	2.39664	3.09323	3.04323	3.12346	3.19903
ENSGALG00000001100	ST3GAL4	ST3 beta-galactoside alpha-2,3-sialyltransferase 4	1.78349	2.24454	2.60077	2.65675	2.35027	2.76994	1.91653	1.48186	1.99465	3.36029	2.38205	2.19776	3.04218	2.57632	2.65723	2.24361	1.95263	2.24701
ENSGALG00000001101	MBD3	methyl-CpG binding domain protein 3	1.57532	1.35278	1.1795	1.4126	2.39115	1.58087	0.894651	1.11759	1.26562	1.65431	1.40863	1.37658	1.20077	1.53496	1.70666	1.58875	1.59228	0.926403
ENSGALG00000001103	psmb7	proteasome (prosome, macropain) subunit, beta type, 7	7.7828	7.91494	7.96355	7.55197	7.88133	7.82767	7.69075	7.73524	7.68031	7.93198	7.93198	7.64205	7.97509	8.14521	7.97509	7.90876	7.37799	7.76812
ENSGALG00000001104	SBDS	Shwachman-Bodian-Diamond syndrome	5.25029	5.69654	5.41435	5.09394	5.60893	5.64717	5.51904	5.80055	5.63107	5.76457	5.71613	5.74569	4.91413	5.74432	5.94941	5.53484	5.49203	5.55666
ENSGALG00000001106	mex3d	mex-3 homolog D (C. elegans)	1.89548	1.38465	1.62694	1.91487	1.51012	2.13048	1.59741	1.7623	1.46183	1.13406	1.27726	1.36372	1.46764	1.32327	1.40093	1.57777	1.93864	1.3005
ENSGALG00000001107	GOSR2	golgi SNAP receptor complex member 2	1.32327	1.25471	0.707192	1.12177	1.41205	1.03634	1.51196	0.995011	1.11806	1.17279	0.82402	0.85261	1.06126	1.58524	0.914575	1.03388	1.02391	1.02174
ENSGALG00000001108	Mier2	mesoderm induction early response 1, family member 2	1.69783	1.85339	2.45088	2.2234	1.9747	2.32202	2.29739	2.27927	2.10618	1.37361	1.38271	1.55163	2.80273	1.80633	2.03934	1.69947	2.13533	2.4165
ENSGALG00000001109	GTSF1	gametocyte specific factor 1	2.79303	1.55299	2.80322	1.54473	2.51832	1.42481	1.64878	2.30525	3.05207	2.13581	3.15001	2.65487	2.498	0.866915	2.03875	1.60406	2.15736	3.11378
ENSGALG00000001110	TYW1	tRNA-yW synthesizing protein 1 homolog (S. cerevisiae)	1.82662	1.71948	1.95311	2.46087	2.04912	1.69783	2.24189	1.99505	2.12856	1.60115	1.53052	2.19585	1.52583	1.49361	1.87203	1.85611	2.3106	2.18896
ENSGALG00000001111			0.0136904	0.0534265	0	0.0369831	0.081746	0.0334132	0.0370334	0.0809627	0.0362905	0.0413961	0.0818771	0.0431397	0.0775695	0.0568165	0.0222306	0.0385378	0.050237	0.0413961
ENSGALG00000001113			5.6764	6.07348	6.27857	6.12741	5.5757	5.79664	6.11778	5.40651	5.96954	6.22601	6.03142	6.09735	6.856	6.26663	5.93729	5.70521	5.13839	6.12097
ENSGALG00000001115	mmel1	membrane metallo-endopeptidase-like 1	1.16427	2.78417	2.50227	1.4625	2.94683	2.66437	1.64371	1.99431	2.1224	1.90836	3.04525	2.2123	2.4141	2.98656	2.46087	3.35135	1.4101	1.67118
ENSGALG00000001117	Pfkfb2	6-phosphofructo-2-kinase/fructose-2,6-biphosphatase 2	1.82322	2.49179	2.75089	2.50426	2.79104	2.54177	2.47942	2.91542	2.67911	2.01037	1.85049	1.76969	3.01855	1.98381	2.43748	3.18948	3.36843	2.80322
ENSGALG00000001118	Nek6	NIMA (never in mitosis gene a)-related kinase 6	4.24492	4.34341	4.41762	4.17836	4.52625	4.44056	4.1512	4.09504	4.42974	4.21861	4.23745	4.10388	4.18562	4.04506	4.27142	4.46592	4.51351	4.69437
ENSGALG00000001121	SH3GL1	SH3-domain GRB2-like 1	2.68815	2.81162	2.3374	3.2299	2.97597	3.22177	2.89178	3.21785	2.8395	2.17065	2.60363	2.66895	3.4425	2.2234	2.60363	3.01597	2.9307	3.02539
ENSGALG00000001122	CALN1	calneuron 1	0	0	0	0	0	0	0	0	0	0	0	0	0	0	0	0	0	0
ENSGALG00000001124	Lhx2	LIM homeobox 2	0	0	0	0	0	0	0	0	0	0	0	0	0	0	0	0	0	0
ENSGALG00000001126	CHAF1A	chromatin assembly factor 1, subunit A (p150)	1.02889	1.21101	1.5413	1.26182	1.67452	1.39444	1.2724	1.07017	1.36727	1.76969	1.27615	2.00552	1.20566	1.6531	1.64661	1.64878	0.791029	1.37147
ENSGALG00000001129	KIRREL3	kin of IRRE like 3 (Drosophila)	2.02988	4.5114	4.40426	3.63164	3.43937	2.37755	2.35541	3.54401	3.85012	3.58174	2.90893	2.41263	5.21029	2.6513	3.37942	3.98267	3.4897	3.87897
ENSGALG00000001130	Wbscr17	Williams-Beuren syndrome chromosome region 17	0.683921	0.450092	0.615734	0.221217	0.589064	0.606992	0.158814	0.382127	0.739459	0.340616	0.323431	0.50745	1.50595	0.088555	0.301081	0.278498	0.498116	0.74715
ENSGALG00000001131			0	0	0	0.251723	0	0	0	0	0	0	0	0.215367	0	0	0	0	0	0
ENSGALG00000001132	APBB3	amyloid beta (A4) precursor protein-binding, family B, member 3	0	0	0	0	0.0901781	0	0	0.0650346	0	0.133591	0	0	0	0	0	0	0	0
ENSGALG00000001136	LOC419390	similar to enhancer of split related protein-7	0.482276	0.231096	1.01685	0.496023	0.489016	0.474083	0.467959	0.368	1.07656	0.393975	0.649504	0.468617	0.871012	0.67995	0.782666	0.589064	0.949196	0.853652
ENSGALG00000001137			0	0	0	0	0	0	0	0	0	0	0	0	0	0	0	0	0	0
ENSGALG00000001138			3.98508	3.68308	2.24229	2.69433	4.4009	4.09775	2.74457	3.95598	4.01575	3.5151	4.14757	3.1549	3.60935	3.6067	4.07852	4.06148	3.90074	3.981
ENSGALG00000001141	hes5	hairy and enhancer of split 5 (Drosophila)	0	0.144955	0	0	0	0	0	0	0	0	0	0	0	0	0	0.0678534	0	0
ENSGALG00000001143	Tnip1	TNFAIP3 interacting protein 1	2.23005	2.74016	1.30242	1.96612	2.99292	3.1046	1.87573	3.04052	2.92353	1.94143	2.20499	1.44713	1.63301	1.68733	2.63324	3.27534	2.88817	3.00825
ENSGALG00000001144	ZNF346	zinc finger protein 346	1.83791	1.55392	1.99599	2.08844	1.49725	1.35741	2.19675	1.31462	1.65396	1.50402	1.36822	1.70624	2.36588	2.33505	1.65131	1.61428	1.87573	1.43391
ENSGALG00000001146	UBXD1	UBX domain containing 1	3.77595	3.89813	4.28559	4.01804	4.11623	3.81813	4.41085	3.86823	4.27205	4.04308	4.22718	4.25528	3.72238	4.30168	4.13302	4.17517	4.55695	4.25318
ENSGALG00000001149			0.601379	0.375917	0.515681	0.894211	0.395311	0.616049	0.537129	0.471805	0.206034	0.527428	0.389162	0.650321	0.61151	0.106871	0.5608	0.16496	0.0461393	0.297481
ENSGALG00000001150	SHISA6	hypothetical protein LOC768703	0	0	0	0	0	0	0	0	0	0	0	0	0	0	0	0	0	0
ENSGALG00000001153	AUTS2	autism susceptibility candidate 2	0.616049	0.758974	0.42229	0.666432	0.560043	0.761758	0.470705	0.709161	0.751218	0.572287	0.660183	0.554567	0.877346	0.249067	0.558681	0.856946	1.03303	0.930952
ENSGALG00000001156	rnf222	ring finger protein 222	0	0	0	0	0	0	0	0	0	0	0	0	0	0	0	0	0	0
ENSGALG00000001157	dennd1a	DENN/MADD domain containing 1A	1.63931	1.90743	1.64285	1.78455	2.19026	2.13992	1.70624	2.27541	2.51145	1.66707	1.31894	1.49515	1.61933	1.70475	1.76931	2.20499	2.06438	1.95311
ENSGALG00000001158	uimc1	ubiquitin interaction motif containing 1	1.53209	1.82114	1.74385	2.88859	2.00708	1.95754	2.10914	1.64661	2.14225	1.21764	1.60633	1.48619	2.75562	1.75226	1.92866	2.0086	1.70529	1.74665
ENSGALG00000001160	LOC430610	hypothetical LOC430610	0.914129	0.134065	0.242959	0.7527	0.150466	0.527819	0.44177	0.605736	0.306555	0.374998	0.640467	0.429672	0.553386	0.257892	0.262733	0.489374	0.703394	0.733965
ENSGALG00000001161	fli1	Friend leukemia virus integration 1	3.34939	3.81258	1.61086	2.80451	3.73852	3.86244	2.60834	3.64068	3.45048	2.74799	3.1173	2.51983	1.8686	2.47585	3.25167	3.33886	3.12891	3.41166
ENSGALG00000001162	Phb	prohibitin	6.93506	7.25776	7.66986	6.56017	7.20763	7.52686	6.94095	7.17134	7.28525	7.53444	7.74624	7.46094	7.41149	7.58271	7.56926	7.52138	7.48585	7.1094
ENSGALG00000001163	NDEL1	nudE nuclear distribution gene E homolog (A. nidulans)-like 1	4.55695	3.59263	3.31404	3.83062	3.60777	3.70911	3.60492	4.10644	3.60165	3.29507	3.27321	3.27913	3.7539	3.0248	3.25376	3.6894	3.64068	3.86192
ENSGALG00000001165			1.66179	2.59714	2.73083	2.00708	2.57052	2.56275	1.89548	1.97269	1.93	2.35719	2.23058	2.72698	2.04039	2.33687	2.42947	2.58849	2.12942	1.92215
ENSGALG00000001166	GATSL1	GATS-like protein 1	5.18756	5.43322	5.50956	5.41861	5.21495	5.30174	4.80469	5.8712	5.57689	5.03255	4.97187	5.00477	5.00572	4.32752	4.99843	5.38886	5.04489	5.74156
ENSGALG00000001167	KCNJ1	potassium inwardly-rectifying channel, subfamily J, member 1	0	0	0	0	0	0	0	0	0	0	0	0	0	0	0	0	0	0
ENSGALG00000001168	Polr2c	polymerase (RNA) II (DNA directed) polypeptide C, 33kDa	5.85998	5.72661	5.73323	5.65955	5.81643	5.66226	5.31767	5.6931	5.68374	5.73858	5.62468	5.09586	5.78303	5.36833	5.61115	5.47362	5.4134	5.69019
ENSGALG00000001169			0.0984788	0.400913	0.238735	0.0854009	0.459027	0.172525	0.131335	0.147242	0.23718	0.389478	0.0523732	0.39955	0.0882138	0.24536	0.0965649	0.308833	0.244626	0.404915
ENSGALG00000001171	SEMA6B	sema domain, transmembrane domain (TM), and cytoplasmic domain, (semaphorin) 6B	0.53977	0.465119	1.63981	1.03161	0.977279	0.872362	0.975479	0.500636	0.168124	0.841773	0.37532	1.05982	1.52678	0.75981	0.800867	1.35091	1.67403	0.313553
ENSGALG00000001172	KBP	kainate binding protein	0.497455	1.11434	1.63002	0.898021	1.24384	1.073	1.0554	0.917136	1.05982	1.36681	1.47106	0.985612	1.37658	1.85717	0.937252	0.961034	0.813872	0.79064
ENSGALG00000001174	WBSCR16	Williams-Beuren syndrome chromosome region 16	2.3249	2.23439	2.36533	2.19585	2.53339	2.41526	2.25594	2.17701	2.62538	2.66148	2.60723	2.60133	2.79982	3.0465	2.50631	2.27541	2.91542	2.54929
ENSGALG00000001175			5.13284	4.69739	4.55449	4.33588	4.22184	4.15371	4.55695	4.53895	4.67264	4.66222	4.61065	4.70028	4.83141	5.17859	4.67114	4.86713	4.76011	4.73026
ENSGALG00000001177	CD34	CD34 molecule	3.24372	3.73112	3.31354	3.79775	3.91343	4.68498	2.96614	3.81588	4.18086	3.90364	3.75291	3.08983	4.50999	2.91642	4.27957	4.44254	4.06723	4.50129
ENSGALG00000001179	armc8	armadillo repeat containing 8	4.38079	4.32815	4.25237	3.83337	4.55776	4.31739	3.96297	4.22049	4.37298	4.2957	4.30423	4.08017	3.81142	4.04563	4.22049	4.30483	4.28805	4.29987
ENSGALG00000001181	Kcnj5	potassium inwardly-rectifying channel, subfamily J, member 5	1.36569	0.215367	0.701715	2.1235	0.23811	0.783615	1.91695	0.534791	0.161364	0.366682	0.107891	1.83075	0.313019	0.337402	0.270805	0.130969	2.32064	0.299969
ENSGALG00000001182	NCOA6	nuclear receptor coactivator 6	2.31915	2.40978	2.0563	1.59584	2.2936	2.35196	1.66869	2.54471	2.22244	1.95955	1.97425	2.43245	1.10135	1.57729	2.18052	2.39069	2.41022	2.22882
ENSGALG00000001183	myh10	myosin, heavy chain 10, non-muscle; myosin, heavy chain 11, smooth muscle; similar to Myosin-11 (Myosin heavy chain, gizzard smooth muscle); similar to myosin, heavy chain 9, non-muscle	4.51073	4.38738	3.5564	3.10674	4.5982	4.65546	3.14115	4.54856	4.72248	4.12238	3.84023	4.36046	3.2609	3.35079	4.63533	4.34341	4.42888	5.00126
ENSGALG00000001184	Coq9	coenzyme Q9 homolog (S. cerevisiae)	7.33907	7.86813	8.21985	8.18048	8.06891	8.08077	7.96355	7.51176	8.08077	7.96355	8.41818	7.96944	8.7981	7.96944	8.07473	8.17395	7.88749	8.18048
ENSGALG00000001186	LOC771596	similar to Dhx8 protein	2.31162	2.67648	2.25807	2.58516	2.33095	2.29739	2.6513	2.69912	2.49225	2.52705	2.42991	2.50668	2.57106	2.31162	2.26006	2.25807	2.61044	2.39208
ENSGALG00000001187	STRBP	spermatid perinuclear RNA binding protein	3.03978	2.54471	2.85801	2.75047	2.70784	2.59042	2.64554	2.70876	2.52794	2.81006	2.88156	2.28647	2.61448	3.47918	2.32771	2.61969	2.93364	2.58149
ENSGALG00000001188	Etv4	ets variant gene 4 (E1A enhancer binding protein, E1AF)	0.401184	0.798832	1.39583	0.50697	0.410165	0.554567	0.0800472	0.18635	1.9321	0.940859	0.618744	1.28713	0.746764	1.60217	0.560466	0.772912	1.98061	1.49094
ENSGALG00000001189	ncf1	neutrophil cytosolic factor 1	2.17265	0.794532	0.664452	1.86404	0.986596	0.71074	1.90885	1.93492	0.368962	1.6681	1.1626	1.2442	0.87648	1.1795	0.52681	0.702709	0.78491	0.515352
ENSGALG00000001190	DBR1	debranching enzyme homolog 1 (S. cerevisiae)	5.24926	3.95777	3.98974	3.89174	4.14292	4.20132	4.50945	4.3429	4.40426	4.47018	4.30555	4.60442	3.68186	5.00312	4.19463	4.3617	4.3429	4.41891
ENSGALG00000001191	meox1	mesenchyme homeobox 1	0	0	0	0	0	0	0	0	0	0.033789	0	0.0351935	0	0	0	0.0723742	0	0
ENSGALG00000001192			0.087153	0.105421	0.0649657	0.0965649	0.232993	0.264013	0.050237	0.180082	0.157152	0.12649	0.095152	0.208383	0.146915	0.052902	0.150062	0.145786	0.292905	0.155296
ENSGALG00000001194	CIAPIN1	cytokine induced apoptosis inhibitor 1	6.31052	6.04174	6.08353	6.82394	6.18444	6.3435	6.27417	5.74569	6.15342	5.52186	6.12915	6.34933	6.25385	5.699	6.16091	5.89878	6.15693	6.22402
ENSGALG00000001197	BARX2	BARX homeobox 2	0.0966759	0.0412903	0.346066	0.0939768	0.0891497	0	0	0.0930319	0.483903	0.257153	0.402822	0.102231	0.177457	0.122797	0.991667	0.138786	0.119713	0.222405
ENSGALG00000001201	gfod2	glucose-fructose oxidoreductase domain containing 2	3.60825	3.63112	4.07729	4.00497	4.06436	4.0753	3.35501	3.68773	3.56325	3.59311	4.10834	3.64248	4.54471	3.64554	3.92787	3.73112	3.55219	3.47544
ENSGALG00000001202	CCDC42	coiled-coil domain containing 42	0	0	0	0	0	0	0	0	0	0	0	0	0	0	0	0	0	0
ENSGALG00000001203	tmem45b	transmembrane protein 45B	0	0	0	0	0	0	0	0	0	0	0	0	0	0	0	0	0	0
ENSGALG00000001204	C16orf48	chromosome 16 open reading frame 48	1.43557	1.44952	2.19585	2.65856	1.7623	1.6637	1.86504	1.38465	1.46577	1.96001	2.04607	1.78095	3.08135	2.15024	1.74508	1.47564	1.14958	1.37658
ENSGALG00000001206			0.224533	0.766029	0	0.46396	0.742454	0.346066	0	0.431096	0.37372	0.534485	0.486557	0.814319	0.632372	0.168737	0.743806	0.48618	0.72181	0.614984
ENSGALG00000001207	PLCH2	phospholipase C, eta 2	0.0365131	0.0476932	0.0593999	0.0414636	0.0387087	0	0.0313506	0	0.0373325	0.069689	0.0714844	0.0577154	0	0.0561979	0.0379025	0.0814536	0.0188059	0.0678534
ENSGALG00000001208	Ppp2r3a	protein phosphatase 2 (formerly 2A), regulatory subunit B'', alpha	4.67771	4.74863	4.36118	4.60082	4.46936	4.42504	5.09312	5.07093	4.36782	4.10959	4.29987	4.23802	4.15433	4.76421	4.5064	4.68973	3.24163	4.20823
ENSGALG00000001209	TP53INP2	tumor protein p53 inducible nuclear protein 2	0	2.16402	2.96938	2.5126	0	1.06295	1.02797	1.41205	1.78305	0	0	0	0	0	1.68893	0.996357	2.65377	1.57232
ENSGALG00000001211	LOC769183	hypothetical protein LOC769183	0.173667	0	0.430378	0.149936	0.132105	0.254878	0.26662	0.194061	0.723926	0.216855	0.194945	0.623736	0.510097	0.224766	0.997961	0.230573	0.0954201	0.198528
ENSGALG00000001212	ZNF565	hypothetical protein LOC777233; hypothetical LOC426235; hypothetical protein LOC776768; hypothetical protein LOC772002; hypothetical protein LOC772180; hypothetical protein LOC772181; hypothetical protein LOC777425; hypothetical LOC430843; similar to zinc finger protein 620; zinc finger protein 565; hypothetical protein LOC771614; hypothetical protein LOC776961; hypothetical protein LOC776488	0.0674383	0.222673	0.192518	0.720081	0.242132	0.235449	0.111284	0.0890156	0.361508	0.186915	0.34376	0.22099	0.245126	0.367666	0.0942217	0.316628	0.175187	0.182784
ENSGALG00000001213	Msl2l1	male-specific lethal 2-like 1 (Drosophila)	3.79321	2.67325	2.36132	2.44836	3.16016	2.83141	2.56409	3.04376	2.71621	2.70164	2.68431	2.4141	1.8598	2.57589	2.3871	2.64128	2.65769	2.66702
ENSGALG00000001214	PARD6A	par-6 partitioning defective 6 homolog alpha (C. elegans)	0.673883	0.666008	0.532976	0.355674	0	0.318284	0.109824	0.0834319	0.351243	0.277472	0.339262	0.316857	0.440288	1.17543	0.39955	0.0935025	0.0801798	0.0759969
ENSGALG00000001217	PCCB	propionyl Coenzyme A carboxylase, beta polypeptide	5.10305	5.61578	5.56859	5.49203	5.90036	5.51771	5.06396	5.28802	5.55523	5.86861	5.28387	5.66422	5.25029	4.69665	5.4979	5.99159	5.67922	5.48789
ENSGALG00000001219	PIGU	phosphatidylinositol glycan anchor biosynthesis, class U	2.51103	2.53243	3.07396	2.96222	2.71086	2.41372	2.69055	2.54316	2.69482	2.70929	2.16193	2.60777	3.18839	2.62776	2.38066	2.72477	2.82747	2.75515
ENSGALG00000001220	HERPUD1	homocysteine-inducible, endoplasmic reticulum stress-inducible, ubiquitin-like domain member 1	3.15307	3.22452	3.13543	3.49916	2.40563	2.64236	3.60123	3.34251	3.42631	3.03462	2.77495	3.21082	3.09129	2.76203	2.60409	2.92394	3.71286	3.64248
ENSGALG00000001223	PEX10	peroxisome biogenesis factor 10	4.73026	4.80469	4.9606	4.55776	4.83791	4.42033	4.80048	4.50129	4.47162	5.05601	5.17859	4.76507	5.11826	5.58456	5.01435	4.65388	4.77393	4.27957
ENSGALG00000001225	RABGAP1	RAB GTPase activating protein 1	3.35606	3.52248	2.9677	2.852	3.30009	3.33719	3.05207	3.8072	3.24761	3.04218	3.17814	3.06728	2.3946	3.26238	3.10074	3.23854	3.1725	3.15346
ENSGALG00000001226	ABCA2	ATP-binding cassette, sub-family A (ABC1), member 2	1.41099	2.63278	2.46599	2.78051	2.80889	2.92533	1.54085	2.79165	2.43892	2.00281	1.82374	1.93296	3.49071	1.7898	2.4132	3.32044	2.81006	2.38515
ENSGALG00000001227			2.25647	3.18516	3.51616	3.56068	3.50698	3.73618	2.68904	3.34571	3.87708	3.51403	3.23139	3.41569	3.96684	3.54835	3.66527	3.91981	3.18893	4.0204
ENSGALG00000001229	ski	v-ski sarcoma viral oncogene homolog (avian)	0.820324	1.32779	0.356277	0.656411	1.14253	1.2442	0.513763	1.1486	1.20021	0.794532	0.864938	0.798395	0.182433	0.194945	0.757802	1.38724	1.1018	1.19381
ENSGALG00000001231	SAMHD1	SAM domain and HD domain 1	4.06487	3.46327	2.2055	4.19655	3.41948	3.47777	3.90761	3.54451	2.88859	2.54632	3.15433	3.51952	2.42214	2.87282	2.93768	3.04848	3.83864	2.72267
ENSGALG00000001233	RHCE; RHD	Rh blood group, CcEe antigens; Rh blood group, D antigen	3.30334	2.16084	3.73743	2.40606	2.00466	1.01642	2.45457	1.40912	3.36892	2.93415	3.56792	3.11313	3.94445	4.63533	2.1894	3.61683	2.08228	3.81925
ENSGALG00000001234	cetp	cholesteryl ester transfer protein, plasma	0.787423	0.713602	1.19532	1.18819	0.610754	0.521844	0.815677	0.44211	1.05842	0.836917	0.526418	1.39815	1.09625	1.3005	0.863285	1.01548	0.0631869	0.646206
ENSGALG00000001235			0	0	0	0	0	0	0	0	0	0	0	0	0	0	0	0	0	0
ENSGALG00000001236	Zbtb26	zinc finger and BTB domain containing 26	2.21374	2.02476	2.10666	2.10712	1.82843	1.68333	2.10818	1.72335	2.00136	1.81205	1.98102	1.90507	1.42377	1.85339	1.84661	1.60498	1.70148	1.60301
ENSGALG00000001238	Stx8	syntaxin 8	4.32815	4.04119	4.34425	4.3599	3.89174	4.12831	3.92193	3.86008	3.91586	4.33792	4.08829	3.96121	4.79424	3.98371	4.28069	4.17344	3.95251	4.11105
ENSGALG00000001239	Slc26a2	solute carrier family 26 (sulfate transporter), member 2	0.920967	1.04624	0.64742	1.18157	0.614301	1.10226	1.13706	1.0554	1.01642	0.571234	0.430378	2.35541	0.2187	0.74715	0.589698	0.906103	0.542781	0.67508
ENSGALG00000001240	slc25a1	solute carrier family 25 (mitochondrial carrier; citrate transporter), member 1	3.51138	2.92115	3.59911	3.63517	3.28852	3.21498	3.68991	2.95803	3.67493	3.18685	3.58224	3.36442	3.95434	3.51616	3.54572	3.30244	3.35933	3.79321
ENSGALG00000001242	LOC426958	hypothetical LOC426958	4.05204	4.25388	4.49093	4.90306	4.2039	4.50213	3.9624	4.04506	3.85397	4.4078	4.31667	4.00623	5.44559	3.75763	4.22774	4.50129	4.42821	4.19986
ENSGALG00000001244	LOC769242	similar to LOC443683 protein	0	0	0.227967	0	0	0.0914746	0	0.0387087	0.144296	0	0	0	0	0	0	0	0	0
ENSGALG00000001245	Sirt6	sirtuin (silent mating type information regulation 2 homolog) 6 (S. cerevisiae)	3.97477	3.79925	3.72802	4.18478	3.79214	3.95378	3.65887	3.79775	3.01808	3.99615	4.30228	3.85012	4.52178	3.59372	4.25866	3.68128	3.80472	3.39532
ENSGALG00000001246	ppargc1b	peroxisome proliferator-activated receptor gamma, coactivator 1 beta	0.359012	0.966387	1.52631	0.528744	1.13706	0.853149	0.368	1.01448	1.28303	0.365225	0.330986	0.431699	1.30242	0.626542	0.787877	1.25591	1.12322	1.54278
ENSGALG00000001250			6.2181	5.87399	4.77079	5.80321	5.85126	5.94162	5.36406	6.07999	5.91363	5.58802	5.4411	5.78566	5.06901	5.00126	5.84074	5.90335	5.86706	5.88814
ENSGALG00000001252	CREB3L3	cAMP responsive element binding protein 3-like 3	0	0.0659374	0	0	0.0732684	0.131911	0.069689	0	0	0.054643	0	0	0.280116	0	0	0	0	0
ENSGALG00000001253	RC3H2	ring finger and CCCH-type zinc finger domains 2	1.31503	1.97968	1.35636	1.4101	1.32088	1.57015	1.93094	1.62897	1.64775	1.22378	0.962965	1.28402	0.760601	0.98464	1.20903	1.73094	1.76533	1.61629
ENSGALG00000001255	LOC416149	similar to hypothetical protein 4933429F08	1.45292	3.1725	2.79248	3.05786	3.34109	2.855	2.27425	2.47787	3.47444	2.59042	2.75807	2.41964	4.20254	3.45235	2.76258	2.7501	1.89748	3.52039
ENSGALG00000001256			1.59455	0.784444	1.08181	2.08372	1.43612	1.38422	1.90107	1.51589	1.26098	0.830984	1.10383	2.42497	0.521102	0.891929	0.835624	1.415	1.36232	0.970332
ENSGALG00000001258	NUMA1	nuclear mitotic apparatus protein 1	3.69381	3.8197	3.37942	4.83396	3.95176	3.90536	3.79439	4.24936	4.06148	3.12536	3.76734	3.71749	4.18929	3.2421	3.7657	3.8492	3.79884	4.00623
ENSGALG00000001261	wdr16	WD repeat domain 16	0	0	0	0	0	0	0	0	0	0	0	0.02462	0.0886859	0	0.0227961	0	0	0
ENSGALG00000001262	CLIC4	chloride intracellular channel 4	5.8712	6.62481	6.06593	6.07184	6.33686	6.03403	6.14349	6.07476	6.39498	5.91507	5.67922	6.2595	6.5966	6.14029	6.28373	6.66889	6.72932	6.42484
ENSGALG00000001263	GTF2IRD1	GTF2I repeat domain containing 1	1.74038	2.127	2.54361	1.58832	3.01013	2.82649	2.34977	1.78349	3.28744	2.13095	2.36799	2.06173	3.74466	1.88718	2.53922	1.9685	2.47443	3.10826
ENSGALG00000001264	Plxna2	plexin A2	0.67153	2.09615	1.68937	1.09003	1.19577	0.709541	0.453658	0.732576	1.19097	0.764674	1.21913	0.600916	1.09048	0.704699	1.1509	0.859017	1.00385	1.17592
ENSGALG00000001267	Map2k2	mitogen-activated protein kinase kinase 2	3.87177	4.12434	4.78841	4.55449	4.27886	4.53229	4.16767	3.82291	4.14558	4.36919	4.26247	4.37362	5.21813	4.20823	4.42591	4.06487	4.30483	4.23933
ENSGALG00000001269			0	0.0284401	0.0576489	0	0	0	0	0	0.0356436	0	0	0	0	0	0.0212704	0.0269393	0	0
ENSGALG00000001270	Prkcz	protein kinase C, zeta	2.00552	1.72948	1.91754	1.6075	1.68733	1.41931	1.36232	1.84745	1.57128	1.48574	1.90302	1.38529	1.12459	1.89178	1.33343	1.40249	1.85517	1.28361
ENSGALG00000001271	LOC771706	hypothetical protein LOC771706	0.772516	0.6412	0.580316	0	0.817119	0.189364	0.183007	0.416613	0.199002	0.577652	0.260999	0	0	0.545567	0.634468	0.723529	0.280948	0.57813
ENSGALG00000001273	Fam148c	family with sequence similarity 148, member C	0	0	0	0	0	0	0	0	0	0	0	0	0	0	0	0	0	0
ENSGALG00000001275	PDCL	phosducin-like	3.30752	3.70552	2.97047	3.24973	3.49386	3.6073	3.19672	3.96628	3.63402	2.9436	2.80495	3.32489	2.13992	2.08888	3.14115	3.7464	3.43999	3.45883
ENSGALG00000001276	HOXB9	homeobox B9	0	0	0	0	0	0	0	0	0	0	0	0	0	0	0	0	0	0
ENSGALG00000001277	STAG1	stromal antigen 1	2.12658	2.28162	1.61136	1.91528	2.07078	2.23623	2.33254	2.18248	1.86755	1.99183	2.21467	1.51733	1.68525	2.16193	1.89748	2.00601	2.11528	1.88955
ENSGALG00000001278	PRDM10	PR domain containing 10	2.96507	2.24189	1.89703	2.0482	2.62578	2.36688	1.69522	2.46439	2.05188	2.23058	2.54773	2.55306	1.68286	2.24081	2.58101	2.25647	2.3771	2.07788
ENSGALG00000001279	ZNF652	zinc finger protein 652	2.21467	2.68235	2.82807	2.6297	2.86852	2.74182	2.69722	2.65242	2.66289	2.31769	2.75265	2.66753	3.04277	2.47384	2.62011	2.71424	3.14276	2.88621
ENSGALG00000001281	PHOSPHO1	phosphatase, orphan 1	4.16368	4.52788	5.06318	4.06099	4.37762	4.77223	3.27477	4.12961	3.94023	4.0655	3.51203	3.95965	4.9318	4.37298	4.08198	4.77393	3.81413	4.24183
ENSGALG00000001282	Gabrd	gamma-aminobutyric acid (GABA) A receptor, delta	0	0.054275	0	0.0649657	0	0	0.0536167	0	0	0	0	0	0	0.21851	0	0	0	0
ENSGALG00000001283	SRRM1	serine/arginine repetitive matrix 1	4.81702	4.89125	4.27615	4.71058	5.04489	5.20943	4.38547	4.90558	4.84011	4.77549	4.75779	4.59992	4.04736	4.83946	5.05483	4.82995	4.77151	4.84858
ENSGALG00000001285	TMEM22	transmembrane protein 22	1.81344	1.64285	2.24701	1.45346	0.910867	1.46967	1.59965	1.36232	1.89787	1.81714	1.35589	1.3799	1.54714	1.36993	1.20216	1.32141	1.14586	1.58087
ENSGALG00000001287	ABI3	ABI gene family, member 3	2.27114	1.01798	1.24288	2.46153	1.71747	1.46672	2.62228	2.03303	1.77673	1.2262	1.66961	1.40149	1.9685	1.72993	1.60301	1.71948	2.47534	1.5674
ENSGALG00000001288	KIAA1751	KIAA1751	0.0115391	0	0	0	0	0	0	0	0.0363624	0.0343293	0.049589	0	0	0	0.021688	0.0273816	0.0307088	0
ENSGALG00000001289	SHC2	SHC (Src homology 2 domain containing) transforming protein 2	0.255174	0.282326	0.376276	0.346066	0.440288	0.254382	0.40029	0.250691	0.2321	0.456527	0.111152	0.205002	0.691845	0.121671	0.366999	0.193879	0.329816	0.421229
ENSGALG00000001291	CLIP2	CAP-GLY domain containing linker protein 2	1.09501	0.820673	0.286557	1.14586	0.539027	0.855157	0.80933	1.02219	0.416613	0.3858	0.581094	0.791898	0.891132	0.481115	0.528295	0.977656	0.788336	0.613883
ENSGALG00000001293	IGF2BP1	insulin-like growth factor 2 mRNA binding protein 1	0.261703	0	0	0.209233	0	0.0567154	0.317701	0.279228	0	0.164511	0	0	0	0.119325	0.0238626	0.178659	0.135067	0
ENSGALG00000001295	SCLY	selenocysteine lyase	3.01808	2.9533	3.7049	3.17903	2.92296	3.1022	3.42631	3.22125	3.1421	3.67374	3.27675	3.05113	3.47053	2.89598	3.24426	2.74668	2.7314	3.12834
ENSGALG00000001298	RFC2	replication factor C (activator 1) 2, 40kDa	3.10322	3.25978	4.38278	3.22177	3.99984	3.88537	3.82817	2.57366	3.92548	3.58441	4.25445	3.85058	4.56314	4.70987	4.35359	4.0761	3.84299	3.71342
ENSGALG00000001299	GIP	gastric inhibitory polypeptide	0.234914	0.334901	0	0	0.183262	0	0	0	0.189132	0	0.24536	0	0	0	0	0	0	0
ENSGALG00000001300			0.0923409	0.393975	0.129739	0.0914746	0	0.252666	0.145946	0.189364	0.172336	0.250424	0.224299	0.305043	0.489374	0	0.129299	0.140376	0.121988	0.192152
ENSGALG00000001301	CLTCL1	clathrin, heavy chain-like 1	3.51897	4.11281	3.76212	3.52504	4.15371	4.1436	4.16485	4.04792	3.99555	4.18704	3.94079	3.82761	3.8953	4.44676	4.06148	4.32458	3.981	3.8641
ENSGALG00000001302	LOC424740	similar to Autoimmune regulator (Autoimmune polyendocrinopathy candidiasis ectodermal dystrophy protein homolog) (APECED protein homolog)	4.86122	4.7691	4.44887	4.50533	4.93912	4.86196	5.1298	4.97993	4.79811	4.25795	4.37362	4.50014	4.09727	4.58985	4.25795	4.76588	4.73026	4.78671
ENSGALG00000001304	tmem52	transmembrane protein 52	4.39249	4.63234	4.62024	4.11703	4.27746	4.35486	5.19888	4.32273	4.86292	4.28283	4.01345	4.46028	4.45815	4.57042	3.81206	4.9745	5.43541	5.17513
ENSGALG00000001305	LAT2	linker for activation of T cells family, member 2	0	0	0	0	0	0	0	0	0	0	0	0	0	0	0	0	0	0
ENSGALG00000001306			1.84333	1.99599	2.209	2.56858	2.31714	2.22089	3.35449	2.16299	2.47145	1.99954	2.08372	2.22527	2.42706	2.42649	2.30368	2.09017	2.24613	2.37861
ENSGALG00000001309	snf8	SNF8, ESCRT-II complex subunit, homolog (S. cerevisiae)	5.71613	5.6764	5.56629	5.45879	5.2692	5.62585	5.31852	5.48168	5.41964	5.91363	6.24049	5.67053	5.424	5.82893	5.81643	5.51044	5.33889	5.42281
ENSGALG00000001310	TRSPAP1	tRNA selenocysteine associated protein 1	2.0847	3.02348	2.87702	2.26936	3.17753	2.49354	2.41609	3.07331	2.48836	2.63074	3.25069	3.0948	3.03002	2.65326	2.94573	2.9775	2.83187	2.15787
ENSGALG00000001311			0	0	0.139846	0	0.0506376	0	0	0	0	0	0	0.0358803	0	0.079243	0	0	0.062897	0
ENSGALG00000001312	Snap29	synaptosomal-associated protein, 29kDa	4.3705	4.37889	4.74073	3.95378	4.44413	4.26942	4.66392	4.13227	4.55449	4.25866	4.26884	4.3892	3.99555	5.19547	4.14161	4.52403	4.2841	4.60356
ENSGALG00000001313	eif4h	eukaryotic translation initiation factor 4H	5.25778	5.5757	4.58985	4.67467	5.27108	5.55666	4.5561	5.63268	5.35873	5.13839	4.93828	4.90397	4.07413	4.37826	4.93574	5.61477	5.5519	5.42981
ENSGALG00000001314	Ptgs1	prostaglandin-endoperoxide synthase 1 (prostaglandin G/H synthase and cyclooxygenase)	3.81142	1.60708	1.43301	3.06967	0.663343	0.236978	2.23387	2.01918	0.602252	1.00385	1.53657	1.15548	1.87672	1.27146	1.45603	0.808468	1.09501	0.881976
ENSGALG00000001315	Ube2z	ubiquitin-conjugating enzyme E2Z (putative)	2.19376	2.89544	2.86979	2.80273	2.93459	2.32602	3.03057	2.48499	2.81815	2.35541	2.3254	2.67459	2.99127	2.79446	2.66205	2.38565	2.36744	2.80214
ENSGALG00000001316	Cpne2	copine II	1.57631	0.938034	1.12506	1.95219	1.34215	1.38271	1.20077	0.898889	2.39748	1.19237	1.44259	2.24751	1.34804	0.700097	0.987998	1.53001	1.7617	2.17956
ENSGALG00000001317	Hcn2	hyperpolarization activated cyclic nucleotide-gated potassium channel 2	4.00277	4.49505	4.46474	3.82589	4.3457	4.42821	4.03509	4.31009	4.49168	4.66548	4.70595	3.91686	4.57667	4.16368	4.45951	4.70987	4.37298	4.51931
ENSGALG00000001318	CSK	c-src tyrosine kinase	2.74799	2.42904	2.60363	2.94313	2.83748	2.81006	2.38565	2.70164	2.39168	2.48541	2.89878	2.78723	3.09183	2.4604	2.5824	2.51791	2.6473	2.32246
ENSGALG00000001319	Camk1g	calcium/calmodulin-dependent protein kinase IG	2.34557	3.54276	3.18228	3.25222	4.37362	4.43241	2.82938	3.51952	4.17038	3.80528	3.16837	3.39774	3.0678	4.05483	4.51287	3.71225	4.09322	4.01871
ENSGALG00000001320			0.0305037	0	0	0	0	0	0	0	0	0.0456282	0	0	0	0	0	0	0	0
ENSGALG00000001323			0	0	0	0	0	0	0	0	0	0	0	0	0	0	0	0.0387947	0	0
ENSGALG00000001325	CYP1A4	cytochrome P450 1A4	0.468617	0	0	0	0	0	0.800439	0.0439827	0	0	0	0.460113	0.327814	0	0.0438886	0.0478917	0	0.0740501
ENSGALG00000001327			0	0	0	0	0	0	0	0	0	0	0	0	0	0	0	0	0	0
ENSGALG00000001328	bsg	basigin (Ok blood group)	9.02519	9.99023	8.77731	9.12168	9.68105	9.90596	8.76681	10.1419	10.1112	9.15617	9.37208	9.43096	8.07473	8.64884	9.92325	10.2726	9.87141	9.96217
ENSGALG00000001329			3.19007	1.67813	1.89048	1.90459	1.61526	1.58665	1.58964	2.25961	2.25909	1.44145	1.9894	1.7623	1.76029	2.11002	1.46764	2.11043	2.52077	2.89093
ENSGALG00000001330	ATP5G1	ATP synthase, H+ transporting, mitochondrial F0 complex, subunit C1 (subunit 9)	9.30157	10.172	10.0932	9.2433	10.3561	10.2726	8.68455	9.62201	9.85668	10.3383	10.2581	10.2581	10.7807	9.35837	9.99023	10.8602	10.2726	9.71196
ENSGALG00000001331	ST14	suppression of tumorigenicity 14 (colon carcinoma)	1.21579	1.48001	0.911388	1.29666	1.50021	1.77728	0.972087	1.32828	1.40093	1.73507	1.07769	1.73409	1.38126	1.20348	1.12645	1.39764	1.5413	1.58524
ENSGALG00000001332	Rbl1	retinoblastoma-like 1 (p107)	1.03947	1.00435	0.823184	1.5979	1.66608	1.54864	1.54423	1.55486	1.12878	1.32369	1.20395	1.57075	0.452279	0.932326	1.1672	1.31066	1.5045	1.22378
ENSGALG00000001333	mrrf	mitochondrial ribosome recycling factor	3.96741	3.67258	4.1512	3.77694	3.6973	3.96937	4.10081	4.12782	4.0908	4.10324	4.0112	4.29445	4.31862	3.35282	3.92548	4.07729	4.00356	4.28923
ENSGALG00000001334	GNB1	guanine nucleotide binding protein (G protein), beta polypeptide 1	6.76523	6.47776	5.77189	5.84987	6.39498	6.44067	6.45323	6.53259	6.2595	6.4211	6.16401	6.52662	5.07586	5.76896	6.25161	6.2595	6.40965	6.28595
ENSGALG00000001335	LOC417324	similar to RIKEN cDNA 1810036I24	5.06142	5.01616	4.96757	4.60258	5.05395	5.22506	5.5599	4.75927	5.43765	5.22175	5.03831	5.02614	4.60442	5.66785	5.0822	4.95104	5.00745	5.29763
ENSGALG00000001337	EDC3	enhancer of mRNA decapping 3 homolog (S. cerevisiae)	2.49354	2.12658	2.55843	2.89042	2.48238	2.46294	2.43201	3.0068	2.97341	2.07232	1.70148	2.53711	2.39748	1.86308	2.3761	2.61716	2.70018	3.27577
ENSGALG00000001341	zbtb44	zinc finger and BTB domain containing 44	2.11763	1.72282	1.25274	1.58917	1.77227	2.09322	1.394	1.94095	1.79709	1.357	1.88248	1.98784	1.36519	2.08704	1.64835	1.85665	2.14331	1.77419
ENSGALG00000001342	Hcn2	hyperpolarization activated cyclic nucleotide-gated potassium channel 2	0.384643	0.302461	0.380243	0.765038	0.137662	0.38	0.39927	0.637109	0.278498	0.225221	0.264533	0.0367517	1.09363	0.230811	0.280421	0.350318	0.453658	0.275553
ENSGALG00000001343	Lamb3	laminin, beta 3	2.05573	3.786	3.0948	3.28229	4.37235	4.60859	2.62324	3.78026	4.12538	3.29459	2.66532	3.16837	2.85646	3.01214	4.12108	4.11215	4.34147	4.47667
ENSGALG00000001345	LOC419599	hypothetical LOC419599	0.247676	0.430086	0.112403	0.386182	0.428253	0.251216	0.334621	0.397255	0.18834	0.158814	0.288304	0.153488	0.100355	0.0648549	0.173465	0.284614	0.393686	0.279858
ENSGALG00000001346			2.65675	4.24996	3.94807	3.98208	4.79084	3.65993	3.27794	2.28647	4.17891	4.12595	4.05906	4.59739	3.91395	3.50261	3.74026	3.77595	4.09263	4.32273
ENSGALG00000001347	lhx6	LIM homeobox 6	0.35097	0.896729	0	1.06724	1.75318	1.31894	1.07393	1.52732	1.16427	0.770134	0.840005	0.480792	0.500636	1.30753	1.23929	1.34804	1.25734	1.06912
ENSGALG00000001348	tekt3	tektin 3	0.0203663	0	0	0.0573144	0	0	0	0	0.0501622	0.0349592	0.0697824	0.0348629	0	0	0	0	0.0282247	0.0277505
ENSGALG00000001350	rspry1	ring finger and SPRY domain containing 1	2.45604	2.25034	2.42649	2.57469	2.29469	2.28394	2.12405	2.25594	2.27035	2.42214	2.25187	2.73823	1.415	2.40865	2.40709	2.17861	2.07654	2.14554
ENSGALG00000001352	C9orf18	chromosome 9 open reading frame 18	0.830526	0.881065	0	0.620338	1.98737	1.29054	1.11724	1.44609	1.1712	0.743383	1.38811	0.848217	1.70391	1.26562	1.53891	1.20395	1.12923	0.637681
ENSGALG00000001355	Ndufa8	NADH dehydrogenase (ubiquinone) 1 alpha subcomplex, 8, 19kDa	7.06689	7.46094	7.93978	7.11311	7.89292	7.57885	7.38146	7.04273	7.65314	7.70039	7.68031	7.61908	8.39505	8.03746	7.71067	7.8178	7.65314	7.69075
ENSGALG00000001359	nadK	NAD kinase	3.68362	3.37892	3.14763	2.84213	3.23094	3.32641	3.21036	3.30487	3.11313	3.61249	3.54626	3.29507	2.61242	3.79884	3.32044	2.94048	3.35501	3.15259
ENSGALG00000001362	clk3	CDC-like kinase 3	3.65993	3.40075	3.55894	4.13227	4.03509	3.89344	2.8095	3.89011	3.61196	3.74954	4.16368	3.74251	4.01345	3.74351	4.08769	3.37892	3.7539	3.51403
ENSGALG00000001363	mybbp1a	MYB binding protein (P160) 1a	1.9689	1.75318	2.03303	1.70791	1.94143	1.79291	2.14757	1.82421	2.45002	2.12102	2.19126	1.61881	1.5674	2.30891	1.91994	1.72698	2.02667	1.95901
ENSGALG00000001364	csnk1a1	casein kinase 1, alpha 1	6.84222	6.21623	5.92318	6.05957	6.19776	6.19579	6.05178	6.58732	6.44271	5.70405	5.65335	6.07348	5.39122	5.14998	5.78423	6.30277	6.59419	6.55055
ENSGALG00000001366	Casp9	caspase 9, apoptosis-related cysteine peptidase	1.70826	1.23809	1.26271	2.0568	1.65745	1.52732	1.52182	1.26914	1.45172	1.81095	2.40752	1.79904	2.10065	1.63931	1.76831	1.47953	1.68733	1.7071
ENSGALG00000001369	HSD11B1	hydroxysteroid (11-beta) dehydrogenase 1	0	0.0810555	0.138469	0.100216	0	0.171341	0	0	0	0	0.121098	0.245695	0	0	0	0.232993	0.127488	0.275244
ENSGALG00000001370	ADAMTS8	ADAM metallopeptidase with thrombospondin type 1 motif, 8	1.30137	2.73972	2.65577	2.75918	3.4184	2.24751	1.76533	1.6355	2.881	2.54826	2.27075	2.94779	3.09779	1.79663	2.0081	2.86896	3.05374	2.99818
ENSGALG00000001371	Hs3st3a1	heparan sulfate (glucosamine) 3-O-sulfotransferase 3A1; similar to heparan sulfate D-glucosaminyl 3-O-sulfotransferase-3B	0.680818	0.693178	0.389162	0.367666	0.550504	0	0.114249	0.347336	0	0.65332	0.917571	0.218276	0.841243	0.382857	0.413369	0.201116	0.501819	0
ENSGALG00000001373	TRAF3IP3	TRAF3 interacting protein 3	2.24613	1.38422	1.72738	1.00154	1.41549	1.46486	0.565791	1.00154	1.63356	1.45652	1.94423	1.6691	1.71605	1.66329	1.37883	1.21622	0.835624	1.82979
ENSGALG00000001374	SLC35E2	solute carrier family 35, member E2	4.03348	3.72297	3.48495	3.42955	3.64909	3.63357	3.39035	3.61355	3.33719	3.70255	3.68065	3.43204	3.32155	3.69381	3.74408	3.52393	3.36479	3.25728
ENSGALG00000001375	COX10	COX10 homolog, cytochrome c oxidase assembly protein, heme A: farnesyltransferase (yeast)	2.982	4.10455	4.56314	3.97061	4.29779	4.36118	3.61304	3.73537	4.38345	3.91157	3.84178	3.8072	4.93986	3.88073	4.05426	4.48015	4.37624	4.28012
ENSGALG00000001376			1.12371	1.13845	0.742454	1.35947	0.969885	0.94143	1.05581	1.06345	1.41703	0.708804	0.55234	1.20395	1.42273	1.45809	1.05411	1.26877	1.30334	1.53309
ENSGALG00000001377	Polrmt	polymerase (RNA) mitochondrial (DNA directed)	3.01154	2.8348	3.30976	3.76679	3.33623	3.26824	3.41794	3.20489	3.02136	2.92296	2.79648	3.02443	3.95598	3.02443	3.09863	3.02089	3.39391	2.89042
ENSGALG00000001378	C1orf74	chromosome 1 open reading frame 74	0.876028	1.70431	2.82938	1.79037	2.23244	1.70666	2.61339	2.46999	2.16855	1.95674	2.53396	1.47304	3.10512	2.86165	1.93149	1.79938	1.80226	2.70333
ENSGALG00000001381	ACTG1; ACTB	actin, gamma 1; similar to Actin, beta; similar to a-actin; actin, beta	5.22397	5.67537	5.79155	5.68496	5.53974	5.61578	5.24524	5.4389	5.35321	5.36406	5.06467	5.6808	5.96151	4.22894	5.35206	5.49322	5.2692	5.50298
ENSGALG00000001382	CDC2L1	cell division cycle 2-like 2 (PITSLRE proteins)	4.21682	3.8784	3.22398	3.17952	3.97118	3.92031	3.24256	3.91522	3.77494	3.88298	3.70911	4.05968	2.92639	3.64068	3.98053	3.99221	3.87284	3.55573
ENSGALG00000001383	HTR4	5-hydroxytryptamine (serotonin) receptor 4	0	0.168476	0.294527	0.0994182	0.0959701	0	0	0	0.0930319	0	0	0	0	0	0	0.0763331	0	0.132105
ENSGALG00000001385			0.219847	1.11724	2.90893	0.777232	0.315974	2.04089	1.89443	0.763557	0.827862	2.39748	1.83686	1.73094	2.68158	0.902909	1.27102	1.91246	1.97132	1.13057
ENSGALG00000001386	PI4KA	phosphatidylinositol 4-kinase, catalytic, alpha	4.02679	4.12899	3.71166	3.50591	4.01518	4.04119	4.33658	4.13616	3.93733	3.87284	3.81413	3.7898	3.30009	4.31999	3.92665	3.959	4.01871	3.94149
ENSGALG00000001387	spns2	spinster homolog 2 (Drosophila)	0.663343	0.981299	0.169977	0.804837	0.847817	1.02523	0.894211	1.32088	1.12029	0.424088	0.142925	0.661845	1.06295	0.147934	0.705933	1.43035	1.03434	0.709981
ENSGALG00000001389	Ttll11	tubulin tyrosine ligase-like family, member 11	1.44364	0.998372	0.793598	1.02613	0.949196	0.895078	1.31581	1.10745	1.01376	0.616049	0.897664	0.830046	0.714458	1.16958	0.817457	1.18819	1.33002	0.995011
ENSGALG00000001391	PLLP	similar to plasma membrane proteolipid (plasmolipin); plasma membrane proteolipid (plasmolipin)	0	0	0.583671	0	0	0.882983	0	0	0	0.310302	0	0	1.16526	0.60487	0	0.333459	0	0.560043
ENSGALG00000001392	MMP23B	matrix metallopeptidase 23B	2.15551	2.186	1.10334	1.14677	1.66329	1.56081	1.12743	1.05171	1.76583	2.447	1.59014	1.59831	1.32736	1.19662	1.99505	1.41354	2.23005	1.6355
ENSGALG00000001394	ubl7	ubiquitin-like 7 (bone marrow stromal cell-derived)	2.94878	2.74403	3.13645	3.48912	2.8965	2.73032	3.37892	2.9775	2.91105	2.98694	2.32771	2.57204	3.97118	2.22944	2.99704	2.90604	2.73922	2.92951
ENSGALG00000001396	serpind1	serpin peptidase inhibitor, clade D (heparin cofactor), member 1	0.143252	0.505732	0.299969	0.199709	0.436654	0.121098	0.059098	0.280421	0.402108	0.328345	0.68503	0.343465	0.137662	0.569506	0.649504	0	0.0441205	0.332781
ENSGALG00000001398			2.35835	0.687549	0.882983	5.54966	1.34071	1.58776	5.0718	2.11002	0.714028	1.00154	1.17017	5.01702	1.64567	0.613498	1.19662	0.923705	1.68164	0.764016
ENSGALG00000001399	RNF126	ring finger protein 126	3.29064	3.08301	3.51819	3.27675	3.15598	3.22125	2.56668	2.97503	3.14904	3.12998	3.497	3.32694	3.66578	3.13283	3.28744	2.99181	3.1655	2.881
ENSGALG00000001403	Hic2	hypermethylated in cancer 2	0.485146	0.357153	0.355102	0.51293	0.37661	0.265362	0.459398	0.32191	0.545567	0.119325	0.305287	0.196247	0.218276	0.678599	0.181022	0.23811	0.393399	0.571234
ENSGALG00000001404			0.252439	0	0	0	0.196849	0	0	0	0	0	0	0.165834	0	0	0	0	0	0
ENSGALG00000001405	irf6	interferon regulatory factor 6	0.274255	0	0.100216	0.0728362	0.249882	0.242132	0.0599759	0.0906271	0.119599	0.0898379	0.0882138	0.159425	0.242132	0.0920995	0.205289	0.102349	0.131184	0
ENSGALG00000001407	Adamts15	ADAM metallopeptidase with thrombospondin type 1 motif, 15	1.85254	1.60674	1.64472	1.59881	1.11525	1.5418	1.64775	1.34397	1.90358	2.33977	1.15366	1.12828	2.68061	0.692671	1.25695	2.00136	1.89502	2.31098
ENSGALG00000001409	IL12B	interleukin 12B (natural killer cell stimulatory factor 2, cytotoxic lymphocyte maturation factor 2, p40)	0.0281646	0	0	0	0	0	0	0.133761	0	0.0445896	0	0	0	0.0750653	0.0484021	0	0.0435431	0
ENSGALG00000001410	SPNS3	spinster homolog 3 (Drosophila)	0.940387	0.377568	0	0.252439	0.401831	0.157922	0.534791	0.553386	0.168961	0.541137	0.212223	0.285952	0	0.63089	0.71118	0.287779	0.517937	0.181265
ENSGALG00000001411	sfrs4	splicing factor, arginine/serine-rich 4	3.50159	3.75178	3.43878	3.54835	3.5315	3.76034	3.28956	3.48287	3.67952	3.52504	3.94508	3.60825	3.19854	3.65711	3.59911	3.82136	2.9351	3.55175
ENSGALG00000001412	SEMA7A	semaphorin 7A, GPI membrane anchor (John Milton Hagen blood group)	5.07285	4.88454	4.99215	4.75159	4.80826	4.68336	3.96189	4.72325	4.7691	4.03348	4.1089	4.20686	4.72817	4.19515	4.70659	4.70735	4.26759	4.78841
ENSGALG00000001414			0	0	0	0	0	0	0	0	0	0	0	0	0	0	0	0	0	0
ENSGALG00000001415	ube2l3	ubiquitin-conjugating enzyme E2L 3	6.34596	6.35906	6.51296	6.29722	6.38884	6.27857	6.66889	6.3269	6.38299	6.39298	6.28373	6.33229	6.04336	6.81664	6.3269	6.39887	6.38105	6.29396
ENSGALG00000001416	adra1b	adrenergic, alpha-1B-, receptor	0.307872	0.14659	0.258958	0.458347	0.087153	0.394696	0.0759969	1.10226	0	0.115623	0.212876	0.0643416	0.172799	0.221948	0.126647	0.214463	0.632792	0.185566
ENSGALG00000001417	Cyp11a1	cytochrome P450, family 11, subfamily A, polypeptide 1	0.0335037	0.293735	0.358074	0.0756411	0.0663339	0.114249	0.0377506	0.0490237	0.22407	0.248581	0.264013	0.196669	0.193408	0	0.216636	0.0783643	0.254878	0.159656
ENSGALG00000001418	GUCA1B	guanylate cyclase activator 1B (retina)	0	0	0	0	0	0	0	0	0	0	0	0	0	0	0	0	0	0
ENSGALG00000001419	DAB2IP	DAB2 interacting protein	1.40811	1.8836	1.29749	1.84027	1.82711	1.80864	1.87051	2.20664	2.19585	1.25025	0.967429	0.967983	2.11297	1.44713	1.52828	2.57589	2.03627	2.30115
ENSGALG00000001420	RALGAPB	KIAA1219	2.71911	2.71086	2.56313	2.59563	2.80118	2.72208	2.27837	2.59242	2.73922	2.30633	2.64929	2.75663	2.24454	2.17607	2.53193	2.74457	2.7983	2.96507
ENSGALG00000001422	RRP9	RRP9, small subunit (SSU) processome component, homolog (yeast)	3.15001	2.99231	3.65993	3.4022	3.03315	3.23094	3.03978	2.79781	3.36029	3.78544	3.67035	2.73502	3.32544	3.07213	3.45095	3.31126	3.13905	3.37156
ENSGALG00000001424	ydjC	YdjC homolog (bacterial)	1.12322	2.02278	2.25187	1.48375	1.21247	1.17226	2.83863	1.7633	2.6444	1.52786	1.72084	1.07451	2.60409	1.64024	1.57898	2.32917	1.9213	2.71282
ENSGALG00000001425	LOC419734	similar to Sorting nexin-19	1.18358	1.35176	1.58376	2.03496	1.39313	1.52828	2.05273	1.6001	2.22444	1.44775	1.34169	1.45229	2.02142	1.50801	1.74385	1.66329	2.127	2.29972
ENSGALG00000001426	MECR	mitochondrial trans-2-enoyl-CoA reductase	3.79671	3.59795	4.32054	4.12108	3.2578	3.74954	3.62497	3.36174	2.78616	3.52989	3.25021	3.68424	4.29779	3.10882	3.35933	3.52674	3.92787	3.33318
ENSGALG00000001428	EFHD1	EF-hand domain family, member D1	5.31955	5.35089	5.11159	5.35321	5.70268	5.64122	5.31955	5.47586	5.15191	6.00846	5.47012	6.74872	4.58538	4.86808	5.65955	5.31379	5.4979	5.44661
ENSGALG00000001429	TTC1	tetratricopeptide repeat domain 1	4.9318	4.91242	5.04489	5.52287	4.89792	4.83877	5.73734	5.23671	4.69851	5.03481	5.14903	5.30888	4.16767	5.46803	5.04392	4.65243	4.75231	4.79811
ENSGALG00000001431	GUCA1A	guanylate cyclase activator 1A (retina)	0	0	0	0	0	0	0	0	0	0	0	0	0	0	0	0	0	0
ENSGALG00000001433	B3GNTL1	UDP-GlcNAc:betaGal beta-1,3-N-acetylglucosaminyltransferase-like 1	1.19963	1.52631	2.34212	1.58665	1.53267	1.86088	1.57015	1.75051	2.00008	2.08178	2.28123	1.53402	0.98176	1.89048	1.49414	2.0354	0.986101	1.35636
ENSGALG00000001434	stom	stomatin	4.83715	3.50115	3.62205	4.69437	4.2938	4.6064	5.14903	4.97366	4.67467	4.5064	4.10081	5.04152	3.80528	4.4455	4.55064	4.17166	4.87623	4.51287
ENSGALG00000001435	SDF2L1	stromal cell-derived factor 2-like 1	3.1549	3.19304	3.38988	3.06134	3.14011	3.1378	4.27615	3.13041	3.74408	3.41264	3.09129	3.28483	2.98044	3.60492	3.06916	3.02393	3.93668	3.53902
ENSGALG00000001436	PWWP2A	PWWP domain containing 2A	1.58875	1.70826	1.15366	1.55392	1.55392	1.59924	1.45081	1.62256	1.51196	1.33975	1.36372	1.59541	1.63931	1.34071	1.69629	1.68164	1.28666	1.40198
ENSGALG00000001437	Ntm	neurotrimin	1.54526	0.692232	1.09461	0.86459	0.735955	0.633175	0.400913	0.518735	0.426943	0.885094	0.746414	1.85717	0.591164	0.824913	1.07348	0.720541	0.811074	0.547083
ENSGALG00000001438	WDR77	WD repeat domain 77	3.88537	3.73175	4.61464	4.26117	3.97614	3.87516	4.77549	3.76783	3.45778	3.78148	3.80201	3.03315	4.51728	4.43293	3.66144	3.926	3.65505	3.73112
ENSGALG00000001439	RANBP10	RAN binding protein 10	3.71616	3.70911	4.01238	4.73818	4.0299	3.7545	4.18364	4.6215	4.06868	3.49122	3.40338	3.92425	4.18364	3.12258	3.86132	3.90971	3.79775	4.25388
ENSGALG00000001440	ACTL9	actin-like 9	0	0	0	0	0	0	0	0	0	0	0	0	0	0	0	0	0	0
ENSGALG00000001441			6.17591	6.30485	6.28172	6.30072	6.38499	6.10603	6.57299	6.64161	5.815	6.01302	6.22601	6.02993	6.09248	6.4474	6.18599	6.06773	6.23525	5.96544
ENSGALG00000001442	OPCML	opioid binding protein/cell adhesion molecule-like	0	0.0917157	0	0	0	0.189541	0.0957127	0.073711	0.0989693	0	0.139323	0	0	0	0	0	0.141015	0.373074
ENSGALG00000001443	ptpru	protein tyrosine phosphatase, receptor type, U	1.67861	1.38682	0.640467	1.66072	1.22093	0.67554	0.52681	0.835624	0.973933	1.02976	1.24384	1.00385	1.07715	0.875588	1.34773	0.938485	0.629155	1.20566
ENSGALG00000001444	WDR51A	WD repeat domain 51A	2.10566	1.45172	2.27881	2.00655	2.59497	2.14331	2.42542	2.48238	2.36982	2.46153	2.73227	2.36847	1.81158	2.93914	2.86483	2.11145	2.4475	1.88907
ENSGALG00000001445	Fabp6	fatty acid binding protein 6, ileal (gastrotropin)	1.13941	2.76762	1.56265	1.89178	1.1481	1.67071	2.14225	1.71061	2.17512	2.51534	3.9396	1.93906	3.40883	1.9718	1.87925	2.0482	1.81894	2.70929
ENSGALG00000001446	Gsn	gelsolin	9.00102	9.65117	8.0128	8.08756	9.01306	9.76309	7.59547	9.54193	9.23081	10.1112	9.71196	9.08841	8.29754	8.56499	9.77695	10.0932	9.76309	9.52962
ENSGALG00000001449	STRA6	stimulated by retinoic acid gene 6 homolog (mouse)	0.141156	0.0447269	0	0.100355	0.0516631	0	0.0864159	0.0369831	0.0514382	0.0364259	0	0.0731697	0.113569	0	0.0701798	0	0.030315	0.0293655
ENSGALG00000001450			0.0240962	0.0905055	0.0874037	0.189771	0.0551037	0.092858	0.167153	0.29218	0.0976134	0.0391881	0.0535281	0.0807458	0.201116	0.0599759	0.114098	0.102081	0.105995	0.0861962
ENSGALG00000001452	ATP5F1	ATP synthase, H+ transporting, mitochondrial F0 complex, subunit B1	8.08077	8.41818	8.57688	8.3705	8.57688	8.41818	8.7878	8.18048	8.33946	8.51814	8.60215	8.49317	8.72494	8.96317	8.44258	8.7981	8.28324	8.23926
ENSGALG00000001453	GRRP1	glycine/arginine rich protein 1	4.34341	3.91868	2.59242	4.86122	3.32694	3.90193	4.54613	4.0753	3.54176	3.06823	3.45559	3.16303	4.74863	4.07413	3.31739	3.25167	4.35284	3.3992
ENSGALG00000001455	Ccnjl	cyclin J-like	0	0.0785973	0.131505	0.0954201	0	0.0838872	0.0812833	0.0643416	0.0893558	0.334621	0	0	0	0.123074	0.13255	0.609286	0.427676	0.0605695
ENSGALG00000001459	tnnc1	troponin C type 1 (slow)	12.4926	13.0065	13.2407	13.1303	12.7813	12.598	12.0949	13.2407	12.598	13.1303	13.1303	12.8968	14.0643	12.598	13.2407	13.1303	12.7813	12.7813
ENSGALG00000001462	ADORA3	adenosine A3 receptor	0.247962	0.114528	0.685904	0.139846	0.128653	0.267812	0.352812	0.190693	0.261255	0.299183	0.17059	0.355102	0	0.420141	0.0973603	0	0.28145	0.0917157
ENSGALG00000001463	PDIK1L	PDLIM1 interacting kinase 1 like	4.67018	2.89346	3.17167	2.39616	2.73278	2.88204	2.4475	3.2	3.71166	3.19946	3.16303	2.73972	2.0639	3.71916	3.16501	3.09825	3.08883	3.92665
ENSGALG00000001465	RPL38	ribosomal protein L38	10.5991	10.2393	10.6405	10.3062	10.2393	10.077	10.3241	10.3383	10.2393	10.3561	10.5598	10.0932	10.1112	11.1512	10.2896	9.87141	9.99023	10.0932
ENSGALG00000001467	Ankfy1	ankyrin repeat and FYVE domain containing 1	1.91336	1.93	1.1841	1.13194	1.73507	1.64428	1.80484	1.96571	1.7025	1.46183	1.32828	1.54526	0.727184	1.16125	1.56916	1.94564	2.02046	1.90302
ENSGALG00000001470	stoml1	stomatin (EPB72)-like 1	3.47277	1.64835	2.24566	5.49322	3.19358	2.73783	5.42281	2.87282	2.03627	2.5375	2.73186	5.77035	3.21991	2.34623	2.72537	2.62731	2.99704	2.24408
ENSGALG00000001472	Jam3	junctional adhesion molecule 3	4.58767	4.21728	3.85506	4.6817	3.92494	4.10644	4.58182	4.48224	3.7831	3.86823	3.68885	4.20132	4.00991	4.27281	4.26528	4.39249	3.87394	3.95539
ENSGALG00000001473	mib2	mindbomb homolog 2 (Drosophila)	3.25167	4.17103	3.62943	3.50261	4.34074	4.19655	3.4269	4.00043	3.84238	3.97563	3.5208	3.96297	3.42108	3.41622	3.8153	4.37697	3.75497	3.71063
ENSGALG00000001474	Rab14	RAB14, member RAS oncogene family	5.49203	5.50514	4.47796	4.46317	5.39664	5.26036	4.80218	5.42281	5.44559	5.28387	5.02743	5.05861	4.00805	4.8987	5.27576	5.15768	5.04233	5.31173
ENSGALG00000001475	STMN1	stathmin 1	3.51994	4.59062	4.4078	3.48287	4.77888	4.3617	3.46383	3.3589	3.4383	4.86808	4.31806	4.11215	4.56887	5.29677	4.44832	4.08511	4.00681	3.46383
ENSGALG00000001476	RAP1A	RAP1A, member of RAS oncogene family	6.86763	6.95253	6.57299	6.47416	7.12796	6.96805	6.3269	6.41679	6.98278	7.3175	7.11311	6.62713	6.26663	6.98278	6.99809	6.82394	6.4026	6.78456
ENSGALG00000001478			3.16948	1.01971	0.582183	5.27957	1.67403	2.83809	4.80299	2.59563	0.840825	1.54326	1.75051	5.14489	1.94095	0.642745	1.39126	1.3061	2.42072	1.11936
ENSGALG00000001479	Cyb5d2	cytochrome b5 domain containing 2	4.12009	4.20757	4.3599	4.41468	4.61302	4.26819	4.57808	4.07106	4.10519	4.54932	4.40715	4.12831	4.97801	4.60258	4.34216	4.31213	4.15433	4.30618
ENSGALG00000001480	c1orf183	chromosome 1 open reading frame 183	0.998372	1.87248	1.46537	2.479	2.10408	3.42955	1.60406	2.50477	2.88575	2.68956	1.49515	1.9345	3.47973	3.0068	2.52889	1.76381	1.85665	2.46087
ENSGALG00000001482	Tnrc15	trinucleotide repeat containing 15	4.87283	4.3429	3.76477	3.91157	4.15561	4.27142	3.76034	4.37235	4.44951	4.10696	4.11281	4.30048	3.06418	3.91751	4.20507	4.22957	4.15826	4.3252
ENSGALG00000001483	LOC419409	hypothetical LOC419409	2.17659	3.05069	1.50344	2.38462	3.44672	3.55573	1.49414	2.66702	3.15864	3.029	3.56998	2.64025	2.97294	3.07737	3.33623	3.38254	2.33505	3.002
ENSGALG00000001485	TOP3B	topoisomerase (DNA) III beta	3.62497	3.12734	3.05884	3.08531	3.21305	2.99078	2.9849	3.15864	2.90003	3.33851	3.37892	3.31126	2.53839	3.46262	3.28956	3.27849	3.2299	3.11532
ENSGALG00000001486	zap70	zeta-chain (TCR) associated protein kinase 70kDa	0.805225	1.15231	0.875201	0.784444	1.11724	1.1362	0.479297	0.491274	1.23764	1.16865	1.50196	1.00291	1.5979	0.61151	0.921404	0.728301	0.611119	1.13589
ENSGALG00000001487	RRAGC	Ras-related GTP binding C	3.63357	3.70194	3.91395	3.24467	3.82589	3.94201	3.38765	3.39573	4.18414	3.57117	3.65454	3.71977	3.24372	3.64131	3.786	3.69148	3.65934	4.07353
ENSGALG00000001489	ssu72	SSU72 RNA polymerase II CTD phosphatase homolog (S. cerevisiae)	5.52186	5.4861	5.48911	5.29103	5.17989	5.40196	5.10965	4.93487	5.30281	5.37151	5.35089	5.43541	5.01251	5.58802	5.2189	5.09495	5.22277	5.32293
ENSGALG00000001490			0.13821	0	0.181728	0.243492	0	0	0.10324	0	0	0.0859374	0	0	0	0	0	0	0	0
ENSGALG00000001491	ncapd3	non-SMC condensin II complex, subunit D3	0.13523	0.120203	0.107655	0.202509	0.138362	0.108894	0.0648549	0.256096	0.166218	0.27273	0.0694104	0.201361	0.225221	0.0983268	0.122466	0.112132	0.236665	0.185964
ENSGALG00000001492			3.69907	3.75586	4.00277	4.00736	3.70911	3.91819	3.31354	3.90971	3.33429	3.89752	3.32544	3.65711	4.21361	3.09081	3.78852	3.75645	3.57875	3.2609
ENSGALG00000001493	Ppm1f	protein phosphatase 1F (PP2C domain containing)	0.705933	1.09881	1.06538	0.499232	1.0064	0.807305	1.15003	0.547835	0.885094	0.41916	0.246632	0.567763	0.79496	0.808468	1.18201	1.12828	0.680404	0.656865
ENSGALG00000001494	nisch	nischarin	4.19809	4.41468	4.26759	3.89694	4.39749	4.4116	4.71841	4.41348	4.57667	4.30228	4.22642	4.10959	3.65021	4.91067	4.0761	4.28012	4.71274	4.53064
ENSGALG00000001496			0	0	0	0	0	1.12543	0	0	0	0	0	0	0	0	0	0	0	0
ENSGALG00000001500	slu7	SLU7 splicing factor homolog (S. cerevisiae)	4.59907	3.97157	3.35501	3.58441	4.00805	3.82028	3.50916	3.88367	3.93668	4.14434	4.22256	3.90651	2.90552	4.45815	3.90474	3.99925	3.55783	3.75801
ENSGALG00000001501	MAPK1	mitogen-activated protein kinase 1	3.8153	4.51863	4.37697	4.08445	4.47594	4.56752	4.33792	4.57106	4.53516	4.13744	3.77494	4.31421	4.15371	4.19574	4.06377	4.56681	4.9062	4.95267
ENSGALG00000001502	UTP11L	UTP11-like, U3 small nucleolar ribonucleoprotein, (yeast)	3.43571	3.35501	3.76034	3.27913	3.05427	3.13041	3.66194	3.24973	3.37405	3.75178	3.90193	3.21498	4.01068	3.67374	3.31503	3.02647	3.50058	3.21082
ENSGALG00000001503	Tbcd	tubulin folding cofactor D	2.83283	2.93122	2.94683	2.63844	2.97148	2.98246	2.8606	3.11532	3.1017	2.88299	3.17403	2.94978	2.90936	2.84605	2.93914	3.15433	3.19059	2.97341
ENSGALG00000001504	ddx20	DEAD (Asp-Glu-Ala-Asp) box polypeptide 20	3.51203	2.76487	2.94779	2.93415	2.61193	2.6605	3.71012	2.42542	2.61339	2.84213	2.92912	2.9115	3.02647	3.4051	2.71665	2.37861	3.08447	2.47111
ENSGALG00000001505	Ngef	neuronal guanine nucleotide exchange factor	2.86578	0.8	1.65396	0.887309	0.442841	0.637681	1.57177	0.600127	0.357153	1.36519	0.909447	0.332456	2.34767	0.44968	0.806909	1.17848	0.317701	0.60889
ENSGALG00000001506	PTTG1	pituitary tumor-transforming 1	1.54223	1.9536	2.61391	2.00322	1.52279	1.48001	0.360853	1.63607	1.83983	2.7695	2.49979	1.83475	2.22195	1.81855	1.87779	1.33771	0.893407	1.49515
ENSGALG00000001512	Kcnd3	potassium voltage-gated channel, Shal-related subfamily, member 3	1.2312	3.46898	2.36744	2.97047	1.10745	3.35805	2.02278	2.48942	1.5641	3.44455	2.88817	3.4644	3.71225	0.776917	2.91957	4.3429	2.79542	1.30001
ENSGALG00000001513			1.01589	1.18201	0.857347	1.31934	1.73182	1.27615	1.00893	1.51642	1.08041	1.06217	1.20613	0.904256	0.918457	1.33975	1.04573	1.40093	1.04084	1.13845
ENSGALG00000001515	ATAD3B	ATPase family, AAA domain containing 3A	2.33403	3.16356	3.59002	2.97946	3.57651	3.51345	2.49455	2.59403	3.01361	2.92243	3.51345	3.14425	3.73676	2.50068	3.55894	3.47544	3.41465	3.06823
ENSGALG00000001516	FHL3	four and a half LIM domains 3	4.84482	5.92924	6.21623	5.16815	5.24837	4.8091	5.35206	4.9229	5.32903	5.4646	5.15385	4.92908	5.86405	5.11264	5.28296	6.10603	5.59543	5.45294
ENSGALG00000001518			0.129739	0	0.36606	0.188522	0.0414636	0.0400175	0.615734	0.173061	0	0.0257347	0.0808663	0.0448973	0	0.113678	0	0.0511617	0.0401944	0
ENSGALG00000001519	NEU2	sialidase 2 (cytosolic sialidase)	0.878269	0.165834	0.421968	0.355102	0.179884	0.263423	0.532976	0.0666017	0	0.606992	0.491274	0.327814	0.184937	0	0.139978	0.382857	0	0.203304
ENSGALG00000001521	VPS26B	vacuolar protein sorting 26 homolog B (S. pombe)	1.6898	1.55852	2.1564	1.63752	1.77335	1.85665	0.991667	1.70968	2.0275	1.61828	2.02821	1.89599	2.88759	1.44301	2.78841	1.72738	2.13796	1.70666
ENSGALG00000001522	phf20	PHD finger protein 20	2.80214	2.46342	1.88718	2.32341	2.86578	2.86483	2.04455	2.82297	2.45704	2.03723	2.17747	2.39257	1.54223	1.98236	2.43539	2.61339	2.52227	2.48644
ENSGALG00000001525	CALCOCO2	calcium binding and coiled-coil domain 2	4.80373	4.16308	4.17103	5.90475	4.39306	4.45603	6.02781	4.51073	4.08321	4.48154	4.20197	6.67347	3.39035	4.27886	4.34147	4.23432	4.41219	4.08511
ENSGALG00000001527	VWA1	von Willebrand factor A domain containing 1	3.90364	3.12395	1.84605	3.47973	2.91846	2.852	2.57106	3.09129	2.68158	2.82194	2.91052	2.81491	2.81491	2.67751	2.66005	2.81058	3.38527	2.69192
ENSGALG00000001529	THYN1	thymocyte nuclear protein 1	6.15481	5.40313	5.59022	6.21317	5.51649	5.5856	6.51744	5.3599	5.16976	6.16761	5.75718	6.66151	5.13284	6.15481	5.51044	5.18638	5.11629	5.29384
ENSGALG00000001531	Fn3k	fructosamine 3 kinase	2.82346	3.35135	4.06487	2.76804	3.123	3.56275	1.7779	3.05255	2.4674	2.08228	3.59755	4.41003	3.65505	2.52227	2.37165	2.44039	2.43053	2.11814
ENSGALG00000001532	WNT2B	wingless-type MMTV integration site family, member 2B	0.122926	0.445024	0.328654	0.215132	0.544172	0.358356	0.285456	0.356568	0.394313	0.0759969	0.292466	0.685904	0.711592	0.155537	0.337039	0.476847	0.768076	0.507865
ENSGALG00000001533	TSNAXIP1	translin-associated factor X interacting protein 1	0.093242	0.142102	0	0.359012	0.162863	0.0463447	0.1471	0.203973	0.207626	0.116658	0.11074	0.174667	0.239054	0.241309	0.158443	0.202903	0.113804	0.145786
ENSGALG00000001534	TMEM88	transmembrane protein 88	0.213987	0	0	0	0	0	0	0	0	0	0	0.294825	0	0	0	0	0	0.249323
ENSGALG00000001535	STAB1	stabilin 1	2.00907	2.75562	1.87007	2.56573	2.80364	2.9775	1.49094	2.97093	2.3273	1.961	2.38608	1.25121	3.1148	1.79617	2.63278	2.49612	2.0847	2.57774
ENSGALG00000001536			1.35636	2.39897	2.76203	2.46496	2.96507	2.85964	2.12154	2.4604	3.24309	1.84379	1.94473	1.74508	3.20841	1.75718	2.39712	2.95521	2.16855	3.43999
ENSGALG00000001538	ST7L	suppression of tumorigenicity 7 like	2.99497	2.66859	3.09642	3.8848	3.00145	2.87134	2.92846	3.18948	3.02843	2.81263	2.80035	3.42012	3.41887	2.65088	2.71867	2.97835	3.04376	3.35227
ENSGALG00000001540	sf3a3	splicing factor 3a, subunit 3, 60kDa	5.05287	4.65762	4.14558	4.85644	4.60356	4.3848	4.70898	4.92983	4.23364	4.5149	4.54856	4.88537	3.68664	4.50376	4.51863	4.3961	4.40146	4.26942
ENSGALG00000001542	MRPL20	mitochondrial ribosomal protein L20	6.46319	6.21004	6.10223	5.88967	6.3269	6.14349	5.49665	6.22402	5.85998	6.41462	6.35533	6.12292	5.99894	5.96012	6.4697	6.02087	5.78303	5.74982
ENSGALG00000001543	HOXB13	homeobox B13	0	0	0	0	0	0	0	0	0	0	0	0	0	0	0	0	0	0
ENSGALG00000001544	ADAMTS10	ADAM metallopeptidase with thrombospondin type 1 motif, 10	0.450793	0.537816	0.242415	0.548186	0.81653	0.672603	0.290198	0.530738	0.388559	0.235967	0.174858	0.377248	1.03212	0.146753	0.393686	1.03724	0.381022	0.527819
ENSGALG00000001545	rab40b	RAB40B, member RAS oncogene family	1.32036	1.34258	1.49867	1.2262	1.44301	0.844153	1.17175	0.769692	0.890733	0.965356	0.784444	1.09146	1.92176	1.25408	0.98464	0.926403	1.01971	1.12543
ENSGALG00000001546	ZZEF1	zinc finger, ZZ-type with EF-hand domain 1	1.4374	1.47709	1.14725	1.03351	1.45603	1.4161	1.05748	1.32544	1.37089	1.21913	1.24934	1.41158	0.94143	1.1919	1.23578	1.37361	1.44403	1.27667
ENSGALG00000001547	CAPZA1	capping protein (actin filament) muscle Z-line, alpha 1	5.72137	6.08549	6.15693	4.76588	6.04471	5.92771	5.88632	5.94785	5.92924	6.10064	5.50298	5.74982	5.81778	6.46524	5.7102	6.02993	6.16091	6.09866
ENSGALG00000001550	Rbm39	RNA binding motif protein 39	4.77485	3.92425	3.59515	3.96189	3.8197	3.82193	4.07059	4.05087	3.94566	3.62205	3.74753	4.0112	3.50261	3.75538	3.65711	3.64623	4.089	3.89138
ENSGALG00000001551			5.76743	4.89064	4.47018	4.62925	5.02524	4.90029	4.36118	5.00477	4.61683	4.89064	4.82659	5.3067	3.67139	4.83312	5.00028	4.83791	4.88627	4.5064
ENSGALG00000001552			0	0	0	0.206305	0	0	0	0	0	0	0	0.0741372	0	0	0	0	0	0
ENSGALG00000001554	ppil2	peptidylprolyl isomerase (cyclophilin)-like 2	3.1022	3.22714	3.37503	3.30661	3.75178	3.33886	3.29112	3.50261	3.4131	3.01753	3.14709	3.18393	3.48912	3.33263	3.35501	3.33318	3.47004	3.30189
ENSGALG00000001555	AURKAIP1	aurora kinase A interacting protein 1	6.50868	6.22037	5.88632	6.47215	6.08904	5.90335	6.59226	6.26463	5.68496	6.22785	6.56657	6.56841	5.70268	6.25602	6.34761	5.89275	5.70777	5.77876
ENSGALG00000001556	C20orf52	chromosome 20 open reading frame 52	0	0	0	0	0	0	0	0	0	0	0	0	0	0	0	0	0	0
ENSGALG00000001557	acad8	acyl-Coenzyme A dehydrogenase family, member 8	4.97366	5.76457	6.15342	5.6271	6.21148	5.83441	5.24599	5.45988	5.8069	5.7102	5.67053	5.96544	6.40124	5.16976	5.68226	5.96815	5.95399	5.94332
ENSGALG00000001558	MOV10	Mov10, Moloney leukemia virus 10, homolog (mouse)	4.58182	2.20762	2.46787	6.99809	3.25475	3.6681	6.33686	4.5077	2.43597	2.80833	2.82509	6.4211	3.35183	2.16345	2.80613	2.80672	3.48712	2.52889
ENSGALG00000001559			0	0	0	0	0	0	0.0865135	0	0	0	0	0.0723742	0.351243	0	0	0	0	0
ENSGALG00000001560	LOC429840	similar to large conductance calcium activated potassium channel pSlo spliceform 1-5A	0	0	0	0	0	0	0	0	0	0	0	0	0	0	0	0.036241	0	0
ENSGALG00000001561	Mxra8	matrix-remodelling associated 8	3.32599	3.99555	2.55998	3.27231	3.71063	3.81351	2.79739	3.75763	3.83397	4.39122	4.24814	3.96496	3.70133	3.27534	3.98974	3.45778	3.38817	3.98802
ENSGALG00000001563	wdr45l	WDR45-like	4.23493	3.79622	3.63259	4.23933	3.79714	3.84549	3.98322	3.99332	3.61963	3.90761	4.06099	4.45747	3.74093	3.68549	3.86192	3.77739	4.03563	3.4022
ENSGALG00000001564	ATP2A3	ATPase, Ca++ transporting, ubiquitous	1.87726	1.68937	1.29849	1.80531	1.60541	1.77083	0.888458	1.96243	1.52828	1.08	1.34773	0.735955	1.51012	0.492198	1.33002	1.64371	1.39764	1.68244
ENSGALG00000001565	C5	complement component 5	0.0180479	0.0285658	0.057968	0	0.0519746	0.0517846	0.0806379	0.0365131	0	0	0.0673415	0.069689	0.0854983	0.0688789	0.115749	0	0.0302566	0.0458704
ENSGALG00000001567	NT5DC2	5'-nucleotidase domain containing 2	5.33612	6.07476	6.12097	5.96291	5.94941	6.01627	4.77313	5.03481	6.43093	5.94332	5.80869	4.97881	6.42484	5.54847	5.56629	6.18444	6.05957	6.69263
ENSGALG00000001568	NFS1	NFS1 nitrogen fixation 1 homolog (S. cerevisiae)	5.59423	6.22971	6.35174	5.91507	6.12437	6.10223	6.37289	5.96402	6.56841	6.20493	6.24992	6.06437	6.02619	6.50615	6.11595	6.28953	6.22402	6.37718
ENSGALG00000001569	RHOC	ras homolog gene family, member C	6.24587	5.13926	5.6808	6.5006	6.1505	6.11942	5.92181	6.10977	5.34001	5.82726	5.74838	5.52186	6.22785	5.14809	5.84201	6.06892	5.56859	5.70913
ENSGALG00000001571	myo1f	myosin IF	2.881	1.59584	1.49094	2.43443	2.37861	2.3514	2.22244	2.80076	1.37033	2.22195	2.30795	2.65197	1.7688	1.06912	2.15414	1.09692	2.13751	1.64472
ENSGALG00000001572	COMMD4	COMM domain containing 4	5.44559	5.10605	5.94941	5.4794	5.38142	5.3543	4.65478	4.51788	5.27576	6.27629	5.36516	5.29881	6.71523	5.64956	5.55775	5.54722	5.12874	5.16904
ENSGALG00000001573	P2RX1	purinergic receptor P2X, ligand-gated ion channel, 1	0.646562	0.223176	0.391283	0.257681	0.326719	0.155777	0.373074	0.601792	0.083664	0.249594	0.343465	0.44968	0.168961	0	0.28145	0.211309	0.17583	0.0561979
ENSGALG00000001574	MLLT6	myeloid/lymphoid or mixed-lineage leukemia (trithorax homolog, Drosophila); translocated to, 6; similar to MLLT6	2.42904	3.34623	2.93165	3.57827	3.7708	3.68308	3.0248	3.22398	3.79622	3.02032	3.08447	3.21351	3.64554	3.34826	3.34251	3.48912	3.3628	3.7652
ENSGALG00000001576	HIRA	HIR histone cell cycle regulation defective homolog A (S. cerevisiae)	2.67953	2.67272	2.40606	2.33052	3.00782	2.86753	2.41444	2.97148	2.42008	2.61193	2.86439	2.77685	1.74773	2.29129	2.63895	2.8983	2.87386	2.67648
ENSGALG00000001577	Foxk2	forkhead box K2	3.89752	3.44943	3.25677	3.29747	2.98961	3.07065	3.28132	3.36395	3.12834	3.13041	3.36843	3.02304	2.41217	3.23245	3.14592	2.99594	3.39644	3.10724
ENSGALG00000001580	anp32b	acidic (leucine-rich) nuclear phosphoprotein 32 family, member B	5.03755	5.00907	4.5982	4.53516	5.10215	5.0595	4.13227	4.56245	4.95736	5.01435	4.86886	4.20333	4.42033	4.63234	5.04007	4.95981	4.54052	4.70659
ENSGALG00000001583	Traf1	TNF receptor-associated factor 1	1.47462	2.18634	2.95628	1.6139	1.89137	1.98637	1.81949	1.75672	2.32396	1.55913	1.96711	1.78305	1.74385	1.32736	1.53402	1.65984	2.46645	2.238
ENSGALG00000001585	c18orf25	hypothetical LOC769229	0.0382088	0	0.113455	0	0	0	0	0	0	0	0	0	0	0.106231	0	0.0621644	0	0
ENSGALG00000001586	NEIL1	nei endonuclease VIII-like 1 (E. coli)	2.11579	2.71822	3.36645	2.63531	2.96832	2.3254	2.80118	2.22444	2.552	2.59189	3.18839	2.38251	4.25528	2.94201	3.01648	3.33263	2.59042	2.67911
ENSGALG00000001587			5.99034	6.25161	6.34596	5.95843	6.12097	6.22204	6.26148	5.79279	5.36931	6.4474	6.21004	5.92318	6.59226	6.66151	5.89878	6.11452	5.72883	5.56268
ENSGALG00000001589	Inpp5d	inositol polyphosphate-5-phosphatase, 145kDa	2.28297	1.4161	0.976921	1.58028	1.54915	1.81551	1.38323	1.87248	1.00066	1.77227	1.50801	1.70391	0.898446	0.832729	1.67018	1.12177	1.13535	1.25826
ENSGALG00000001590	pbrm1	polybromo 1	2.11489	2.70981	2.32341	2.28872	2.64818	2.66148	2.11043	2.76054	2.80162	2.07374	2.51145	2.54223	1.88865	1.7784	2.48141	2.74129	2.56627	2.60924
ENSGALG00000001591	LOC417340	hypothetical LOC417340	2.95854	2.88257	2.09933	2.60924	2.20762	1.7784	1.94909	2.13298	2.36847	3.04704	2.8204	2.40348	1.47346	3.08936	2.69333	1.98102	1.83538	1.9345
ENSGALG00000001592	ASAH3	N-acylsphingosine amidohydrolase (alkaline ceramidase) 3	0	0	0	0	0	0	0	0	0	0	0	0	0	0.13471	0	0	0	0
ENSGALG00000001593	ufd1l	ubiquitin fusion degradation 1 like (yeast)	5.63873	6.07822	5.79404	5.42639	5.96402	5.87244	5.25029	5.75718	6.12583	6.2595	6.28953	5.93317	5.64344	5.86861	6.22037	6.21623	6.00038	5.89444
ENSGALG00000001595			0.946849	0.609286	1.73847	0.884455	0.898021	1.07017	1.53267	1.28303	0.568603	0.320745	0.387347	0.368336	1.46342	0.899802	0.695816	1.01971	1.09692	0.692671
ENSGALG00000001596	MLLT1	myeloid/lymphoid or mixed-lineage leukemia (trithorax homolog, Drosophila); translocated to, 1	1.0821	1.80531	1.45751	1.68081	1.90051	2.09615	1.36993	1.76687	1.93717	1.34624	1.17898	1.44952	1.5651	1.1018	1.63054	1.73318	1.70391	1.81404
ENSGALG00000001597	PSMB3	proteasome (prosome, macropain) subunit, beta type, 3	6.78953	6.72684	7.10178	7.24983	6.91139	6.77601	6.93232	6.89305	6.52245	6.98278	7.07402	7.10178	7.31399	6.78953	6.8504	6.76523	6.59226	6.57299
ENSGALG00000001600	DVL1	dishevelled, dsh homolog 1 (Drosophila)	3.66289	4.27615	3.94398	3.72075	4.81953	4.55986	3.31948	4.50853	4.01804	4.14223	4.03805	4.18704	3.42487	3.69907	4.41531	4.58182	3.56939	4.01413
ENSGALG00000001602	NUTF2	nuclear transport factor 2	6.05641	6.11082	6.22601	6.0705	6.12741	6.11595	5.95079	5.86574	5.84853	6.22971	6.24587	6.04174	6.13375	6.57299	6.29396	5.92924	5.94941	5.8712
ENSGALG00000001603	NARF	nuclear prelamin A recognition factor	3.86578	4.05784	4.04174	3.74582	3.97682	4.00736	5.03481	3.61304	4.40577	4.20978	4.26394	4.2938	3.90651	4.23432	3.75497	4.21991	4.11762	4.44832
ENSGALG00000001604			1.4347	2.61044	2.70422	1.80581	2.83863	2.76338	1.94701	1.74722	2.90396	2.7373	2.56409	2.12795	2.89707	2.42214	2.4475	2.67325	2.57774	2.75362
ENSGALG00000001605	PPM1J	protein phosphatase 1J (PP2C domain containing)	3.16682	3.57982	4.10276	6.06123	3.19147	3.45048	5.33782	3.39098	3.2578	3.57651	3.54995	5.72883	5.03481	3.4253	3.63217	4.11762	3.22398	3.12494
ENSGALG00000001606	INPP5B	inositol polyphosphate-5-phosphatase, 75kDa	3.17952	3.5213	3.69381	2.92353	3.63666	3.41794	3.31786	3.32599	3.32544	3.36225	3.69972	3.83397	3.37211	3.5772	3.29202	3.58315	3.58495	3.62381
ENSGALG00000001607	C17orf62	chromosome 17 open reading frame 62	2.37079	2.78616	2.22034	1.85767	1.99699	3.01703	2.58464	2.66335	2.83748	2.57158	1.86447	1.96571	1.95458	2.13048	1.84276	2.71137	2.35835	3.0711
ENSGALG00000001608	UNC5D	unc-5 homolog D (C. elegans)	0.0747742	0.199709	0.0918631	0.116923	0.247098	0.208135	0.249323	0.137513	0.311078	0.0401012	0.14394	0.0636439	0.170402	0.0818771	0.0833112	0.207334	0.446708	0.347028
ENSGALG00000001610	PIP4K2B	phosphatidylinositol-5-phosphate 4-kinase, type II, beta	1.93296	2.83647	2.69675	2.60986	2.93914	2.77906	2.3578	2.41444	2.83038	2.13642	2.23755	2.55843	2.61818	2.04134	2.58622	2.94413	2.85646	3.21728
ENSGALG00000001611	B3GAT1	beta-1,3-glucuronyltransferase 1 (glucuronosyltransferase P)	0.0511617	0	0	0	0.187822	0	0.0891497	0.206305	0.0922177	0	0	0.163263	0.365798	0	0.0723742	0	0.0679504	0.285209
ENSGALG00000001612	Hexdc	hexosaminidase (glycosyl hydrolase family 20, catalytic domain) containing; similar to hypothetical protein FLJ23825	1.78933	1.0787	1.91191	1.31686	1.53585	1.2167	1.21533	1.56916	1.27471	1.65892	1.55674	1.44259	1.62446	1.75186	1.76129	1.84605	1.38028	1.05944
ENSGALG00000001613	gnl3	guanine nucleotide binding protein-like 3 (nucleolar)	4.32637	4.29128	3.84023	3.61461	3.96496	4.12009	3.88951	3.75291	4.16688	4.4567	4.46028	4.04792	3.62151	4.24045	4.31499	4.17625	4.07729	3.91686
ENSGALG00000001614	aqp11	aquaporin 11	0.314657	0.248581	0.301081	0.44599	0.182433	0.255886	0.509415	0.268089	0	0.141156	0	0.425097	0.362504	0	0.23325	0.890733	0	0.270805
ENSGALG00000001615	man2c1	mannosidase, alpha, class 2C, member 1	2.15594	2.14076	2.56275	2.52182	1.88677	2.18847	2.42314	2.48586	2.2674	2.34711	1.92772	1.77083	2.89878	2.07874	2.21425	2.18303	2.22292	2.35634
ENSGALG00000001616	Cdc45l	CDC45 cell division cycle 45-like (S. cerevisiae)	0.205531	0.158093	0.200685	0.333756	0.276951	0.221684	0.112007	0.0662584	0.333086	0.628651	0.165345	0.396634	0.564495	0.387347	0.171524	0.305287	0.127618	0.274255
ENSGALG00000001617	Camkk1	calcium/calmodulin-dependent protein kinase kinase 1, alpha	2.26006	3.04277	2.67953	1.98895	2.46952	2.57866	2.4132	2.25315	2.58149	2.63485	2.17607	1.79184	2.18303	2.60464	2.88156	2.68956	1.89291	2.29263
ENSGALG00000001618	LOC769717	hypothetical protein LOC769717	2.12598	1.50402	1.57631	1.4347	1.46441	1.31115	1.81158	1.61629	1.82979	1.52583	1.53711	1.22532	1.31934	1.72282	1.57953	1.49776	1.45229	1.80826
ENSGALG00000001619	atg16l1	ATG16 autophagy related 16-like 1 (S. cerevisiae)	4.13422	3.98691	4.23693	4.45479	4.4844	4.47521	4.83946	4.47374	4.55153	4.33459	4.58625	4.23693	4.56811	4.23096	4.36446	4.53373	4.59676	4.60082
ENSGALG00000001620	cutA	cutA divalent cation tolerance homolog (E. coli)	4.76011	3.2466	5.75399	4.31739	4.09504	4.25795	4.79334	4.12366	5.77876	4.24675	4.46592	4.32054	6.3269	5.0977	4.82995	5.2385	4.83141	6.06265
ENSGALG00000001621	CLDN5	claudin 5	1.63981	1.01376	1.09098	1.95709	1.21764	1.88121	1.01195	1.66657	1.87248	0.223176	1.66072	0.494522	1.23929	1.3061	2.0938	2.29864	2.77495	1.93655
ENSGALG00000001624	CCDC49	coiled-coil domain containing 49	2.4749	2.1245	2.11909	2.63664	2.31672	2.19178	2.37861	2.22292	2.51103	2.4475	2.38938	2.64772	2.0997	2.04354	2.4518	2.34623	1.80728	2.03177
ENSGALG00000001626	UTS2R	urotensin 2 receptor	0.145946	0	0.185788	0	0.120393	0	0.33038	0	0	0.18404	0	0.330986	0	0.346776	0	0.210763	0	0.277243
ENSGALG00000001627			1.53354	1.60217	1.14407	1.19143	1.47612	1.60832	0.633551	1.4448	0.874781	1.74307	1.84432	1.43338	1.04902	1.25025	1.9938	1.48767	1.36822	1.25025
ENSGALG00000001629	LOC417345	hypothetical gene supported by CR391572	6.27417	4.45547	3.5665	4.81396	5.43644	4.57943	4.74614	5.07754	3.99332	4.43733	4.0796	5.05185	3.45559	4.57407	4.33043	4.20058	5.0977	4.03748
ENSGALG00000001630	DHX33	DEAH (Asp-Glu-Ala-His) box polypeptide 33	2.94466	2.35835	3.26238	2.85011	2.8444	2.84857	2.41695	3.16982	2.62578	2.86578	3.12115	2.86439	2.89178	2.03303	2.91397	2.85697	3.52561	2.72887
ENSGALG00000001631	CD7	CD7 molecule	0.819055	1.08139	0.632372	0.223865	1.47759	0.867849	0.19043	0.580674	0.804837	1.20265	1.14586	1.2478	1.0446	0.781346	1.17279	0.666895	0.460903	0.88349
ENSGALG00000001632	MIS12	MIS12, MIND kinetochore complex component, homolog (yeast)	0	0	0	0.239774	0	0	0.567005	0.310302	0.428253	0	0	0.189132	0.758203	0	0.17583	0.176043	0.454446	0
ENSGALG00000001633	DUSP26	dual specificity phosphatase 26 (putative)	6.43873	6.61944	6.82113	7.02379	6.9593	6.76523	6.06265	6.60676	6.60887	6.57299	6.63213	6.5006	7.12398	6.28777	6.67094	6.77601	6.64884	6.70055
ENSGALG00000001634	rpl23	ribosomal protein L23	10.8602	10.8602	10.5598	10.4529	10.4905	10.3383	10.1928	10.4343	10.5111	10.9345	10.7293	10.1253	10.4529	10.7293	10.9125	10.4343	10.833	10.3383
ENSGALG00000001636	EDC4	enhancer of mRNA decapping 4	2.4874	2.86439	3.00429	3.5947	2.88519	3.01992	2.88052	3.29953	3.08591	2.59143	2.58464	2.92687	3.38875	2.23578	2.69528	2.94091	3.13331	3.21443
ENSGALG00000001637	PSMD5	proteasome (prosome, macropain) 26S subunit, non-ATPase, 5	4.05968	3.62084	3.68186	3.99221	3.47973	3.53198	4.17294	3.40621	3.78909	3.94023	4.06196	4.51432	3.61571	5.06654	4.22642	3.46544	3.99502	3.88186
ENSGALG00000001638	tas1r3	taste receptor, type 1, member 3	0.139978	0.121818	0	0.10165	0	0.0518966	0.254878	0.23811	0.0537101	0.0678534	0.123226	0.110631	0.113804	0.0743695	0.0364259	0.0759969	0.26662	0.0300271
ENSGALG00000001639	MTF1	metal-regulatory transcription factor 1	1.95581	2.21467	1.8836	1.868	1.8034	1.89392	2.44836	2.23005	1.74918	1.8034	1.45081	1.77122	1.19004	1.79387	1.24155	1.90004	1.9908	2.28774
ENSGALG00000001640	RNF122	ring finger protein 122	2.2123	2.79248	2.6938	2.1737	2.48024	2.98779	2.33614	2.11909	2.21105	2.74668	3.05729	2.43941	3.7898	3.15813	3.20624	2.92581	2.0118	2.32967
ENSGALG00000001642	glt8d1	glycosyltransferase 8 domain containing 1	2.52595	3.41887	3.75888	2.76618	3.497	3.5723	3.43367	3.16356	3.85937	3.67139	3.26765	3.40075	3.84685	3.96741	3.48352	4.08017	3.41526	3.59968
ENSGALG00000001644	SIN3A	SIN3 homolog A, transcription regulator (yeast)	1.97225	1.7718	1.91847	2.83534	2.37331	2.44193	1.9908	2.43989	2.36071	1.67994	1.97069	2.82601	2.27756	1.30844	2.00424	2.28737	2.24454	2.3889
ENSGALG00000001645	KCNT1	potassium channel, subfamily T, member 1	0.0128487	0.167949	0.061225	0	0.0393531	0.0384669	0.0338899	0	0.037969	0.0250015	0	0.0249416	0	0.0856097	0.0234193	0	0.0355747	0.0712985
ENSGALG00000001647	Pskh1	protein serine kinase H1	0.926403	1.95901	2.47056	2.06438	2.07326	1.99599	2.10768	1.98061	2.2936	1.44301	1.3491	1.28491	2.80118	1.27566	1.30565	2.18744	2.27425	2.45896
ENSGALG00000001648	LASP1	LIM and SH3 protein 1	4.20686	4.36446	3.34354	4.39385	4.40715	4.30691	4.1436	4.31589	4.49805	4.50376	3.96995	3.66643	4.3429	3.53954	4.25528	4.01932	4.5616	4.96847
ENSGALG00000001649	Derl2	Der1-like domain family, member 2	4.59508	4.02362	4.49168	4.74527	4.32699	4.32575	5.02421	4.21682	4.46028	4.5717	4.32332	4.65762	4.46655	4.96757	4.62833	4.10021	4.35423	4.37497
ENSGALG00000001651	C8orf41	chromosome 8 open reading frame 41	2.87702	1.91384	2.31814	2.91194	2.38812	2.28246	2.46999	2.07374	1.96302	2.552	2.82807	2.59447	3.07628	3.15055	2.46645	1.83629	1.64661	2.02476
ENSGALG00000001652	SEP2	similar to septin 2	5.95843	6.32468	5.48168	5.47012	6.10064	6.33023	5.45988	6.15872	6.02249	6.29897	5.92582	5.95559	5.16904	5.55312	6.17957	6.18802	5.90036	5.87902
ENSGALG00000001653	MANEAL	mannosidase, endo-alpha-like	0.052902	0.267449	0	0.106231	0	0.0908602	0	0.0718178	0.19587	0.307872	0	0.168124	0	0.141156	0.249323	0.159656	0	0.567005
ENSGALG00000001654	c1qbp	complement component 1, q subcomponent binding protein	7.53041	7.74001	7.96944	7.85122	7.79803	7.98897	7.66537	7.84575	7.95083	7.74624	7.95083	7.86813	8.12625	7.8084	7.99518	7.79259	8.20233	7.95083
ENSGALG00000001655	SPCS1	signal peptidase complex subunit 1 homolog (S. cerevisiae)	6.94942	6.35174	6.3208	6.68707	6.24992	6.12437	6.41217	6.3208	6.21623	6.55055	6.95568	6.38711	6.22037	6.73459	6.67977	6.17071	6.09408	6.1926
ENSGALG00000001656	SEP9	septin 9	4.616	3.84861	2.76383	3.45598	3.69508	3.68723	2.87386	3.66239	3.27849	3.65241	3.73676	3.12061	3.61628	2.71621	3.42631	3.31354	3.46721	3.55327
ENSGALG00000001658	rpl19	ribosomal protein L19	10.542	10.5111	9.94189	9.71196	10.3753	10.0089	8.54486	10.0932	10.172	10.5782	10.4727	10.1112	9.09905	9.45592	10.542	9.90596	10.2215	10.0089
ENSGALG00000001661	SLC22A7	solute carrier family 22 (organic anion transporter), member 7	0.103679	0.82745	0.281995	0.125584	0.348917	0.228482	0.0575677	0.213128	0.360556	0.176428	0.23718	0.525979	0.819939	0.338284	0.303304	0.391283	0.257681	0.642745
ENSGALG00000001662	ATP10B	ATPase, class V, type 10B	0.580316	0.0441205	0	0.283927	0.041937	0.040325	0.2187	0.165992	0.0320475	0.019265	0.0556642	0	0	0.0490237	0	0.0326991	0.0650346	0.030315
ENSGALG00000001663	Rbm13	RNA binding motif protein 13	5.3543	5.65955	5.25029	5.29198	5.40432	5.38786	5.2515	5.27859	5.38786	5.72012	5.9075	5.06467	4.85644	5.6764	5.6955	5.17767	5.32062	5.06396
ENSGALG00000001664	Ptpn9	protein tyrosine phosphatase, non-receptor type 9	3.96068	2.67803	2.32771	3.14425	2.35594	2.29912	2.85363	2.70584	2.05273	2.59242	2.65769	2.69003	3.41569	1.71267	1.98381	2.26006	2.62683	2.40459
ENSGALG00000001666	RPAIN	RPA interacting protein	4.23861	4.31499	5.34251	4.84767	4.67771	4.51432	4.91413	4.48154	4.6064	4.89527	4.76338	4.4078	5.59022	4.88723	4.56387	4.51351	4.50533	4.42591
ENSGALG00000001668	ube2r2	ubiquitin-conjugating enzyme E2R 2; hypothetical protein LOC776167	5.27957	5.55523	5.35873	5.02119	5.41549	5.4861	4.6461	5.39243	5.60317	5.17432	5.2197	5.42185	5.04907	4.98778	5.38458	5.53348	5.39243	5.6271
ENSGALG00000001672	NEK4	NIMA (never in mitosis gene a)-related kinase 4	2.5126	2.67693	3.26876	2.2545	2.88474	2.44479	3.7836	3.5665	2.46952	2.45002	2.83584	2.93269	1.9213	3.22125	2.00231	2.91397	1.95113	2.53288
ENSGALG00000001677	SETBP1	SET binding protein 1	2.03348	2.05046	2.08078	2.40927	1.72601	1.68286	1.67724	1.84799	1.84605	1.47257	1.75718	1.6147	1.38529	2.00601	1.8862	1.81253	1.60978	1.66961
ENSGALG00000001678	PRKAB2	protein kinase, AMP-activated, beta 2 non-catalytic subunit; similar to protein kinase, AMP-activated, beta 2 non-catalytic subunit	5.34856	5.424	5.89878	6.60393	5.86405	5.37798	6.08742	6.16091	5.59993	5.15972	5.41964	5.17692	6.48928	5.38458	5.5856	5.52714	5.5152	5.79539
ENSGALG00000001682	Fbxl20	F-box and leucine-rich repeat protein 20	2.71528	2.59759	2.84048	4.14676	2.62925	2.91438	3.43307	2.98399	3.05884	2.70223	2.52422	2.56573	3.77329	2.60307	2.40978	2.76153	2.99078	2.84857
ENSGALG00000001684	sec14l1	SEC14-like 1 (S. cerevisiae)	3.05161	2.92394	2.64509	2.51488	2.82747	2.80787	2.23295	2.66753	3.01648	2.34212	2.38251	2.50322	2.81263	2.35719	2.81212	3.09427	2.88575	3.01597
ENSGALG00000001688	SEP5	septin 5	3.57481	3.34458	3.00871	2.82297	3.18893	3.20892	2.4904	2.88575	3.13041	3.88186	3.08073	2.90847	3.05484	2.82843	3.26824	3.7049	3.57594	3.43409
ENSGALG00000001689	SCAMP2	secretory carrier membrane protein 2	5.4646	5.19144	5.76212	5.75559	5.55312	5.43322	5.51259	5.52389	5.49665	5.44661	5.0718	5.30372	6.03751	4.97993	5.34111	5.36732	5.34001	5.59022
ENSGALG00000001690	GABRB2	gamma-aminobutyric acid (GABA) A receptor, beta 2	0	0	0	0	0	0	0	0	0	0	0	0	0	0	0	0	0	0
ENSGALG00000001691	Cpsf3l	cleavage and polyadenylation specific factor 3-like	3.67901	3.26486	3.5947	3.20256	3.31354	3.30009	3.44888	3.55219	3.52611	3.65505	3.47723	3.44734	3.52444	3.53095	4.08089	3.51616	3.497	3.50822
ENSGALG00000001692	CAMSAP1	calmodulin regulated spectrin-associated protein 1	2.01954	2.80322	2.33647	2.49415	2.80035	2.68483	2.20716	2.62228	2.29213	2.58622	2.45792	2.75409	2.22483	2.78461	2.827	2.61661	2.61104	2.14225
ENSGALG00000001693	SLC18A1	solute carrier family 18 (vesicular monoamine), member 1	0.608128	0.0821231	0.136842	0.625364	0.438556	0	0.664452	0.392801	0.0911851	0.55008	0.241888	0.491646	0	0.395626	0.311846	0.447739	0.194488	0.271091
ENSGALG00000001694			0.0139305	0	0	0.0371104	0	0	0	0.0215298	0	0.0197605	0	0	0	0	0	0.0248797	0	0.0163121
ENSGALG00000001695	Gabra6	gamma-aminobutyric acid (GABA) A receptor, alpha 6	0	0	0	0	0	0	0	0	0	0	0	0	0	0	0	0	0	0
ENSGALG00000001696	SAG	S-antigen; retina and pineal gland (arrestin)	0.186717	0.0685311	0.236978	0	0.0781079	0	0.0709866	0.107109	0.0785973	0.227709	0.197769	0.274512	0	0.31631	0.113325	0	0.0544683	0.108301
ENSGALG00000001697	ITIH3	inter-alpha (globulin) inhibitor H3	1.02752	0.0370334	0.217093	0.147242	0.181022	0	1.5045	0.338284	0.227455	0.0730788	0.361508	0.358074	0	0.130054	0.414414	0.0364259	0.02431	0.18635
ENSGALG00000001698	Gabra1	gamma-aminobutyric acid (GABA) A receptor, alpha 1	0.0129106	0.0339539	0	0	0	0	0	0	0	0	0	0	0	0	0	0	0.0218496	0
ENSGALG00000001700	LOC415311	hypothetical LOC415311	3.97221	4.57738	5.42516	4.93487	4.4521	4.89951	4.34849	4.48592	4.59211	4.67018	4.95801	4.47872	5.88814	3.9782	4.77313	4.83064	4.79334	4.75594
ENSGALG00000001701	LOC428183	hypothetical LOC428183	2.34069	3.28483	2.2941	2.44288	2.89093	2.96413	2.03769	3.15055	3.15197	2.81651	2.32286	2.38565	1.71515	2.73326	3.30752	2.90166	2.33891	2.71475
ENSGALG00000001702	EXOC3L	exocyst complex component 3-like	1.78497	1.6001	2.95458	2.29782	3.22501	3.24372	2.42008	2.29213	1.67452	2.15358	1.58289	1.14081	2.81362	2.52077	1.68377	1.56316	3.0948	1.72447
ENSGALG00000001705			0.128802	0.0811762	0	0.191536	0.0938651	0	0.116268	0.163885	0.0521338	0.0648549	0.0686296	0.106348	0	0.0714844	0	0.189771	0.128367	0.166616
ENSGALG00000001706	Gabrg2	gamma-aminobutyric acid (GABA) A receptor, gamma 2	0	0	0	0	0	0	0	0	0	0	0	0	0	0	0	0	0	0
ENSGALG00000001708	med1	mediator complex subunit 1	2.73502	2.96614	2.7007	2.78248	2.99078	3.11808	2.78516	3.28956	3.09603	2.41964	2.67046	3.0035	2.75314	2.30482	2.92736	2.98694	2.982	2.94779
ENSGALG00000001709	TMEM110	transmembrane protein 110; musculoskeletal, embryonic nuclear protein 1	10.2726	8.7878	9.96217	8.3548	8.51814	9.30157	10.5111	10.526	8.42676	9.08841	9.47299	9.7299	8.68455	9.77695	9.44292	8.92708	9.07306	8.3705
ENSGALG00000001710			0.117185	0.0321245	0	0.0451017	0.061225	0.0822552	0.0351052	0.187347	0	0.0425537	0.0558517	0.026107	0	0	0.024494	0	0	0
ENSGALG00000001711	PPCDC	phosphopantothenoylcysteine decarboxylase	1.2299	2.04134	2.64236	1.76533	2.57632	2.13581	1.96711	1.82513	2.65577	2.33095	2.53339	2.63936	2.7007	1.87976	2.30115	2.27207	2.5909	2.22578
ENSGALG00000001712	atp6v1b2	ATPase, H+ transporting, lysosomal 56/58kDa, V1 subunit B2	5.45749	5.72783	5.69428	5.91192	5.56766	5.65801	6.01933	5.83185	6.09866	5.3467	5.49322	5.46678	5.66556	6.00238	5.62077	5.81359	5.64598	5.86706
ENSGALG00000001713	ubac1	UBA domain containing 1	3.32641	4.25113	4.00864	3.73287	4.33043	4.20629	3.52176	4.46181	4.02679	3.5564	4.09727	3.70864	3.96013	3.6056	4.08144	4.44832	4.09775	3.74304
ENSGALG00000001714	PUSL1	pseudouridylate synthase-like 1	1.20946	2.03586	2.55691	2.35354	1.30512	1.74556	1.81855	2.17561	1.31462	2.35497	1.67672	2.29972	2.19735	1.31163	2.10517	1.8105	2.21525	1.62694
ENSGALG00000001716	LOC415313	similar to RIKEN cDNA 6030419C18 gene	0.0454565	0.369516	0.920967	0.26322	0.159656	0.221217	0.761441	0.229209	0.079243	0	0.117323	1.13406	0.723529	0.268314	0.531539	0.197942	0.342155	0.233645
ENSGALG00000001717	SLC16A1	solute carrier family 16, member 1 (monocarboxylic acid transporter 1)	5.226	5.92181	4.42974	5.4646	6.28595	6.37132	5.16066	6.0705	6.49849	5.10965	5.56629	4.71528	5.52714	4.95736	5.81898	6.45105	6.25768	6.35906
ENSGALG00000001718	ccng1	cyclin G1	6.47595	5.75993	5.63505	4.84149	5.78566	6.02087	5.94785	6.40124	6.17591	6.70281	6.37928	6.30485	5.22277	5.97111	6.20126	5.93443	6.40521	6.14555
ENSGALG00000001719	Nup88	nucleoporin 88kDa	4.2841	4.41962	3.94201	4.09504	4.1436	4.27413	4.03986	4.24492	3.83106	4.47374	4.45156	3.99732	3.71804	4.47162	4.36245	3.85729	4.16767	3.86705
ENSGALG00000001720	TMEM110	transmembrane protein 110; musculoskeletal, embryonic nuclear protein 1	1.59642	1.54278	1.41703	1.18006	1.36866	1.89599	1.47801	1.68682	0.857717	1.11098	1.48907	0.900221	1.02474	1.45652	0.940387	1.66179	1.27007	1.54864
ENSGALG00000001721			0	0	0	0	0	0	0	0	0	0	0	0	0	0	0	0	0	0
ENSGALG00000001722	e2f4	E2F transcription factor 4, p107/p130-binding	3.29612	3.13959	3.57057	3.99332	3.40988	3.41264	3.42307	3.52444	3.34571	3.22452	3.4253	3.43062	3.94149	3.43999	3.35342	3.28701	3.42487	3.44203
ENSGALG00000001723			0.0383957	0.0666017	0.447739	0	0.140173	0.0684286	0.131617	0.0551037	0.0743695	0	0	0.0561979	0	0	0.0562817	0.174858	0.101379	0
ENSGALG00000001724	LOC419136	similar to alpha2,3-sialyltransferase	0	0	0	0	0	0	0	0	0	0	0	0	0	0	0	0	0	0
ENSGALG00000001725	TNRC6C	trinucleotide repeat containing 6C	2.3273	2.65038	1.67071	2.47942	2.55691	2.58381	1.73997	2.78417	3.03254	1.87824	1.90555	2.30064	2.10712	2.2215	2.56179	2.89544	2.19965	2.89707
ENSGALG00000001726	NUDCD2	NudC domain containing 2	3.67614	4.31213	4.40146	4.07106	4.22642	4.54183	3.94867	4.0667	4.31213	4.17294	4.06487	4.11105	3.76423	4.28627	4.36665	4.37298	4.25939	4.46592
ENSGALG00000001727	lzts1	leucine zipper, putative tumor suppressor 1	0.366999	0.126938	0.22966	1.06217	0.450449	0.3916	0.285952	0.74293	1.16125	0.346776	0.42229	0.321606	1.53099	0.705933	0.491646	0.765484	0.405902	0.535135
ENSGALG00000001728	BTBD14A	BTB (POZ) domain containing 14A	1.24256	1.44775	1.74345	1.22378	1.31638	1.13406	1.29375	1.52875	1.64937	1.19817	0.812394	1.26964	1.86353	0.723926	1.19713	1.5979	1.67317	1.3799
ENSGALG00000001729	CD276	CD276 molecule	1.15883	1.07545	1.29956	1.49042	1.25471	1.19963	1.22532	0.879551	0.850829	1.6384	1.10226	1.47106	2.00008	1.18671	1.7087	1.16619	1.14253	0.867326
ENSGALG00000001730	DGKD	diacylglycerol kinase, delta 130kDa	3.21938	2.65577	2.77598	2.3451	2.41125	2.40518	2.65622	3.24426	2.49508	1.71206	2.09812	1.74722	2.3121	2.21525	2.10768	2.56668	2.84757	2.2941
ENSGALG00000001731	CDK12	Cdc2-related kinase, arginine/serine-rich	1.96996	1.80773	1.69629	2.49936	2.02575	2.36744	1.98895	2.51889	1.91191	1.52489	1.96612	1.69897	2.14431	1.39991	2.07972	1.87007	1.90654	2.29028
ENSGALG00000001732	LOC416379	hypothetical LOC416379	0.898889	1.12459	0.865953	0.873732	1.05368	0.943317	1.08558	0.919405	0.959131	0.760601	0.848217	0.95351	0.708804	1.14172	0.934079	1.15366	1.14772	1.03119
ENSGALG00000001733			3.11313	3.32222	3.23094	3.2073	3.33263	3.36743	3.53839	3.26876	3.30752	3.58277	3.54401	3.29687	3.54008	3.87516	3.54342	3.52839	3.34986	3.31948
ENSGALG00000001734	LOC769727	hypothetical protein LOC769727	1.40043	0.38154	0	0	0.968468	0.960631	0	1.10334	0.391872	0.609688	0.535959	1.41549	1.53354	0.973031	0.665611	1.30709	0.570415	0.856517
ENSGALG00000001735	LHX4	LIM homeobox 4	0	0	0	0	0	0	0	0	0	0	0	0	0	0	0	0	0	0
ENSGALG00000001737	RABEP1	rabaptin, RAB GTPase binding effector protein 1	4.20569	4.5046	3.95717	3.74847	4.29188	4.34763	4.13744	4.32895	4.05658	4.37362	4.37624	4.33459	3.28852	4.53974	4.24871	4.2873	4.15756	3.85231
ENSGALG00000001740	Mgat5b	mannosyl (alpha-1,6-)-glycoprotein beta-1,6-N-acetyl-glucosaminyltransferase, isozyme B	0.680404	0.865415	0.638824	0.440288	0.758555	0.869172	0.915002	0.903821	0.29218	1.09316	0.907944	0.393975	1.12276	1.17488	0.868685	1.19625	0.441438	0.182433
ENSGALG00000001741	NPTN	neuroplastin	3.50975	3.72512	3.63938	3.40022	3.83397	3.959	3.43878	4.30618	3.90474	3.32544	3.2044	4.24936	3.83106	3.2	4.16562	4.18414	4.44676	3.82136
ENSGALG00000001744	LOC769575	hypothetical protein LOC769575	0.603515	1.54816	1.44145	0.953999	0.74936	0.983049	0.964422	0.843147	1.15325	1.12222	1.24109	1.01448	1.68377	1.42889	1.24256	0.899299	0.89295	0.926848
ENSGALG00000001745	pstpip2	proline-serine-threonine phosphatase interacting protein 2	2.12014	0.745048	0.785696	1.7678	0.551234	0.506608	1.49209	1.74385	0.481115	1.4045	0.609987	2.06353	0.409818	0.798395	0.620674	0.451871	1.83033	0.414726
ENSGALG00000001749	acsbg2	acyl-CoA synthetase bubblegum family member 2	3.81813	2.93459	3.13126	1.99599	3.33225	3.57057	2.43539	2.46645	3.50545	3.52674	2.79165	2.93029	2.87282	3.45184	3.22125	3.80853	2.68856	2.88712
ENSGALG00000001750	MAT2B	methionine adenosyltransferase II, beta	4.89305	5.55312	5.4134	5.19248	5.47679	5.61335	5.20613	5.54078	5.37031	5.28499	5.40313	5.24524	4.76987	5.61335	5.5322	5.36233	5.28185	5.28499
ENSGALG00000001753	SFMBT1	Scm-like with four mbt domains 1	0.168124	0.355962	0.162391	0.344319	0.443231	0.371678	0.158093	0.310003	0.140894	0.151284	0.231582	0.323431	0.210039	0.289682	0.268822	0.242959	0.205531	0.240517
ENSGALG00000001754	Ergic3	ERGIC and golgi 3	2.96659	3.16016	3.25117	2.78007	3.04167	2.91348	3.28483	3.12734	2.96065	3.38254	3.03113	3.39876	2.90893	3.52611	2.97888	3.12778	1.75578	2.93722
ENSGALG00000001756	ATP5A1W	ATP synthase subunit alpha	0.0680538	0	0.304817	0.202275	0.193182	0.250954	0.229209	0.139461	0.575764	0.0933688	0.0890156	0.219847	0.582565	0	0	0.277944	0.235449	0.0418567
ENSGALG00000001758	QSOX2	quiescin Q6 sulfhydryl oxidase 2	1.34804	1.71698	1.42032	1.42615	1.48526	1.48526	1.98849	1.60301	2.209	1.44952	1.30659	1.24017	1.29282	1.44097	1.21205	2.13642	1.98381	2.18052
ENSGALG00000001759			1.48186	1.68081	2.94413	2.56409	2.37029	2.43443	2.08228	2.05981	2.61884	1.72183	1.80176	1.77887	3.00429	1.88248	1.85611	2.20257	1.79807	2.80035
ENSGALG00000001761	CCDC5	coiled-coil domain containing 5 (spindle associated)	0.798395	0.836462	0.991128	0.878701	0.892358	0.638824	1.31009	0.951102	0.716892	0.901483	0.820324	0.683536	0.708346	1.75266	0.851628	0.65332	0.666432	0.514967
ENSGALG00000001762	LOC417130	hypothetical LOC417130	0	0	0	0	0	0	0	0	0	0	0	0	0	0	0	0	0	0
ENSGALG00000001763	LOC416381	similar to chromosome 18 open reading frame 25	2.53665	1.88677	2.15254	1.67623	1.61933	1.53446	1.76931	1.92462	2.12598	1.79291	2.0086	2.0018	1.71423	1.84605	1.5577	1.70968	2.2545	2.26311
ENSGALG00000001764			0.146753	0.31439	1.04366	1.48574	0.081364	0.337039	0.415966	0.514174	0.667683	0.935933	0.257438	0.311363	1.53001	1.1486	0.405235	0.834364	0.589368	0.589064
ENSGALG00000001765	C9orf82	chromosome 9 open reading frame 82	2.63228	2.61279	2.64671	2.27625	2.18052	2.47191	2.7373	1.86949	1.96801	2.56229	2.86336	1.961	3.09031	3.02591	2.88052	2.02436	2.11043	2.42121
ENSGALG00000001766	Rnf165	ring finger protein 165	0.0551911	0.271091	0	0	0.38823	0.185788	0	0	0.292466	0	0.132261	0.173276	0.198528	0.143787	0.153488	0.336141	0.0697824	0.29218
ENSGALG00000001768	Odz2	odz, odd Oz/ten-m homolog 2 (Drosophila)	0.263686	0.904256	0.74293	0.860487	1.44364	1.19817	0.551234	3.7241	1.4347	0.774755	1.36866	0.753998	1.21439	2.27207	0.836917	1.01884	0.901483	1.13406
ENSGALG00000001770	CENTB5	centaurin, beta 5	0.288578	0.63923	0.325828	0.219847	0.498898	0.607391	0.0940987	0.339804	0.557843	0.337402	0.13471	0.271091	0.330641	0.100738	0.289148	0.661456	0.494522	0.543874
ENSGALG00000001772	MAPK8IP3	mitogen-activated protein kinase 8 interacting protein 3	1.60633	2.14276	1.90051	2.3273	2.18695	2.59447	1.69862	2.67911	1.99954	1.93949	1.66765	1.97968	1.36275	1.84379	2.23196	2.69766	2.69285	2.06767
ENSGALG00000001773	rfx2	regulatory factor X, 2 (influences HLA class II expression)	2.26936	2.92243	1.95219	2.25034	2.38299	2.40709	2.01227	2.17016	1.45436	2.51014	1.64472	2.03679	2.26641	2.13446	1.71747	2.17607	1.34496	1.5651
ENSGALG00000001774	NEO1	neogenin	1.69999	2.38657	2.13396	1.84709	2.51889	2.38851	2.23894	2.42649	2.87087	2.1681	1.98737	1.89502	2.00091	1.99954	2.5472	2.5086	2.53665	2.81535
ENSGALG00000001775			0.352165	0.311078	0.104927	0.216166	0.374293	0.268314	0.265362	0.30966	0.389478	0.286557	0.448456	0.217298	0.215367	0.480437	0.4205	0.428598	0.277472	0.187123
ENSGALG00000001777	MFSD11	major facilitator superfamily domain containing 11	3.1378	2.90396	2.85547	3.1295	3.16067	2.83089	4.3457	3.59703	3.77265	2.85646	2.855	3.2629	2.64385	2.98444	2.66702	3.19903	3.69508	3.56114
ENSGALG00000001779	LOC415660	similar to RIKEN cDNA 4931428F04 gene	0.900221	1.34397	1.0809	1.41789	1.38682	1.16311	1.38126	1.04501	1.35326	1.02352	1.15937	0.656411	2.11636	1.54223	1.28713	1.3619	1.57631	1.24823
ENSGALG00000001780	proC	protein C (inactivator of coagulation factors Va and VIIIa)	0.575445	0.59536	0.65363	0.673014	0.761441	0.0852965	0.160451	0.32246	0.178473	0.338989	0.362504	0.996886	0.904256	0.606552	0.584389	0.30385	0.498898	0.267812
ENSGALG00000001782	plaa	phospholipase A2-activating protein	3.4269	3.87177	3.95251	3.61861	3.83062	3.98446	3.77393	3.76477	3.60492	3.78188	3.71408	3.88298	3.5208	4.24123	3.57057	3.95965	3.67734	3.44146
ENSGALG00000001785	hsd3b7	hydroxy-delta-5-steroid dehydrogenase, 3 beta- and steroid delta-isomerase 7	0	0	0	0	0	0.0721813	0	0.056549	0	0	0	0.056549	0.152709	0	0.0567154	0.0618895	0.104432	0
ENSGALG00000001786	GDF5	growth differentiation factor 5	0.300779	0	0	0	0	0	0	0.0359648	0	0	0	0	0	0	0	0	0.0293655	0
ENSGALG00000001787	LOXHD1	lipoxygenase homology domains 1	0	0.0551911	0	0.0448973	0	0	0	0	0.062719	0	0.0849237	0.0262771	0	0.0606462	0	0.0314433	0.0209946	0
ENSGALG00000001788	ADPGK	ADP-dependent glucokinase	1.5467	1.72601	1.85717	2.01087	1.76735	1.93296	2.04998	2.04039	2.09577	1.36771	1.073	1.43135	2.03679	1.43557	1.78692	2.35354	2.40563	2.17861
ENSGALG00000001789	Hectd2	hypothetical LOC425640; HECT domain containing 2	0.904256	1.34169	1.91695	0.930581	1.60406	1.6943	1.26326	1.25902	1.1672	1.29054	1.43078	1.01376	1.29956	1.96363	1.57432	1.7633	0.80395	1.3901
ENSGALG00000001790			4.77223	4.53678	4.55909	4.37624	4.56314	4.3492	4.0796	4.22642	4.54547	4.71124	4.68615	4.50853	4.32962	4.99404	4.94839	4.35872	4.41531	4.22256
ENSGALG00000001791	LOC415664	similar to CG10964-PA	4.98162	4.84572	5.51165	5.51649	4.37565	4.78841	5.12032	5.07003	5.00126	5.11159	5.18078	4.1722	5.45879	3.86996	4.80547	4.7049	4.17166	4.96937
ENSGALG00000001792	MRPS34	mitochondrial ribosomal protein S34	5.64224	6.08904	5.97111	5.86134	6.24049	6.2181	5.54847	5.89719	6.18287	6.19776	6.21317	5.76457	6.02993	5.89116	6.10977	5.93729	5.82726	6.10223
ENSGALG00000001793	myl10	myosin, light chain 10, regulatory	12.3853	12.0009	14.598	8.71506	12.4926	12.693	12.1696	12.8968	13.1303	12.598	12.693	12.4926	12.598	12.693	13.1303	12.1696	13.3823	13.3823
ENSGALG00000001795	GFRA2	GDNF family receptor alpha 2	0.717628	1.34438	0.98176	1.08372	1.47564	1.1895	0.820673	0.896729	1.50113	2.25909	1.29802	1.10383	2.01954	0.863285	1.21913	1.9536	1.7025	1.47801
ENSGALG00000001797	gpsm1	G-protein signaling modulator 1 (AGS3-like, C. elegans)	3.24107	4.04441	4.03509	4.24606	4.24552	4.08955	3.26999	4.33947	3.85781	3.35079	3.82997	3.96937	3.5862	3.45657	3.79214	3.97477	4.18414	4.08144
ENSGALG00000001798	BBS4	Bardet-Biedl syndrome 4	2.0742	1.92372	1.75982	1.59642	1.28067	1.99274	1.7075	1.64515	1.9429	1.82465	1.96412	2.4165	1.6531	1.52489	1.73318	1.96243	1.89963	1.91487
ENSGALG00000001799	uqcc	ubiquinol-cytochrome c reductase complex chaperone, CBP3 homolog (yeast)	3.46604	3.48352	3.82136	3.53628	3.77455	3.54451	3.85838	3.30244	3.6473	3.8265	3.80783	3.74906	3.78909	4.05087	3.66411	3.72128	3.50115	3.38461
ENSGALG00000001800	dus3l	dihydrouridine synthase 3-like (S. cerevisiae)	2.66205	2.31814	2.43245	2.67911	2.3451	2.18303	1.78045	2.17607	2.49979	2.03251	2.77229	2.34767	2.39616	1.9429	2.93122	2.39409	2.11297	2.33403
ENSGALG00000001801	LOC427367	similar to Intraflagellar transport 74 homolog (Coiled-coil domain-containing protein 2) (Capillary morphogenesis protein 1) (CMG-1)	1.52536	1.44002	1.6585	1.32828	1.47904	1.21487	1.39669	1.15003	1.18819	1.72335	1.69138	1.55206	1.07099	2.0997	1.32642	1.30423	0.897664	1.29243
ENSGALG00000001802	JMJD6	jumonji domain containing 6	5.58052	4.47594	4.77151	3.85893	3.88367	3.7755	3.8848	4.18159	3.58032	3.41126	3.87649	4.25318	4.24996	3.28329	3.45657	3.51994	5.04907	3.84178
ENSGALG00000001803	IWS1	IWS1 homolog (S. cerevisiae)	5.0082	4.83946	4.25048	4.24372	4.86041	4.70735	4.28923	4.5869	4.43986	4.81396	4.72495	4.61065	3.93668	4.81092	4.66708	4.64447	4.36524	4.44413
ENSGALG00000001805	mxra7	matrix-remodelling associated 7	3.29459	2.1235	2.3578	2.59759	2.53591	2.88474	3.37156	2.51697	4.46592	2.94263	2.78204	3.45836	2.68348	1.97132	2.51697	2.88817	4.4973	4.70261
ENSGALG00000001806	FUT3	fucosyltransferase 3 (galactoside 3(4)-L-fucosyltransferase, Lewis blood group)	0	0	0	0	0	0	0	0	0	0	0	0	0	0	0	0	0	0
ENSGALG00000001807	CUX1	cut-like homeobox 1	2.7935	2.91542	2.71375	3.1028	3.13175	2.88257	2.54972	2.90396	2.69766	2.9764	2.95227	3.47544	2.84605	2.58199	3.14484	3.14115	2.88712	2.64929
ENSGALG00000001808	st8sia5	ST8 alpha-N-acetyl-neuraminide alpha-2,8-sialyltransferase 5	0	0.289977	0.300256	0.117843	0.0610262	0.0907515	0.169776	0.203304	0.43599	0.118773	0	0.0420836	0	0.127962	0.0439827	0.318	0.10612	0.485146
ENSGALG00000001809	fam65a	family with sequence similarity 65, member A	3.44203	3.11313	3.22452	4.08511	3.28329	3.40448	3.36843	3.29013	3.23604	2.78841	2.95028	2.88156	4.43733	3.04807	3.09183	3.61152	3.27288	3.28329
ENSGALG00000001811	eIF6	eukaryotic translation initiation factor 6	4.75856	4.8987	4.69112	4.50295	4.9606	5.16615	4.64702	4.74073	4.85644	5.12695	5.03682	4.92637	4.62223	4.46525	5.18177	4.89064	5.1298	4.65086
ENSGALG00000001812	ATCAY	ataxia, cerebellar, Cayman type (caytaxin)	0.935096	2.39562	2.4141	0.61536	2.07474	2.04955	1.08181	1.24823	3.28182	2.13751	2.21283	2.84152	1.43557	2.07078	2.06925	2.66205	3.2653	3.08135
ENSGALG00000001813	LOC768480	hypothetical protein LOC768480	2.60464	1.00109	0.331544	1.12743	1.09231	0.799611	2.88951	1.18705	1.89443	1.52044	1.52182	1.05078	2.33687	1.04902	1.13706	1.39955	1.5613	1.14407
ENSGALG00000001816	MAGI3	membrane associated guanylate kinase, WW and PDZ domain containing 3	0.709161	0.913111	0.704269	0.846317	0.731327	1.15231	1.1841	0.967429	0.936355	0.658204	0.699701	0.358356	0.68469	0.71118	0.79146	1.01685	0.763049	0.847817
ENSGALG00000001817	CTCF	CCCTC-binding factor (zinc finger protein)	3.89587	4.00736	3.6779	3.65671	4.02802	4.07167	3.62151	3.94807	4.09263	3.92193	3.89011	3.7824	3.4644	3.84299	3.94867	4.02802	3.70552	3.88367
ENSGALG00000001823	LOC777474	similar to hypothetical protein HSPC138; similar to similar to hypothetical protein HSPC138	5.94941	6.31892	6.4697	5.76094	6.16091	6.03594	5.84318	5.70151	5.76896	6.71836	6.7394	6.1519	6.12097	6.3435	6.43283	6.08353	5.91192	5.87399
ENSGALG00000001824			0.193879	0.183621	0.470089	0.395311	0.30385	0.453658	0.193689	0.145132	0.0999358	0.546341	0.138469	0.269966	0.558318	0.310003	0.656411	0.259495	0.547083	0.223865
ENSGALG00000001825			0.059098	0.0981231	0	0.0684286	0	0.106712	0.056549	0.0823647	0.111511	0.0404086	0.141015	0.0437134	0	0.0807458	0.176428	0.183441	0.038335	0.0765708
ENSGALG00000001826	WWC1	WW and C2 domain containing 1	3.47918	4.06377	3.57372	3.51723	3.9396	3.86132	3.38672	3.74251	4.36118	4.14814	4.13422	4.16629	3.13829	4.22438	4.29128	3.75017	3.91343	4.01518
ENSGALG00000001827	glyr1	cytokine-like nuclear factor n-pac	3.97401	3.78737	3.77844	3.4981	3.88073	3.79271	3.67432	4.15951	4.25939	3.61811	3.48863	3.33571	2.98823	3.60381	3.93858	3.92787	3.94751	4.05368
ENSGALG00000001828			1.95263	2.26451	2.84277	2.32917	1.67071	1.91567	1.95165	1.80728	2.54872	1.84027	1.12371	1.51851	2.64616	1.94961	1.35794	1.99274	2.02278	2.88001
ENSGALG00000001830	Eef2	eukaryotic translation elongation factor 2	8.50201	9.14538	8.66665	8.74763	9.3165	9.45592	8.04983	9.55541	10.077	9.14538	9.28498	8.18048	8.24633	8.18579	9.1919	9.47299	9.2433	9.88973
ENSGALG00000001832	phyhipl	phytanoyl-CoA 2-hydroxylase interacting protein-like	0.113804	0.275244	0.396634	0.0554645	0.317701	0.337984	0.148636	0.260283	0.585497	0.71118	0.799611	0.636669	1.3005	0.764323	0.829175	0.871012	0.352812	0.870146
ENSGALG00000001833	prkrip1	PRKR interacting protein 1 (IL11 inducible)	3.55894	3.7419	3.81029	3.92548	4.10834	3.63666	4.00623	3.87649	4.09504	4.1058	4.53302	4.01518	4.25113	4.30483	4.02802	3.8413	4.12782	3.73743
ENSGALG00000001835	SCNN1D	sodium channel, nonvoltage-gated 1, delta	0.0224582	0	0	0	0	0	0	0.0393531	0	0	0	0	0	0	0	0	0.0328301	0
ENSGALG00000001836	PIAS4	protein inhibitor of activated STAT, 4	1.55674	1.29243	1.66278	1.72234	1.49554	1.40912	1.38465	1.37658	1.64072	1.41205	1.57286	1.62446	1.75476	1.27424	1.36681	1.42791	1.55814	1.53354
ENSGALG00000001837	Orai2	ORAI calcium release-activated calcium modulator 2	2.77906	2.88383	2.78561	2.57106	2.9529	2.90893	1.84799	2.68713	2.64772	2.68202	2.88712	3.15259	3.11579	2.23387	2.68011	2.81401	2.53436	2.78306
ENSGALG00000001838	XPO7	exportin 7	3.84238	3.59203	3.61031	3.97342	3.95717	3.87776	3.52248	3.86192	4.0532	3.34679	3.7037	3.81925	3.9782	3.26951	3.93082	3.93028	3.94686	4.01238
ENSGALG00000001840	TEK	TEK tyrosine kinase, endothelial (venous malformations, multiple cutaneous and mucosal)	3.68885	2.96885	2.09152	2.43395	2.68592	2.6297	2.94009	2.86696	2.45743	1.75672	2.80787	2.22034	2.07694	2.77598	2.55067	2.51656	2.88299	2.37165
ENSGALG00000001841	rogdi	rogdi homolog (Drosophila)	2.74403	3.37784	4.16432	3.73743	3.36442	3.16448	3.43062	3.36892	3.51447	3.50159	3.90013	3.56501	4.04236	3.25934	3.22604	3.62699	3.38925	3.5564
ENSGALG00000001842	Prssl1	protease, serine-like 1	0.396634	0.107228	0.190009	0.84461	0	0	0.447739	0.262493	0.350646	0	0	0.209525	0	0	0.0918631	0.0994182	0.0854009	0.174463
ENSGALG00000001843	PIAS2	protein inhibitor of activated STAT, 2	1.61287	2.09152	1.65939	1.84333	1.78251	2.04708	1.97681	2.19226	2.10914	1.65396	1.77284	1.415	1.46001	1.27336	1.85864	1.88121	1.82374	1.92658
ENSGALG00000001844	ALKBH4	alkB, alkylation repair homolog 4 (E. coli)	1.9763	2.3156	2.37905	2.35497	2.01721	2.48452	1.17592	1.39221	2.11348	2.76586	3.30869	1.77574	2.9764	2.07694	2.42414	2.07186	2.36588	1.64072
ENSGALG00000001845	PHTF1	putative homeodomain transcription factor 1	3.45836	1.77122	2.01583	1.55622	1.7633	1.77419	1.628	1.21533	2.27541	2.35438	2.67803	3.22821	1.50402	2.89946	2.2952	2.2611	2.21637	2.4518
ENSGALG00000001846	palm	paralemmin	2.47331	2.20605	1.78652	2.96659	2.57158	2.54127	2.26855	2.29575	2.57726	1.53657	2.55455	1.66278	3.69508	2.06823	2.0947	2.721	1.99237	2.70981
ENSGALG00000001847	BICC1	bicaudal C homolog 1 (Drosophila)	1.83033	1.42328	0.605343	1.2724	1.4448	1.26008	1.36822	1.36002	1.47564	1.50071	1.38081	1.07348	0.503451	1.08603	1.42889	1.19049	1.50021	1.4604
ENSGALG00000001848	UBE2J2	ubiquitin-conjugating enzyme E2, J2 (UBC6 homolog, yeast)	5.03481	4.72008	4.73989	4.46028	4.51229	4.57808	4.61302	4.32332	4.60165	4.55227	4.73898	4.60715	4.21728	4.59134	4.63447	4.54471	4.49313	4.45747
ENSGALG00000001849	LOC430723	similar to Bassoon protein	0.0699676	0.148636	0.19043	0.122166	0.247386	0.114098	0.152523	0.165591	0.192518	0.0589124	0.12049	0.107228	0.586603	0.0824716	0.0712185	0.24399	0.196669	0.224299
ENSGALG00000001850	rars	arginyl-tRNA synthetase	4.92435	5.28387	4.74773	4.10519	5.29677	5.06654	4.16883	4.8423	5.12492	5.04007	5.28705	4.44488	4.02362	4.33113	5.12598	4.59211	5.04554	5.10696
ENSGALG00000001851	KATNAL2	katanin p60 subunit A-like 2	0	0.0598952	0	0	0.127181	0.0644558	0	0	0.0685311	0.0935025	0.0898379	0	0	0.267812	0.0963017	0	0.0443729	0.0427136
ENSGALG00000001852			3.97614	3.79494	3.7049	3.6681	3.75994	3.76679	3.48287	3.85893	3.34623	3.81648	3.97682	3.74351	3.7469	3.49432	3.86938	3.92494	3.58739	3.45048
ENSGALG00000001854	LOC423605	similar to VLLH2748	0.576896	2.48586	1.12923	0.705933	2.07272	2.66949	1.21913	0.995912	1.6239	3.53245	2.17307	1.79135	1.74971	2.54223	2.33343	1.31541	0.886853	2.36643
ENSGALG00000001856	MOBKL2B	MOB1, Mps One Binder kinase activator-like 2B (yeast)	0.242673	0	0	0	0	0	0.357153	0	0	0	0	0	0	0	0	0	0	0
ENSGALG00000001857	Fam132a	family with sequence similarity 132, member A	2.51057	0.635569	0.533663	0.307553	0.0577975	0.0982215	0.586109	0.589064	0.38076	0.227224	1.19381	0.995912	0.63923	1.5135	0.686781	0.219847	0.477633	0.50145
ENSGALG00000001859	B3galt6	UDP-Gal:betaGal beta 1,3-galactosyltransferase polypeptide 6	0.499962	0.550873	0.407284	1.28713	0.378524	0.116144	1.17326	0.524063	1.06167	0.31056	0.371056	0.46436	1.2886	0.991667	0.216166	0.902368	0.180471	1.03434
ENSGALG00000001860	RSBN1	round spermatid basic protein 1	2.49559	2.74617	2.61574	2.50322	2.77961	2.9452	2.67089	2.42456	2.905	2.33802	2.28345	2.2917	2.60182	2.66532	2.56989	2.86165	2.4434	2.30633
ENSGALG00000001861			5.18253	4.61683	5.20504	4.93096	4.81626	4.49241	5.09686	4.86625	4.33459	4.87055	4.8587	4.77772	5.30484	5.39757	4.9606	4.05604	4.72957	4.29923
ENSGALG00000001862	ST6GALNAC1	ST6 (alpha-N-acetyl-neuraminyl-2,3-beta-galactosyl-1,3)-N-acetylgalactosaminide alpha-2,6-sialyltransferase 1	0.77383	0.817119	0.530004	0.244626	0.658204	0.677137	1.17279	0.438847	3.15923	0.519387	1.17694	0.530004	0.374659	0.582183	0.229209	1.13286	2.06173	3.25069
ENSGALG00000001863	VTG2	vitellogenin 2	0	0	0	0	0	0	0	0	0	0	0	0	0	0	0.0197065	0	0	0
ENSGALG00000001864	C9orf72	chromosome 9 open reading frame 72	2.40518	2.48499	3.01111	2.61818	1.98689	2.31098	2.81947	2.20016	2.45411	2.6963	2.60924	2.51534	2.40139	3.16886	2.56122	2.3026	2.72158	2.39409
ENSGALG00000001866	GPR151	G protein-coupled receptor 151	0.0745818	0	0	0.078901	0.130054	0.122926	0	0.0516631	0.0701798	0	0	0	0	0	0	0	0	0.0437134
ENSGALG00000001867	LBXCOR1	LBXCOR1 homolog (mouse)	0.0215298	0	0	0	0	0	0	0	0	0	0	0	0	0	0	0	0	0
ENSGALG00000001869	LINGO2	leucine rich repeat and Ig domain containing 2	0	0	0	0	0	0	0	0	0	0	0	0	0	0	0	0	0	0
ENSGALG00000001870			1.46292	1.80826	2.00466	1.52443	1.89748	1.76381	1.80176	1.83848	1.6653	1.49554	1.39911	1.93546	1.11387	1.52631	1.41836	1.97069	1.74254	1.61828
ENSGALG00000001871	LOC427371	hypothetical LOC427371	0	0	0	0	0	0	0	0	0	0	0	0	0	0	0	0	0	0
ENSGALG00000001872	SDF4	stromal cell derived factor 4	4.63755	4.74948	4.50533	4.31167	4.43592	4.616	4.89792	4.37497	4.75437	4.95104	4.52855	4.49583	4.39122	5.06227	4.58767	4.50853	4.55776	4.63447
ENSGALG00000001874	LOC416169	similar to MGC83845 protein	2.08024	1.63356	1.29906	1.89048	1.05901	1.8542	1.32914	1.76129	1.26182	1.53806	1.02303	1.08603	0.738619	0.662603	1.69477	2.30064	1.86404	1.50344
ENSGALG00000001875			0.709981	0.287779	0.476847	0.1607	0.319872	0.562781	0.278768	0.227967	0.7399	0.354433	0.205733	0.274255	0	0.423295	0.117964	0.397946	0.448926	0.474786
ENSGALG00000001876	RASA4	RAS p21 protein activator 4	1.78692	0.969454	0.783615	1.82898	1.29849	0.801344	0.917996	0.962411	0.60487	0.506608	2.00281	0.454995	2.06872	1.8014	1.49867	0.690605	0.831318	0.598097
ENSGALG00000001879	GRID1	glutamate receptor, ionotropic, delta 1	0.0181957	0	0.0537101	0.0366744	0.0416838	0.0626431	0.0454565	0	0.377852	0.0527139	0	0.0198159	0.0794696	0	0.0190597	0.0325063	0	0.318
ENSGALG00000001880	amy2a	amylase, alpha 2A; pancreatic	0	0.0667803	0	0	0.2187	0.207334	0.0673415	0.158443	0.44599	0.104927	0	0.329816	0.15594	0.519387	0.175187	0.370431	0.0516631	0.381827
ENSGALG00000001881	C9orf151	chromosome 9 open reading frame 151	2.1551	1.96243	2.65487	2.49225	2.21374	2.01366	2.33687	1.62754	1.7898	2.68011	2.43245	2.11579	3.497	2.74891	2.58464	1.97225	1.63708	1.63931
ENSGALG00000001882	TNFRSF18	tumor necrosis factor receptor superfamily, member 18	0.441117	0.394696	0.239774	0.241034	0.514174	0.687976	0.212223	0.464766	0.115878	0.799215	0.443615	0.751592	0.1607	0.254878	0.354433	0.303018	0.285692	0.55234
ENSGALG00000001883	St6galnac2	ST6 (alpha-N-acetyl-neuraminyl-2,3-beta-galactosyl-1,3)-N-acetylgalactosaminide alpha-2,6-sialyltransferase 2	0	0.246632	0	0.0988588	0.43074	0.0851979	0.0860502	0	0.872362	0.133167	0.252439	0.418283	0.183621	0	0.140376	0.376276	0.32246	0.751218
ENSGALG00000001884	mmp24	matrix metallopeptidase 24 (membrane-inserted)	1.25471	0.958289	1.21205	1.31581	1.17017	1.02889	1.54371	0.966387	0.898889	1.27471	1.08315	1.36232	1.07451	1.3505	0.891468	1.22902	1.1569	0.81527
ENSGALG00000001885	UPK3B	uroplakin 3B; hypothetical protein LOC771232	0.100031	0	0	0	0	0	0	0	0	0	0	0	0	0.264013	0	0	0	0
ENSGALG00000001886			4.0055	3.01904	3.42064	3.00782	2.88951	1.57729	2.01721	3.2044	2.26311	3.56011	3.12061	3.26398	3.98267	3.73021	3.86635	2.89445	2.73381	2.94466
ENSGALG00000001889	CARD9	caspase recruitment domain family, member 9	1.40351	1.2312	0.697604	0.65363	0.827066	1.42791	0.631968	0.983775	1.00893	1.31266	1.56916	0.965356	0.451871	1.10427	0.781346	0.768499	1.09625	1.32642
ENSGALG00000001892	CYGB	cytoglobin	3.6508	2.17512	1.51642	2.8983	1.39063	2.92353	2.67046	3.04525	2.30021	1.74081	2.19816	1.8836	3.88132	1.77984	2.67911	2.54471	3.67035	3.36743
ENSGALG00000001894	LOC419425	hypothetical LOC419425	0.310003	0	0	0.174274	0.318647	0.441438	0.756444	0.228954	0	0.115749	0.633551	0.134229	0	0.466909	0.124731	0	0.113061	0
ENSGALG00000001895	PANK3	pantothenate kinase 3	2.20951	2.57289	1.72183	1.59014	1.97521	2.60133	2.447	2.4674	1.82843	1.53154	1.32088	1.79807	1.57075	1.62348	1.70199	1.92866	2.42991	1.80441
ENSGALG00000001896	Ntng1	netrin G1	0.526418	0.820324	0.8423	0.605736	0.31411	0.462361	0.268314	0.583671	0.951102	0.938876	0.468617	0.679603	0.755593	0.548945	0.904256	0.503451	0.872362	0.666432
ENSGALG00000001898			4.41531	2.06537	3.13476	3.13175	2.70115	2.19026	2.65856	2.00008	3.30244	2.49354	3.45235	3.48863	3.67666	3.71286	3.01361	3.19564	2.57052	3.60165
ENSGALG00000001900	KIAA1045	KIAA1045	0	0	0	0	0	0	0	0	0	0	0	0	0	0	0	0	0	0
ENSGALG00000001901	ARIH1	ariadne homolog, ubiquitin-conjugating enzyme E2 binding protein, 1 (Drosophila)	5.99629	5.69773	5.17513	5.92059	5.79003	5.54722	5.1418	5.7745	5.71743	5.51165	5.65076	5.54078	4.89125	5.45642	5.48297	5.59543	5.38786	5.65457
ENSGALG00000001903	map1lc3a	microtubule-associated protein 1 light chain 3 alpha	7.86813	7.06689	7.64826	8.08077	7.41149	7.16138	7.98164	7.93198	7.74624	7.13078	7.42597	7.35845	7.46524	7.08882	7.44712	7.59124	7.20763	8.03198
ENSGALG00000001905	dtx2	deltex homolog 2 (Drosophila)	2.66895	2.5894	3.14654	3.21604	2.6473	2.53396	2.40299	2.06024	2.1551	2.41217	2.67693	2.56858	3.79271	2.92199	2.56955	2.23244	2.57726	2.37378
ENSGALG00000001907	WAPAL	wings apart-like homolog (Drosophila)	3.68723	2.93565	2.37556	2.38359	2.83328	2.83244	2.69766	3.15974	2.86617	2.65856	2.86483	2.94683	1.8542	2.85697	2.58802	2.73922	2.62324	2.5408
ENSGALG00000001908	Phf7	PHD finger protein 7	0	0	0	0	0	0	0.137513	0	0	0	0	0	0	0	0	0	0	0
ENSGALG00000001910	SNAPC4	small nuclear RNA activating complex, polypeptide 4, 190kDa	1.09968	0.977279	0.714028	1.03856	1.01493	0.933212	0.851628	0.640794	1.14253	1.09183	1.08139	0.847817	0.666895	1.10697	0.990233	0.999198	1.15285	1.17279
ENSGALG00000001912	EPHA10	EPH receptor A10	0	0	0	0	0	0	0	0	0	0	0	0	0	0	0	0	0	0
ENSGALG00000001913	DYNLRB1	dynein, light chain, roadblock-type 1	6.38105	6.32856	6.43873	6.1519	6.33023	6.13375	6.4474	6.1505	6.08353	6.68982	6.65271	6.26463	5.73989	7.15834	6.34033	6.11256	5.99629	5.80573
ENSGALG00000001915	VAV3	vav 3 oncogene	1.51294	1.35091	0.982172	1.1509	1.38529	1.36418	0.994505	1.25025	0.893798	1.33254	1.3799	1.32872	0.643126	1.59058	1.11469	0.874238	0.770134	0.968468
ENSGALG00000001916	SLIT3	slit homolog 3 (Drosophila)	2.27035	3.25528	2.97991	2.26641	2.78663	2.48351	1.86205	3.25117	2.54632	2.79446	1.90409	2.10818	2.97946	2.07601	2.47191	3.00871	2.63357	2.57289
ENSGALG00000001917			0.041937	0	0	0	0	0	0	0	0.0758794	0	0	0	0	0	0	0	0	0
ENSGALG00000001918	DNAJB5	DnaJ (Hsp40) homolog, subfamily B, member 5	3.23094	5.34251	6.53949	2.94818	4.15756	4.51554	3.47004	4.19272	5.03587	3.36892	4.03281	4.00736	3.95103	3.58949	3.76099	4.02188	6.02781	5.2189
ENSGALG00000001919			1.53756	1.63256	2.00951	2.06724	1.97681	2.01133	1.74203	1.49414	1.68682	1.78305	2.04955	1.99274	2.01521	2.51193	2.07825	1.77984	1.94473	1.59182
ENSGALG00000001921	SDCCAG3	serologically defined colon cancer antigen 3	1.78305	1.01548	1.59405	1.97779	1.08041	1.43338	1.51488	1.06074	0.833952	1.30565	0.750291	1.1551	1.95496	2.10408	1.51061	1.28169	0.866431	1.08751
ENSGALG00000001925	Gnb1l	guanine nucleotide binding protein (G protein), beta polypeptide 1-like	2.24923	2.95963	3.1378	2.99181	3.37503	3.2603	2.66005	2.81698	3.62879	3.47777	3.52936	3.03612	3.39688	3.50361	3.10777	3.62943	3.30091	3.42487
ENSGALG00000001926	Hspb1	heat shock 27kDa protein 1	11.6064	11.1941	12.1696	11.7017	11.3307	11.4545	11.2903	11.6623	11.3307	10.8836	11.4545	11.6064	12.8968	10.5598	11.8169	11.8169	12.2792	12.0009
ENSGALG00000001932	SRRM3	similar to 2900083I11Rik protein	0	0	0	0	0	0	0	0	0.062897	0	0	0	0	0	0	0	0	0
ENSGALG00000001933	coro2a	coronin, actin binding protein, 2A	0.348687	0.0624356	0	0.442841	0.0704161	0.0667025	0.0632651	0	0	0.0966759	0.0920069	0.172162	0.262493	0	0.101016	0.439903	0.290518	0.0942217
ENSGALG00000001934	OPN4	opsin 4	0.101969	0	0	0.354751	0	0	0.105563	0	0	0	0	0	0	0	0.0922177	0	0.0427136	0
ENSGALG00000001935	TTLL10	tubulin tyrosine ligase-like family, member 10	0	0	0	0	0	0	0	0	0	0	0	0	0.132105	0	0	0	0	0
ENSGALG00000001936	Myo7b	myosin VIIB	0.0200634	0.0442265	0	0	0.0417675	0	0	0	0	0.0264808	0	0	0	0.0609305	0.019174	0	0.0158472	0.0162325
ENSGALG00000001937	hexA	hexosaminidase A (alpha polypeptide)	3.4855	2.37815	2.38205	2.02099	1.73747	1.97225	2.57866	2.39017	2.11297	3.05255	2.52077	2.153	3.13476	2.05981	2.34069	2.24325	2.54022	2.55502
ENSGALG00000001938	slc25a24	solute carrier family 25 (mitochondrial carrier; phosphate carrier), member 24	5.02229	3.47277	3.78188	3.85553	3.39035	2.73597	3.40338	2.63175	3.78493	3.92031	4.20507	4.31939	3.64022	5.11629	3.42064	3.65934	3.26824	4.17103
ENSGALG00000001939	hipk1	homeodomain interacting protein kinase 1	2.78361	2.63578	1.69947	1.63356	2.25752	2.36312	1.41205	2.35594	2.56409	1.42889	1.92372	1.85767	1.34357	1.46537	1.92823	2.29782	2.48793	2.77754
ENSGALG00000001942	ccdc99	coiled-coil domain containing 99	3.54121	3.57481	3.56717	1.92176	2.15787	3.49916	2.28555	4.82478	2.95761	3.30426	3.03873	2.50825	2.72698	2.53288	2.00281	1.70923	1.72738	2.92243
ENSGALG00000001943	rhbdf2	rhomboid 5 homolog 2 (Drosophila)	2.29075	1.42843	1.74444	2.04764	1.99465	1.85254	1.73607	2.11194	1.87779	1.25643	1.68164	1.51688	2.80403	1.97325	1.52228	2.09111	2.34425	1.69897
ENSGALG00000001944	TBC1D2	TBC1 domain family, member 2	0.753998	0.460494	0.542781	0.461933	0.71489	0.465119	0.467232	0.592651	0.89295	0.567005	0.910867	0.371056	0.325828	0.741529	0.59001	0.745567	0.540112	0.744622
ENSGALG00000001945	Rft1	RFT1 homolog (S. cerevisiae)	2.30368	2.18896	2.52996	2.09812	2.76203	3.00145	2.66111	2.51436	2.46645	2.98823	2.52839	2.34377	2.88052	3.74408	2.18202	2.43245	2.45041	2.23058
ENSGALG00000001946	rspo1	R-spondin homolog (Xenopus laevis)	0.0644558	0.269683	0	0.0700836	0.679603	0.330641	0.386754	0.517937	0.241309	0.0444904	0.571234	0.490943	0.235704	0.0918631	0.0902824	0.0974679	0.124588	0.311078
ENSGALG00000001947	IKBKAP	inhibitor of kappa light polypeptide gene enhancer in B-cells, kinase complex-associated protein	4.6887	4.00805	3.59372	4.15303	4.22111	3.9681	4.3617	4.36919	4.33871	4.26332	4.19655	4.30763	3.92139	3.72958	4.14084	3.91157	4.28283	4.11339
ENSGALG00000001948			3.45778	3.51025	2.91105	3.16448	3.87065	3.8208	2.15896	3.43367	3.14592	3.35183	3.80472	3.39215	3.11268	3.12778	3.87284	3.49962	3.16016	3.3762
ENSGALG00000001949	mdh2	malate dehydrogenase 2, NAD (mitochondrial)	8.3857	9.13042	9.25541	8.54486	9.37208	9.3165	8.92708	8.82619	9.02519	8.87904	8.97502	9.44292	10.0599	8.89019	9.00102	9.60234	9.09905	9.00102
ENSGALG00000001950	PMPCA	peptidase (mitochondrial processing) alpha	5.79279	6.53075	6.34761	5.61477	6.57055	6.43873	5.53974	6.44271	6.43283	6.41217	6.03403	6.34213	5.74569	5.14275	6.39298	6.54176	6.72684	6.47982
ENSGALG00000001951	LOC768922	hypothetical protein LOC768922	0.519659	0.516829	0.305287	0.104432	0.381291	0	0.260999	0.347028	0.65363	0.364943	0.389799	0.669539	0.192953	0.741993	0.324348	0.470089	0.406349	0.503097
ENSGALG00000001954	APTX	aprataxin	4.32962	4.07059	3.50008	3.39098	3.93858	4.11281	3.72958	4.01697	3.75125	4.43241	4.63609	3.97342	3.79439	4.25388	3.71012	3.91751	4.01985	3.63164
ENSGALG00000001955	Aanat	arylalkylamine N-acetyltransferase	0.0498434	0.0802719	0	0.0989693	0.0914746	0.0824716	0.0880225	0	0.174667	0	0.126165	0	0	0.136842	0.0671746	0.0725156	0.0624356	0.0597021
ENSGALG00000001956	OLFML3	olfactomedin-like 3	2.99818	2.97047	3.22223	2.73642	1.83983	2.983	2.40459	1.47511	3.00312	4.08445	3.60777	3.73743	4.60356	2.96885	3.98745	2.71911	3.30426	3.58559
ENSGALG00000001957	ITCH	itchy homolog E3 ubiquitin protein ligase (mouse)	3.10419	3.22501	3.4383	3.33763	2.94263	3.05729	3.55056	2.97294	3.33225	2.96065	3.02348	2.88204	2.61884	3.9031	2.87492	2.73227	2.94091	3.12778
ENSGALG00000001959	C1orf59	chromosome 1 open reading frame 59	0.13329	0.11021	0.788746	0.490943	0.323752	0.363378	0.328654	0	0.523048	0.22657	0.619525	0.154626	0.361824	0.149523	0.256096	0.418852	0.135946	0.335255
ENSGALG00000001962	Ptbp1	polypyrimidine tract binding protein 1	4.52548	4.15174	2.9764	3.62699	4.23432	4.38603	3.53902	4.23096	3.80036	4.14558	3.74251	3.8734	3.05069	3.52796	4.10388	3.94263	4.13922	3.7898
ENSGALG00000001963	STYXL1	serine/threonine/tyrosine interacting-like 1	0.114946	0.459027	0.154366	0.309081	0.401184	0.195396	0.594323	0.436654	0.102081	0.0720885	0.266907	0	0.718308	0	0.157347	0.0834319	0.0723742	0.145645
ENSGALG00000001964	Inpp5e	inositol polyphosphate-5-phosphatase, 72 kDa	1.88413	1.78095	1.51104	1.39583	1.74823	1.66128	1.26381	1.59455	1.5979	1.61684	1.95626	1.62256	1.33525	1.7057	1.68836	1.41158	1.21247	1.47709
ENSGALG00000001965	AARS	alanyl-tRNA synthetase	5.24422	5.06396	5.44418	5.63641	5.30578	5.46104	5.39243	5.1998	5.04309	4.99041	5.01616	5.27476	5.91785	4.21164	5.19144	5.21029	5.37908	5.14998
ENSGALG00000001966	BRUNOL6	bruno-like 6, RNA binding protein (Drosophila)	0.235967	0.420895	0.298919	0.511813	0.44599	0.341214	0.31382	0.0998024	0.695398	0.288051	0.730905	0.388817	0.273417	0.34376	0.230361	0.413082	0.162041	0.7399
ENSGALG00000001967	ABCA3	ATP-binding cassette, sub-family A (ABC1), member 3	4.0655	4.50376	4.42178	5.49118	4.3705	4.51073	4.70595	4.64299	4.34012	3.72128	3.77329	4.01238	5.34001	3.67614	3.93028	4.26884	4.60165	4.63234
ENSGALG00000001968	SYT6	synaptotagmin VI	0.118773	0.184503	0	0.334621	0.070284	0.127618	0	0	0.134386	0.144621	0	0.0518966	0.707192	0.382595	0.156596	0.057493	0.0471172	0.199002
ENSGALG00000001969			0.853149	0.930069	0.769692	1.44913	1.10383	1.25471	1.72084	1.04943	1.2186	0.905672	0.71733	0.780972	1.37033	1.13941	1.04281	0.974465	2.08126	1.36275
ENSGALG00000001971	UBE2O	ubiquitin-conjugating enzyme E2O	1.80581	2.28447	2.44227	2.27035	2.15736	2.35354	2.00466	2.49843	2.26641	1.6239	1.7075	1.49867	2.4132	1.59182	2.10065	2.37124	2.47274	2.28511
ENSGALG00000001972	PRPF38B	PRP38 pre-mRNA processing factor 38 (yeast) domain containing B	4.01188	3.61683	3.19471	3.58224	3.62879	3.70029	3.07628	3.76317	3.27913	3.65934	3.70612	3.71012	2.54826	3.7708	3.85729	3.33851	3.53516	3.41887
ENSGALG00000001973	GNL2	guanine nucleotide binding protein-like 2 (nucleolar)	4.05658	3.58949	3.22177	3.45095	3.48608	3.4103	3.56939	3.99796	3.79439	3.90651	4.03986	3.85937	2.14276	3.97221	3.74466	3.27378	3.31948	3.51952
ENSGALG00000001975	TMEM120A	transmembrane protein 120A	4.39176	5.05068	5.70036	5.0474	5.29384	4.75594	4.55541	4.76588	4.6754	4.93574	4.41891	4.56245	5.6764	4.86041	5.12032	5.10965	4.94237	4.76668
ENSGALG00000001976	trim33	tripartite motif-containing 33	3.24621	2.6473	2.42414	3.22044	2.67089	2.59714	3.54008	2.86384	2.7501	2.77906	2.82147	2.57589	2.23439	3.25978	2.45411	2.28208	2.52517	2.52422
ENSGALG00000001977			6.27043	7.00793	6.92926	6.24191	6.88244	7.14562	6.0705	7.24609	6.83938	6.70508	6.61663	6.59419	6.73709	6.33023	6.74645	7.41615	7.12398	6.81121
ENSGALG00000001978	Med16	mediator complex subunit 16	2.65377	2.15594	2.82249	3.97157	2.96413	2.66335	2.37124	3.41948	2.63357	2.61929	2.73381	2.78781	3.34939	2.46645	2.85409	2.74566	2.76153	2.74457
ENSGALG00000001979	FBLN7	fibulin 7	0	0	0	0.105839	0	0.0511617	0	0	0.0540079	0.037969	0	0.0375852	0	0.0827649	0.109141	0.0432909	0.0309849	0.0306247
ENSGALG00000001981	parp6	poly (ADP-ribose) polymerase family, member 6	2.44479	2.02575	2.6664	2.82888	1.84276	2.43597	2.38066	2.78723	2.42363	1.97571	1.99183	2.11089	2.85067	2.32864	2.25361	2.16704	1.85003	1.92544
ENSGALG00000001983	Fndc7	fibronectin type III domain containing 7	0.0199434	0.0457089	0.0824716	0.0995384	0.0978384	0.230811	0.0465771	0	0.0959701	0	0	0.0362905	0	0.123226	0.0362905	0.0436205	0	0.101826
ENSGALG00000001985	Pigq	phosphatidylinositol glycan anchor biosynthesis, class Q	1.5979	1.47199	1.92415	1.87779	1.52489	1.20903	1.19577	1.48857	2.12658	1.75824	1.5045	2.17265	2.05726	1.19237	1.92954	2.09421	1.24563	2.09812
ENSGALG00000001986	Vcp	similar to valosin-containing protein; valosin-containing protein	6.40741	6.33837	6.07348	6.17781	6.41859	6.39298	6.29136	6.88244	6.33837	6.21317	5.90036	6.3208	5.71613	4.87372	6.49849	6.43873	6.41217	6.21317
ENSGALG00000001988	TXNRD2	thioredoxin reductase 2	3.37108	3.69618	4.34983	3.47444	4.12961	4.20978	4.26607	4.40636	4.64379	3.74906	3.84422	3.79162	3.55573	4.18086	3.84023	4.05204	3.86635	4.51432
ENSGALG00000001989	PRUNE	prune homolog (Drosophila)	3.90651	3.60322	4.67114	4.55307	3.81258	3.86874	4.00991	3.61811	3.65131	3.90013	4.17836	3.68002	5.27476	4.63675	4.02869	4.05906	3.77595	3.93199
ENSGALG00000001992	PKM2	pyruvate kinase, muscle	6.98921	8.23926	8.41029	8.53507	8.43454	8.25394	7.72525	8.15224	8.15224	7.89744	8.04983	8.03198	8.86756	7.74624	8.20233	8.45832	8.3483	8.26789
ENSGALG00000001994			0	0	0	0	0	0	0	0	0	0	0	0	0	0	0	0	0	0
ENSGALG00000001995	Lims2	LIM and senescent cell antigen-like domains 2	4.88454	5.59022	4.89125	4.27413	5.34949	5.30372	5.64465	5.65335	5.49424	4.48015	4.39678	4.43924	4.30102	4.66923	4.72722	5.28998	5.71869	5.91363
ENSGALG00000001996	DNALI1	dynein, axonemal, light intermediate chain 1	1.08558	1.76083	1.44913	0.981299	0.455374	2.28737	1.13535	0.779722	1.24206	1.61735	1.9981	1.19913	1.98327	1.7779	2.28774	1.89178	1.32279	1.16958
ENSGALG00000001998	c19orf22	chromosome 19 open reading frame 22	3.84299	3.89694	5.62981	5.255	4.49871	3.85297	4.687	4.10519	4.76084	4.2841	5.31852	4.5046	5.25578	5.27305	4.65546	4.91413	3.88537	5.04007
ENSGALG00000002000	Gramd2	GRAM domain containing 2	1.53997	2.46645	2.59817	3.50759	3.18055	2.9351	2.64178	3.06663	2.87535	2.65918	3.06967	2.55651	4.16257	3.15307	3.02703	2.88001	2.33928	2.95907
ENSGALG00000002001	STXBP3	syntaxin binding protein 3	2.37419	2.08372	2.62441	2.03627	2.63175	2.27035	2.6639	2.23578	2.26153	2.3984	2.44089	2.58707	1.82374	2.72477	2.19026	2.21374	2.05774	1.95853
ENSGALG00000002002	BCAS2	breast carcinoma amplified sequence 2	5.99159	5.48068	5.87004	6.10791	5.28802	5.24837	5.63746	5.31264	5.21328	5.45749	5.72387	5.43644	6.07999	6.01164	5.54966	5.24837	5.18837	5.16815
ENSGALG00000002003	BMPR1A	bone morphogenetic protein receptor, type IA	1.49209	2.25961	2.05136	1.69814	2.12899	2.03875	2.27541	2.16594	2.19675	1.72553	1.55206	1.57232	1.57685	1.58832	2.05406	1.85517	2.06212	2.19086
ENSGALG00000002005	LOC419429	similar to Hypothetical protein MGC63553	1.94909	2.98349	2.31714	2.02046	3.00312	2.65038	1.78835	2.19538	3.03202	2.4434	3.1093	2.3871	2.58381	2.06438	2.66487	2.9677	3.45726	3.30054
ENSGALG00000002006			0	0	0	0	0	0	0	0.0499229	0	0	0.0876429	0	0	0.0895033	0	0	0	0
ENSGALG00000002007	Gpr17	G protein-coupled receptor 17	0.0500152	0	0	0	0	0	0.0875403	0	0.207898	0	0	0	0	0.125738	0.0707936	0.0779727	0.0683289	0
ENSGALG00000002008	RNF157	ring finger protein 157	0.062897	0.306939	0.730038	0.119834	0.275004	0.151629	0	0.0806379	0	0.172336	0	0.248806	0.125869	0.0897198	0.182433	0.594758	0.115878	0.0745818
ENSGALG00000002009	Fancg	Fanconi anemia, complementation group G	0.875588	0.797895	0.782176	1.1366	0.981299	1.08947	0.872362	0.556949	0.546677	1.26139	1.47511	1.36418	1.13102	1.47063	0.73173	0.87648	0.805225	0.641582
ENSGALG00000002010	SNIP1	Smad nuclear interacting protein 1	3.83337	3.50591	3.30752	3.21498	3.62943	3.54995	2.983	3.20526	3.39391	3.53954	3.78909	3.43307	2.9115	3.57542	3.36395	3.20383	3.17903	3.18002
ENSGALG00000002012	MMRN2	multimerin 2	3.8016	4.24747	2.81856	3.58032	4.18086	4.05658	2.84962	3.37363	4.02747	3.62381	3.5208	3.42372	2.92846	4.11623	3.7037	4.19574	3.7836	3.75341
ENSGALG00000002013	MEAF6	chromosome 1 open reading frame 149	5.66785	5.15768	5.4713	5.38029	5.35206	5.18522	4.87372	5.24524	5.22689	5.42516	5.5519	5.38354	5.32805	5.22506	5.44418	5.5599	5.51649	5.36406
ENSGALG00000002014	SMU1	smu-1 suppressor of mec-8 and unc-52 homolog (C. elegans)	5.18938	5.3067	5.30578	5.32494	5.12492	5.10138	5.61956	5.09686	5.17767	5.24422	5.09394	4.97615	4.99579	5.5599	5.06142	5.08888	5.02421	5.22397
ENSGALG00000002015	SNCG	synuclein, gamma (breast cancer-specific protein 1)	0.129463	0.0969421	0	0.119599	0.218276	0.207626	0.0991846	0.0805091	0.223406	0.165345	0.302191	0.193689	0	0	0.278768	0	0.079243	0.253628
ENSGALG00000002016	PRKCD	protein kinase C, delta	2.03723	1.57985	1.36915	1.17017	1.98986	1.79184	1.13286	1.53711	1.17067	2.27792	1.81749	2.16402	1.25865	1.57128	1.48767	1.2738	1.3514	1.08139
ENSGALG00000002018	SOLH	small optic lobes homolog (Drosophila)	2.70115	2.25807	2.7672	3.10993	2.51697	2.56989	2.19325	2.37652	2.46908	2.25407	2.57632	2.23196	3.49647	2.93817	2.50274	2.43395	2.47056	2.52705
ENSGALG00000002020	glud1	glutamate dehydrogenase 1	5.54189	6.50868	5.87244	5.80167	6.68438	6.66656	5.37908	6.20333	6.42753	6.08186	5.95702	5.88469	6.05321	6.15872	6.30644	6.8057	6.38499	6.39298
ENSGALG00000002021	ZC3H12A	zinc finger CCCH-type containing 12A	2.67178	2.32159	2.73502	2.88817	2.17607	2.16453	2.80364	2.61772	2.25315	1.80728	1.95853	2.17116	2.54773	1.98986	1.58875	2.1224	2.36937	2.24613
ENSGALG00000002022	B4GALT1	UDP-Gal:betaGlcNAc beta 1,4- galactosyltransferase, polypeptide 1	2.75562	2.52794	2.22394	2.98081	2.68483	2.96832	2.6963	2.5511	2.93768	2.93269	2.61339	2.26451	3.04167	2.60266	2.6723	2.93565	2.75717	3.07453
ENSGALG00000002023	pigo	phosphatidylinositol glycan anchor biosynthesis, class O	0.559383	0.726724	0.797895	0.794095	0.887309	0.817119	1.01798	1.06217	0.775668	0.543512	0.0632651	0.629155	1.07393	0.491274	0.613498	0.964422	0.867849	0.951102
ENSGALG00000002024	COMT	catechol-O-methyltransferase	3.94686	4.34693	4.57863	3.6719	3.87952	4.11703	3.75586	4.02679	4.19986	4.50295	4.22049	4.03748	3.77265	4.53147	4.15826	4.35359	3.97061	3.81648
ENSGALG00000002026			0.832729	0.434391	0.378524	0.633551	1.10697	1.05223	1.40093	1.04624	0.683921	0.377568	0.328934	0.442495	2.09322	0.915857	0.592651	0.854661	0.642018	0.673014
ENSGALG00000002028	Gprc5b	G protein-coupled receptor, family C, group 5, member B	0.972518	1.50801	1.73364	0.665286	1.40811	1.7075	0.75071	1.03161	2.16193	1.54576	1.3005	1.07545	1.1551	1.56869	1.46292	1.77335	1.15883	1.96658
ENSGALG00000002029	c19orf6	chromosome 19 open reading frame 6	3.81588	3.38055	3.8265	4.00623	3.5208	3.57542	3.79775	3.82529	3.97614	2.97148	3.08635	3.20042	4.01804	3.3145	3.33122	3.63517	3.82028	3.66578
ENSGALG00000002030	ahcY	S-adenosylhomocysteine hydrolase	3.04052	3.59051	3.74466	2.32641	3.43367	3.27477	2.62874	2.75265	3.46104	4.04845	3.89415	2.94048	3.61152	3.4142	3.81309	3.50208	3.30799	3.40075
ENSGALG00000002033	NDUFB6	NADH dehydrogenase (ubiquinone) 1 beta subcomplex, 6, 17kDa	8.80559	8.96317	9.48569	8.86756	9.17885	8.90166	8.8595	8.56499	8.91481	8.92708	9.20706	8.96317	10.3241	9.15617	8.96317	9.44292	9.08841	9.14538
ENSGALG00000002038	DENND2C	DENN/MADD domain containing 2C	0.739459	0.764323	0.947365	0.983775	0.678599	0.718308	0.57843	0.892358	0.353229	1.02566	0.691035	0.73173	1.31371	0.961034	1.15458	0.713207	0.617133	0.809778
ENSGALG00000002040	Arvcf	armadillo repeat gene deletes in velocardiofacial syndrome	1.64996	2.85964	2.0441	1.68836	2.69241	2.95142	2.14386	2.93029	2.67459	2.17561	2.10016	2.41526	1.54326	1.57831	2.54223	2.66437	3.11532	2.77858
ENSGALG00000002041	AGRN	agrin	2.36533	2.19271	1.6923	1.95581	2.32602	2.51534	1.53052	2.9125	2.49559	2.19626	1.85564	3.07396	2.26855	1.414	2.37124	2.73642	3.14115	2.88383
ENSGALG00000002042			2.48296	1.93253	2.80273	1.94232	1.98784	2.14699	2.03627	2.14276	1.73318	2.54022	2.93459	2.1026	1.66128	2.88383	2.35541	2.62481	1.59313	1.66657
ENSGALG00000002043	WDR33	WD repeat domain 33	3.96361	3.03568	2.74891	2.87386	2.8834	2.91105	2.68483	2.8606	2.62825	2.98044	2.91438	2.90207	3.06234	2.92912	2.852	2.85547	2.96025	2.69144
ENSGALG00000002044	LOC416392	similar to Hypothetical protein SB153, isoform 1	3.08398	3.35342	3.82946	3.20892	3.75586	3.64784	2.9815	2.99231	3.44092	3.71166	3.87394	3.07775	3.95378	3.84238	3.80254	3.85115	2.24701	3.50648
ENSGALG00000002045	Eif2s2	eukaryotic translation initiation factor 2, subunit 2 beta, 38kDa	6.17443	5.99764	5.54339	5.72242	5.91924	5.8712	5.60317	5.83578	5.6955	5.97111	6.14349	5.93729	4.92435	5.87244	6.1519	5.69773	5.85998	5.57101
ENSGALG00000002046	SYT15	synaptotagmin XV	0.859017	0.655958	0.202509	0.144955	0.553386	0.375917	0.0631869	0.384643	0.415701	0.300779	0.174667	0.107004	0.142743	0.0946539	0.0991014	0.613498	0.290198	0.629155
ENSGALG00000002048	GPRIN2	G protein regulated inducer of neurite outgrowth 2	0.021394	0.216855	0.0842794	0.059098	0.144296	0.0931305	0.0482749	0.0712985	0	0.0361005	0.250691	0.0372194	0	0.0731697	0	0.117695	0.212025	0.0321245
ENSGALG00000002050	EXOC7	exocyst complex component 7	4.70261	5.50025	4.77971	4.23364	5.3543	5.19144	4.23493	5.21419	4.45951	5.49665	5.16066	5.3567	4.19319	4.67771	5.33612	5.24926	4.96393	4.38418
ENSGALG00000002051	DNASE1	deoxyribonuclease I	0	0	0	0	0	0	0	0	0.117185	0	0	0	0	0	0	0.0999358	0.086317	0
ENSGALG00000002053	por	P450 (cytochrome) oxidoreductase	3.91024	4.53755	4.89454	4.84676	4.46525	4.46108	4.45156	4.21793	4.99215	4.11623	3.85893	4.39122	5.14998	4.39385	4.37762	4.67771	4.49662	5.04907
ENSGALG00000002054	RALY	RNA binding protein, autoantigenic (hnRNP-associated with lethal yellow homolog (mouse))	1.62348	2.85115	3.43255	2.42214	2.95907	2.81324	2.13355	2.02935	2.80364	2.80889	2.71727	2.72374	3.70967	2.46847	2.64929	3.14064	2.29469	2.83999
ENSGALG00000002055	hes1	hairy and enhancer of split 1, (Drosophila)	5.58165	5.30281	3.70742	3.84422	4.65546	4.86625	3.41264	4.15003	4.17403	4.73172	4.56314	4.85092	5.29881	4.70735	4.76244	4.47219	4.24372	4.44056
ENSGALG00000002056	C22orf25	chromosome 22 open reading frame 25	2.55455	3.70673	3.7545	3.15813	3.36645	3.13606	3.12494	3.41669	3.58315	3.91751	3.8712	3.80971	3.43621	3.40782	3.97614	3.88132	3.24809	3.50318
ENSGALG00000002057	Polr2d	polymerase (RNA) II (DNA directed) polypeptide D	5.17061	5.07844	5.38458	4.89454	5.36931	5.01866	5.27957	4.8188	4.98778	5.44418	5.2345	4.95029	5.55433	5.44937	5.13504	5.03165	4.76987	4.94377
ENSGALG00000002060			4.16004	4.19932	3.81206	3.81696	4.23234	3.93258	3.17694	4.22256	3.67543	3.9681	4.33871	3.88796	3.39828	3.70864	4.44254	3.99398	3.89138	3.54045
ENSGALG00000002062	SRP68	signal recognition particle 68kDa	3.48352	4.2039	3.8842	3.66037	4.10276	3.94978	3.77147	3.90074	3.86705	3.86067	3.81744	4.11455	3.23031	3.63666	4.15892	3.69094	3.93316	3.70078
ENSGALG00000002064			5.82335	5.77598	6.1519	6.12437	6.02781	5.86706	5.94941	5.60675	5.88814	5.90475	6.14201	5.91924	6.42753	5.64224	5.63641	5.83884	6.01302	6.18133
ENSGALG00000002066	NCOA4	nuclear receptor coactivator 4	5.87399	5.5856	5.46104	5.44221	5.60317	5.70642	5.56105	5.71478	5.66333	5.46803	5.226	5.67922	5.23563	5.58302	5.52053	5.78734	5.44559	5.60675
ENSGALG00000002067	ALG1	asparagine-linked glycosylation 1, beta-1,4-mannosyltransferase homolog (S. cerevisiae)	2.35979	1.85464	2.08321	2.29575	2.30843	2.07694	2.53543	2.34916	2.07925	2.59606	2.75214	2.25187	2.33013	2.43698	2.24137	1.87354	1.59182	1.93401
ENSGALG00000002069	LOC427412	hypothetical gene supported by CR387102; hypothetical protein LOC769622	1.74823	1.66707	2.34669	1.98327	1.53891	1.80581	1.4319	1.39171	1.83538	1.93864	1.94961	1.78045	2.93223	2.28926	1.58241	1.69862	1.63002	2.08795
ENSGALG00000002070	SAP130	Sin3A-associated protein, 130kDa	2.65435	2.34104	2.35835	2.53243	2.80451	2.72588	2.10016	2.67418	3.05161	2.51436	2.73597	2.6723	2.57589	1.86504	2.69584	2.31956	3.07974	3.09825
ENSGALG00000002074			0	0	0	0	0	0	0	0	0	0.123391	0	0	0	0	0	0	0	0
ENSGALG00000002075	LOC416394	similar to hypothetical protein MGC45438	0	0	0	0	0	0	0	0	0	0	0.176777	0	0	0	0	0	0	0
ENSGALG00000002076	Dgcr8	DiGeorge syndrome critical region gene 8	1.88173	2.18744	1.9419	1.77462	2.34669	2.02476	2.31622	2.41923	2.22034	1.76687	1.58432	1.8821	0.888077	1.961	1.74345	2.14386	2.38414	2.17701
ENSGALG00000002078			0.532613	1.20613	0.500636	0.987998	1.13801	1.24823	0.705933	1.22857	1.15049	0.819055	1.08512	0.708346	1.05271	0.786123	0.98176	1.25274	1.4161	1.26914
ENSGALG00000002080	DOCK2	dedicator of cytokinesis 2	1.52279	0.980748	0.546677	0.566274	1.2045	1.26098	0.718308	1.78045	0.650321	1.32914	1.15285	0.491942	0.622925	0.877783	0.878269	0.434978	1.00246	0.827066
ENSGALG00000002081	Mmp28	matrix metallopeptidase 28	1.25826	0.814781	0.850313	1.72031	1.07209	0.852083	1.0064	1.47801	0.927212	0.859017	0.973031	1.17279	0.99405	1.50113	1.2299	1.41874	1.00021	0.847209
ENSGALG00000002082	AMPD1	adenosine monophosphate deaminase 1 (isoform M)	0.0211082	0.0825644	3.18465	0.282326	0.0948637	0.175414	0.048054	0	0.0520524	0.0996573	0.0708998	0.110998	0.185566	0.19729	0.10405	0	0.129615	0.0972648
ENSGALG00000002083	PLIN3	mannose-6-phosphate receptor binding protein 1	0	0	0	0	0	0	0	0	0	0	0	0	0	0	0	0	0	0
ENSGALG00000002084	NAGPA	N-acetylglucosamine-1-phosphodiester alpha-N-acetylglucosaminidase	1.82465	1.86308	2.30368	2.42599	1.84547	2.25407	2.41923	2.03627	2.23295	2.14554	1.53585	1.7075	2.80214	1.78305	1.73665	1.76029	2.12498	2.19816
ENSGALG00000002085	FZR1	fizzy/cell division cycle 20 related 1 (Drosophila)	2.32202	2.90248	2.51983	3.01648	2.61661	2.87898	1.98544	2.90658	2.70164	2.11909	2.23988	2.17607	2.68202	2.165	2.57254	2.65326	2.80403	2.88474
ENSGALG00000002086	RASL10B	RAS-like, family 10, member B	5.67199	4.88284	6.459	7.08882	4.84858	4.70829	5.95843	6.83687	5.29384	4.20507	4.54719	5.20237	6.79808	4.64379	4.85463	6.07999	4.34425	5.44309
ENSGALG00000002087	NCBP1	nuclear cap binding protein subunit 1, 80kDa	3.12582	3.2635	3.09271	2.92639	2.88383	2.81535	3.59155	3.00627	2.75214	3.15197	2.92296	2.92353	2.58101	3.47544	2.68291	2.90442	3.29747	2.75717
ENSGALG00000002088	Galr2	galanin receptor 2	0	0	0	0	0	0	0	0	0	0	0	0	0	0	0	0	0	0
ENSGALG00000002089	TIMM23	translocase of inner mitochondrial membrane 23 homolog (yeast)	5.84318	6.33023	6.69263	6.10418	6.46319	6.4026	6.44471	6.03892	6.40124	6.21148	6.26842	5.99159	7.13878	6.11256	6.14555	6.37928	6.31052	6.47215
ENSGALG00000002090	Gpsm2	G-protein signaling modulator 2 (AGS3-like, C. elegans)	1.42572	1.57685	1.38529	1.21533	1.23359	1.48953	1.47953	1.32736	1.43035	1.60792	1.35538	1.27424	1.17437	1.89548	1.47149	1.56551	1.34804	1.58133
ENSGALG00000002091	ZDHHC1	zinc finger, DHHC-type containing 1	0.0427136	0.218276	0.248581	0.463654	0.598097	0.310003	0.710371	0.355674	0.0856097	0.179448	0	0.211509	0.709541	0.112547	0.525635	0.203973	0.174048	0.360217
ENSGALG00000002093	nr2e3	nuclear receptor subfamily 2, group E, member 3	0	0	0	0	0	0	0	0	0	0	0	0	0	0	0	0	0	0
ENSGALG00000002094	TRMT2A	TRM2 tRNA methyltransferase 2 homolog A (S. cerevisiae)	2.61279	2.93223	3.17403	2.90348	3.04807	2.93165	3.01992	3.06569	3.25886	3.19761	3.09226	2.96451	3.28229	3.03462	2.98823	3.21938	2.67505	3.08635
ENSGALG00000002095	CHMP4B	chromatin modifying protein 4B	6.34033	6.45323	6.24049	6.13829	6.24381	6.19045	6.33488	6.11595	6.19438	6.36464	6.47595	6.34596	5.86574	6.24049	6.38499	6.22037	5.96291	6.08742
ENSGALG00000002097	LOC415324	similar to epididymal protein	0	0	0	0	0	0	0	0	0	0	0	0	0	0	0	0	0	0
ENSGALG00000002098	Grik3	glutamate receptor, ionotropic, kainate 3	0	0.038947	0	0	0	0	0	0	0	0	0	0	0	0.070284	0	0	0	0
ENSGALG00000002099	Pfkfb4	6-phosphofructo-2-kinase/fructose-2,6-biphosphatase 4	2.8298	2.8298	2.45411	2.4434	3.23953	2.71242	2.23482	2.983	3.32641	2.59714	2.30691	2.10666	1.82979	2.10317	2.73278	2.7007	2.55691	3.20624
ENSGALG00000002102	LOC415325	hypothetical LOC415325	2.37959	0.502752	1.31638	1.1672	1.38422	0.61151	0.937631	1.29849	0.427256	2.14276	1.42481	3.62497	0	0.394696	2.19178	0.648688	1.89647	1.0809
ENSGALG00000002103	LOC415669	similar to hypothetical protein 4922504H04	4.47292	3.72685	3.7031	2.09577	3.3167	2.15736	2.85067	2.52135	3.14115	4.12657	3.58277	2.62481	4.87449	3.08531	3.35557	4.23493	3.38765	3.47821
ENSGALG00000002105	FOXI1	forkhead box I1	0.250205	0.10324	0.271373	0.121098	0.296984	0.485146	0.100123	0.340384	0.114098	0.299415	0.145786	0.250954	0.128367	0.375917	0.29395	0.0509167	0.169369	0.348917
ENSGALG00000002106	CLCC1	chloride channel CLIC-like 1	2.83748	2.48351	2.51534	2.22578	2.65856	2.34557	2.3871	2.54415	2.80732	2.34377	3.00627	2.66148	2.29739	2.7373	2.5541	2.93914	2.9452	2.9076
ENSGALG00000002107	RanBP1	RAN binding protein 1	4.23096	3.71166	3.60381	3.8016	3.62699	3.46327	3.75586	4.01932	3.68615	4.40426	3.96561	3.93395	3.31616	3.86132	3.99866	3.43204	4.19655	3.74582
ENSGALG00000002108	evpl	envoplakin	0.0647758	0.0305037	0.0892534	0.0434517	0.079243	0.0554645	0.026604	0.101517	0.0305616	0	0.0541758	0.0250654	0.0788087	0	0.0313506	0.0239383	0.019174	0.0153561
ENSGALG00000002109	KCTD19	potassium channel tetramerisation domain containing 19	0.078977	0.0373325	0	0	0	0.0437134	0	0.0305616	0.0759969	0	0.0610262	0	0	0	0	0	0	0.0241694
ENSGALG00000002110	Tstd2	chromosome 9 open reading frame 97	1.44913	1.51534	1.61328	1.68128	1.3962	1.49636	1.78785	1.67672	1.72553	1.71015	1.6384	1.4604	2.37861	1.51795	1.88121	2.03875	1.41053	1.4374
ENSGALG00000002111	SEC14L5	SEC14-like 5 (S. cerevisiae)	0.51293	0.720081	0.333086	0.340616	0.431096	0.439582	0.156168	0.477221	0.604003	0.234663	0.28257	0.525635	0.146252	0.297981	0.261703	0.60889	0.735167	0.408627
ENSGALG00000002112	csf3r	colony stimulating factor 3 receptor (granulocyte)	3.18119	0.640467	1.74556	3.14709	0.862888	1.39354	0.995011	2.80364	1.14172	1.17326	1.85464	1.62302	2.11679	1.69678	1.04988	0.90749	1.77006	1.69783
ENSGALG00000002113	lcp2	lymphocyte cytosolic protein 2 (SH2 domain containing leukocyte protein of 76kDa)	1.86447	1.29956	1.36624	1.19432	1.49776	1.69678	1.17379	1.56821	1.04327	1.76831	1.80581	1.99141	0.784444	1.1976	1.31163	0.659498	1.0809	1.18563
ENSGALG00000002114	tusc4	tumor suppressor candidate 4	1.08884	0.882499	1.05411	1.05842	0.806572	0.74293	0.554567	0.956378	0.648688	0.815677	1.37401	1.3523	1.46486	1.27837	1.00593	0.72097	0.806152	0.787423
ENSGALG00000002116			0	0.517937	0.574556	0.108301	0.616049	0.186915	0.270184	0.283673	0.397255	0.638824	0.520759	0.447739	1.27054	0.835231	0.927693	0.472496	0.71733	0.690605
ENSGALG00000002117	parg	poly (ADP-ribose) glycohydrolase	3.33811	3.49071	3.14011	3.01444	3.34623	3.33851	3.16121	3.45726	3.09642	3.52674	3.50545	3.39967	2.8444	3.66239	3.44943	3.48433	3.29795	3.05786
ENSGALG00000002118	Kcnmb1	potassium large conductance calcium-activated channel, subfamily M, beta member 1	1.7688	0.600565	0.412146	1.75672	0.416613	0.418026	1.32642	0.81653	0.277243	0.625364	1.00476	2.83999	0.349778	0.119834	0.645767	0.150961	0.677137	0.435363
ENSGALG00000002119	c16orf62	chromosome 16 open reading frame 62	3.25728	3.68773	3.82467	3.50058	3.78415	3.52291	4.24936	3.29507	3.42429	3.46046	3.55327	3.6175	3.49386	4.17166	3.58949	3.45336	3.68002	3.49175
ENSGALG00000002121			0	0	0	0	0.109141	0.0561108	0	0	0.0588133	0.0412167	0	0	0.124731	0	0	0	0	0.0735942
ENSGALG00000002123	C1orf102	chromosome 1 open reading frame 102	1.05117	0.880632	1.48857	0.780074	1.38168	0.857347	0.826577	1.07099	1.11724	1.56461	1.39171	1.12506	1.94339	1.5123	1.51733	0.833228	1.02752	1.05672
ENSGALG00000002124	Zdhhc8	zinc finger, DHHC-type containing 8	0.652816	1.16575	0.480792	0.567005	0.917571	0.954936	0.460113	1.3362	0.980748	0.64742	0.426289	0.54318	0.364943	0.5608	0.948684	1.11525	1.00715	1.0446
ENSGALG00000002125	TMOD1	tropomodulin 1	8.63331	8.21151	8.03198	8.69397	8.52714	7.98164	8.05594	8.87904	8.00641	8.318	7.93978	8.12625	8.44891	7.77285	8.54486	8.55707	8.0128	8.00185
ENSGALG00000002127	LSM10	LSM10, U7 small nuclear RNA associated	2.77805	2.62441	3.69972	2.75717	2.56275	1.67945	2.67911	1.82563	2.12942	2.70018	2.33614	2.12192	3.31179	2.84152	2.12751	2.11002	1.68576	1.78785
ENSGALG00000002128			0	0	0	0	0	0	0	0	0	0	0	0	0	0	0	0	0	0
ENSGALG00000002129	WDR47	WD repeat domain 47	1.86546	2.32106	2.02046	1.93655	2.60517	2.38251	2.13533	2.22195	2.50124	2.36847	2.50527	2.2497	1.39354	2.25315	2.3125	2.38978	2.16	2.06257
ENSGALG00000002130	Stk40	serine/threonine kinase 40	5.30372	5.08816	5.5445	5.24524	4.74291	4.55845	4.96484	5.04907	4.877	4.48948	4.77549	4.88454	5.48297	4.23364	4.80373	5.16615	4.91836	4.83533
ENSGALG00000002131	tusc4	tumor suppressor candidate 4	3.55113	3.7049	4.15625	3.82997	3.68308	4.15704	3.25069	3.74529	3.86355	3.61571	3.74304	3.45134	4.59284	3.9396	3.55327	3.93858	3.52611	3.84751
ENSGALG00000002132	KCNIP1	Kv channel interacting protein 1	0	0	0	0	0	0	0	0	0	0.0344742	0	0	0	0	0	0	0.0314433	0
ENSGALG00000002134	THUMPD1	THUMP domain containing 1	1.99759	2.02383	2.53543	1.68637	2.14276	2.00053	1.62843	1.54473	1.98986	2.07186	2.58149	2.25138	2.433	1.82278	2.42264	2.04503	2.12856	2.31622
ENSGALG00000002136	AP3B2	adaptor-related protein complex 3, beta 2 subunit	1.27198	1.25643	2.48452	2.32771	1.34438	1.30287	2.32917	1.87141	1.85517	1.38271	1.42615	2.19816	2.57366	0.783615	1.40398	1.9061	1.60406	2.38851
ENSGALG00000002137	pgam5	phosphoglycerate mutase family member 5	4.91666	5.49203	5.48408	5.34567	5.55666	5.64224	5.26316	5.63641	5.61002	5.5322	5.5322	5.34949	5.54966	5.22096	5.69773	5.66226	5.78028	5.63107
ENSGALG00000002138	HYAL2	hyaluronoglucosaminidase 2	5.27742	3.8734	3.62547	4.4844	4.03929	4.20823	4.13481	3.95663	3.8641	3.07924	3.41078	3.71166	4.68336	3.56939	3.44346	4.44751	4.40939	3.69907
ENSGALG00000002139	CSDE1	cold shock domain containing E1, RNA-binding	6.56222	7.05963	6.56222	6.58469	7.19098	7.11311	6.84478	7.19098	7.26884	6.78953	6.99809	6.72932	5.91644	7.11994	7.03684	7.21968	7.21118	7.23475
ENSGALG00000002140	AP2B1	adaptor-related protein complex 2, beta 1 subunit	4.01575	4.14502	4.10324	4.32458	3.94807	4.34012	3.86008	4.58913	4.18814	3.80425	3.72512	3.62381	4.73493	3.31891	3.87897	4.20254	4.21034	4.39749
ENSGALG00000002141	UGCGL1	UDP-glucose ceramide glucosyltransferase-like 1	2.30891	2.39257	2.27114	1.93149	2.27336	2.47787	2.84542	2.75756	2.17607	2.35196	2.33647	2.21836	2.31508	2.25229	2.15358	2.49936	2.72887	2.26451
ENSGALG00000002142	dgkq	diacylglycerol kinase, theta 110kDa	1.00988	0.807702	0.505732	1.14772	0.369801	0.158443	0.869172	0.301594	0.342409	0.311846	0.220051	0.255596	0.17096	0.284871	0.383144	0.757368	0.361508	0.251949
ENSGALG00000002143			1.68207	2.2611	1.53537	1.92723	2.23005	2.12658	1.94052	2.50575	2.1144	1.91336	1.52489	1.94095	1.08751	1.34724	1.78194	2.23703	2.50631	2.31162
ENSGALG00000002144	THRAP3	thyroid hormone receptor associated protein 3	5.01435	5.32062	4.35065	4.79424	5.27859	5.30281	4.65996	5.35562	5.2765	4.68498	4.6762	4.86196	4.22438	4.58625	5.10495	5.3067	5.30484	5.16976
ENSGALG00000002145	camsap1l1	calmodulin regulated spectrin-associated protein 1-like 1	3.11532	3.03254	2.82456	2.27837	2.76904	2.59657	2.72986	2.54826	2.75918	2.74717	2.84213	2.74759	2.0534	3.45048	2.60232	2.7672	2.42264	2.45041
ENSGALG00000002147	SIKE1	suppressor of IKK epsilon	4.70595	4.83791	5.14275	5.01866	4.96484	5.27576	5.0865	4.65478	4.7374	5.03587	5.13504	5.21813	5.5139	5.78423	5.31173	4.98322	4.93657	4.94308
ENSGALG00000002150	CPEB1	cytoplasmic polyadenylation element binding protein 1	0.309081	0.116531	0.564495	0.505732	0.239255	0.123226	0.432494	0.132105	0.437199	0.310003	0.333756	0.737352	0.802195	0.379077	0.335255	0.252899	0.253628	0.454446
ENSGALG00000002151	PEX12	peroxisomal biogenesis factor 12	2.1564	2.4165	2.45522	2.49706	2.55306	2.45041	2.04089	2.06115	2.20855	2.32444	2.51014	2.46999	3.19471	2.59817	2.76672	1.9908	2.21374	2.12014
ENSGALG00000002152	GABRP	gamma-aminobutyric acid (GABA) A receptor, pi	0	0	0	0	0	0	0.0362905	0	0	0	0	0	0	0	0	0	0	0
ENSGALG00000002155	HS6ST1	heparan sulfate 6-O-sulfotransferase 1	4.24372	2.60669	2.80403	3.71225	2.97689	3.04052	3.28744	3.12346	2.87946	2.48351	2.68758	4.54309	2.97549	2.39562	2.33301	2.76258	3.2377	2.97835
ENSGALG00000002157			11.2263	11.0943	11.1941	10.6879	10.9936	10.9345	10.2896	10.833	10.8082	10.9646	11.2659	10.542	11.0569	10.6405	11.2903	10.7807	11.0215	10.9125
ENSGALG00000002158	GOLGA3	golgi autoantigen, golgin subfamily a, 3	3.43367	3.46213	3.04052	3.39688	3.33173	3.33058	3.95717	3.75942	3.24467	3.02843	3.10724	3.61152	2.54632	3.73112	3.0948	3.44672	3.54745	3.06087
ENSGALG00000002159	ACOX1	acyl-Coenzyme A oxidase 1, palmitoyl	4.34147	4.86546	4.31167	3.66578	4.83946	4.94657	3.67614	4.85006	4.45547	4.78137	4.57808	4.90558	3.7031	4.31268	4.90306	4.94174	4.41622	4.42974
ENSGALG00000002160	B2M	beta-2-microglobulin	12.8968	10.1928	10.077	12.0009	10.3062	10.3241	11.2659	11.555	10.5991	10.0599	10.542	11.4072	10.0413	10.3561	10.4529	10.0413	10.4155	10.8836
ENSGALG00000002162	ACO1	aconitase 1, soluble	3.91981	3.99925	3.71225	3.45836	4.06723	4.13536	3.7545	4.24814	3.73021	4.04563	4.04674	3.83864	3.62022	3.96068	3.86874	4.0796	4.29861	3.44346
ENSGALG00000002164	ddx59	DEAD (Asp-Glu-Ala-Asp) box polypeptide 59	3.99502	2.2055	2.67594	1.70666	2.2952	1.7071	2.32641	1.868	2.53288	2.67178	2.62378	2.72013	2.0081	3.02539	2.05455	2.1851	2.49273	2.14642
ENSGALG00000002165			0.0431397	0.0582357	0	0.0391881	0.0860502	0.0481337	0.147383	0.13255	0.0344101	0	0.0662584	0.0221709	0	0.117052	0.0335037	0.0263459	0.0426378	0
ENSGALG00000002167			2.06537	0.523396	0.727184	4.42368	1.28114	1.26182	3.61355	1.2299	0.926403	0.512587	1.04366	5.20504	0.915857	0.901483	0.988481	0.501019	1.25362	0.845907
ENSGALG00000002169	plekhb2	pleckstrin homology domain containing, family B (evectins) member 2	4.32895	4.30618	3.68885	3.45883	4.02245	4.14621	3.566	4.51554	3.19358	4.58182	4.42591	3.7652	3.01361	3.79162	4.38278	3.83969	3.15864	3.3566
ENSGALG00000002170	LOC419888	similar to orphan nuclear receptor FOR1	0	0.249067	0	0	0	0.0683289	0	0.0538231	0	0.049589	0	0.38076	0	0	0	0.169591	0	0.0989693
ENSGALG00000002172	LOC424759	hypothetical LOC424759	3.93912	3.54008	2.57158	2.45843	3.12494	3.14064	2.55548	3.33675	3.14276	3.15813	2.73642	2.97241	1.82711	2.58464	3.06874	3.10882	3.06569	3.30426
ENSGALG00000002175	KIF14	kinesin family member 14	0.183818	0.049589	0.0544683	0.0494307	0.0582357	0.0694963	0.0651244	0.021688	0.0324277	0.0490824	0.178269	0.145302	0.0805091	0.154366	0.0899376	0.0856097	0.0744778	0.0164412
ENSGALG00000002179	fbf1	Fas (TNFRSF6) binding factor 1	3.18393	2.94922	3.52732	3.83397	3.06418	3.2635	3.02304	3.52348	3.10616	3.2635	3.29953	2.67648	3.39967	3.42789	2.96451	3.25528	3.03914	3.10322
ENSGALG00000002180	CHFR	checkpoint with forkhead and ring finger domains	1.51443	1.519	1.20821	1.32736	1.6239	1.63886	1.45751	1.54816	1.34169	1.35278	1.19963	1.48526	0.760206	1.33481	1.54278	1.83182	1.53947	1.28536
ENSGALG00000002182	NR5A2	nuclear receptor subfamily 5, group A, member 2	0.0385378	0.0731697	0.0895033	0.112132	0.137007	0.129615	0.289148	0.180471	0.400913	0.057493	0.0528163	0.0625383	0.0898379	0.10314	0.165132	0.597759	0.676329	0.34784
ENSGALG00000002183	Prr16	proline rich 16	1.42481	0.701715	1.09501	1.36771	0.289396	0.611119	0.785696	0.967983	0.283137	1.25078	0.587478	0.519102	0.751592	0.88349	1.17326	0.468945	0.308185	0.626911
ENSGALG00000002184			0.027994	0.0331763	0.0978384	0.0459491	0	0.300256	0	0.027994	0.260496	0	0.233962	0.0711011	0	0.0845233	0.227967	0.178035	0.0216337	0.208607
ENSGALG00000002186	UNC45B	unc-45 homolog B (C. elegans)	4.95029	6.39677	5.87902	6.0056	6.30072	6.50868	5.52515	6.12437	6.28777	6.04828	6.25602	6.42911	5.56766	5.73464	6.33837	6.36464	5.96954	6.18287
ENSGALG00000002187	hsd17b4	hydroxysteroid (17-beta) dehydrogenase 4	4.9839	5.97715	5.89589	5.24733	6.08353	5.84987	5.41261	5.5856	5.92181	6.08353	6.0958	6.03594	5.37278	6.04336	6.02087	6.11595	5.98604	5.75128
ENSGALG00000002189	SNX1	sorting nexin 1	5.39371	5.11264	4.81006	5.0895	5.06654	5.0831	4.75525	4.92637	4.85365	5.27476	5.10965	5.59022	4.73581	4.76011	5.19248	4.82834	4.877	4.86041
ENSGALG00000002191	tlx3	T-cell leukemia homeobox 3	0	0	0	0	0	0	0	0	0	0	0	0	0	0	0	0	0	0
ENSGALG00000002192	Ptprc	protein tyrosine phosphatase, receptor type, C	2.17701	2.39518	1.40746	1.32141	2.69055	2.71137	1.18072	2.65622	1.95263	2.41884	2.03177	2.31405	0.770967	1.44775	2.16	1.61287	2.02436	1.87354
ENSGALG00000002193	ARHGEF4	Rho guanine nucleotide exchange factor (GEF) 4	2.85964	3.52732	3.36892	2.4604	2.67693	3.01404	2.45843	3.56998	3.82817	3.26585	2.17116	2.68291	2.19271	2.16299	2.79198	3.44291	3.58224	3.44391
ENSGALG00000002194	Mrpl38	mitochondrial ribosomal protein L38	4.44951	4.94377	5.51044	5.02614	5.23754	5.14025	4.89125	4.54052	5.35206	4.80469	5.31474	5.0466	5.60893	4.67467	5.1079	4.95418	5.00312	5.43195
ENSGALG00000002197	Npm1	nucleophosmin (nucleolar phosphoprotein B23, numatrin)	7.5571	8.25394	6.96263	6.52474	7.94485	7.62852	6.39075	7.33515	7.74001	7.98897	8.16681	6.856	6.67544	7.4822	8.32509	7.46975	7.47396	7.61359
ENSGALG00000002198	fhod1	formin homology 2 domain containing 1	0.237871	0.113061	0.333459	0.459027	0.122926	0.431096	0.244422	0.200685	0.228742	0.133761	0.219639	0.22966	0.634805	0.0860502	0.244626	0.396889	0.220051	0.28257
ENSGALG00000002199	KLHL17	kelch-like 17 (Drosophila)	0.164774	0.214906	0.222673	0.230145	0.309387	0.178035	0.0496884	0.259746	0.284614	0.396889	0.337984	0.113968	0.72181	0.108682	0.407644	0.545567	0.147575	0.298919
ENSGALG00000002200	acsm3	acyl-CoA synthetase medium-chain family member 3	0	0	0	0	0	0	0	0	0	0	0	0	0	0	0	0	0	0
ENSGALG00000002201			1.97521	0.301338	0.468312	0.616767	0.42552	0.169155	0.386182	0.544882	0.866431	0.450092	0.893407	1.05793	0.374293	0.11639	1.07656	0.180261	1.24902	1.32872
ENSGALG00000002203	FGF18	fibroblast growth factor 18	0	0	0	0	0.18404	0.348468	0	0	0	0.275004	0	0.156596	0	1.20125	0.13913	0.3127	0	0.130054
ENSGALG00000002204	slc7a4	solute carrier family 7 (cationic amino acid transporter, y+ system), member 4	0.429331	0.532257	0.557843	0.787423	0.619926	0.769254	0.721346	0.607721	0.88982	0.331544	1.23223	0.774755	1.87824	0.859017	0.498116	0.840825	0.797416	0.564011
ENSGALG00000002205			1.48487	2.22776	1.50844	2.06173	2.14924	2.21152	1.28169	2.24081	1.85295	1.24656	1.79938	1.45045	2.13886	1.51851	2.02383	1.89599	2.17307	2.08024
ENSGALG00000002206	Snx22	sorting nexin 22	4.18364	2.99127	5.23671	4.53895	3.56275	3.77905	4.36782	3.19007	3.22349	2.28555	4.50213	5.76212	4.88723	2.77134	4.19515	3.39644	3.92425	3.72958
ENSGALG00000002207	ATP6V1G3	ATPase, H+ transporting, lysosomal 13kDa, V1 subunit G3	0.26075	0.381291	0.329816	0.22966	0	0	0.813872	0.297981	0	0.462361	0	0.389162	0	0	0	0	0.144621	0.311846
ENSGALG00000002208	LOC416179	hypothetical gene supported by CR390712	0	0.347336	0	0.212465	0.187123	0.182001	0	0	0.18635	0.136324	0	0	0.364697	0.275842	0	0.324044	0.131911	0.286915
ENSGALG00000002210	ppiB	peptidylprolyl isomerase B (cyclophilin B)	8.39505	7.97509	8.20233	8.41818	8.03198	8.21985	8.48384	8.46803	8.23926	7.99518	7.94485	7.9207	8.28976	7.63215	8.01745	8.06891	8.29754	8.31256
ENSGALG00000002212	RAD51L3	RAD51-like 3 (S. cerevisiae)	3.2377	2.68011	3.83969	3.8953	3.12834	3.0948	4.42178	3.48767	3.34775	3.54045	3.31564	3.47723	4.16368	3.95965	3.38055	3.30292	2.97597	3.8265
ENSGALG00000002213			0.019357	0.0412167	0	0	0	0	0.0448111	0	0	0	0	0	0	0.0729109	0	0	0.0597021	0
ENSGALG00000002215			0	0	0	0	0	0	0	0	0	0	0	0	0	0	0	0	0	0
ENSGALG00000002216	NEK7	NIMA (never in mitosis gene a)-related kinase 7	3.24467	3.46497	3.87516	3.41364	3.65131	3.80425	3.49916	3.41166	3.74093	3.73676	3.99675	3.49859	3.44346	4.07106	3.90971	3.86244	3.72238	3.71804
ENSGALG00000002219	WBP2	WW domain binding protein 2	4.95104	5.38264	5.78566	5.47586	5.52053	5.71743	5.9062	5.51165	5.48789	5.16615	5.5389	5.55523	5.60424	6.03594	5.25266	5.255	5.2765	5.59993
ENSGALG00000002221			1.80484	1.71605	1.82278	1.79751	2.00136	1.84432	1.50714	1.81949	1.90409	1.66608	1.57953	1.73282	1.852	1.41099	1.65984	1.69185	1.70101	1.7075
ENSGALG00000002222	noc2l	nucleolar complex associated 2 homolog (S. cerevisiae)	3.73415	3.10074	3.25834	3.88132	3.08731	3.1028	3.38817	3.43111	2.97294	3.28911	3.29891	3.43571	3.05309	3.01597	3.52888	2.98349	3.43152	3.12625
ENSGALG00000002223	Lhx9	LIM homeobox 9	0	0	0	0	0.074683	0	0	0	0	0	0	0	0	0	0	0	0	0
ENSGALG00000002224			0	0.572999	1.23223	0.835231	0	0.30618	0.838253	0	0.331544	0.757802	1.44868	0	1.64222	0	1.14124	0.28281	0.457953	0.475162
ENSGALG00000002225	RFFL	ring finger and FYVE-like domain containing 1	4.41622	2.14331	2.26059	2.46544	1.87824	1.9894	2.2334	2.16046	2.50426	2.13446	2.52316	3.32283	2.28345	2.50124	2.10109	2.25961	2.61612	2.29821
ENSGALG00000002227	DMXL1	Dmx-like 1	1.31216	1.42991	1.27471	0.984131	1.1847	1.14677	1.77574	1.28402	1.42615	1.10648	1.08837	1.06167	0.535135	1.44522	1.0941	1.35636	1.33051	1.2478
ENSGALG00000002228	Samd11	sterile alpha motif domain containing 11	0.917136	0.777232	1.21954	1.0821	1.29142	0.771716	0.660183	0.792292	1.26714	1.05901	1.08464	1.25956	1.16031	0.688806	0.823184	0.665611	0.90749	1.54085
ENSGALG00000002229	Fbxw11	F-box and WD repeat domain containing 11	4.5869	4.71351	4.67184	4.52327	4.70104	4.62024	4.65165	4.65762	4.51432	4.53147	4.46265	4.40577	4.39249	4.70104	4.41085	4.55153	4.35683	4.3892
ENSGALG00000002232	RERE	arginine-glutamic acid dipeptide (RE) repeats	5.52714	4.63292	4.27413	5.1671	4.02105	4.04506	5.42516	5.6955	4.2873	3.82235	3.99732	3.6282	3.72897	3.48433	3.91632	3.82291	4.63088	4.30102
ENSGALG00000002234	UNC13D	unc-13 homolog D (C. elegans)	1.81894	0.945127	1.43391	1.16958	0.844153	1.00554	0.508582	0.938876	1.07393	0.796439	1.8862	1.10427	1.64371	1.31462	1.22813	0.767386	0.73778	1.17543
ENSGALG00000002235	tfcp2	transcription factor CP2	2.16084	2.39168	1.90697	2.165	2.24454	2.38978	1.85156	2.70784	2.28694	2.01954	2.0856	1.96363	2.41923	1.95408	2.26311	2.52794	2.2466	2.31915
ENSGALG00000002237	atp6v0d1	ATPase, H+ transporting, lysosomal 38kDa, V0 subunit d1	3.38254	3.06032	4.17891	3.70078	3.3296	3.28079	3.83759	3.07974	3.75845	3.19105	3.09603	3.41622	4.40146	2.552	3.26585	3.5213	3.92912	3.61527
ENSGALG00000002239	LOC427001	exonuclease NEF-sp	1.76129	1.80097	2.18462	1.92053	1.84709	2.06024	1.71515	1.71015	1.97132	2.06212	1.98189	1.62494	2.11043	2.52947	2.3273	2.00988	2.02881	1.78251
ENSGALG00000002240	C3orf18	chromosome 3 open reading frame 18	1.02128	1.32279	1.6691	1.08181	1.48487	1.36323	0.725949	1.31894	1.78785	0.549698	0.497455	1.12543	1.30423	0.887658	1.42481	1.19097	0.826239	1.8217
ENSGALG00000002242	GALNT9	UDP-N-acetyl-alpha-D-galactosamine:polypeptide N-acetylgalactosaminyltransferase 9 (GalNAc-T9)	0.236978	0	0	0	0	0	0.198528	0.115079	0	0	0	0.0856097	0	0	0.125143	0	0.149936	0.073711
ENSGALG00000002244	Agrp	agouti related protein homolog (mouse)	0	0	0	0	0	0	0	0	0	0	0	0	0	0	0	0	0	0
ENSGALG00000002246	DENND1B	DENN/MADD domain containing 1B	0.228253	0.642428	0.930069	0.514174	0.895078	0.606552	0.785273	0.741132	0	0.49522	0.377568	0.44211	0.196474	0.370431	0.685464	0.482276	0.613038	0.704699
ENSGALG00000002247	Setd6	SET domain containing 6	0.371056	0.60318	0.587091	0.831728	0.448456	0.603515	0.143787	0.736343	0.71489	0.795959	0.440804	0.508182	0.453658	0.361824	0.47147	0.390341	0.637681	0.29318
ENSGALG00000002248	NAB1	NGFI-A binding protein 1 (EGR1 binding protein 1)	3.49859	3.66239	3.15433	3.56325	3.71571	3.4383	3.22223	3.63402	3.50115	3.30869	3.61031	3.30707	2.83748	3.12214	3.51403	3.12009	3.55693	3.14861
ENSGALG00000002249	EIF2C1	eukaryotic translation initiation factor 2C, 1	1.09146	1.54526	1.32642	1.31638	1.7794	1.49094	1.34542	1.77284	1.71015	0.906583	1.1841	0.917136	1.14172	0.68717	1.33391	1.7057	1.60301	1.58665
ENSGALG00000002250	dtwd2	DTW domain containing 2	0.50745	0.565132	0.78491	0.531118	0.540112	0.619525	0.480022	0.497059	0.437917	0.572646	0.871012	0.564495	0.690223	0.840005	0.652816	0.631228	0.556319	0.536321
ENSGALG00000002252	LOC416797	hypothetical LOC416797	0	0	0	0	0	0	0	0	0	0	0	0	0	0	0	0	0	0
ENSGALG00000002253	hemK1	HemK methyltransferase family member 1	1.40398	1.9689	2.44426	1.628	1.89291	1.67861	2.64772	1.15592	2.56179	2.11297	1.96996	1.97829	2.90604	2.83038	1.99905	2.06257	2.02988	2.53922
ENSGALG00000002258			2.52705	1.36051	0	3.73618	5.09041	2.22244	0	1.29103	1.89647	1.34724	1.67361	1.94423	5.86265	0	1.60217	4.77888	6.37718	5.3099
ENSGALG00000002260	CISH	cytokine inducible SH2-containing protein	8.07473	6.58259	7.69075	6.38711	4.97993	6.7786	8.24633	7.44712	7.09171	5.45642	5.50871	6.41859	6.24049	5.80998	6.00846	6.25768	7.53444	6.93232
ENSGALG00000002262	etf1	eukaryotic translation termination factor 1	5.8835	5.72137	5.05006	5.96012	5.44418	5.46803	5.96544	5.66556	5.36732	5.4692	5.39014	5.28998	5.03831	5.40787	5.4389	5.78423	5.31852	5.13926
ENSGALG00000002263	KLHL6	kelch-like 6 (Drosophila)	2.47384	2.74891	1.55526	2.72537	2.39208	2.69096	2.80451	2.79739	2.23244	2.22034	2.40348	1.80176	1.94747	2.27258	2.03076	1.63752	2.36071	2.29213
ENSGALG00000002266	Ogdhl	oxoglutarate dehydrogenase-like	0.050237	0.0344742	0.10165	0	0	0.0410045	0	0	0.0434517	0.0682232	0	0.0496884	0	0	0	0.0807458	0.0448111	0.0225098
ENSGALG00000002267	DCUN1D3	DCN1, defective in cullin neddylation 1, domain containing 3 (S. cerevisiae)	2.74668	2.19816	2.15736	2.13687	1.87007	1.19143	1.50113	1.40249	1.72698	1.98283	2.13095	2.09111	2.08662	2.54271	1.68039	0.973933	2.07788	2.10155
ENSGALG00000002268	tmem194b	transmembrane protein 194B	1.63054	2.13194	2.1086	2.19432	2.54022	2.51616	1.72993	2.38938	2.35256	2.13146	1.88865	2.50955	1.88571	2.16	2.49559	2.30319	2.36178	2.15842
ENSGALG00000002272	Noc4l	nucleolar complex associated 4 homolog (S. cerevisiae)	2.19965	2.84277	3.32799	2.57254	2.63228	2.80555	2.91595	2.33254	2.8439	2.82747	2.37861	1.84027	3.19358	2.8175	2.61969	2.72887	2.81698	2.93817
ENSGALG00000002273	lyrm1	LYR motif containing 1	4.57738	4.87144	5.17692	4.35551	5.04309	4.687	4.43792	4.46936	4.57106	4.65622	5.12294	4.81626	4.96301	5.13167	4.70028	4.7445	4.39306	4.52002
ENSGALG00000002276	EME2	essential meiotic endonuclease 1 homolog 2 (S. pombe)	1.76687	0.915452	1.62947	2.06823	1.4051	1.29666	1.50956	1.67521	1.34804	1.4374	2.0455	1.7784	2.32444	2.50717	1.5651	0.996886	0.71118	1.08884
ENSGALG00000002277	KLHL24	kelch-like 24 (Drosophila)	3.00385	4.30876	3.18548	3.37784	4.29128	4.58328	4.3638	4.44887	4.53064	3.61628	3.54176	3.71862	3.81813	3.44455	4.12483	4.91067	4.72325	4.41622
ENSGALG00000002278	unk	unkempt homolog (Drosophila)	2.1086	1.3619	2.09017	1.91847	1.82945	1.44002	1.44609	1.56598	2.10566	1.18112	1.56869	1.30334	2.04607	1.66571	1.27667	1.48619	1.73094	2.09322
ENSGALG00000002279	CSNK1G1	casein kinase 1, gamma 1; similar to KIAA0101	2.23058	1.58376	1.89647	2.19226	1.44868	1.39529	1.97425	1.99465	2.12154	1.59741	1.56265	1.45489	2.06767	1.47612	1.54816	1.67018	1.66765	1.87824
ENSGALG00000002280	MFSD6	major facilitator superfamily domain containing 6	1.89291	2.88001	2.05813	2.35882	2.73186	2.54022	2.39409	2.55732	2.84048	2.06173	2.24923	1.94747	2.10472	1.58432	2.43989	2.95907	2.74891	2.95458
ENSGALG00000002282	KIAA1913	KIAA1913	0.673014	1.17752	0.366999	0.17096	0.389799	1.22488	0.867326	0.396889	1.10946	1.509	0.824913	0.617585	0.926403	0.666432	0.571234	0.928131	0.736801	0.966387
ENSGALG00000002283	mapkapk3	mitogen-activated protein kinase-activated protein kinase 3	3.28647	3.38875	2.433	2.85547	3.24703	3.34511	3.10882	3.64623	3.11378	2.56989	3.45439	2.88951	2.69333	2.53243	3.45726	3.48076	3.82997	3.03057
ENSGALG00000002284	trappc3	trafficking protein particle complex 3	5.26219	5.76896	5.993	5.36307	5.92582	5.79279	5.43322	5.70521	5.59321	5.86265	5.62585	5.62208	5.32395	5.01346	5.85126	6.00846	5.50767	5.52053
ENSGALG00000002285	Spsb3	splA/ryanodine receptor domain and SOCS box containing 3	3.98802	4.00171	3.89885	4.99955	4.00926	4.21609	4.34693	4.20823	4.14161	3.81925	4.01985	4.01345	4.3717	3.76099	4.38666	3.97118	4.0204	4.1272
ENSGALG00000002286	h3f3c	H3 histone, family 3B (H3.3B)	8.64126	7.8084	6.92054	7.43028	7.5167	7.5571	7.41615	7.85122	7.77285	8.05594	7.66537	7.46524	6.6549	7.28254	7.77285	7.52686	7.33907	7.60032
ENSGALG00000002287	Crb1	crumbs homolog 1 (Drosophila)	0.105175	0.0955594	0	0	0	0.078901	0.0742309	0.0615415	0.0394202	0.0246943	0.177827	0	0.0896129	0	0.0822552	0.0910836	0.0200634	0.0969421
ENSGALG00000002288	lig3	ligase III, DNA, ATP-dependent	3.40278	3.28432	3.07453	2.99497	3.52039	3.38716	2.91492	3.44092	3.35282	3.30388	3.4425	3.35703	2.99818	3.53411	3.30054	3.26398	3.35606	3.23655
ENSGALG00000002289	chat	choline acetyltransferase	0	0	0	0	0	0	0	0	0	0	0	0	0	0	0	0	0	0
ENSGALG00000002290	LOC417372	hypothetical gene supported by CR386527	0	0	0	0	0	0	0	0	0	0	0	0	0	0	0	0	0	0
ENSGALG00000002294	SEMA6A	sema domain, transmembrane domain (TM), and cytoplasmic domain, (semaphorin) 6A	1.16217	1.28402	0.396302	1.06912	1.29802	1.3184	0.862508	1.20661	1.32779	0.826239	0.900704	0.676329	0.741529	1.01642	1.12029	1.34724	1.37033	1.19097
ENSGALG00000002298	COL8A2	collagen, type VIII, alpha 2	1.50021	1.94961	1.50402	1.852	0.801344	1.30512	1.52786	1.19913	1.30709	1.0064	0.536321	1.08837	2.12102	1.26223	1.25956	1.20765	1.85339	1.18518
ENSGALG00000002299	Rgr	retinal G protein coupled receptor	0	0	0	0	0	0	0	0	0	0	0	0	0	0	0	0	0	0
ENSGALG00000002301	cnot1	CCR4-NOT transcription complex, subunit 1	4.10696	3.79494	3.00957	3.30244	3.6779	3.58682	2.95186	3.77653	4.09563	3.34251	3.16215	3.28545	2.83908	2.34425	3.36799	3.66864	3.96068	3.94398
ENSGALG00000002302	YEATS2	YEATS domain containing 2	0.980748	1.37089	1.56916	1.12082	1.67018	1.42843	1.05223	1.46714	1.55255	1.6147	1.60445	1.1445	1.42843	1.06396	1.59058	1.57831	1.6681	1.61428
ENSGALG00000002303	LRIT1	leucine-rich repeat, immunoglobulin-like and transmembrane domains 1	0	0	0	0	0	0.0593038	0	0	0	0	0	0.0445896	0	0	0	0	0	0
ENSGALG00000002304	adprhl2	ADP-ribosylhydrolase like 2	3.93258	3.61196	3.74093	3.8492	4.14027	4.13616	3.93912	3.65351	3.86529	3.91819	3.91819	3.99029	4.22049	3.95777	4.11937	4.21728	4.01804	3.9031
ENSGALG00000002305	Zbtb41	zinc finger and BTB domain containing 41	1.60406	1.51488	1.5641	1.04726	1.36275	1.29802	1.94747	1.60406	1.72505	1.23578	1.75772	1.17898	1.12923	1.60541	1.06345	1.65939	1.81714	1.70624
ENSGALG00000002307			0	0	0	0	0	0	0	0	0	0	0	0	0	0	0	0	0	0
ENSGALG00000002308	COMMD10	COMM domain containing 10	3.26644	3.33122	3.95539	3.45559	3.03873	3.21141	3.91868	3.30598	3.72297	3.67258	3.99984	3.31891	3.59703	4.84572	3.47544	3.52504	2.93914	3.68723
ENSGALG00000002310	HIBCH	3-hydroxyisobutyryl-Coenzyme A hydrolase	5.86861	6.72137	6.5966	6.04174	7.20028	6.89055	6.08186	6.49124	7.14945	7.16752	7.15515	7.21968	6.08742	6.29897	6.92926	7.27924	7.03684	7.19745
ENSGALG00000002311	Galk1	galactokinase 1	1.29956	1.41836	1.78095	1.45554	1.44775	1.40398	0.982658	1.26877	1.27775	1.38626	1.23188	1.34169	2.06643	1.30896	1.46864	1.52094	1.35374	1.08
ENSGALG00000002312	TMEM132E	transmembrane protein 132E	1.24934	1.86447	0.939314	2.24566	2.08273	2.25187	1.21358	1.357	1.51642	2.1894	1.4604	1.0368	1.71747	1.26914	1.57582	1.52786	1.32036	1.74508
ENSGALG00000002313	SLC38A7	solute carrier family 38, member 7	0.700822	0.861784	0.996357	1.6548	0.65457	0.943798	0.96601	1.03388	1.09968	1.06825	0.609688	0.594758	1.29666	0.516829	1.0554	0.749741	0.914575	0.807702
ENSGALG00000002314	PCDH21	protocadherin 21	0.0165407	0	0	0.0383957	0.0465771	0.0345491	0	0.0221017	0	0	0.0640885	0	0	0.0527139	0	0	0.0163121	0.0167466
ENSGALG00000002315	PARL	presenilin associated, rhomboid-like	4.33043	3.85506	4.25318	3.68256	3.94916	3.91868	3.7898	3.48667	3.58174	4.01985	4.67328	3.97118	4.10455	4.43592	4.12831	3.66344	3.27534	3.52732
ENSGALG00000002316	NUBP2	nucleotide binding protein 2 (MinD homolog, E. coli)	3.39215	2.29632	3.5208	3.47544	2.92199	2.78461	2.88299	2.28926	2.61716	2.67751	2.52705	2.79198	3.47344	2.69801	2.82888	2.44649	2.85547	2.79884
ENSGALG00000002317	sorD	sorbitol dehydrogenase	3.05936	3.94149	4.29779	3.95777	3.94867	3.98632	3.61249	3.75071	4.07788	4.22833	4.087	3.94337	4.5944	3.37679	4.18562	4.30168	3.47101	4.05426
ENSGALG00000002318			0.137662	0.101139	0.209525	0.0395576	0.0522662	0	0.029925	0.0369095	0.0532501	0.0218981	0.0488886	0.0227085	0.0859374	0.0543662	0.0679504	0.0427136	0.0487812	0.0462216
ENSGALG00000002319	TEKT2	tektin 2 (testicular)	0.0417675	0	0.117843	0.087029	0	0	0.0750653	0	0.0768656	0	0.214674	0	0.43599	0.359012	0.116144	0	0.104177	0.159847
ENSGALG00000002321	Got2	glutamic-oxaloacetic transaminase 2, mitochondrial (aspartate aminotransferase 2)	7.01783	8.23265	8.58376	7.66107	8.3548	8.26789	7.97509	7.9207	7.98164	7.64826	7.76812	7.88133	8.71506	7.54241	7.93978	8.28976	8.32509	8.10805
ENSGALG00000002325	Igfals	insulin-like growth factor binding protein, acid labile subunit	0	0	0	0	0.0633469	0	0	0	0	0	0	0.0461393	0	0	0	0	0	0
ENSGALG00000002326	LOC431656	hypothetical LOC431656	2.25594	2.26006	1.37147	1.87623	2.09933	2.15685	1.58376	2.2055	1.88955	2.41444	1.7889	2.03396	1.56821	1.48096	2.00601	2.10712	2.59986	2.00951
ENSGALG00000002327	NRG3	neuregulin 3	0	0	0	0	0.0757521	0.0712185	0	0	0.297981	0	0	0	0.150961	0.196849	0	0	0.0515414	0.21806
ENSGALG00000002329	ccl1	chemokine (C-C motif) ligand 1	1.71558	2.61448	2.77495	1.88305	4.04119	2.71282	2.24751	1.78095	1.37361	3.38461	2.67548	3.01404	2.59403	2.55256	2.26641	1.7688	1.8846	1.8846
ENSGALG00000002335	dock3	dedicator of cytokinesis 3	0.0103218	0.0493402	0	0.0487016	0.0343293	0.0416838	0	0.0867877	0.0446736	0.0626431	0.0451017	0.0208032	0	0	0.0276183	0.0346589	0.0729902	0.0164087
ENSGALG00000002336	ep400	E1A binding protein p400	2.10472	1.67403	1.42749	1.26478	1.58289	1.75226	1.18614	1.77083	1.87976	1.37843	1.58875	1.64515	0.880632	1.27293	1.57777	1.64775	1.82278	1.64285
ENSGALG00000002338	ASPM	asp (abnormal spindle) homolog, microcephaly associated (Drosophila)	0.500323	0.0646662	0.231294	0.0532501	0.132873	0.106231	0.0729109	0.0954201	0.205531	0.278247	0.269966	0.228954	0.107004	0.527819	0.0677559	0.107351	0.0504733	0.124731
ENSGALG00000002340	znf609	zinc finger protein 609	2.86277	3.56898	3.88005	4.34693	4.07413	4.01575	3.65404	3.8462	3.80911	3.06234	3.37048	3.17694	4.88805	3.2299	3.38461	3.78795	3.94616	4.03509
ENSGALG00000002341	ap3s1	adaptor-related protein complex 3, sigma 1 subunit	4.16688	4.06996	4.37497	3.45657	3.69444	3.62943	3.9123	3.59311	3.96189	4.24996	4.36984	4.06935	3.26139	4.30277	4.04378	3.71681	4.05544	3.8072
ENSGALG00000002342	GPC1	glypican 1; similar to Glypican-1 precursor (Heparan sulfate proteoglycan core protein)	3.79104	4.28069	3.74141	3.77653	3.85338	4.25113	3.09271	3.75497	4.05087	4.52002	3.90971	3.93517	3.80425	3.22767	3.80666	4.21682	4.06321	4.0791
ENSGALG00000002345	Atg12	ATG12 autophagy related 12 homolog (S. cerevisiae)	4.21424	4.12292	4.57476	4.14558	4.16432	4.15238	4.67395	4.0532	4.4337	4.20058	4.0908	4.03348	4.29445	4.37106	4.18293	4.08955	4.24183	4.25988
ENSGALG00000002346	clspn	claspin homolog (Xenopus laevis)	0.151109	0.333086	0.334621	0.127351	0.328654	0.199195	0.155777	0.314657	0.15594	0.120312	0.113325	0.040325	0.0802719	0.191284	0.104548	0.219381	0.0995384	0.194061
ENSGALG00000002347	C3orf58	chromosome 3 open reading frame 58	5.71743	3.04472	2.9849	2.79303	2.56088	3.37565	3.25222	3.14954	3.05539	2.82087	2.28926	3.38304	2.85157	3.87952	2.39748	3.35282	2.50527	3.19007
ENSGALG00000002348	Pms1	PMS1 postmeiotic segregation increased 1 (S. cerevisiae)	2.34425	2.0018	2.06076	2.80035	2.40139	2.22483	3.01444	2.06643	1.91436	2.23944	2.4081	2.22483	2.0947	3.00088	2.27837	1.90555	1.85915	1.70826
ENSGALG00000002349			0	0	0	0	0	0	0	0	0	0	0	0	0	0	0	0	0	0
ENSGALG00000002350	DNAH3	dynein, axonemal, heavy chain 3	0.195396	0.477221	0.362975	0.279515	0.310003	0.32464	0.436912	0.333756	0.288304	0.347589	0.473709	0.231582	0.144454	0.271913	0.488329	0.467232	0.218932	0.295062
ENSGALG00000002351			0	0	0	0	0	0	0	0	0	0.0336605	0	0	0	0	0	0	0	0
ENSGALG00000002352	Oaz2	ornithine decarboxylase antizyme 2	6.61663	6.88503	6.89783	7.07035	7.01783	7.12398	6.17443	6.79236	6.69263	7.03684	7.11994	7.21479	6.88244	6.76828	7.21968	6.84222	6.47982	6.80344
ENSGALG00000002353	C1orf216	chromosome 1 open reading frame 216	1.32588	1.18112	1.00021	1.99431	1.31743	1.32141	1.60301	0.999198	0.999198	0.788336	1.34315	0.713207	1.79751	1.40811	1.08315	1.10992	1.17792	0.590347
ENSGALG00000002354	PUS1	pseudouridylate synthase 1	3.65241	3.1338	2.9436	2.94263	3.07974	3.06518	2.38109	3.03775	2.68713	2.70333	2.77559	2.54826	2.35671	2.77495	3.07924	2.79781	3.01648	2.63324
ENSGALG00000002355	RBPMS2	RNA binding protein with multiple splicing 2	6.90589	7.37373	7.35371	7.84575	7.70039	7.60032	7.44712	7.86172	7.75133	6.99809	7.43028	7.02379	7.57885	7.14945	7.67561	7.49496	7.58271	7.8178
ENSGALG00000002356	FTSJD1	FtsJ methyltransferase domain containing 1	1.05451	1.72553	0.990682	0.693178	0.874238	1.28303	0.901483	1.2045	1.51401	1.33051	0.904256	0.907944	0.78706	1.04943	1.02934	1.6035	1.0787	1.53585
ENSGALG00000002358	CDO1	cysteine dioxygenase, type I	7.21479	7.12796	7.05227	6.86132	7.54241	7.39063	7.68031	7.3175	6.68438	6.80076	7.34895	7.53444	7.20386	7.42597	7.66537	7.14562	8.18579	7.22346
ENSGALG00000002362	ARMET	arginine-rich, mutated in early stage tumors	7.0858	6.98561	7.05461	7.22743	6.83938	7.0858	7.40235	7.03341	7.12398	7.21118	6.82113	7.14945	7.32594	7.44712	7.13078	7.07402	7.97509	7.18086
ENSGALG00000002363	HSPA9	heat shock 70kDa protein 9 (mortalin)	7.29404	7.52138	7.07035	7.05227	7.57427	7.47396	6.92666	7.21479	7.31019	7.12398	7.28525	7.15515	7.07715	6.90836	7.39813	7.56926	7.44712	7.09171
ENSGALG00000002364	SEC16A	SEC16 homolog A (S. cerevisiae)	2.69285	2.26359	1.85665	1.87141	2.27712	2.32064	1.42118	2.13355	2.52748	1.87098	2.08704	2.28077	1.41649	1.62138	2.04134	2.3249	2.59403	2.65622
ENSGALG00000002367			0	0.0519746	0.0915966	0	0	0	0	0	0	0	0	0	0	0	0	0	0	0
ENSGALG00000002369			0	0.166218	0	0	0.185137	0	0	0	0	0	0	0	0	0	0.0905055	0	0	0
ENSGALG00000002370	Sh2d4b	SH2 domain containing 4B	0	0	0.0708998	0	0	0.0442265	0.0401012	0	0	0	0	0.0575677	0	0	0.0282984	0.0366008	0	0
ENSGALG00000002371	RUSC2	RUN and SH3 domain containing 2	3.95539	4.72325	4.52002	4.96202	4.62084	4.51788	4.38418	4.99843	4.46317	3.79494	4.05368	4.16308	4.60859	3.61249	4.23557	4.34216	4.88989	4.64789
ENSGALG00000002372	RBM15B	RNA binding motif protein 15B	3.68664	2.93617	3.5862	3.76849	3.25577	3.28229	3.63048	3.14484	3.23031	2.94009	3.21036	3.17403	4.06723	2.93269	3.1093	3.16448	3.26398	3.08883
ENSGALG00000002374	SLC9A9	solute carrier family 9 (sodium/hydrogen exchanger), member 9	1.87203	1.12697	0.948684	1.29103	0.857717	0.909862	1.11759	0.900221	0.757802	1.9938	1.29375	0.826239	0.958289	1.23578	0.906103	0.677487	1.10946	0.922324
ENSGALG00000002375	notch1	Notch homolog 1, translocation-associated (Drosophila)	1.97919	2.17016	0.844153	2.31405	2.16299	2.447	1.23037	2.53802	2.3201	1.05581	1.58917	1.32036	1.86447	1.06167	1.71118	2.19965	2.17998	2.41609
ENSGALG00000002377	eno1	enolase 1, (alpha)	8.7878	9.52962	8.91481	8.63331	9.2433	9.07306	8.87904	8.8345	9.45592	9.23081	8.84821	9.09905	9.20706	8.86756	9.747	9.39055	9.28498	9.30157
ENSGALG00000002379	mrps17	mitochondrial ribosomal protein S17	6.1519	6.27043	6.37289	5.86405	6.32856	6.23353	6.0056	6.4474	5.97267	6.51084	6.65092	6.3269	5.98166	6.57529	6.40741	6.22785	5.80869	5.82726
ENSGALG00000002383			1.67573	0.158227	0.417596	0.897664	0.0892534	0.166218	2.13488	1.45809	0	0.599441	0.494867	0.929543	0.906103	0.266907	0.379077	0.0730788	2.76054	0.266116
ENSGALG00000002384	OSGEPL1	O-sialoglycoprotein endopeptidase-like 1	3.33938	3.86635	2.98961	2.25703	2.65723	2.51577	2.37419	2.77559	3.18331	3.06569	3.64674	3.06663	3.74141	4.089	3.06339	3.16356	2.00008	3.14592
ENSGALG00000002386	TMEM8B	chromosome 9 open reading frame 127	0.655546	0.594758	1.4595	0.792292	0.59874	0.903382	1.20765	0.688446	0.970714	0.601792	1.30471	0.610754	1.67573	0.819939	0.819055	0.778921	1.15791	1.01147
ENSGALG00000002388	Gbas	glioblastoma amplified sequence	6.92054	8.18579	7.87529	7.2383	8.24633	8.12625	7.36596	7.39813	7.94485	8.12625	8.17395	8.0128	7.57427	8.32509	8.13262	8.30422	7.45614	7.83998
ENSGALG00000002389	ITGB4	integrin, beta 4	0.298245	0.138786	0.0823647	0.159656	0.190009	0.145786	0.0387947	0.135946	0.0987279	0.13178	0.124003	0.0724427	0.0781079	0.119713	0.207626	0.243492	0.160047	0.164774
ENSGALG00000002390	CA6	carbonic anhydrase VI	0	0	0	0	0	0	0	0	0	0.100123	0	0.0538231	0	0	0	0	0	0
ENSGALG00000002392	MPP3	similar to human homolog of Drosophila lethal discs large 1; Method: conceptual translation supplied by author; membrane protein, palmitoylated 3 (MAGUK p55 subfamily member 3)	0.503814	0.738208	0.712401	0.705105	0.859529	0.462746	0.657772	0.314993	0.343124	0.525635	0.553386	0.297981	0.259247	0.845038	0.659498	0.888872	0.423617	0.375917
ENSGALG00000002393	TFAP2E	transcription factor AP-2 epsilon (activating enhancer binding protein 2 epsilon)	0	0	0.121364	0	0	0	0	0	0	0.0620605	0	0	0	0	0	0.0624356	0	0
ENSGALG00000002394			3.77739	2.96222	3.39154	4.03986	3.31739	3.43062	3.72743	3.56898	3.10567	3.23811	3.55413	3.37108	4.07167	3.12891	3.44672	3.09642	3.20841	3.13864
ENSGALG00000002395			0	0	0	0	0.170201	0	0	0	0	0.0405401	0.0784802	0.0429878	0	0.0826703	0.0429878	0	0	0
ENSGALG00000002397			4.13977	2.51697	3.34775	1.96507	2.97549	2.89093	2.3946	2.37281	1.63659	2.42497	3.27744	3.22087	2.72986	1.96001	2.54127	1.65089	2.4604	1.78045
ENSGALG00000002398	Vprbp	Vpr (HIV-1) binding protein	3.31069	3.2609	2.63983	2.66148	3.17593	2.9569	2.66335	3.2057	3.15598	3.0068	3.43571	3.26951	2.52839	3.14654	3.02348	2.97549	3.01307	2.99443
ENSGALG00000002399			3.37679	3.69267	3.9782	3.60079	3.73415	3.39573	3.93858	3.41465	3.47918	3.76849	3.55693	3.42307	3.64623	4.12055	3.39035	3.46604	3.46604	3.36174
ENSGALG00000002402	Asnsd1	asparagine synthetase domain containing 1	4.54123	4.06436	3.82709	4.26672	3.8316	3.8641	4.42821	3.49278	3.61527	4.04506	4.22372	4.27886	3.49916	4.22049	3.93668	3.64415	3.65887	3.21883
ENSGALG00000002403	ULK1	unc-51-like kinase 1 (C. elegans)	2.76106	3.55413	3.45284	3.16682	3.64068	3.79562	2.62481	3.31786	3.84549	2.96267	2.51057	2.39302	3.4051	2.54316	2.96507	4.42888	3.29258	3.99615
ENSGALG00000002407	HYDIN	hydrocephalus inducing homolog (mouse)	0.0166224	0.151284	0.143096	0.0381172	0.0547356	0.0833112	0.026419	0.0398628	0.112547	0.0688789	0.0901781	0.0213523	0.0947604	0.0470215	0.0391124	0.0587324	0.0535281	0.12049
ENSGALG00000002408	Ncdn	neurochondrin	2.60562	1.55117	2.51791	2.43096	1.93949	1.65218	2.80076	1.80531	1.87726	2.08372	1.73847	1.84901	2.64818	2.33614	1.76969	1.96507	1.81299	1.98784
ENSGALG00000002412			2.19585	1.71895	2.66335	2.67803	2.2545	2.43096	2.09271	2.0534	1.8821	2.04503	2.55502	2.08613	3.25728	2.238	2.56363	1.86504	2.44386	1.86447
ENSGALG00000002413	Celf4	bruno-like 4, RNA binding protein (Drosophila)	0	0	0	0	0	0	0	0	0	0	0	0	0	0	0	0	0	0
ENSGALG00000002414	TSPAN14	tetraspanin 14	2.58424	2.58286	1.88248	2.18744	2.16958	2.4899	2.87946	2.33052	2.17116	1.5577	1.3523	2.31714	1.67945	1.71948	1.82793	2.33013	2.37029	2.0441
ENSGALG00000002415	Sap30bp	SAP30 binding protein	2.21152	2.51314	2.53665	2.41749	2.13048	1.96756	2.08024	1.94339	1.8598	2.41372	2.30843	2.27837	2.00907	2.25703	2.02185	2.27881	2.19675	2.05136
ENSGALG00000002417	LOC769292	hypothetical protein LOC769292	4.33396	3.59002	4.80629	4.54856	4.13028	4.10519	4.73581	4.15371	4.33515	4.16629	4.10768	3.89946	5.07093	4.53516	4.24814	4.29637	4.08829	4.4433
ENSGALG00000002419	LOC426890	similar to KIAA1328 protein	0.571973	0.495624	0.915857	0.681596	0.995489	0.644357	0.74715	0.500323	1.1976	0.673014	0.841243	0.841243	0.691035	0.730498	0.563617	0.556025	1.23726	1.13286
ENSGALG00000002420	egfl7	EGF-like-domain, multiple 7	4.87854	4.877	3.50318	4.66627	4.87532	4.61936	3.63881	4.58842	4.7175	4.62756	4.8188	4.12782	4.9062	4.88454	4.6887	4.8987	4.64091	4.75437
ENSGALG00000002421	C10orf58	chromosome 10 open reading frame 58	6.51084	6.84478	6.68438	5.98166	6.47416	6.60676	6.23353	5.91041	6.02619	6.73709	6.91139	6.53075	6.79236	7.07715	6.55055	6.57055	6.35174	6.17781
ENSGALG00000002422	CCDC78	coiled-coil domain containing 78	0	0	0	0	0	0	0	0	0	0	0	0	0	0	0	0	0	0
ENSGALG00000002424			0.676711	0.790185	0.739459	0.832274	0.755593	0.860487	0.864255	1.01685	0.913551	0.689505	0.605343	0.631604	0.470705	0.756052	0.569018	1.23578	0.995489	0.808918
ENSGALG00000002426	Exosc3	exosome component 3	3.34251	3.30334	3.86303	3.63666	2.8843	3.01214	3.14763	3.06339	3.01404	3.30487	3.40834	3.34775	3.86466	3.24809	3.35135	3.23903	3.03612	2.80495
ENSGALG00000002427	LOC770371	hypothetical protein LOC770371	0.419464	1.59313	1.21803	1.3901	1.6118	1.82563	1.20661	1.5651	1.3876	2.24189	2.08743	2.2587	1.37883	2.17116	2.20446	1.71648	0.94466	1.48857
ENSGALG00000002428	ZP2	zona pellucida glycoprotein 2 (sperm receptor)	0	0	0	0	0.0497644	0.0488886	0	0	0	0	0	0	0	0	0	0	0.0284988	0
ENSGALG00000002430	SMN	survival motor neuron	5.21495	5.48692	5.22397	5.17061	5.4646	5.47238	5.04554	5.49322	5.60754	5.64717	5.72012	5.36307	4.9667	5.5445	5.59993	5.45068	5.71743	5.56629
ENSGALG00000002431			2.70378	5.27305	3.62699	1.91933	4.95886	5.56629	1.62302	3.93137	4.08198	5.0482	4.59376	2.28926	3.5331	3.58032	5.02524	4.04845	3.78737	4.77971
ENSGALG00000002432	DYDC1	DPY30 domain containing 1	0	0	0	0	0	0	0	0	0	0	0	0	0	0	0	0	0	0
ENSGALG00000002433	ORMDL1; SLC40A1	ORM1-like 1 (S. cerevisiae); solute carrier family 40 (iron-regulated transporter), member 1	4.20254	4.48295	2.92394	3.97284	4.07852	4.00356	4.05833	4.75159	4.20254	3.85058	3.45284	2.93914	2.87946	3.21665	4.23161	4.14814	4.15561	4.29324
ENSGALG00000002435	Duox2	dual oxidase 2	0.0118584	0.0287458	0	0	0	0	0.0306247	0.0234781	0	0.0224582	0	0.0229112	0	0	0.0358803	0	0	0.0180479
ENSGALG00000002436			0	0	0	0	0	0	0	0	0	0	0	0	0	0	0	0	0	0
ENSGALG00000002437	Fam69b	family with sequence similarity 69, member B	1.75924	2.03177	2.63771	2.56528	1.67176	1.70529	1.54816	2.18847	1.33525	1.67945	1.90358	1.78598	2.23196	1.16168	1.55577	1.59455	1.90459	1.42032
ENSGALG00000002439	BDP1	B double prime 1, subunit of RNA polymerase III transcription initiation factor IIIB	0.320416	0.331544	0.0883282	0.0623532	0.448926	0.391283	0.383144	0.148107	0.372457	0	0.0740501	0.180261	0	0.288304	0.345453	0.30618	0.260496	0.276435
ENSGALG00000002442	ANKS4B	ankyrin repeat and sterile alpha motif domain containing 4B	0.0283624	0.0556642	0	0.123691	0.0626431	0	0	0.0840521	0	0.0437134	0.0858316	0.0452718	0	0.0912754	0	0.0505476	0.083565	0.125416
ENSGALG00000002443	FBXL16	F-box and leucine-rich repeat protein 16	0	0	0	0	0	0	0	0	0	0.10405	0	0.0548296	0.270184	0	0	0	0	0
ENSGALG00000002444	LOC770251	similar to Myo15b protein	0.332456	0.452279	0.435363	0.451115	0.457164	0.43279	0.579194	0.221217	0.359277	0.358356	0.339533	0.386486	0.342781	0.901088	0.387347	0.493259	0.334621	0.328345
ENSGALG00000002445	KIAA0319L	KIAA0319-like	5.2189	4.71841	4.55695	5.59779	4.60715	4.94839	5.31568	5.24599	4.83141	4.10276	4.21222	4.86546	4.37428	3.79562	4.22507	5.09312	4.59907	4.97993
ENSGALG00000002447	Ctnna1	catenin (cadherin-associated protein), alpha 1, 102kDa	6.31892	6.80868	6.17071	6.856	6.62481	6.66151	5.97715	6.82394	6.7703	6.30277	6.22971	6.19579	6.34213	5.64717	6.56017	6.856	6.49395	6.66408
ENSGALG00000002448	cct6a	chaperonin containing TCP1, subunit 6A (zeta 1)	6.26301	6.26148	5.99481	5.46214	6.0705	6.02619	5.3599	5.88967	5.72137	6.02619	5.89878	6.03892	5.48168	5.2197	5.83884	5.96291	6.38884	5.69428
ENSGALG00000002449			0.0790984	0	0	0	0	0	0	0	0	0	0	0	0	0	0	0	0	0
ENSGALG00000002450	WDR24	WD repeat domain 24	2.81447	1.74918	3.44455	3.37211	2.51436	2.42846	3.16982	2.66583	2.31349	2.88001	3.2619	3.65303	4.09667	2.66205	2.64986	2.31405	2.40752	2.35354
ENSGALG00000002451	KCNT2	potassium channel, subfamily T, member 2	0.0865135	0.21914	0.061429	0.0638368	0.112547	0.426289	0.033296	0.239255	0.0861962	0.257892	0.0533466	0.0848355	0	0	0.0413961	0.155296	0.0779727	0.117323
ENSGALG00000002452	AQP3	aquaporin 3 (Gill blood group)	2.54361	1.00205	0.585497	2.03348	1.48714	0.894211	3.7037	2.56122	1.85049	1.21487	1.55021	1.23075	1.61572	1.98141	2.73597	1.07061	3.37503	2.09111
ENSGALG00000002453			0.15594	0.0788087	0.248415	0.259247	0.205002	0.203109	0.304194	0.290198	0.189541	0.164774	0.301081	0.0291239	0.122466	0.254382	0.165834	0.11175	0.0613235	0.121518
ENSGALG00000002454			1.58028	0.119181	0.210763	0.392157	0.27273	0.378524	0.248195	0	0.135589	0.0988588	0	0.107519	0	0	0.103927	0	0.0976134	0.0963017
ENSGALG00000002455			0.848217	0.0991014	0.3569	2.23988	0.222154	0.210763	1.07259	1.59881	1.77984	0.254638	0.454995	0	0.432163	0.744196	0.278247	0.600127	0.243763	1.98061
ENSGALG00000002457	SIL1	SIL1 homolog, endoplasmic reticulum chaperone (S. cerevisiae)	3.08031	3.46262	3.8734	3.54401	2.75616	3.64415	2.97788	3.54228	3.87952	3.71514	3.75017	3.4131	3.69846	3.10724	3.46327	3.73902	2.54177	3.57762
ENSGALG00000002458	VAC14	Vac14 homolog (S. cerevisiae)	2.75854	1.81497	2.73642	2.89178	2.34269	2.39302	2.37079	2.00374	2.06643	2.39664	2.46342	2.25703	3.4184	2.49893	2.53839	1.97919	2.53922	2.11145
ENSGALG00000002459	LOC427574	hypothetical protein LOC770732; hypothetical LOC427574	0.0914746	0.13913	0	0.453301	0.700097	0.430086	0.139846	0.112132	0	0.115079	0	0.132105	1.03812	0	0	0.39927	0.111867	0.584389
ENSGALG00000002460	WDR75	WD repeat domain 75	3.37999	3.64022	3.52936	3.61811	3.50261	3.66578	3.79832	3.38716	3.1036	3.58739	3.63617	3.48433	3.40448	3.82894	3.48187	3.37503	3.65993	3.04376
ENSGALG00000002461	MMP17	matrix metallopeptidase 17 (membrane-inserted)	0.470705	0.410749	1.38168	0.160047	0.504762	0.234663	0.0515414	0.105421	0.39312	1.67018	0.480022	0.365478	1.73182	0.447387	1.37699	0.640068	0.874238	0.540509
ENSGALG00000002462	SEC11A	SEC11 homolog A (S. cerevisiae)	5.38354	5.22096	5.20406	5.18177	5.12784	5.20613	4.91067	5.34567	5.14104	5.46678	5.08553	5.4517	4.94088	4.97801	5.14809	5.15972	5.14489	4.87055
ENSGALG00000002463	sumf2	sulfatase modifying factor 2	3.95378	2.76586	3.64131	3.91819	3.26644	1.98895	3.44455	2.97888	2.22776	3.86763	3.6779	3.36942	2.83141	2.96507	2.95803	2.16759	2.54361	1.98444
ENSGALG00000002466	SLC2A5	solute carrier family 2 (facilitated glucose/fructose transporter), member 5	1.23075	0.337402	0.348917	1.19913	0.236212	0.377852	0.622925	0.636669	0.340084	0.492553	0.557408	0.703015	0.487546	0.328345	0.326128	0.236438	0.443231	0.398205
ENSGALG00000002467	LOC415679	similar to hypothetical protein BC002770	0.488734	0.868268	0.57843	1.00246	0.798832	1.01195	0.413082	1.00845	1.33975	0.65983	0.94552	0.855157	1.9419	0.75694	0.621463	1.21487	1.31541	1.39955
ENSGALG00000002469	Cdc73	cell division cycle 73, Paf1/RNA polymerase II complex component, homolog (S. cerevisiae)	3.56898	3.79046	3.8492	3.81258	3.7358	3.79622	4.30618	3.56275	4.01289	3.81744	3.5124	4.06487	3.26398	4.51554	3.88186	3.77022	3.86303	3.64857
ENSGALG00000002470	Cyp27a1	cytochrome P450, family 27, subfamily A, polypeptide 1	3.63164	3.98053	4.66392	5.62468	3.89885	3.78097	4.97801	4.28981	4.54123	4.05604	4.10455	3.8928	5.65801	4.12366	4.09205	4.51432	3.98575	4.55541
ENSGALG00000002471	ZNF592	zinc finger protein 592	1.89599	2.61391	1.97919	1.83415	2.43941	2.65197	1.58481	2.38109	2.1235	2.32864	2.23005	2.20716	1.55067	2.0847	2.38608	2.5824	2.26203	2.01323
ENSGALG00000002473	GPR157	G protein-coupled receptor 157	4.73416	4.06025	3.86996	4.92908	3.19471	3.81874	5.59321	5.15471	4.43241	3.54121	3.94566	3.58098	4.43986	3.8413	4.03217	3.50759	5.06318	4.21861
ENSGALG00000002475	MALT1	mucosa associated lymphoid tissue lymphoma translocation gene 1	2.89493	1.43915	2.25086	2.19325	2.31858	2.87946	2.48499	3.2578	2.17477	2.07601	1.5123	2.73444	1.6355	1.37147	2.57589	1.94909	2.62441	2.34767
ENSGALG00000002477	B3galt2	UDP-Gal:betaGlcNAc beta 1,3-galactosyltransferase, polypeptide 2	2.54826	1.12371	1.31743	1.69185	1.43915	1.00988	1.81253	2.35933	0.563617	0.55234	0.808918	2.30482	1.33159	0.698846	1.51589	1.75051	0.402501	0.623312
ENSGALG00000002478	MATR3	matrin 3	5.78028	6.04336	5.25266	5.25578	5.96544	6.11256	5.48692	5.8568	5.59894	5.79539	5.72883	5.70642	4.69665	6.20692	5.7114	5.86706	5.72012	5.50025
ENSGALG00000002479	mat1a	methionine adenosyltransferase I, alpha	1.16619	1.13535	1.34773	1.14907	0.960631	1.12645	1.98737	1.51196	0.748001	1.43697	1.27925	2.24081	0.490235	0.995489	1.0104	1.16865	1.31009	0.905672
ENSGALG00000002480	ALPK3	alpha-kinase 3	5.2675	5.66226	6.31892	5.53484	5.8835	6.39075	5.84074	6.42753	5.98427	5.20068	5.40432	5.74305	5.68374	4.6178	5.52842	5.97573	6.56657	6.22037
ENSGALG00000002484	CRYM	crystallin, mu	1.18201	1.25362	1.95539	1.02711	1.38863	1.41549	0.793067	0.824913	1.81253	2.43201	1.57015	1.45751	2.77097	1.7873	2.19585	1.7025	1.46815	1.6001
ENSGALG00000002485	phkg1	phosphorylase kinase, gamma 1 (muscle)	5.80573	6.26301	6.73709	6.40521	6.15342	5.96151	5.92582	5.80321	6.05957	6.4849	6.51744	6.12583	6.82394	6.31663	6.32856	5.96544	6.0958	6.00404
ENSGALG00000002486	RNF123	ring finger protein 123	2.96561	3.47053	3.67849	3.81351	3.47544	3.59755	2.97689	3.42012	3.57316	2.91348	3.12536	3.0459	4.26819	2.2882	3.12536	3.44519	3.65833	3.70612
ENSGALG00000002487	sfrs8	splicing factor, arginine/serine-rich 8 (suppressor-of-white-apricot homolog, Drosophila)	3.28956	3.36442	2.96312	3.11378	3.63048	3.44831	2.90207	3.38055	3.31739	3.36535	3.33532	3.47399	2.45002	3.80088	3.44203	3.45095	2.96711	2.91542
ENSGALG00000002488	Paip2	poly(A) binding protein interacting protein 2	7.55197	7.99518	7.53444	7.37373	7.82217	7.66986	7.49019	7.91494	7.76812	7.65657	7.77285	7.68031	7.2383	7.95083	7.88749	7.78861	7.56112	7.66986
ENSGALG00000002489	KIAA0649	KIAA0649	0.79064	1.50664	0.859529	1.02934	0.893798	1.24902	0.979283	1.43301	0.95695	1.00554	0.894651	0.908458	0.513422	0.819474	1.07545	0.988481	0.976005	1.02889
ENSGALG00000002490	Uqcrc2	ubiquinol-cytochrome c reductase core protein II	7.76812	8.67662	8.59235	7.91494	8.8595	8.57688	7.77285	8.21151	8.43454	8.48384	8.46803	8.7878	8.43454	7.83357	8.59235	8.95315	8.60215	8.44258
ENSGALG00000002492	H6pd	hexose-6-phosphate dehydrogenase (glucose 1-dehydrogenase)	0.41538	0.589368	0.504132	0.658997	0.7527	0.644002	0.703394	0.865415	0.827066	0.499232	0.502752	0.153093	0.426943	0.315378	0.373411	0.985124	0.859017	0.724262
ENSGALG00000002493	LOC423629	hypothetical gene supported by CR353074; CR353078	0.127962	0	0	0.117964	0.114415	0	0	0	0	0	0.147242	0.19276	0	0	0.183818	0	0	0
ENSGALG00000002495	Chchd2	coiled-coil-helix-coiled-coil-helix domain containing 2	10.3062	10.7807	11.0215	10.8082	10.3931	10.9936	10.7807	10.7807	10.6614	10.6879	10.8082	10.7047	11.6064	10.7567	10.7567	11.1212	10.7567	10.7807
ENSGALG00000002496	LL	lung lectin	0	0	0	0	0	0	0	0	0	0	0	0	0	0	0	0	0	0
ENSGALG00000002497	RHOT2	ras homolog gene family, member T2	2.85746	3.11913	3.47777	3.95176	3.52796	3.29013	3.31739	3.83711	3.20783	2.77598	3.34775	3.23031	4.0023	2.6444	3.16982	3.29564	3.48863	3.27378
ENSGALG00000002499	Zmym4	zinc finger, MYM-type 4	1.40746	1.76969	1.1454	1.51688	1.72401	1.68836	1.25734	1.852	1.97069	1.47709	1.41099	1.73906	0.996886	1.16814	1.4991	1.47759	2.06593	1.6118
ENSGALG00000002500	gmppb	GDP-mannose pyrophosphorylase B	3.61811	3.96995	4.86292	3.62879	4.09619	4.16629	4.13855	3.48023	4.38079	4.5077	4.29779	4.38547	5.4794	4.24314	4.31421	4.39306	4.3617	4.35609
ENSGALG00000002501	vkorc1l1	vitamin K epoxide reductase complex, subunit 1-like 1	2.72759	2.15358	2.61242	1.9685	2.12053	1.92603	3.00871	2.05188	2.75756	2.54223	2.74851	2.10214	2.51488	2.90658	2.34425	2.0938	2.74268	2.72802
ENSGALG00000002503	SFTPA1	surfactant, pulmonary-associated protein A1	0.143429	0	0	0	0	0	0	0	0	0.0892534	0	0	0	0	0	0	0	0
ENSGALG00000002504	Trove2	TROVE domain family, member 2	0.819474	0.955875	0.752128	0.685904	0.508182	0.819939	0.978475	0.687976	0.730038	0.649127	0.736343	0.484343	0.898021	0.804837	0.60889	0.692671	1.00845	0.924188
ENSGALG00000002505			0.940859	0.862888	1.06873	0.521844	1.52182	0.902909	1.62096	0.845907	0.950618	0.789252	0.709981	1.09461	1.23726	0.70674	0.682271	1.37147	1.4051	0.941931
ENSGALG00000002506	SPSB1	splA/ryanodine receptor domain and SOCS box containing 1	3.86823	4.31667	3.56011	3.70911	3.83711	4.06196	4.00736	3.82348	4.27818	4.58538	4.39882	4.03425	4.07059	4.34012	3.93459	4.31589	4.74688	4.16767
ENSGALG00000002507	Mbl2	mannose-binding lectin (protein C) 2, soluble	0.0352734	0	0.448456	0	0	0.074683	0	0	0	0	0.187347	0.118521	0	0	0.109672	0.062719	0	0
ENSGALG00000002509	Col5a2	collagen, type V, alpha 2	1.75266	2.87183	2.14177	1.64472	2.35196	2.59563	2.3984	1.95458	2.44039	3.46104	2.42757	2.53288	2.85409	2.68649	2.97093	2.95565	2.91738	2.52368
ENSGALG00000002510			3.32222	3.01536	3.58794	3.99086	3.19413	3.19722	3.05161	2.99078	3.22044	2.96166	3.35403	3.06375	4.28923	3.19304	3.25475	3.06967	2.87134	3.27321
ENSGALG00000002511	Sycp1	synaptonemal complex protein 1	0	0.055038	0	0	0	0	0	0	0	0	0	0.0264808	0.0926075	0	0	0	0	0
ENSGALG00000002513	Slc23a1	solute carrier family 23 (nucleobase transporters), member 1	0	0.176777	0.203522	0	0.532976	0.113804	0.0640885	0.331239	0.256886	0.0508221	0.0971673	0	0.802984	0.107109	0.274255	0.325828	0.0434517	0.0892534
ENSGALG00000002514	sfpq	splicing factor proline/glutamine-rich (polypyrimidine tract binding protein associated)	5.06227	5.01435	4.56681	4.26461	4.62291	4.87854	3.82709	4.5438	4.41003	4.77393	4.51229	4.52002	4.27818	4.15003	4.60584	4.80048	4.65319	4.4837
ENSGALG00000002515	OLFM1	olfactomedin 1	2.79698	4.44951	2.80451	3.5793	2.64128	2.74891	3.27231	2.48793	3.18119	4.53895	2.23387	4.35683	2.93722	2.49079	2.59042	3.53902	4.31999	2.61104
ENSGALG00000002517			4.79907	3.70742	4.73493	5.33295	3.98908	4.54932	4.57667	4.56465	3.83969	4.75085	4.48809	4.24675	5.10696	4.94657	4.3892	4.28493	3.55894	4.61065
ENSGALG00000002518			0.0936188	0	0	0	0	0	0	0	0	0	0	0	0	0	0	0	0	0
ENSGALG00000002519	SLC25A33	solute carrier family 25, member 33	4.58985	3.50261	3.94916	3.1725	2.98656	2.79932	5.99764	3.51572	3.49122	3.4051	3.15923	3.58277	3.59911	3.13087	2.70164	3.28744	4.02936	3.51345
ENSGALG00000002521	UBE1L	ubiquitin-activating enzyme E1-like	2.81212	1.868	2.22578	2.58622	2.01227	1.97425	2.4457	2.44649	1.9763	2.31443	2.41071	2.09615	3.03978	2.58516	2.19918	2.29075	2.46695	2.24325
ENSGALG00000002522	SLC28A2	solute carrier family 28 (sodium-coupled nucleoside transporter), member 2	4.72957	4.79007	5.84598	4.78535	5.06396	5.54966	5.04489	5.2998	4.98598	4.79736	5.0822	5.2515	5.36406	4.5982	5.1221	4.99747	5.53762	5.21594
ENSGALG00000002523	creb3	cAMP responsive element binding protein 3	4.09667	3.4897	4.023	4.15951	3.6056	3.27913	4.35486	3.89885	3.36075	2.92115	3.21443	3.66289	4.9754	3.4478	3.39644	3.44146	3.56556	3.42841
ENSGALG00000002524	UCHL5	ubiquitin carboxyl-terminal hydrolase L5	4.67328	4.94657	5.27957	4.83791	5.02614	4.82172	4.4837	4.53064	4.65693	5.0914	5.31568	4.93574	4.72896	5.53087	4.83946	4.68795	4.5759	4.66063
ENSGALG00000002525	RASGEF1A	RasGEF domain family, member 1A	1.12222	1.03812	0.600916	0.462746	1.36232	0.866431	0.317146	0.655033	0.739039	0.644357	0.833585	0.583671	0.57813	1.16365	0.805225	0.592651	0.808114	0.906995
ENSGALG00000002526	DLGAP3	discs, large (Drosophila) homolog-associated protein 3	4.65546	4.41219	5.21594	5.0914	4.18704	4.37826	5.08888	4.47162	4.31499	4.59907	5.06732	4.26394	5.87004	5.73989	4.59062	4.64149	4.45815	4.32332
ENSGALG00000002527	TMEM201	transmembrane protein 201	0.730038	1.27146	1.1486	0.734345	1.28402	1.6239	1.372	1.66428	0.987492	0.926403	0.668117	0.741529	0.951983	0.860487	1.0075	1.55438	2.2659	1.21913
ENSGALG00000002528	Dnajc18	DnaJ (Hsp40) homolog, subfamily C, member 18	6.35174	6.56465	6.25385	6.18444	6.41462	6.35906	6.14886	6.51296	6.41217	6.39677	6.74872	6.35712	6.26148	6.59008	6.53712	6.45323	6.33488	6.10977
ENSGALG00000002529	LOC769988	similar to Methylcrotonoyl-Coenzyme A carboxylase 2 (beta)	5.65562	6.52662	6.2181	5.17594	6.38711	6.5197	5.63107	6.00404	6.69541	6.68707	6.42753	6.51744	5.79279	6.36905	6.31052	6.69541	6.14886	6.45701
ENSGALG00000002531			4.43241	4.52471	3.89232	4.22184	4.31939	4.48662	3.26702	4.53678	4.3593	4.19386	4.05426	4.29128	3.7652	2.93722	4.26332	4.24936	4.62756	4.31077
ENSGALG00000002532	gja4	gap junction protein, alpha 4, 37kDa	4.92555	5.50956	5.3946	5.54078	5.02028	5.30484	5.31073	5.0152	4.22315	4.8179	4.52471	4.43658	6.28373	5.5856	4.48295	5.25266	5.11727	4.32195
ENSGALG00000002535	WDR90	WD repeat domain 90	1.23848	2.06767	2.09615	1.32779	2.66753	1.9689	1.26008	2.19126	2.00322	1.37147	2.40927	2.13146	1.34582	1.40694	2.13194	2.69482	2.52705	2.42008
ENSGALG00000002536	stx2	syntaxin 2	4.09829	4.30555	4.29923	3.65241	4.33871	4.23635	4.00277	4.27205	4.29637	4.28217	4.28805	4.46181	3.59002	4.40939	4.39176	4.31268	4.03217	4.20629
ENSGALG00000002538	SHF	Src homology 2 domain containing F	3.56325	3.62699	4.78051	3.35183	3.8928	4.0667	3.86635	4.49093	3.92031	2.6596	3.08486	3.91157	4.56465	2.85298	3.45883	4.06935	3.90971	3.98575
ENSGALG00000002539	KCNN2	potassium intermediate/small conductance calcium-activated channel, subfamily N, member 2; similar to calcium-activated potassium channel SK3	0.79146	1.02976	1.2486	1.24516	1.20021	1.37931	1.42328	1.02566	1.49515	1.43429	1.33297	0.776917	1.53309	2.10472	1.58964	1.15883	1.15636	1.41447
ENSGALG00000002540	RGS2	regulator of G-protein signaling 2, 24kDa	7.60032	5.70521	4.1368	6.4811	3.6226	3.62547	6.23156	5.62353	4.80299	4.41622	3.75942	3.44391	4.64521	3.97614	4.67855	4.70261	3.48023	4.67939
ENSGALG00000002541			2.91438	3.38817	4.19272	2.88906	3.22087	3.79214	2.81212	3.10512	3.52504	4.0256	3.32044	4.12108	4.03425	3.74026	4.21103	3.70864	3.23714	3.79214
ENSGALG00000002542	GUSB	glucuronidase, beta	3.28132	2.90893	3.13041	3.56114	2.37419	2.89386	3.11046	3.55113	2.51488	3.20208	2.69003	3.33429	3.43937	2.5017	2.89178	3.22223	3.79046	2.56409
ENSGALG00000002543	csgalnact2	chondroitin sulfate N-acetylgalactosaminyltransferase 2	2.13581	2.07186	1.99905	1.76278	1.81855	2.08972	2.09899	1.95853	2.04998	2.06643	1.74203	2.00907	1.58241	2.06309	2.2234	2.23058	1.87537	1.85295
ENSGALG00000002544	PCDH12	protocadherin 12	1.75982	1.10887	1.04227	1.23809	1.57177	1.87881	1.40599	1.25362	1.16918	1.15182	1.26515	0.925966	1.78598	0.945127	1.06032	1.48281	1.26562	1.36372
ENSGALG00000002546	Col5a1	collagen, type V, alpha 1	0.299714	1.37307	0.826239	0.475162	1.02711	1.53585	0.424088	0.751592	1.04412	1.55021	0.773345	1.11577	1.69862	0.87648	1.22943	1.32457	1.4374	0.989698
ENSGALG00000002547			0	0	0	0	0	0	0	0	0	0	0	0	0	0	0	0	0	0
ENSGALG00000002548	TLN1	talin 1	4.70104	4.65086	4.39749	5.54847	4.96757	4.99843	4.81953	5.29384	5.1418	3.97118	4.15003	4.87055	5.56105	3.5639	4.47457	4.65826	5.54596	5.64344
ENSGALG00000002549	RGS1	regulator of G-protein signalling 1	5.87004	3.20783	2.62874	5.01167	2.19735	1.89291	5.59543	2.42991	3.54276	3.52393	1.93046	1.20077	2.68758	2.16898	2.3021	1.60832	0.499232	2.9012
ENSGALG00000002550	Tshb	thyroid stimulating hormone, beta	0	0	0.504485	0	0	0	0	0	0	0	0	0	0	0	0	0	0	0
ENSGALG00000002551	TTC18	tetratricopeptide repeat domain 18	1.22433	2.32864	3.52796	2.07744	2.69096	2.165	1.09692	1.80484	2.57681	2.5671	2.41749	2.56313	3.12582	1.70199	2.62178	2.73823	2.41571	2.60879
ENSGALG00000002552	COL3A1	collagen, type III, alpha 1	2.47056	4.93258	3.21728	2.77134	3.7691	4.88723	3.42841	3.76679	4.19463	5.20943	2.98444	4.40426	4.78613	2.17659	4.56681	4.77151	5.18342	4.76163
ENSGALG00000002553	PCDH1	protocadherin 1	1.95674	1.40351	1.03634	2.61969	2.12856	2.09861	1.8846	2.72588	1.62494	1.24256	1.6001	1.28666	2.17915	1.2442	1.65691	2.1564	2.38066	1.6898
ENSGALG00000002554	Tspan2	tetraspanin 2	2.21794	2.26551	2.92789	1.8223	2.55888	2.72802	2.61612	3.11866	3.09934	2.16193	1.9985	2.65283	2.43201	1.78497	1.66961	2.61154	2.4081	3.08688
ENSGALG00000002555	RET	ret proto-oncogene	0.0135347	0	0.0561108	0.0720885	0.035725	0	0	0	0	0.0206002	0.0568165	0.0487812	0	0	0.0453642	0	0	0.0426378
ENSGALG00000002556	NGFB	nerve growth factor, beta polypeptide	1.15458	1.05117	1.21358	0.862172	1.51061	1.37147	1.29103	1.30137	1.49094	2.34473	2.24276	1.34071	1.23457	1.77083	1.48907	1.13057	1.3892	1.80226
ENSGALG00000002557	GPR133	G protein-coupled receptor 133	1.12125	1.11577	0.407006	1.06635	0.87695	1.03892	1.00683	1.48241	1.25274	1.56598	0.938034	0.609987	0.63003	0.17096	1.31638	0.617585	1.23223	1.56265
ENSGALG00000002558	ASL1	argininosuccinate lyase	0.812921	0.0642155	0.334049	0.410749	0.0730788	0.199401	0.325828	0.203767	0.285209	0.377852	0.276951	0.391283	0.726296	0.101379	0.236665	0.0593038	0.741993	0.262493
ENSGALG00000002559			2.404	1.50595	1.29468	1.78405	1.95853	2.01876	1.18766	1.55722	1.10026	2.14431	1.96363	1.50293	1.91887	1.16918	1.71423	1.09272	1.1366	1.50071
ENSGALG00000002560	OR12D2	olfactory receptor, family 12, subfamily D, member 2	0	0	0	0	0	0	0	0	0	0	0	0	0	0	0	0	0	0
ENSGALG00000002561	FANCE	Fanconi anemia, complementation group E	0.606097	0.541137	0.525979	0.353538	1.23263	1.24335	0.828299	0.655958	0.470705	0.855157	0.887658	0.619926	1.34215	1.10648	1.03724	0.542009	0.246165	0.501819
ENSGALG00000002562			2.61772	2.60609	1.54473	3.36843	3.21785	3.53465	2.18896	3.32907	2.5375	1.8223	2.3156	2.01133	3.31023	1.91436	2.63397	3.17641	2.89246	2.6227
ENSGALG00000002563			12.0009	12.7813	12.2792	11.3307	12.598	12.0949	11.0943	12.0949	12.4926	12.4926	12.4926	12.0949	11.4072	11.7017	12.598	12.693	12.598	12.4926
ENSGALG00000002564	RGS4	regulator of G-protein signaling 4	2.67911	4.22256	2.50322	3.34882	4.10768	4.01238	2.43792	3.59851	3.71681	3.7358	3.43621	3.53032	3.80911	2.89042	3.28284	4.65478	3.64966	3.40566
ENSGALG00000002567			0	0	0	0	0	0	0	0	0	0	0	0	0	0	0	0	0	0
ENSGALG00000002569	RANP1	RAN, member RAS oncogene family pseudogene 1	7.42067	7.14562	7.13078	7.14945	7.03944	7.08882	7.19745	7.02677	6.77601	7.32183	7.09171	7.05461	7.08293	7.27186	7.08882	6.92397	7.11994	6.81383
ENSGALG00000002570	LOC416197	hypothetical LOC416197	0.110327	0.0854009	0.299183	0.20439	0.0973603	0.179448	0.0888009	0.133591	0	0.0694963	0	0.157152	0.362975	0.133919	0.241888	0	0	0
ENSGALG00000002574			0.712828	0.760206	0.4205	0.389162	1.28021	1.18072	1.28623	1.66022	1.34582	0.594758	0.539378	0.697604	0	1.04327	0.743383	1.3876	0.571973	0.980748
ENSGALG00000002576	ASL2	argininosuccinate lyase	5.01167	2.29864	2.43989	2.88575	1.92954	2.18248	3.1173	3.37723	2.88052	3.1295	3.2609	2.75562	2.23137	1.45554	2.93864	1.76639	4.26607	2.90166
ENSGALG00000002577	stard10	StAR-related lipid transfer (START) domain containing 10	0.636287	0.256356	0.381291	0.248415	0.137176	0.220499	0.227455	0.131505	0.417596	0.181265	0.0732684	0.161364	0.365798	0.362749	0.195133	0.318284	0	0.0996573
ENSGALG00000002578	aph1a	anterior pharynx defective 1 homolog A (C. elegans)	3.83864	3.43785	4.0761	4.27142	3.59002	3.82946	4.08511	3.52888	3.58441	3.57481	3.51447	3.58559	5.13926	3.73852	3.75239	3.80911	3.78097	3.87952
ENSGALG00000002579	RIMBP2	RIMS binding protein 2	0.658588	1.01147	1.29419	1.31894	1.48574	1.37699	1.18255	1.59741	0.990233	1.35589	1.26714	1.28536	0.637109	0.953046	1.13995	1.46537	1.39864	1.2406
ENSGALG00000002581	htatip2	HIV-1 Tat interactive protein 2, 30kDa	0.939835	0.733574	1.02128	0.61838	0.520078	0.559383	0.764674	0.705105	0.619174	0.989354	0.95869	0.662603	0.389478	0.539027	0.730905	0.483576	0.718308	0.864938
ENSGALG00000002583	PIK3CD	phosphoinositide-3-kinase, catalytic, delta polypeptide	1.35326	1.32088	0.94552	1.10427	1.16575	1.59455	0.992226	1.53209	1.14677	1.46714	1.24741	1.36681	0.828752	0.780074	1.25078	1.13995	1.33771	1.37617
ENSGALG00000002585	GULP1	GULP, engulfment adaptor PTB domain containing 1	2.25498	2.4184	2.16453	2.07654	2.33013	1.83367	1.83075	1.85295	2.0847	2.68815	2.69333	2.17747	1.7025	2.38565	2.36847	2.4081	2.28447	2.24566
ENSGALG00000002587	CRCP	CGRP receptor component	4.78375	4.93574	5.26136	4.26528	4.57042	4.79653	4.76588	4.8091	4.73989	5.36307	5.28998	4.87623	4.39385	5.72661	4.98244	4.63755	4.30228	4.79907
ENSGALG00000002588	Ppard	peroxisome proliferator-activated receptor delta	3.77329	4.47162	3.50648	4.67328	4.62024	4.55153	4.38666	5.12406	4.03509	3.91395	4.09775	3.70432	4.62593	4.15433	4.57863	3.98802	4.61936	3.75888
ENSGALG00000002590			0	0	0	0.0407134	0.0385378	0	0	0.0246943	0.0558517	0.0227961	0.0981231	0	0	0	0	0	0.0323321	0
ENSGALG00000002591	POLR2E	polymerase (RNA) II (DNA directed) polypeptide E, 25kDa	6.71836	6.40521	6.82394	6.89305	6.70958	6.65271	6.65271	6.93232	6.52858	6.69541	6.75648	6.51084	7.13078	6.08186	6.61944	6.3435	6.38711	6.64405
ENSGALG00000002594	TFPI	tissue factor pathway inhibitor (lipoprotein-associated coagulation inhibitor)	1.35176	0.983775	0.689505	0.414726	0.965356	0.736343	0.211762	0.345453	0.416255	1.41649	1.09968	0.553744	0.163263	1.58776	0.395626	0.618744	0.291641	0.303554
ENSGALG00000002595	GPX4	glutathione peroxidase 4 (phospholipid hydroperoxidase)	8.43454	8.44891	9.44292	9.68105	8.66665	9.03701	9.14538	8.4038	8.65853	8.89019	8.7563	8.82619	9.92325	9.50247	8.87904	8.96317	8.45832	8.7563
ENSGALG00000002597	ZMYND17	zinc finger, MYND-type containing 17	5.1373	6.13829	7.27186	6.30644	6.55565	6.26463	6.32263	5.53087	6.90589	6.20126	6.30277	6.66656	7.45107	6.10603	6.57791	6.36061	6.51521	7.14204
ENSGALG00000002598	TPST1	tyrosylprotein sulfotransferase 1	4.85463	4.55845	4.26055	4.95736	4.61854	4.75927	4.77632	5.23351	4.3429	4.79586	4.23861	4.35145	4.35752	4.5717	4.65319	4.2841	4.5007	4.30228
ENSGALG00000002599	C9orf100	chromosome 9 open reading frame 100	0.502752	0.113569	0.491646	0.263423	0.257153	0.121364	0.351895	0.285692	0.127181	0.574215	0.0888009	0.16496	0.588294	0.530389	0.380444	0.221481	0.0943843	0.338284
ENSGALG00000002602	CSMD2	CUB and Sushi multiple domains 2	0.0541758	0.0673415	0.0533466	0.164774	0.0322069	0.0984788	0.0587324	0.0423434	0.0482002	0.036241	0.0544683	0.260999	0.0826703	0.063555	0.0511617	0.0758794	0.0996573	0.0387947
ENSGALG00000002603	Cog4	component of oligomeric golgi complex 4	3.47153	3.54121	3.38672	3.53411	3.68549	3.47053	3.43204	3.39215	3.77022	3.69792	3.58739	3.24467	3.73743	3.39215	3.70673	3.3613	3.13864	3.74906
ENSGALG00000002604	GGPS1	geranylgeranyl diphosphate synthase 1	4.45901	3.86303	3.95103	3.86303	3.33009	3.72743	3.59851	3.29795	3.71862	4.15003	4.2618	4.2425	2.99497	4.66306	3.62699	3.52888	3.71514	3.72466
ENSGALG00000002605	MRPL17	mitochondrial ribosomal protein L17	6.90061	6.69541	7.21118	7.04622	6.58041	6.76828	7.3175	6.4697	6.63709	7.11994	7.1094	6.48928	7.66986	7.48585	6.6549	6.53485	6.73709	6.72446
ENSGALG00000002606	CLSTN1	calsyntenin 1	4.06099	4.88989	4.18993	3.67094	4.72896	4.7445	4.24314	4.39122	4.8091	4.62291	4.44614	4.72159	3.67849	4.48662	4.38079	4.94953	4.40504	4.60506
ENSGALG00000002607	Y-Lec1	C-type lectin; hypothetical protein LOC768352; similar to C-type lectin	0	0	0	0	0	0	0	0	0	0	0	0	0	0	0	0	0	0
ENSGALG00000002610			4.57407	4.30691	4.46108	4.47947	4.33396	4.53064	4.14814	4.78921	3.99155	4.41831	4.50999	4.03217	5.31474	4.87055	4.14027	4.51788	3.27185	4.20757
ENSGALG00000002611	Adcy10	hypothetical protein LOC776847; adenylate cyclase 10 (soluble)	0	0	0	0	0	0	0	0	0	0	0	0.0458704	0	0	0.114946	0	0	0
ENSGALG00000002612	LOC424773	similar to KIAA0332	4.63374	4.37106	3.84962	3.85231	4.38016	4.15625	3.83513	4.39176	4.11819	4.43986	4.13855	4.29779	3.1295	4.44056	4.41468	4.27205	4.1914	3.92031
ENSGALG00000002614			0	0.941931	0.374659	0.341214	0.336389	0.104807	0	0	2.81006	3.46544	0.644002	0.426289	1.6637	0.359927	0.301594	2.30115	5.75718	3.32694
ENSGALG00000002615	Def6	differentially expressed in FDCP 6 homolog (mouse)	2.81113	2.17607	1.86353	2.11194	2.38359	2.43941	1.56598	2.72844	2.2587	3.05936	2.7895	2.43496	2.30525	1.83744	2.54517	1.72948	2.26936	2.36982
ENSGALG00000002616	Lzic	leucine zipper and CTNNBIP1 domain containing	2.9125	3.07575	2.97435	2.72055	2.90552	3.12625	2.79982	3.24809	2.94152	3.4216	3.4051	3.13331	3.00825	3.29415	3.13476	3.13645	2.79303	2.96166
ENSGALG00000002618	KCTD7	potassium channel tetramerisation domain containing 7	0.67109	0.886324	1.39354	0.689776	0.802984	0.523723	2.4184	0.668486	0.98464	0.930952	0.880632	0.855598	1.235	1.01147	0.918878	0.891468	1.04281	1.09146
ENSGALG00000002621	SLC25A42	solute carrier family 25, member 42	1.80394	2.48084	2.49455	2.15208	2.22882	2.27292	1.84901	2.30166	2.67648	1.79904	1.67724	2.14924	2.27483	1.40043	1.79617	2.61391	2.34864	2.77447
ENSGALG00000002622	FCHSD1	FCH and double SH3 domains 1	0.996886	0.529216	0.667271	0.891929	0.781346	0.483211	0.924188	0.587091	0.391036	0.467232	0.62814	0.31926	1.2045	0.316857	0.390604	0.295684	0.716086	0.510097
ENSGALG00000002623	PCOLCE2	procollagen C-endopeptidase enhancer 2	2.11909	3.07396	3.35805	1.32872	2.70641	1.60217	2.25269	2.27625	2.69003	3.15142	3.63112	2.98444	2.855	1.67521	5.15385	2.29972	2.58286	2.79165
ENSGALG00000002624	bms1	BMS1 homolog, ribosome assembly protein (yeast)	2.66803	2.41964	1.8686	1.9938	2.14757	2.15254	2.19875	2.13146	2.18462	2.6938	2.39712	2.06257	1.3184	2.39518	2.57681	2.04607	2.41494	1.89838
ENSGALG00000002626	RXRA	retinoid X receptor, alpha	2.22244	2.11717	1.99431	3.28432	2.45411	2.55067	2.5909	2.91642	2.29864	1.64515	1.8542	2.22682	2.69055	1.5979	2.26153	2.209	2.47942	2.66205
ENSGALG00000002629	c7orf42	chromosome 7 open reading frame 42	3.51671	3.65021	3.61355	3.40726	3.45336	3.53411	4.12595	3.39328	3.51897	3.26765	3.07682	3.05027	3.33675	3.30009	3.12009	3.19358	3.57178	3.49916
ENSGALG00000002630			2.23387	1.48619	1.82898	2.17607	1.98283	1.8862	1.60254	1.60792	1.90555	1.91045	2.03396	1.91487	1.97681	2.11679	2.12102	1.9894	1.8223	1.88248
ENSGALG00000002631	LOC417550	similar to CDNA sequence BC046404	3.27849	4.32395	3.79373	5.19619	4.44614	4.63447	3.77212	4.78458	4.41289	3.28852	3.33992	3.497	5.39014	3.64304	3.92967	4.37497	4.15064	4.66459
ENSGALG00000002632	CALCRL	calcitonin receptor-like	3.2466	2.5349	0.913111	1.63002	2.42214	2.37222	2.66702	3.11093	2.86336	1.87203	1.9429	2.02142	1.34438	2.06491	2.59876	2.54415	3.26139	2.34069
ENSGALG00000002633	LOC772195	hypothetical protein LOC772195	0	0	0	0	0	0	0	0	0	0	0	0	0	0	0	0.171909	0	0
ENSGALG00000002634	HDAC3	histone deacetylase 3	3.48608	3.86763	4.27818	4.18639	4.07729	4.12595	5.12492	4.15238	3.98267	4.08017	3.86635	4.089	4.26884	4.0204	3.84178	4.10208	4.12831	4.01625
ENSGALG00000002637			3.48495	0.182228	2.13992	0.536321	0.716892	0.383416	0.361508	1.09739	1.02797	0.14226	0.921874	1.19662	0	3.1703	0.898021	0.622925	1.00893	1.65892
ENSGALG00000002638	LOC423635	hypothetical LOC423635	2.9815	4.1921	5.19547	3.54572	4.58767	4.81168	4.15561	4.47292	4.81953	5.23351	4.72722	4.84572	5.15768	4.23693	4.61854	5.0152	4.20823	4.57333
ENSGALG00000002639	Trpc1	transient receptor potential cation channel, subfamily C, member 1	2.77858	3.13905	2.59937	2.34669	3.04472	2.95761	2.93165	3.20042	2.99925	2.90552	2.76439	2.58149	2.1681	3.00957	3.14904	3.31616	2.88257	2.71771
ENSGALG00000002643	SELP	selectin P (granule membrane protein 140kDa, antigen CD62)	2.92353	1.57631	2.14699	2.868	1.09501	1.18865	1.39354	2.55256	1.24741	1.38081	1.73906	1.86949	2.01366	1.46134	1.1362	1.16365	1.99553	1.16311
ENSGALG00000002644	RPL10A	ribosomal protein L10a	9.2433	9.16941	9.07306	8.51814	8.87904	8.82619	8.3548	8.73647	8.86756	9.40917	9.13042	8.18579	8.97502	9.16941	9.26831	8.65853	9.03701	8.77731
ENSGALG00000002645	PIWIL1	piwi-like 1 (Drosophila)	0	0.0451017	0	0.0568996	0	0	0.0456282	0	0	0	0.118359	0.0356436	0	0	0	0.0429878	0	0
ENSGALG00000002646	KIAA1946	KIAA1946	0.547083	1.13102	0.0762174	0.127181	0.772912	0.192312	0.359012	0.381022	0.0843768	0.114415	0.263423	0.367666	0.396049	0.876028	0.369516	0.463065	0.40345	0.244841
ENSGALG00000002647	PLS1	plastin 1 (I isoform)	0.446373	0.0781079	0.39891	0.0926075	0	0	0.263686	0.258625	0.133761	0.0889058	0.158093	0.0669864	0.177827	0.155296	0.0957127	0.107891	0	0.127962
ENSGALG00000002648	FUK	fucokinase	1.52396	2.27035	2.67848	2.87282	2.85247	2.96561	2.31508	2.69853	2.68483	2.03177	2.49133	2.4904	3.41622	2.66335	2.6513	3.08983	2.36495	2.65918
ENSGALG00000002649	Ube4b	ubiquitination factor E4B (UFD2 homolog, yeast)	2.53628	2.81994	2.67505	3.09825	3.46213	3.15055	3.29795	3.50975	3.29507	2.58286	2.66111	3.04277	2.64986	3.029	2.98044	3.22287	3.26702	3.12891
ENSGALG00000002651	ST3GAL2	ST3 beta-galactoside alpha-2,3-sialyltransferase 2	3.2635	3.6698	3.71749	3.99447	3.68128	3.95306	3.87649	3.74847	3.8784	3.58224	3.23391	3.37942	4.39952	3.54401	3.4981	3.58032	3.92031	3.88298
ENSGALG00000002652	fzd10	frizzled homolog 10 (Drosophila); similar to Frizzled-10	0	0.0677559	0	0	0.0764774	0	0	0	0	0	0	0.0568996	0	0	0.110998	0	0	0
ENSGALG00000002653	C17orf85	chromosome 17 open reading frame 85	2.26451	2.40045	2.04867	2.55155	2.433	2.53665	2.39988	2.20716	2.17861	2.21937	2.50027	2.4065	1.76831	2.66437	2.36799	2.21637	1.96302	2.1737
ENSGALG00000002655	Itgav	integrin, alpha V (vitronectin receptor, alpha polypeptide, antigen CD51)	1.90885	1.92954	1.30709	1.1919	1.39764	1.58875	1.90836	1.70826	1.26824	1.18305	0.846317	1.47462	0.662918	0.873228	1.15989	1.58028	1.62694	1.56916
ENSGALG00000002656	crk	v-crk sarcoma virus CT10 oncogene	5.16337	4.61223	4.31862	4.19059	4.3661	4.37235	4.47374	4.43445	4.41468	4.17948	4.4809	4.32195	4.01871	4.54719	4.21424	4.26672	4.62024	4.49008
ENSGALG00000002658	Atf6	activating transcription factor 6	3.19147	3.33367	3.6357	4.11455	3.38817	3.39688	4.32195	3.85231	4.10081	2.85547	2.61772	3.029	4.01188	3.21255	3.22821	3.73352	3.93082	4.23861
ENSGALG00000002659	WDR5	WD repeat domain 5	4.1272	4.48592	4.54547	3.99398	4.58391	4.35872	3.73794	4.39882	4.26819	4.48662	4.67771	4.57333	4.38345	4.15892	4.36118	4.38016	4.64379	4.27686
ENSGALG00000002661	YWHAE	tyrosine 3-monooxygenase/tryptophan 5-monooxygenase activation protein, epsilon polypeptide	7.47787	7.82767	7.33907	7.28525	7.85673	7.86813	7.02379	7.93978	7.58271	7.56926	7.46524	7.47396	7.02677	6.72446	7.70463	7.86813	7.79259	7.57427
ENSGALG00000002663	ATR	ataxia telangiectasia and Rad3 related	0.505732	0.712828	0.661056	0.888077	0.872853	0.820324	1.01971	0.772165	0.813872	0.683536	1.23263	0.833585	0.874238	1.69729	1.06635	0.951525	0.816085	0.677487
ENSGALG00000002664	anxa11	annexin A11	6.28595	5.88469	5.72012	5.85559	5.95559	5.89589	5.58456	6.13057	5.8835	6.18599	5.92453	6.14201	5.24524	6.04006	5.77189	5.73176	5.91041	5.98604
ENSGALG00000002665	PCYOX1L	prenylcysteine oxidase 1 like	3.42889	3.0068	3.61628	3.39484	2.85801	2.67953	3.29953	2.86896	3.43367	2.96832	2.94922	1.87007	4.39048	3.24621	2.86654	3.23549	2.99231	3.09129
ENSGALG00000002666	RAB11FIP3	RAB11 family interacting protein 3 (class II)	1.86308	1.50344	1.77887	1.57015	1.66707	1.35326	1.39955	1.9788	1.14043	1.05625	1.43793	1.6585	1.91045	1.12506	1.49776	1.60162	1.39911	1.27007
ENSGALG00000002667	Olfml2b	olfactomedin-like 2B	0.844153	0.472867	0.71489	0.688806	0.826239	0.523048	0.412804	0.341214	0.854054	0.46396	0.560043	0.213987	0.685904	0.317701	0.847817	0.860487	0.793067	1.10466
ENSGALG00000002670	ZC3H15	zinc finger CCCH-type containing 15	5.87244	5.91785	5.64822	5.40196	5.55872	5.65955	5.20504	5.59543	5.75718	5.70151	6.04471	5.42639	5.17061	6.20126	5.66422	5.57101	5.53348	5.5322
ENSGALG00000002671	Tmem132d	transmembrane protein 132D	0	0	0	0.0461393	0	0	0	0.0276829	0	0	0	0.073374	0.0946539	0.0891497	0.0920995	0	0.0215298	0.0221017
ENSGALG00000002672	SBNO2	strawberry notch homolog 2 (Drosophila)	2.62011	2.09861	2.66205	2.78306	2.45658	2.55785	2.56955	2.79884	2.51656	1.74971	2.26797	2.61969	2.76858	2.09271	2.35594	2.60266	2.97435	2.51014
ENSGALG00000002673	GRPEL2	GrpE-like 2, mitochondrial (E. coli)	2.56179	3.49175	3.58682	2.91901	3.34458	3.08073	2.90348	2.99656	3.76849	2.32693	2.76258	2.56179	2.88712	2.78108	2.99127	3.1378	3.76734	3.85674
ENSGALG00000002675	SCUBE3	signal peptide, CUB domain, EGF-like 3	0.0291935	0	0	0	0	0	0	0.0271327	0	0	0	0	0	0	0	0	0	0
ENSGALG00000002677	DYM	dymeclin; hypothetical LOC431369; similar to dymeclin	3.97682	4.47091	4.23303	4.12538	4.36118	4.52625	3.99615	4.23027	4.50129	4.21361	4.27686	4.08626	4.17103	3.94807	4.49946	4.30876	4.57251	4.44122
ENSGALG00000002678			0.472867	0.673883	0.434113	1.33435	0.582565	0.900221	0.71733	0.94143	0.527819	0.583215	0.378158	0.758203	1.54965	0.612242	0.39891	0.841773	0.740252	0.73778
ENSGALG00000002679	Glt1d1	glycosyltransferase 1 domain containing 1	0.744196	1.36002	1.54371	1.25902	1.60254	1.39764	1.86911	1.31743	2.36688	0.858531	0.922324	1.15325	2.62137	1.87397	1.97728	2.11814	1.16217	2.03934
ENSGALG00000002681	hsd17b7	hydroxysteroid (17-beta) dehydrogenase 7	2.46544	1.20864	1.38126	1.6637	0.870146	1.21205	1.67018	1.03634	1.3892	1.50113	1.09003	1.85819	1.89443	1.09501	1.29702	1.22532	1.33719	1.36051
ENSGALG00000002682	BRD3	bromodomain containing 3	2.04292	1.64775	1.31991	1.87098	1.51196	1.36681	1.55299	1.57777	1.48143	0.971709	1.23726	1.26008	1.30659	1.4374	1.36727	1.55117	1.18563	1.83475
ENSGALG00000002683			3.56446	3.74408	4.44178	4.61393	4.06613	3.95434	4.51073	4.02245	3.90831	3.88907	3.90126	3.68885	5.40196	4.16131	3.67258	3.89946	4.14676	3.96297
ENSGALG00000002686	ECD	ecdysoneless homolog (Drosophila)	3.12115	2.23196	1.83937	2.33564	2.36178	2.48296	2.0441	2.19816	1.87007	2.49559	2.47787	2.12751	2.07601	2.56275	2.49979	1.97968	1.91612	1.2099
ENSGALG00000002688			1.14677	0.260283	1.55814	1.05451	0.528744	0	0.501819	0.567347	0.275553	1.01293	1.07348	0	1.68637	0.834858	2.03348	0	0.200287	0.207898
ENSGALG00000002689	NUP35	nucleoporin 35kDa	2.85697	2.73874	4.1921	3.61402	3.48187	3.15105	3.78737	3.09031	2.97503	2.95028	3.1022	3.32744	3.92846	3.43937	3.31891	3.04167	3.49962	3.26824
ENSGALG00000002690	LOC415683	similar to KIAA1990 protein	1.9465	3.57827	3.66864	2.90847	3.50261	3.41465	2.63074	3.28375	3.6275	2.54271	2.62324	2.80833	3.38619	1.82945	2.81362	3.59968	3.41217	3.6719
ENSGALG00000002692	Tcp11	t-complex 11 homolog (mouse)	0	0	0	0	0	0	0	0	0	0	0	0.0576489	0	0	0	0	0.0524983	0
ENSGALG00000002693	LOC423639	similar to Expressed sequence AA536717	1.90507	1.87976	0.897664	1.36822	2.24408	1.80531	1.71206	2.21425	1.18006	1.31009	1.12322	1.16575	1.10383	0.970714	1.04806	1.72888	1.79469	1.72084
ENSGALG00000002695	SLC15A4	solute carrier family 15, member 4	3.11046	3.35933	3.21351	3.60492	3.53465	3.78026	4.20629	3.79884	3.66643	3.2653	3.31739	3.20892	3.78188	4.43658	3.7755	3.7691	3.57316	3.55413
ENSGALG00000002696	RpL17	ribosomal protein 17-like; ribosomal protein L17	11.0943	11.0569	10.9125	10.4905	10.6184	10.6614	9.99023	10.8836	10.7567	11.3307	10.7567	10.3561	10.3062	9.79385	10.6614	10.3383	10.8082	10.7567
ENSGALG00000002697	dusp19	dual specificity phosphatase 19	4.09619	4.38795	4.00356	3.80592	4.08017	4.20333	3.28647	3.81206	3.30913	4.44676	4.74527	4.53373	4.3457	4.10388	4.75594	4.01697	4.19932	3.13829
ENSGALG00000002699	VAV2	vav 2 guanine nucleotide exchange factor; similar to GDP/GTP exchange factor VAV2; VAV2	1.34215	1.7617	1.235	2.02185	2.02988	1.97325	1.58289	1.7784	2.29469	1.62539	1.38126	2.1086	1.67903	1.5234	1.65939	1.68637	2.28394	2.48836
ENSGALG00000002701	dnajc9	DnaJ (Hsp40) homolog, subfamily C, member 9	3.01266	3.51138	3.26139	3.4216	3.56325	3.36334	3.15001	3.01111	3.18737	3.60322	3.90411	3.41669	3.85297	3.88186	3.7652	3.24973	3.13959	2.57204
ENSGALG00000002702	ATP8B2	ATPase, class I, type 8B, member 2	3.31295	3.27321	3.64304	3.88595	3.83815	3.6282	3.90126	4.07224	3.91868	3.3628	3.44092	3.06418	4.05833	3.10567	3.4667	3.75586	4.07788	4.0112
ENSGALG00000002703	TFAM	transcription factor A, mitochondrial	5.20813	5.70036	6.0056	5.82029	6.00846	5.72012	5.89878	5.66928	5.72783	5.84482	6.07348	5.52515	6.00708	6.2595	5.73607	5.67922	5.5757	5.75871
ENSGALG00000002704	afap1l1	actin filament associated protein 1-like 1	4.01985	4.79653	4.52254	5.10882	5.61477	5.5519	4.01932	4.67467	5.02986	4.43293	4.73989	4.63374	5.74838	4.93736	5.27742	5.49424	4.56959	5.1373
ENSGALG00000002705	CISD1	CDGSH iron sulfur domain 1	5.75399	6.47215	6.32856	6.14886	6.69765	6.62713	6.42911	6.79808	6.77324	6.46319	6.6549	6.57791	6.19579	6.64405	6.67544	6.98278	6.20692	6.61135
ENSGALG00000002706	XRN1	5'-3' exoribonuclease 1	2.22292	2.29028	2.72537	2.37861	2.127	2.23196	2.57681	2.28032	2.37331	2.29782	2.29691	2.30368	1.91653	3.14763	2.30583	2.21105	1.83182	2.28077
ENSGALG00000002707	CHRNB2	cholinergic receptor, nicotinic, beta 2 (neuronal)	0.784444	0.831728	1.00593	1.66329	0.662603	0.383733	0.5608	0.780074	1.04129	1.10286	1.38529	1.39063	2.24613	1.09363	0.530004	1.00021	0.75694	1.47106
ENSGALG00000002708	LINGO1	leucine rich repeat and Ig domain containing 1	0.333756	0.286557	1.27336	0.262259	0.0661777	0.502208	0.237871	0.227455	0.504132	0.138786	0.257153	0.347336	0.135419	0.0974679	0.266116	0.102727	0.481996	0.230573
ENSGALG00000002709	Myo1C	myosin IC	3.07017	3.59755	2.73227	2.5472	3.49485	3.62633	2.27075	3.4216	3.21938	2.74759	2.68713	2.79542	2.46153	2.15414	3.05374	3.96013	3.30487	3.05827
ENSGALG00000002710	IPMK	inositol polyphosphate multikinase	3.81696	3.29612	2.40207	2.20164	3.02591	3.123	1.82898	3.01307	3.41887	1.81158	3.28956	2.61279	2.33647	3.03826	2.49843	3.64857	2.46999	3.43508
ENSGALG00000002712	LIPG	lipase, endothelial	3.29305	1.03856	0.719644	2.17477	0.643126	1.27566	0.388559	0.899802	0.83607	0.67554	0.612665	2.7007	1.22331	0.811547	0.500323	0.856126	0.8423	0.546677
ENSGALG00000002714	TMEM132C	transmembrane protein 132C	0	0.0499229	0	0	0.0576489	0.122797	0	0.149936	0.128367	0	0.052902	0	0	0.0574006	0.0229112	0.10659	0.0561108	0.0350252
ENSGALG00000002715	XPO6	exportin 6; hypothetical protein LOC769383	3.80254	3.59372	3.7396	3.99925	3.78148	3.9782	3.18948	3.76734	3.43111	3.60165	3.50159	3.75291	4.3638	3.48806	4.18414	3.6357	3.50822	3.70967
ENSGALG00000002716	tmco1	transmembrane and coiled-coil domains 1	4.25169	4.18993	4.57333	4.09379	4.18993	4.36446	3.98371	3.91632	4.22642	4.42296	4.40504	4.30423	4.25169	4.24996	4.26819	4.12055	4.30355	4.17625
ENSGALG00000002719	CSNK1D	casein kinase 1, delta	3.82028	3.9123	3.6508	3.62633	4.04563	4.26055	3.85506	3.95843	3.97874	3.98802	3.83645	4.04962	3.44391	3.98508	4.06795	4.00356	3.79714	3.8734
ENSGALG00000002720	Aqp5	aquaporin 5	0	0.0688789	0.115317	0	0	0	0	0	0	0	0	0	0	0	0	0	0	0
ENSGALG00000002722	MST1	macrophage stimulating 1 (hepatocyte growth factor-like)	4.83396	4.74773	6.25602	5.4979	5.54339	5.52624	6.0958	5.21148	5.18342	5.11889	5.53638	5.95702	6.53949	5.44764	5.48911	5.18253	5.97111	5.11068
ENSGALG00000002723	Anks1a	ankyrin repeat and sterile alpha motif domain containing 1A	0.629575	1.22275	1.02711	1.1841	1.27925	1.72993	1.06912	1.56461	1.35947	1.03014	0.843638	1.0645	0.851219	0.891468	1.15791	1.42176	1.71948	1.63752
ENSGALG00000002725	UAP1	UDP-N-acteylglucosamine pyrophosphorylase 1	4.42734	3.51952	4.03281	4.27615	3.67094	3.62022	3.34052	2.83703	3.93912	4.06723	4.01804	3.6473	4.64149	3.42841	4.10644	3.67493	4.27457	3.99332
ENSGALG00000002726	KIF1B	kinesin family member 1B	2.1717	3.65618	2.66253	2.45604	3.18393	3.05591	2.74759	3.46046	3.96995	3.10826	1.93603	2.42542	2.33148	2.01721	2.52077	3.5862	3.62381	3.88073
ENSGALG00000002728	SLC16A3	solute carrier family 16, member 3 (monocarboxylic acid transporter 4)	0.477943	0.861392	0.879096	0.382857	0.758974	0.806152	0.530738	0.123391	1.44913	0.626234	0.374998	0.991667	0.536691	0.301924	0.555655	1.09926	1.23457	1.357
ENSGALG00000002729	GK5	glycerol kinase 5 (putative)	1.13324	1.68429	1.9401	1.93949	1.48325	1.32236	2.23944	0.771716	1.25902	1.76278	1.67403	1.66869	1.6681	1.97829	1.72401	1.40309	1.83415	1.4319
ENSGALG00000002732	AKAP7	A kinase (PRKA) anchor protein 7	3.39328	4.32752	4.68098	4.0503	4.47947	4.05968	4.89064	4.21424	4.2835	4.16432	4.42178	3.92304	4.79499	5.13406	4.70261	4.32895	4.22774	3.91586
ENSGALG00000002734	Uhmk1	U2AF homology motif (UHM) kinase 1	4.37298	4.56607	4.81626	5.22397	4.56245	4.71921	4.64091	4.60715	5.02837	4.16883	4.66548	4.69271	4.89206	4.35872	4.54254	4.51554	4.76084	4.99215
ENSGALG00000002735	TAF11	TAF11 RNA polymerase II, TATA box binding protein (TBP)-associated factor, 28kDa	3.85058	3.87952	3.94566	4.30763	3.67614	3.84861	4.16257	3.79214	3.68308	3.8492	4.63088	4.04674	4.15238	4.16688	3.99155	3.69038	3.86192	3.84549
ENSGALG00000002736	LOC776972	similar to MutS homolog 5 (E. coli)	0	0	0	0	0	0	0	0	0	0	0	0	0	0	0	0	0	0.069689
ENSGALG00000002739			3.566	3.16067	3.12536	2.92533	3.25021	3.2619	3.42429	3.02393	2.96312	3.4478	3.21351	3.13684	2.86654	4.05426	3.11046	3.03978	3.04218	3.05976
ENSGALG00000002740	LOC420006	similar to DLGH2 protein	0.824407	0.638492	1.19963	0.995011	0.602252	0.352812	0.31631	0.376923	0.696737	0.44968	0.540509	0.846648	0.838699	0.677137	0.562392	0.433827	0.621033	0.915452
ENSGALG00000002742	TMEM132B	transmembrane protein 132B	0.0126841	0.0316935	0.0630814	0	0.0406478	0	0	0.0624356	0	0.0248797	0	0.0423434	0	0	0.0240436	0.0308538	0.0382088	0
ENSGALG00000002744			0.20439	0.13329	0	0	0.103041	0	0	0.040795	0.0568165	0	0.0748769	0.0391881	0	0	0.0337105	0.0265514	0	0.0342322
ENSGALG00000002745	GLG1	golgi apparatus protein 1	3.16886	3.58794	3.06418	3.32694	3.55219	3.65505	3.20526	3.7836	3.64623	3.23549	3.20526	3.09934	2.67459	2.43842	3.42372	3.55693	3.65404	3.65618
ENSGALG00000002746	Hmg20a	high-mobility group 20A	2.48891	2.2917	2.33052	2.23703	2.41749	2.25594	2.74717	2.39562	2.72013	2.78461	2.42167	2.28511	2.11763	3.04905	2.73874	2.42789	1.84949	2.5909
ENSGALG00000002747	FASN	fatty acid synthase	3.02304	2.52705	2.88994	2.39362	2.84807	2.75089	2.51145	2.36449	2.61279	2.86852	2.88621	3.00627	2.71137	2.69675	2.55998	2.81447	2.68109	2.433
ENSGALG00000002749	nos1ap	nitric oxide synthase 1 (neuronal) adaptor protein	3.58032	4.14434	3.17542	4.75231	4.8179	4.34341	3.73537	4.18639	3.95306	3.14904	3.82136	3.09226	4.84767	3.93668	4.24123	4.21861	4.31589	4.01697
ENSGALG00000002750	NCKAP1	NCK-associated protein 1	4.89454	5.02229	4.63609	4.61854	5.13633	5.12103	5.22397	5.0482	4.83877	4.77704	4.59062	4.57738	4.25866	5.31173	4.66836	4.87283	4.93574	4.70423
ENSGALG00000002752			0	0.14476	0	0	0	0	0	0	0.165345	0.119083	0	0	0.321112	0	0	0	0	0.116012
ENSGALG00000002755	RFWD3	ring finger and WD repeat domain 3	0.301338	0.554567	0.891929	0.809778	0.767734	0.523396	0.7527	0.67995	0.697604	0.497455	0.534114	0.408255	1.40043	0.838699	0.558318	0.541613	0.576103	0.681195
ENSGALG00000002756	Tmem121	transmembrane protein 121	6.58469	7.79803	7.90876	7.97509	7.41615	8.0128	6.83687	6.94343	7.86813	7.05461	6.54832	7.70463	7.7828	8.24633	7.61359	7.88749	7.6232	8.04259
ENSGALG00000002759	SGK269	NKF3 kinase family member	0.992226	1.84027	0.852083	0.703836	1.49823	1.3696	1.28303	1.59228	1.81497	1.28713	0.700465	1.14907	0.829604	0.602656	1.16311	1.95311	1.8485	1.84027
ENSGALG00000002761	sirt1	sirtuin (silent mating type information regulation 2 homolog) 1 (S. cerevisiae)	4.62685	3.89468	3.99398	3.93316	3.7419	3.60214	4.36734	3.38254	3.92139	3.67952	4.28012	4.27071	3.52611	4.74863	3.70194	3.18119	3.8734	3.86823
ENSGALG00000002762	C6orf107	chromosome 6 open reading frame 107	0.751218	0.978475	1.05672	1.19873	0.930952	1.05625	0.634468	1.27007	1.17437	0.54318	0.678268	0.771716	0.713602	0.459027	0.77055	1.19662	1.32779	1.21149
ENSGALG00000002763	FRZB	frizzled-related protein	5.90475	5.79003	5.0482	4.9667	5.43102	5.84074	4.76244	4.66222	5.62353	6.25161	5.95843	5.90036	5.99159	5.76743	5.79155	6.00708	5.51771	6.20493
ENSGALG00000002764	Atp1b3	ATPase, Na+/K+ transporting, beta 3 polypeptide	5.38029	5.89275	5.14374	5.09312	5.79539	5.91363	5.18253	5.52186	5.47586	5.56406	4.55695	5.12598	5.06654	5.47238	5.77321	6.26842	5.815	5.57843
ENSGALG00000002765			3.39391	4.31862	3.07276	3.75888	4.23364	4.0023	3.6226	4.65319	4.15064	3.50545	3.31354	3.54045	2.72802	3.37156	3.82291	4.13365	3.77147	4.09263
ENSGALG00000002766			0.948263	0	0.350318	0.359622	0	0	0.0700836	0.262733	0	0.105175	0.103041	0.117843	0	0.108894	0	0	0.307227	0.102081
ENSGALG00000002769	dnajc12	DnaJ (Hsp40) homolog, subfamily C, member 12	6.57055	4.29324	4.98322	4.01238	3.44943	4.03563	7.16138	4.69851	4.72722	3.62497	3.94686	4.40939	3.01948	4.23802	4.15951	3.62497	3.31126	4.66306
ENSGALG00000002771	CRIP2	cysteine-rich protein 2	7.94485	7.52686	7.48585	6.4474	7.33012	7.29843	7.28969	6.64657	7.51176	8.57688	7.83357	7.66107	7.69075	7.86813	8.33946	7.33515	6.74439	7.93978
ENSGALG00000002773	Snrpc	small nuclear ribonucleoprotein polypeptide C	6.44067	6.71523	6.79236	6.57529	6.67737	6.58469	6.47982	6.69765	6.64405	6.96805	6.69765	6.54832	6.86132	6.45105	6.62939	6.53712	6.4849	6.71261
ENSGALG00000002774	TSPAN3	tetraspanin 3	7.08293	7.24609	6.98561	6.82631	7.1094	7.15515	7.06349	7.04622	7.31399	7.15515	6.88503	6.98921	6.71836	7.45614	7.12398	7.13469	7.02379	7.21968
ENSGALG00000002775	FA2H	fatty acid 2-hydroxylase	0.0793581	0.389478	0.71118	0.0797025	0.408627	0.264533	0	0	0.348687	0.157922	0.651925	0.308452	0.274512	0.210763	0.105693	0.113678	0.0490824	0.461639
ENSGALG00000002777	ACAA2	acetyl-Coenzyme A acyltransferase 2 (mitochondrial 3-oxoacyl-Coenzyme A thiolase)	7.28969	8.71506	8.71506	8.33242	8.73647	8.45832	8.3483	8.23265	8.68455	8.50201	8.53507	8.72494	7.98164	8.3548	8.21985	8.72494	8.7563	8.54486
ENSGALG00000002778	C6orf106	chromosome 6 open reading frame 106	5.73176	4.29987	4.38418	4.60356	4.26607	4.21034	3.71749	4.12164	4.43792	4.22372	4.76987	4.87144	4.55909	4.73026	4.53814	4.50376	4.39749	4.55449
ENSGALG00000002779	USP52	ubiquitin specific peptidase 52	1.91799	1.97521	2.42121	2.82747	2.13687	2.43698	1.80441	2.41263	2.14431	1.97269	2.09524	1.98637	3.00871	2.06076	2.42314	2.53243	2.44836	2.05573
ENSGALG00000002781	BRCA1	breast cancer 1, early onset	0.0812833	0.0630814	0	0.108531	0.0721813	0.0339539	0.0624356	0.0750653	0.0580643	0.083095	0.0726179	0.0670825	0.0971673	0.128367	0.0386132	0.0454565	0.0484786	0.0234193
ENSGALG00000002783	Slc43a2	solute carrier family 43, member 2	3.29795	4.06487	3.21883	3.70255	3.07819	3.67734	4.01871	4.56063	4.56959	3.5489	2.2941	2.55888	3.72025	2.64873	3.02958	4.77971	4.0532	4.30048
ENSGALG00000002784	APEH	N-acylaminoacyl-peptide hydrolase	3.36479	4.11339	4.5717	4.65086	3.98208	4.17517	3.94978	3.5793	3.99398	3.82348	3.8641	4.26247	5.03913	3.66643	4.07413	4.24606	3.45836	4.29053
ENSGALG00000002786	PSTPIP1	proline-serine-threonine phosphatase interacting protein 1	1.53154	0.867326	0.419464	0.893798	0.503451	0.820673	0.621463	1.55392	0.407006	0.889458	0.181265	0.943317	0.14394	0.0992882	0.500636	0.289977	0.890267	0.351895
ENSGALG00000002787	MED23	mediator complex subunit 23	2.79198	2.72318	2.43395	2.60182	2.73823	2.6737	2.75515	2.60363	2.6152	2.65577	2.60879	2.50068	2.42008	3.15259	2.47534	2.65856	2.72537	2.33343
ENSGALG00000002789	map2	microtubule-associated protein 2	0.932326	0.267151	0.792701	0.535959	1.25695	1.45081	0.918878	0.616394	1.09838	0.989698	1.17437	1.72838	0.960129	0.991128	0.912671	0.582881	1.31934	2.01583
ENSGALG00000002790	Ablim3	actin binding LIM protein family, member 3	1.66961	2.44649	1.95113	2.62925	2.32159	2.25961	1.41789	1.509	2.11814	1.82012	1.5293	1.87248	3.6226	1.84901	1.85665	2.56627	2.0482	2.27881
ENSGALG00000002792	SPDEF	SAM pointed domain containing ets transcription factor	0.855598	0	0.454046	0.532976	0	0	0.407644	0.101826	0.420895	0.229434	0.210541	0.529216	0.285456	0	0.373978	0	0.101139	0.531539
ENSGALG00000002796	PDXDC1	pyridoxal-dependent decarboxylase domain containing 1	3.68773	2.75616	2.71475	2.49455	2.82456	2.76383	3.16303	2.89178	2.49843	2.95227	2.90552	2.52368	2.13533	3.5723	2.74403	2.81947	2.67046	2.69003
ENSGALG00000002797	PGD	phosphogluconate dehydrogenase	4.59676	4.69342	4.4809	4.50703	4.73661	4.65622	4.56681	4.57042	4.23996	4.83533	4.09962	4.76011	4.30555	4.47521	4.92042	4.78921	4.48662	4.35145
ENSGALG00000002798	Wdr59	WD repeat domain 59	1.62302	2.11489	2.52422	2.52705	2.02046	2.05981	2.28737	2.165	2.44139	1.9903	1.62897	1.88173	2.77495	1.73906	2.24325	2.44386	2.07825	2.53711
ENSGALG00000002800	GRK7	G protein-coupled receptor kinase 7	0.303554	0.31926	0.336141	0.395003	0.469773	0.712828	0.194488	0.446373	0.62814	0.367666	1.00893	0.561246	0.402822	0.951525	0.621772	0.454696	0.355102	0.368336
ENSGALG00000002802	Pacsin1	protein kinase C and casein kinase substrate in neurons 1	0	0	0	0	0	0	0.0586104	0	0	0	0	0.0447269	0	0	0	0	0.0381172	0
ENSGALG00000002803	Mta1	metastasis associated 1	3.23391	3.56224	3.41569	3.43454	3.90364	3.87284	2.63771	3.6473	3.69267	3.19564	3.29346	3.46783	3.43152	2.84337	3.78148	3.29507	3.54451	3.60262
ENSGALG00000002804	RND2	Rho family GTPase 2	2.07272	3.53734	2.23058	4.58985	3.55959	1.81299	2.33802	3.44831	3.11808	2.82807	2.52996	2.61574	3.8447	3.4425	3.23291	3.5315	1.54423	3.43009
ENSGALG00000002805	Lman1	lectin, mannose-binding, 1	3.86529	3.59647	3.28132	3.0998	3.5151	3.06134	3.53032	3.46213	3.28329	3.75994	3.42012	3.2797	2.82346	3.7755	3.35606	3.4478	3.23953	3.15715
ENSGALG00000002810	Ubtd2	ubiquitin domain containing 2	3.06234	2.75457	2.855	2.8444	2.60266	2.49455	2.69912	2.41071	2.28872	3.1046	2.15078	3.03113	3.06134	2.153	2.77559	2.34425	1.96363	2.63228
ENSGALG00000002813	rps10	ribosomal protein S10	11.1212	11.1212	10.7293	10.2215	10.833	10.7567	9.76309	10.9646	10.8602	11.1212	10.833	10.1574	10.4155	10.2581	10.9936	10.5111	10.9125	10.8602
ENSGALG00000002816	STK10	serine/threonine kinase 10; hypothetical LOC416203	3.54789	2.84542	1.85003	3.91586	3.05936	2.38812	3.4184	3.68362	2.90166	2.88994	2.94978	2.35027	3.02958	2.50776	2.92581	2.8921	3.2073	3.06518
ENSGALG00000002817	CPLX4	complexin 4	0.170402	0	0	0	0	0	0	0	0	0	0	0.271913	0	0	0	0.252191	0	0
ENSGALG00000002818	vat1	vesicle amine transport protein 1 homolog (T. californica)	3.64909	3.44455	2.46384	4.41698	3.66096	3.70673	3.91343	4.37298	3.64554	3.29612	3.2	4.35551	3.0459	2.96659	3.59515	3.55573	3.55573	3.68615
ENSGALG00000002820	DFFA	DNA fragmentation factor, 45kDa, alpha polypeptide	3.02136	2.34473	2.0947	1.95311	2.71571	2.39017	2.61884	2.59714	2.55455	2.65377	2.75314	2.49979	2.58424	3.20489	2.86439	2.42167	1.93347	2.00136
ENSGALG00000002823			3.34775	2.34425	2.09861	5.22506	2.59189	2.70641	4.67264	3.8842	2.07601	2.35882	2.7073	5.25029	2.73444	1.53947	2.25269	2.48586	2.97835	2.16
ENSGALG00000002827	GPS1	G protein pathway suppressor 1	3.90761	4.47728	4.62514	4.03348	4.62223	4.38151	3.98908	4.16767	4.5077	4.38547	4.16067	4.32699	4.53064	3.89062	4.22833	4.46181	4.35551	4.54309
ENSGALG00000002828	UNC80	similar to KIAA1843 protein	0.120785	0.0326991	0.168124	0.380444	0.0412167	0.228253	0.223176	0.140894	0.301081	0.0585269	0.415701	0.295367	0.0778321	0.183818	0.184729	0.038335	0.19043	0.196669
ENSGALG00000002829	SCARF1	scavenger receptor class F, member 1	3.74093	3.28375	2.84655	4.087	3.95485	4.23745	3.61402	4.23996	4.17344	3.39098	3.85506	3.57982	4.1089	3.66928	3.61461	3.96496	3.74753	4.21034
ENSGALG00000002830	NUDT3	nudix (nucleoside diphosphate linked moiety X)-type motif 3	4.41219	4.47521	4.41003	4.10208	4.50376	4.26528	4.6215	4.34216	4.93487	4.11572	4.09563	4.28069	4.59907	4.37428	4.24606	4.85178	4.54183	5.13633
ENSGALG00000002831	SH3PXD2B	similar to SH3 and PX domains 2B; similar to LOC496321 protein; SH3 and PX domains 2B	0.712401	1.59924	1.36866	1.71648	1.43652	1.3619	0.604423	1.31503	1.46134	1.02391	0.928131	0.909447	1.51733	0.591756	1.30385	1.40351	2.0742	1.58241
ENSGALG00000002832	IFI35	interferon-induced protein 35	6.4474	5.15972	5.09041	8.96317	5.22689	5.29572	7.53041	5.96544	4.72896	5.5599	5.42185	8.11416	5.70913	5.27108	5.75993	5.02119	4.81168	5.03913
ENSGALG00000002835	NTAN1	N-terminal asparagine amidase	3.86192	3.5564	3.99555	3.66096	3.50591	3.38988	3.90651	3.16735	3.54451	4.16485	4.21306	3.7358	3.9396	4.24552	3.66864	3.51447	3.02443	3.65131
ENSGALG00000002836	Pex14	peroxisomal biogenesis factor 14	3.03361	3.76157	3.63881	3.6698	3.76783	3.50208	3.51077	3.98974	3.94398	3.64191	3.39828	3.64068	3.32694	2.92115	3.53411	3.82709	3.89468	3.86008
ENSGALG00000002837	Rpl27	ribosomal protein L27	10.833	11.2263	10.8836	10.5598	10.8602	10.8836	10.077	10.9125	11.0215	10.8602	11.0215	10.4905	10.542	10.2215	11.0215	10.7047	10.9646	10.9936
ENSGALG00000002839	sec11c	SEC11 homolog C (S. cerevisiae)	6.24191	6.33488	6.44067	6.29396	5.88967	5.70405	6.10603	6.08549	6.31472	6.31663	6.33229	6.04828	5.94491	6.99809	5.71317	5.98427	6.14349	6.03279
ENSGALG00000002840			0	0	0	0	0	0	0	0	0.0405401	0.0267774	0	0.0266693	0	0	0.0248797	0.0508221	0	0
ENSGALG00000002841	RFNG	RFNG O-fucosylpeptide 3-beta-N-acetylglucosaminyltransferase	3.50545	3.55175	3.40936	3.30054	3.2629	3.55272	4.15433	3.42631	3.10777	3.33367	3.09779	3.35755	3.54121	3.80592	3.57542	3.26486	3.2603	2.85115
ENSGALG00000002843	RILP	Rab interacting lysosomal protein	3.26486	2.80672	3.69094	3.92425	3.20678	3.15649	4.49946	3.31069	3.68128	3.83272	3.41526	3.08447	4.29987	4.54471	3.59968	3.41737	2.51436	3.47723
ENSGALG00000002844	RCN2	reticulocalbin 2, EF-hand calcium binding domain	4.81626	4.72669	4.61154	4.30822	4.68266	4.93986	4.87283	4.66774	4.91242	5.53638	4.8987	4.49168	4.18016	5.12294	4.98484	4.55384	4.84011	4.85807
ENSGALG00000002845	CTNNA3	catenin (cadherin-associated protein), alpha 3	5.48692	6.70732	6.64405	6.1656	6.50868	6.42484	5.92059	6.36265	6.80868	6.64405	6.28595	6.10791	5.67199	6.72684	6.85865	6.72932	6.51521	6.68438
ENSGALG00000002846	NEURL1B	neuralized homolog 1B (Drosophila)	1.8105	1.94095	1.45603	1.33525	1.90697	2.14597	1.11198	1.53446	2.11579	1.03161	1.32914	1.52142	1.64996	1.13897	1.28449	1.56461	1.71465	1.96243
ENSGALG00000002847	rpe	ribulose-5-phosphate-3-epimerase	5.65955	5.28998	5.76321	5.4486	5.4861	5.54596	4.75437	5.28898	5.09948	5.59144	5.72137	5.13839	5.65955	5.31666	5.62585	5.36516	4.81953	5.41435
ENSGALG00000002848	rho	rhodopsin (opsin 2, rod pigment) (retinitis pigmentosa 4, autosomal dominant)	0.0227085	0	0	0	0	0	0	0	0	0	0	0	0	0	0	0	0	0
ENSGALG00000002849	DCXR	dicarbonyl/L-xylulose reductase	4.78296	5.06142	5.33409	4.78671	4.79169	5.00907	4.53	3.49485	4.72159	5.14275	5.34353	4.93406	5.18078	5.62468	5.51259	4.54798	4.55449	4.45547
ENSGALG00000002850	RASA2	RAS p21 protein activator 2	2.80162	2.15024	1.88677	1.9061	2.14699	1.87726	2.09615	1.8909	2.06173	2.21697	2.36132	2.21105	1.30192	2.91901	1.91384	1.70349	2.13687	1.95674
ENSGALG00000002852			2.74129	2.68956	2.47787	2.40563	2.6938	2.76106	3.33058	3.55522	3.12009	2.52028	2.53591	2.41444	2.18409	2.27837	2.41609	3.17496	2.79648	2.75409
ENSGALG00000002853	cfdp1	craniofacial development protein 1	2.98961	2.60032	3.05786	3.38988	2.7073	2.76527	2.5894	2.52996	2.62378	2.96885	3.3628	2.92639	3.50115	2.97047	2.9739	2.5408	2.72844	2.74566
ENSGALG00000002854			0.227455	0.923705	0.650321	0.331796	0.644002	0.384643	0.263046	0.21779	0.571641	0.48618	0.354147	0.273417	0.575764	0.44211	0.332456	0.894211	0.552969	0.465119
ENSGALG00000002855	SARDH	hypothetical protein LOC776689; sarcosine dehydrogenase	0.0823647	0.964866	0.588647	0.191721	0.492553	0.660183	0.128134	0.405235	0.817457	1.18906	0.675907	0.38823	0.855157	0.497751	0.8	0.301594	0.440804	1.03991
ENSGALG00000002856	RUNDC1	RUN domain containing 1	5.10495	4.28805	4.38858	5.14708	4.28559	4.53147	4.48662	4.60258	4.52693	4.31421	4.64224	5.1418	4.05144	4.18478	4.49378	4.47292	4.21103	4.63005
ENSGALG00000002859	rac1; rac3	ras-related C3 botulinum toxin substrate 3 (rho family, small GTP binding protein Rac3); ras-related C3 botulinum toxin substrate 1 (rho family, small GTP binding protein Rac1)	2.94313	3.48806	3.52504	3.63617	3.53734	4.04792	3.02032	3.50866	3.13606	3.89946	3.36892	4.09136	4.0747	3.29202	4.32815	4.32752	3.71408	3.9071
ENSGALG00000002860			0	0	0	0	0	0	0	0	0	0	0	0	0	0	0	0	0	0
ENSGALG00000002861	TMEM170	transmembrane protein 170	2.87134	2.47384	3.05539	3.18272	2.47739	2.75918	3.0411	2.64064	2.56668	2.9533	2.66753	2.54471	3.81309	3.19722	2.93029	2.83863	2.32106	2.77961
ENSGALG00000002862	LOC416414	hypothetical LOC416414	3.34726	3.73537	3.73676	3.33476	3.32799	3.34458	4.07224	3.15923	3.32394	3.25117	3.50361	3.19304	3.28803	4.08626	3.20155	2.94152	3.68493	3.24467
ENSGALG00000002863	ERGIC1	endoplasmic reticulum-golgi intermediate compartment (ERGIC) 1; hypothetical protein LOC770368; hypothetical LOC430242	5.08118	4.85262	4.3429	4.39122	4.72669	4.76752	4.84011	4.56959	4.70595	4.86451	4.66923	4.60258	4.20459	4.77704	4.73335	4.55227	4.67689	4.55153
ENSGALG00000002864	LRRTM3	leucine rich repeat transmembrane neuronal 3	0.0982215	0.0857113	0.230361	0.0509167	0.0826703	0.0763331	0.112776	0.0856097	0.0484021	0.0400175	0.0605695	0	0.0819952	0.158443	0.04307	0.111383	0.0163771	0.0981231
ENSGALG00000002866	LOC424004	similar to hypothetical protein FLJ23861	2.24566	1.91887	1.21247	1.88028	2.21337	1.70349	1.65089	1.79514	1.76381	1.91101	1.93655	1.83538	1.41305	1.99274	1.7779	1.82322	2.33343	1.53891
ENSGALG00000002868	RPL26L1	ribosomal protein L26-like 1	9.66551	9.37208	9.69461	8.8345	9.12168	9.02519	9.11021	9.11021	9.4204	9.60234	9.52962	8.58376	9.26831	10.3931	9.28498	8.59235	9.15617	9.37208
ENSGALG00000002869	ENPP3	ectonucleotide pyrophosphatase/phosphodiesterase 3	1.59228	1.93603	0.956378	1.38575	1.58028	1.55913	1.67945	0.992644	1.20303	1.4595	1.71163	1.30423	0.34484	1.38323	1.40351	0.360217	1.44569	1.42654
ENSGALG00000002870	LEMD2	LEM domain containing 2	3.13733	3.06874	2.63485	3.07162	3.09183	2.97888	3.08135	3.4897	3.28132	2.78248	2.91542	2.85602	2.32917	2.78151	2.92989	3.39154	3.46842	3.14425
ENSGALG00000002871	PHACTR4	phosphatase and actin regulator 4	3.85674	4.34216	4.28627	4.38603	4.44887	4.13922	3.57057	4.33247	4.15625	3.65131	3.85781	3.9071	4.30277	3.84685	4.14937	4.18414	4.087	4.11512
ENSGALG00000002872	MALT1	mucosa associated lymphoid tissue lymphoma translocation gene 1	2.37331	2.59403	1.97681	2.47237	2.45843	2.41964	2.78723	2.88474	2.00091	2.15164	2.00988	2.16759	1.63356	1.97919	2.25807	2.2055	1.99905	1.961
ENSGALG00000002873	Rsl1d1	ribosomal L1 domain containing 1	3.54451	3.45836	3.97942	3.48352	3.49747	3.40988	3.73743	3.29305	3.50261	4.09619	3.72573	3.4667	3.04848	4.17403	3.68991	3.32099	3.59851	3.46952
ENSGALG00000002874	ZBTB38	zinc finger and BTB domain containing 38	2.01521	1.58184	1.59741	1.68429	1.71793	1.93717	1.92372	2.28208	1.97425	1.83227	1.4051	1.65892	0.783195	1.07715	1.65218	2.26641	1.78147	1.95066
ENSGALG00000002877	LRRC45	leucine rich repeat containing 45	1.76436	1.7794	1.84661	1.75374	1.92723	1.9438	1.66072	1.71163	1.68333	1.90507	2.19965	2.14818	1.75318	2.03934	2.0639	1.86148	1.70826	1.89334
ENSGALG00000002878	C5orf41	chromosome 5 open reading frame 41	3.69267	2.14642	1.9061	2.4457	1.6139	1.59965	2.96115	2.35719	2.37029	1.90302	2.10408	2.22089	1.15592	2.48084	1.7934	1.84225	2.186	2.47237
ENSGALG00000002880	aarsd1	alanyl-tRNA synthetase domain containing 1	4.78051	4.93327	4.98951	4.89305	4.68405	4.67467	4.25445	4.77772	4.68098	4.97021	5.05395	4.81006	4.80048	4.78613	4.9667	4.78841	4.177	4.43792
ENSGALG00000002881			6.73174	6.46124	6.94095	5.74724	6.32468	6.41859	6.46124	6.09063	5.83578	6.70732	6.66889	6.36674	6.70055	7.16752	6.62187	6.48683	6.20493	5.75718
ENSGALG00000002882	BNIP1	BCL2/adenovirus E1B 19kDa interacting protein 1; similar to BCL2/adenovirus E1B 19kDa interacting protein 1	3.85838	3.64784	3.69508	2.74668	3.59427	3.51671	2.76106	3.16581	3.40834	3.47344	3.82028	3.59795	3.4269	3.94566	3.78795	3.36334	3.1022	3.16501
ENSGALG00000002883	scaper	S phase cyclin A-associated protein in the ER	1.3061	1.81095	1.51488	1.36519	1.71267	1.60063	1.52536	1.59272	1.77522	1.46621	1.55255	1.38863	1.4932	1.38081	1.56783	2.01823	1.53267	1.68525
ENSGALG00000002886	NKX2-5	NK2 transcription factor related, locus 5 (Drosophila)	5.1298	6.16091	6.52858	6.43456	6.37132	6.63936	5.73989	6.20842	5.71317	5.88209	6.19967	5.91041	7.35845	6.07348	6.63213	6.35712	5.67751	5.76321
ENSGALG00000002888			0.279515	0.781812	0.575445	0.57813	0.846317	1.00683	0.592651	0.939314	1.33771	0.31631	0.211762	0.37372	0.408627	0.261456	0.727184	0.960631	0.885094	1.14907
ENSGALG00000002889	aspscr1	alveolar soft part sarcoma chromosome region, candidate 1	2.65622	2.77186	2.89246	3.07575	2.78841	2.95803	2.93914	2.46087	2.73186	3.10882	3.07628	2.63801	3.31948	3.15346	2.79698	2.74268	2.77229	2.85801
ENSGALG00000002891	acadl	acyl-Coenzyme A dehydrogenase, long chain	7.68031	8.66665	8.45832	8.04259	8.91481	8.44891	8.13262	8.41029	8.49317	8.21985	8.66665	8.45832	7.80313	7.85673	8.33242	8.61254	8.51814	8.36245
ENSGALG00000002892	LOC423653	similar to slc22a15 related	0.893407	0.906103	0.733574	0.75071	0.989354	0.689776	0.763557	0.556319	0.807702	0.556025	1.44713	1.75051	0.492553	1.2738	1.16082	0.848702	1.02174	0.720081
ENSGALG00000002893	STC2	stanniocalcin 2	3.03612	2.06173	1.10286	1.17326	1.85003	2.41571	1.92772	1.72738	1.69287	1.86308	1.67861	1.62644	0.668988	1.28449	1.42226	1.28811	1.91384	2.05406
ENSGALG00000002894	PACS2	phosphofurin acidic cluster sorting protein 2	1.87672	2.97788	3.14064	2.9452	3.45385	2.96166	2.90396	3.08731	3.43062	2.83385	3.05427	2.57469	2.8204	2.70164	3.20256	3.06616	2.94201	3.55693
ENSGALG00000002896	Enpp1	ectonucleotide pyrophosphatase/phosphodiesterase 1	3.80088	3.90651	3.08447	3.61963	3.03156	3.42209	3.60623	3.71862	2.95565	3.17694	3.20678	2.98859	2.85746	3.53902	3.30244	3.85674	3.22501	2.73032
ENSGALG00000002897	SLC16A14	solute carrier family 16, member 14 (monocarboxylic acid transporter 14)	0	0.062897	0	0	0	0	0	0	0.0730788	0.0477974	0	0	0.145132	0	0	0	0.0479817	0.0977184
ENSGALG00000002898	alpk2	alpha-kinase 2	1.71206	3.63048	2.96507	2.83863	3.73112	2.85858	2.93122	3.40167	3.18055	3.23191	3.05069	3.21403	2.75457	3.07819	3.39328	3.38527	2.28077	2.99026
ENSGALG00000002899	AACS	acetoacetyl-CoA synthetase	2.51616	3.25834	2.87282	2.49657	3.14387	2.68391	2.83141	2.47638	2.9533	3.12214	2.90604	2.52889	3.12536	3.03873	2.99497	3.47723	2.88001	2.78516
ENSGALG00000002900	Notum	notum pectinacetylesterase homolog (Drosophila)	0.347589	0.490943	0.776917	0.408627	0.325828	0.202509	0.389162	0.387347	0.621033	0.418852	0.297266	0.401831	0.21557	0.311846	0.456527	0.521102	0.527428	0.822111
ENSGALG00000002903	FAM44B	family with sequence similarity 44, member B	4.48522	3.64191	3.95965	4.07788	3.78188	3.61152	3.98632	3.86763	4.04045	4.28012	4.34983	3.90536	3.96995	4.33658	4.23234	3.90013	3.84422	3.83513
ENSGALG00000002904	REEP3	receptor accessory protein 3	2.06971	1.68244	1.42572	1.98544	1.61245	1.47257	2.39562	1.64996	1.95709	1.31581	1.90993	1.32088	1.4843	1.56182	1.7873	1.77227	2.17065	1.79751
ENSGALG00000002906	TARDBP	TAR DNA binding protein	6.3125	5.79539	5.06732	5.69019	5.88814	6.06437	5.62208	6.17781	5.84074	5.64122	5.75559	5.80321	5.18522	5.7114	6.10064	5.67751	6.17591	5.82599
ENSGALG00000002907	MYL1	myosin, light chain 1, alkali; skeletal, fast	2.72648	1.60633	6.97404	2.2123	1.29614	0.648238	2.39017	1.14253	2.02623	2.89774	2.73972	1.06074	1.15003	1.77522	1.76436	1.5293	1.66179	1.19338
ENSGALG00000002908	TRAIP	TRAF interacting protein	0.0711011	0.0416133	0.405235	0.0960897	0.302729	0	0.242959	0.0349592	0.0874037	0.228954	0.105299	0.122797	0.547835	0.190693	0.0659374	0.31411	0.0795737	0.0588133
ENSGALG00000002909	CTGF	connective tissue growth factor	5.14374	4.73493	5.64005	5.99481	5.04554	6.38105	5.81643	5.5599	5.1998	5.48506	5.699	7.48585	4.23234	4.78841	7.0045	4.63234	7.05963	5.80055
ENSGALG00000002910	GSPT1	G1 to S phase transition 1	4.64447	4.96122	4.76084	4.43187	4.89527	4.8423	4.68615	4.77704	4.69271	4.90103	4.79424	4.82317	4.36046	4.73581	4.8987	4.86451	4.67771	4.68266
ENSGALG00000002911	MOXD1	similar to DBHR protein; monooxygenase, DBH-like 1	6.97115	5.67304	4.14864	5.26534	5.43438	5.41756	5.29198	5.19144	5.22506	6.67347	6.55055	4.4837	5.2189	6.08549	4.64149	4.42662	5.71317	5.48692
ENSGALG00000002913	BRI3BP	BRI3 binding protein	4.69739	4.97706	3.57762	4.32273	4.8987	4.62291	4.62833	4.82834	4.96202	4.10834	3.63938	3.88951	3.68991	3.68723	4.23802	4.99304	4.18639	4.63292
ENSGALG00000002917	Nedd4l	NEDD4L; hypothetical protein LOC776508; neural precursor cell expressed, developmentally down-regulated 4-like	3.21141	4.0747	3.30244	3.66144	4.09263	4.18086	3.44996	4.20058	4.55227	3.86466	3.77969	3.81351	3.61811	3.69148	4.06613	3.92304	4.20197	4.29779
ENSGALG00000002919	MON1A	MON1 homolog A (yeast)	3.27062	3.73794	4.57251	4.43658	4.1512	4.01804	4.51863	3.72355	3.73477	3.66344	4.01462	3.54835	5.43997	4.42368	3.68186	3.92139	3.78493	4.14558
ENSGALG00000002921	lancl1	LanC lantibiotic synthetase component C-like 1 (bacterial)	3.48912	3.86705	3.48712	3.29795	3.84549	3.62879	3.34679	4.06868	3.79214	3.68836	3.40566	3.55573	3.33992	2.99656	3.46383	4.29445	3.85674	4.11388
ENSGALG00000002922	Notch2	Notch homolog 2 (Drosophila)	2.26203	2.63801	2.00136	2.90248	3.01361	2.84152	2.06491	3.29564	3.16581	2.28774	2.05086	2.41022	2.6963	1.50293	2.65283	2.57158	3.14954	3.25886
ENSGALG00000002923	LOC417386	similar to MGC81282 protein	1.84163	0.640068	1.63103	1.1895	0.373978	1.46577	2.15024	0.627339	0.849756	2.15208	1.46183	1.15003	1.47854	0.835624	1.48526	1.3696	2.30633	1.16031
ENSGALG00000002924	Snx29	sorting nexin 29	0.444377	0.392801	0.39312	0.558681	0.621033	0.401831	0.38	0.687549	0.371056	0.291891	0.465492	0.390094	0.350646	1.06966	0.388051	0.53827	0.382127	0.347589
ENSGALG00000002925	etfA	electron-transfer-flavoprotein, alpha polypeptide (glutaric aciduria II)	5.2345	6.30072	6.60393	5.40521	6.61389	6.49124	5.29478	5.75993	6.24992	6.40521	6.36464	6.60393	6.66889	5.54078	6.26663	6.66151	6.32856	6.26148
ENSGALG00000002926	DBH	similar to dopamine beta-monooxygenase (EC 1.14.17.1); dopamine beta-hydroxylase (dopamine beta-monooxygenase); similar to dopamine beta-hydroxylase	0	0	0	0	0	0	0	0	0	0	0	0	0	0	0	0	0	0
ENSGALG00000002928	GATAD2A	GATA zinc finger domain containing 2A	3.74304	3.7111	3.58224	3.51572	3.86303	3.77653	3.04472	3.8641	3.64362	3.29258	3.46383	3.45933	3.26486	3.07575	3.62151	3.79494	3.66037	3.91819
ENSGALG00000002929	Trip12	thyroid hormone receptor interactor 12	4.93258	4.42033	4.37762	4.28141	4.4078	4.20686	4.88111	4.53603	4.46869	4.23432	4.24123	4.31009	3.87461	5.1418	4.25318	4.56245	4.47292	4.44254
ENSGALG00000002930	STX7	syntaxin 7; similar to syntaxin 7	4.26394	4.36867	4.20507	4.14027	4.28981	4.76244	4.15756	3.95539	4.33113	4.67467	4.4844	4.5561	4.25732	4.67328	4.41962	4.26332	4.37235	4.09889
ENSGALG00000002931	REG4	regenerating islet-derived family, member 4	0.305043	0	0.372457	0.762584	0.22676	0.216166	0	0.478688	0	0.179633	0	0	0	0	0.192312	0.388817	0	0
ENSGALG00000002932	NME2	non-metastatic cells 2, protein (NM23B) expressed in	8.76681	9.28498	9.45592	8.23265	9.3469	9.39055	8.3857	8.50201	9.1919	9.55541	9.43096	8.80559	9.52962	9.09905	9.54193	9.35837	9.47299	9.06088
ENSGALG00000002937	PSME3	proteasome (prosome, macropain) activator subunit 3 (PA28 gamma; Ki)	5.31474	5.2998	5.59894	5.57338	5.37682	5.4692	5.3758	5.42639	5.00989	5.38684	5.03481	5.10404	5.52515	5.26635	5.46214	5.18756	5.1671	5.12874
ENSGALG00000002939			0.4598	0.0661777	0.222924	0	0.460494	0.328345	0.0677559	0.202903	1.10334	0	0.307872	0.116531	0.416931	0.110069	0.110502	0.246409	0.146915	1.71423
ENSGALG00000002940	CPPED1	calcineurin-like phosphoesterase domain containing 1	2.45946	4.00991	3.62497	2.88257	3.58315	3.69148	3.52291	2.95628	2.96413	3.84751	3.93733	3.59647	2.93666	3.60434	3.61152	3.37829	3.29346	3.24571
ENSGALG00000002941	RBM6	RNA binding motif protein 6	2.13095	2.35438	1.9685	1.76831	2.20075	2.28694	1.19963	2.39208	1.9401	2.33403	2.47145	2.42314	1.36372	1.7071	2.3415	2.23988	2.27837	2.06537
ENSGALG00000002942	JMJD1C	jumonji domain containing 1C	2.47942	2.19776	1.9429	1.67945	2.06491	2.11636	1.7514	1.98014	2.09861	2.12405	2.1235	1.7087	1.62207	2.43496	1.98737	2.02881	1.91933	2.02575
ENSGALG00000002943	Prpf8	PRP8 pre-mRNA processing factor 8 homolog (S. cerevisiae)	4.46028	4.57042	4.47219	4.31077	4.65762	4.64789	3.99155	4.7374	4.87283	4.21164	4.10324	4.28283	4.49168	3.40988	4.34693	4.6754	4.87532	4.82014
ENSGALG00000002944	Cps1	carbamoyl-phosphate synthetase 1, mitochondrial	0.0798063	0	0.127488	0.110867	0.0363624	0.162182	0.0942217	0.104302	0.365225	0.0457089	0.0665106	0.0482002	0	0.117185	0.0650346	0.087029	0.133761	0.273126
ENSGALG00000002945	C15orf27	chromosome 15 open reading frame 27	0.662603	1.2172	1.06825	0.904256	1.65267	1.46714	0.812921	1.1197	1.31638	0.751218	0.925966	1.13364	0.832274	0.964866	1.44775	1.35538	1.88028	1.37506
ENSGALG00000002946	shisa9	hypothetical gene supported by BX930628	0.0452143	0.532976	0	0.0958238	0.619174	0.164511	0.081746	0	0.259989	0.255174	0.228482	0.2321	0.338284	0.245695	0.132261	0.220296	0.119961	0.441438
ENSGALG00000002948	txnl1	thioredoxin-like 1	6.14349	5.81131	6.10064	5.87399	5.81898	5.75718	6.24381	5.98318	5.81245	5.91785	5.82491	5.75399	5.79539	6.19438	6.03892	5.68636	5.86134	5.77725
ENSGALG00000002952	Nrg4	neuregulin 4	1.26663	1.56869	1.70431	0.880632	1.96363	1.22813	1.18563	0.731327	1.26271	1.27775	1.98236	1.0941	1.35326	1.48714	1.89548	0.946849	0.712828	1.33297
ENSGALG00000002954	mbtd1	mbt domain containing 1	1.30423	1.58776	0.966947	0.88982	1.24902	1.50196	0.61151	1.08603	1.43512	1.22902	1.57348	1.29001	0.6412	1.18819	1.33573	1.03529	1.33435	1.35589
ENSGALG00000002955			3.13232	3.6894	2.02623	2.79884	3.81309	4.35752	2.27792	4.75856	3.6067	4.0791	2.80451	2.73227	2.81856	2.4674	4.05658	3.00255	3.81476	4.34497
ENSGALG00000002957	SLC12A3	solute carrier family 12 (sodium/chloride transporters), member 3	0.0663339	0	0.0742309	0.0880225	0.0463447	0.0443729	0.074984	0.083565	0	0.0309849	0	0.0307088	0.159077	0.0705218	0.0880225	0.188897	0	0.0245694
ENSGALG00000002958	Dner	delta/notch-like EGF repeat containing	3.55375	4.04792	4.24045	3.02198	4.82834	2.90552	3.41887	4.54666	4.41762	0.124844	2.03441	3.94978	4.50703	2.06643	3.95434	3.63164	4.35225	5.40196
ENSGALG00000002959	nrbf2	nuclear receptor binding factor 2	5.00126	4.03682	4.0532	4.21728	3.91919	3.72573	3.74466	3.91919	3.67614	4.28856	4.88723	4.09322	3.90474	4.92983	4.19726	3.6519	3.91919	3.61196
ENSGALG00000002960	HMGCS2	3-hydroxy-3-methylglutaryl-Coenzyme A synthase 2 (mitochondrial)	0.252666	0.624894	0.853149	0.086317	0.429331	0.276951	0.0735058	0.323431	0.226966	0.239484	0.213987	0.196849	0.791898	0.121364	0.564848	0.120071	0.154366	0.156168
ENSGALG00000002961	LOC770313	hypothetical protein LOC770313	0	0.202275	0.352552	0.407284	0.226307	0	0	0	0.238568	0	0	0	0	0.283137	0	0.381291	0.163885	0.167358
ENSGALG00000002963	PID1	phosphotyrosine interaction domain containing 1	4.15003	4.16368	3.01361	2.72986	3.00627	2.96659	2.9537	2.99497	2.9012	3.48912	3.08788	2.70981	3.67094	2.28077	3.61304	2.49179	3.80783	3.11431
ENSGALG00000002964	DHX37	DEAH (Asp-Glu-Ala-His) box polypeptide 37	1.38626	1.23223	1.82748	1.27775	1.55622	1.29956	1.59272	1.59182	1.31115	1.45172	1.3184	1.2172	2.07186	1.57485	1.53446	1.4843	1.63207	1.42071
ENSGALG00000002967	ZNF365	zinc finger protein 365	3.45284	3.35979	3.50916	3.71571	3.52291	3.42741	4.11388	3.55783	3.06134	3.18331	3.53516	3.51447	3.07213	4.15561	3.22349	3.26447	3.49278	2.95803
ENSGALG00000002968	ZNF341	zinc finger protein 341	1.17792	2.01276	2.18744	1.97521	1.84163	1.70826	1.55163	1.72838	2.02383	1.64878	1.64661	1.42791	2.37498	2.01087	1.89599	1.89838	1.52489	1.9718
ENSGALG00000002969	KIAA0892	KIAA0892	3.2057	3.35227	3.23604	3.63881	3.34679	3.36799	3.24621	3.46497	3.50866	3.16121	3.37829	3.23811	3.34109	3.24372	3.40448	3.31404	3.3585	3.55522
ENSGALG00000002971	NSD1	nuclear receptor binding SET domain protein 1	1.22943	1.44569	1.44522	1.14172	1.13243	1.59139	0.848217	1.87051	1.62138	0.699701	1.17326	1.00476	1.16427	0.776509	1.25534	1.63708	1.67262	1.6653
ENSGALG00000002973	BECN1	beclin 1, autophagy related	5.26418	5.61956	5.08738	5.04233	5.80055	5.58165	4.70423	5.89275	5.34353	5.63873	5.88051	5.72504	4.61154	5.36307	5.5519	5.73464	5.50298	5.22843
ENSGALG00000002974			0.0122534	0	0	0.036029	0	0	0	0	0	0	0	0.0206913	0	0.0485522	0	0	0	0
ENSGALG00000002980	PLEKHK1	pleckstrin homology domain containing, family K member 1	0.0559849	0.230573	0.290768	0.290768	0.37009	0.105299	0.197519	0.105693	0.427676	0.240517	0.137007	0.0865135	0	0.373978	0.137354	0.288304	0.295367	0.254148
ENSGALG00000002981			1.42328	1.14172	1.43697	1.04943	0.991128	1.09692	1.31163	1.17792	1.05368	1.24384	1.53402	1.14772	1.19097	1.84661	1.25173	1.30753	1.48857	0.893798
ENSGALG00000002982	SLC2A6	solute carrier family 2 (facilitated glucose transporter), member 6	1.76931	0.776059	0.876028	2.32693	1.27198	0.994505	1.7678	2.67459	0.962965	1.22275	1.21149	1.95798	0.182228	0.132873	0.930069	0.872362	2.07033	0.879096
ENSGALG00000002984	RAB24	RAB24, member RAS oncogene family	3.95965	4.01518	4.46655	4.27205	4.0532	3.97563	4.13616	3.92727	3.99447	4.34983	4.75927	4.10021	5.03755	4.02802	4.2618	4.05144	3.97942	4.25169
ENSGALG00000002985	utp18	UTP18, small subunit (SSU) processome component, homolog (yeast)	2.05086	1.88413	2.23578	2.38851	2.2123	2.03982	2.52748	2.09899	2.03586	2.14757	2.4931	2.51737	2.34377	2.72928	2.12192	1.90743	1.86642	1.79709
ENSGALG00000002986			3.63981	2.90442	3.94867	3.82235	3.566	3.06283	2.90248	3.11378	3.65768	3.17814	3.66469	3.37211	4.50586	3.93565	3.57594	3.57762	2.87702	3.82894
ENSGALG00000002987	SERPINF2	serpin peptidase inhibitor, clade F (alpha-2 antiplasmin, pigment epithelium derived factor), member 2	0.708804	0.565409	0.347028	0.455374	0.329523	0.362504	0.299183	0.241602	0.165992	0.642745	0.365225	0.744196	0.515681	0.527428	0.497059	0.235704	0.359012	0.328934
ENSGALG00000002988	PHGDH	phosphoglycerate dehydrogenase	1.68525	0.542781	1.17226	0.369801	0.241602	1.72505	2.03396	0.60487	0.857347	0.972518	0.685904	0.280948	2.24832	0.396889	1.16619	0.494522	1.39171	0.896178
ENSGALG00000002989	UBE2Q2	ubiquitin-conjugating enzyme E2Q family member 2	5.26036	4.69042	4.64224	4.86886	4.97881	4.90558	5.0748	4.85365	4.64938	4.70349	4.73172	4.85541	5.0466	4.17294	5.09041	4.89951	4.77888	4.81626
ENSGALG00000002990	prelid1	PRELI domain containing 1	6.76828	6.33686	6.78713	6.31472	6.25161	6.24381	6.84222	6.37289	6.4962	6.8057	6.54176	6.28953	6.89783	6.61663	6.57299	6.24049	6.43283	6.56657
ENSGALG00000002991	ARID5B	AT rich interactive domain 5B (MRF1-like)	0.408255	0.472496	0.327814	0.246844	0.404149	0.386182	0.328345	0.621772	0.243492	0.194706	0.230361	0.239255	0.130779	0.281681	0.269966	0.571973	0.60889	0.484343
ENSGALG00000002992	WDR69	WD repeat domain 69	0.118079	0	0.0794696	0.092858	0.128973	0	0.0441205	0.0353829	0.0889058	0.0323321	0.111511	0	0.11021	0.0682232	0	0	0.0940987	0.060141
ENSGALG00000002993	CA10	carbonic anhydrase X	0.0381172	0.348687	0.0973603	0.0536167	0.485146	0.489374	0.057137	0.205733	0	0.122166	0.618002	0.0322069	0.239484	0.675907	0.149707	0.133761	0.0888009	0.0562817
ENSGALG00000003000			3.06663	2.62683	2.66289	3.11626	3.00825	2.7672	2.78306	2.99181	3.02089	2.83534	2.91846	2.70584	2.81651	2.5511	2.87183	2.88906	2.45743	3.2299
ENSGALG00000003003	CCL20	chemokine (C-C motif) ligand 20	1.20077	0.609987	0.774271	0.346776	0.185964	0.353538	0.318	0.402108	0.196247	0.127351	1.30799	0.87695	0.354147	0.992226	0	0	0.396049	0.132432
ENSGALG00000003005	Chrnb4	cholinergic receptor, nicotinic, beta 4	0.667683	0	0.0747742	0.313019	0	0.156783	0.280948	0.115623	0.0496884	0.0568996	0.102349	0.0609305	0.105995	0.146423	0	0.165834	0.0884363	0.026604
ENSGALG00000003007	KIF2B	kinesin family member 2B	0	0	0	0	0	0	0	0	0	0	0	0	0	0	0	0	0	0
ENSGALG00000003010	NUP93	nucleoporin 93kDa	2.40927	2.29575	2.72802	2.14597	2.28246	2.36071	1.9079	2.07186	2.26253	2.43096	2.28555	2.12856	3.01904	1.87881	2.34623	2.46847	2.3273	2.46153
ENSGALG00000003011	TOM1L1	target of myb1 (chicken)-like 1	0.576103	0.0797025	0.408627	0.267449	0.0511617	0.493683	0.717994	0.293735	1.29468	0.255886	0.228954	0.477221	0.261703	0.170777	0.13329	0.147242	0.127351	1.20714
ENSGALG00000003013	C10orf107	chromosome 10 open reading frame 107	0	0	0	0	0	0	0	0	0	0	0	0	0	0	0	0	0	0
ENSGALG00000003014	CHRNA3	cholinergic receptor, nicotinic, alpha 3	0.127753	0.0883282	0	0.235967	0	0	0.0686296	0.0588133	0.0988588	0.107109	0.197023	0.123691	0	0.203109	0	0.162626	0.439241	0.111511
ENSGALG00000003015	Serpinf1	serpin peptidase inhibitor, clade F (alpha-2 antiplasmin, pigment epithelium derived factor), member 1	3.28744	5.00745	4.91666	3.56898	4.49313	4.77313	4.30555	3.80036	4.83064	7.04925	5.66556	5.85998	5.70036	4.59599	6.04006	5.1734	5.0482	4.93912
ENSGALG00000003016	masp2	mannan-binding lectin serine peptidase 2	0.34376	0.254878	0.139698	0.143429	0	0.133042	0.160047	0.171176	0.138469	0.208383	0.185137	0.29395	0.114528	0.372741	0.236978	0.289682	0.0676394	0.136503
ENSGALG00000003018	SCARB1	scavenger receptor class B, member 1	2.34104	2.45318	2.80214	3.42429	2.58424	2.40978	3.06181	3.01648	3.15001	2.87588	2.71424	3.09081	3.6067	2.03216	2.38978	3.02843	3.01361	3.01753
ENSGALG00000003019	WDR7	WD repeat domain 7	1.24017	1.48281	1.56461	1.51488	1.43301	1.62138	1.19873	1.3619	1.43338	1.44194	1.32036	1.4347	1.63453	1.43391	1.55021	1.42437	1.42654	1.33829
ENSGALG00000003021	chrna5	cholinergic receptor, nicotinic, alpha 5	1.16311	1.13941	1.35326	1.3514	0.905135	0.890267	1.2312	0.8423	1.51733	0.800867	0.860029	0.702709	1.42615	1.09003	0.945127	1.5135	0.960631	1.26714
ENSGALG00000003022			1.24989	0.944246	2.21337	2.61154	1.03388	0.686781	2.61242	1.55577	1.70101	1.46815	1.01241	1.49209	1.36232	1.32457	1.17848	1.10226	1.03066	1.37361
ENSGALG00000003024	Armc6	armadillo repeat containing 6	3.71916	3.99866	4.00111	4.28493	4.03217	4.17836	4.03052	4.18086	3.7539	4.08321	3.96297	4.05204	4.45901	3.72685	3.84354	4.24123	4.11512	3.81874
ENSGALG00000003025	SLC19A3	solute carrier family 19, member 3	0.158814	0.117843	0	0.0769792	0.0706231	0	0.179633	0.392477	0.212876	0.0486183	0	0.235197	0.389162	0.0955594	0	0.166616	0	0.0449804
ENSGALG00000003026	MKL2	MKL/myocardin-like 2	1.94564	2.23578	1.86642	1.66227	1.91487	2.28872	2.34669	2.73874	2.10357	1.64285	1.59541	2.01276	1.35538	1.5418	1.9718	2.56902	2.38014	1.87726
ENSGALG00000003028	Adamts13	ADAM metallopeptidase with thrombospondin type 1 motif, 13	1.62897	1.06583	0.485852	0.839122	0.678268	0.655033	0.532613	1.13706	0.922799	0.953999	1.0193	0.61838	0.862888	0.857347	1.0193	0.881544	1.0368	0.915002
ENSGALG00000003029	LOC424383	similar to phosphatidic acid phosphatase type 2 domain containing 2	3.88367	4.18704	4.59992	4.24996	3.85162	4.09322	4.57531	4.39453	4.13922	4.01697	4.09667	3.77653	5.32903	4.36446	3.70552	4.19809	4.10144	3.83272
ENSGALG00000003030	DDX41	DEAD (Asp-Glu-Ala-Asp) box polypeptide 41	1.63752	1.53052	2.28447	2.51193	1.961	1.81205	2.24792	2.27207	2.4065	1.63793	2.07374	1.75874	2.66335	1.76494	2.09899	2.153	2.17116	2.39616
ENSGALG00000003031	SMYD4	SET and MYND domain containing 4	2.63324	2.56573	2.80787	2.76586	2.50825	2.71771	2.29469	2.23851	2.36312	2.71971	2.6303	2.78306	2.87183	2.49979	2.79063	2.59986	2.58101	2.45088
ENSGALG00000003033	Stxbp4	syntaxin binding protein 4	0.588294	0.48548	1.11098	0.745952	0.787423	0.945127	0.585497	0.72866	1.28491	0.991667	0.496344	0.587091	0.732209	0.399924	0.717994	0.684234	0.829175	1.08181
ENSGALG00000003034	SS2	somatostatin II	0	0	0	0.640794	0	0	0	0	0	0	0	0	0	0	0	0.304514	0	0
ENSGALG00000003035	Fam78b	family with sequence similarity 78, member B	1.25274	1.62207	1.10503	0.703015	1.24017	0.908458	1.29802	1.11047	0.768076	0.261255	0.687976	0.46396	0.867849	1.41205	0.131505	0.753998	0.77132	0.616049
ENSGALG00000003038	Atf7	activating transcription factor 7	1.65179	2.45264	2.56989	3.43508	2.84213	2.59937	2.77858	2.8439	2.63531	2.29972	2.21637	1.98544	4.14621	2.47145	2.39362	2.63531	2.79884	2.6596
ENSGALG00000003039	SRM	spermidine synthase	3.61249	4.02188	4.5007	3.97614	4.31999	3.7657	3.39098	3.47494	3.99796	4.01413	4.3429	3.83759	4.64789	3.97061	4.11819	4.14161	4.19386	4.12483
ENSGALG00000003042	PXMP4	peroxisomal membrane protein 4, 24kDa	4.22774	4.2425	4.73086	4.32395	4.36782	4.53516	4.34216	4.65996	4.75856	4.42504	4.47796	4.04045	4.6461	4.16961	4.63675	4.82478	4.20757	4.29128
ENSGALG00000003043	BBS2	Bardet-Biedl syndrome 2	3.85338	2.70378	2.78616	3.43679	3.28483	3.27124	3.4103	3.97746	2.96451	2.8834	3.36992	3.15649	2.95761	2.54669	3.24917	3.07682	3.15346	3.07924
ENSGALG00000003045	E2F1	E2F transcription factor 1	0.72912	0.898446	1.47854	1.6199	1.09183	1.02752	1.44364	0.999739	1.15592	1.38226	1.51534	0.789814	2.83187	1.6147	1.05711	1.02667	0.75518	1.07822
ENSGALG00000003046	Psma4	proteasome (prosome, macropain) subunit, alpha type, 4	6.67977	6.79522	6.41462	6.70281	6.75424	6.86132	6.72684	6.7513	6.34596	6.57791	6.78456	6.64405	6.43456	6.68707	6.80076	6.63709	6.56017	6.44067
ENSGALG00000003047	SFRS14	splicing factor, arginine/serine-rich 14	1.18614	1.47667	0.993543	0.840421	1.45751	1.42226	1.29906	1.42991	1.57685	1.05488	0.95351	0.860029	0.627771	1.08181	1.12222	1.43915	1.22224	1.13941
ENSGALG00000003048	LOC768803	hypothetical protein LOC768803	3.45598	0.854054	1.7075	1.29196	1.01642	0.415701	1.1018	0.778921	1.16311	1.47511	2.37378	1.27837	2.3273	2.47331	1.51688	0.884455	1.48325	1.62043
ENSGALG00000003049	ST8SIA3	ST8 alpha-N-acetyl-neuraminide alpha-2,8-sialyltransferase 3	0	0	0	0	0	0	0	0	0	0	0	0	0	0	0	0	0	0
ENSGALG00000003050	Adra2b	adrenergic, alpha-2B-, receptor	0.107759	0	0.133761	0	0.0872893	0	0	0.0630814	0.0860502	0	0	0.0663339	0.341499	0	0	0	0.0600584	0.11825
ENSGALG00000003051			2.27712	0.37532	1.22433	0.543874	0.214222	0.200119	0.662184	0.442841	0.646562	0.844153	0.263686	1.29515	0.731327	1.92274	0.152044	0.500323	0.299714	0.467959
ENSGALG00000003052	HRB	HIV-1 Rev binding protein	4.84149	4.81953	4.96484	4.81546	4.92555	4.82399	4.78841	4.77888	4.54309	4.58842	4.9318	4.9606	5.07844	4.63005	4.9318	4.91163	4.84482	4.79007
ENSGALG00000003053	Prdx6	peroxiredoxin 6	8.09423	7.96355	8.23265	8.44258	8.03746	8.05594	7.84575	8.37912	7.69637	7.80313	8.15224	7.93978	8.30422	7.63689	8.05594	8.0128	8.04259	7.81262
ENSGALG00000003058			0.0985743	0.312427	0.188067	0.276697	0.221217	0.305287	0.223865	0.296142	0.26322	0.176623	0.196247	0.152523	0.136503	0.47324	0.114787	0.268822	0.205289	0.162041
ENSGALG00000003059	HLF	hepatic leukemia factor	3.21832	4.50853	4.09829	2.84542	3.98802	4.14864	2.35594	3.23245	3.81258	3.4425	3.11532	3.67258	3.5151	3.31786	3.69907	4.30277	3.60165	3.52732
ENSGALG00000003063	Agphd1	aminoglycoside phosphotransferase domain containing 1	2.13048	1.69862	2.14818	3.03315	2.28394	1.63931	1.19381	1.65984	1.61735	2.42757	2.54361	1.97425	3.46898	2.38109	2.47056	1.63207	1.72505	2.09615
ENSGALG00000003064	Tada1l	transcriptional adaptor 1 (HFI1 homolog, yeast)-like	5.09863	4.00356	4.18478	4.70987	3.71342	4.01871	3.86355	3.41364	3.99502	4.31739	5.25954	4.42033	4.5561	4.88025	4.03097	3.52796	4.40577	4.15498
ENSGALG00000003065	APBA2BP	amyloid beta (A4) precursor protein-binding, family A, member 2 binding protein	2.94009	4.04736	4.58538	4.61302	3.78097	3.96995	4.02619	3.73676	3.65618	3.69972	3.71977	3.77022	5.00661	4.32395	3.70911	3.95717	3.75763	3.59755
ENSGALG00000003066	FECH	ferrochelatase (protoporphyria)	2.56363	2.17307	2.29311	1.7087	1.90654	2.22578	2.72055	2.51832	2.30633	1.63301	1.74444	1.88517	2.02881	1.852	1.53947	2.63324	2.73874	2.56989
ENSGALG00000003067	mrpl44	mitochondrial ribosomal protein L44	6.02619	6.10791	6.17443	5.99764	5.97986	5.96683	5.87399	5.93902	6.13829	6.20842	6.36061	5.95843	6.60887	6.08742	6.20842	6.12097	5.92181	6.03142
ENSGALG00000003068	EZH1	enhancer of zeste homolog 1 (Drosophila)	2.56573	3.35557	3.35755	3.79982	3.31503	3.17542	3.45498	3.72685	3.32099	2.86654	2.70115	3.13126	3.71342	2.63936	2.88519	3.21141	3.23342	3.5489
ENSGALG00000003069	TNFSF4	tumor necrosis factor (ligand) superfamily, member 4 (tax-transcriptionally activated glycoprotein 1, 34kDa)	0.389799	0	0.237429	0.436318	0.14934	0.288051	0.133919	0.219639	0	0.232264	0.207898	0	0.297481	0	0	0.126938	0.330986	0.342409
ENSGALG00000003071	OGFOD1	2-oxoglutarate and iron-dependent oxygenase domain containing 1	2.50776	2.47835	3.03156	3.3992	2.63324	2.13751	3.03914	2.57907	2.51436	2.70876	2.67848	2.23623	3.24001	2.54022	2.60517	2.67046	2.91794	2.88575
ENSGALG00000003072	RPA1	replication protein A1, 70kDa	3.98267	4.23693	3.87228	3.7545	4.18223	4.07224	4.16961	4.24372	4.27413	3.82291	4.08565	3.98267	3.26765	3.82291	4.10144	4.18929	4.03748	4.1316
ENSGALG00000003073	Rhobtb1	Rho-related BTB domain containing 1	0.261995	1.26515	0.443231	0.289396	0.264825	0.451507	0.606992	0.470394	0.889458	0.450449	0.467622	0.364354	0.489016	0.617585	0.27166	0.454046	0.520759	0.415966
ENSGALG00000003074	HOMER3	homer homolog 3 (Drosophila)	2.18462	3.79373	4.10081	3.32442	3.67543	3.83711	3.13126	3.7037	3.73794	3.60623	3.27849	3.8462	3.82235	3.60978	3.68773	4.11388	3.38988	3.5723
ENSGALG00000003075	SLC34A1	solute carrier family 34 (sodium phosphate), member 1	0	0.0622392	0	0	0	0	0	0	0	0	0	0	0	0	0	0	0	0
ENSGALG00000003076			0	0	0.460903	0.560043	1.13364	0.287442	0.524063	0.107004	0.305287	0.350646	0.758555	0.427256	0.296142	0	0.90474	0.260283	0.222154	0.445639
ENSGALG00000003078	MMD	monocyte to macrophage differentiation-associated	4.96484	5.60754	3.82348	4.73335	5.0474	4.9886	4.36245	4.95659	4.66708	5.12598	4.94237	5.05772	3.71286	4.49583	4.71201	5.31568	5.34567	4.51649
ENSGALG00000003079			4.82908	4.87218	5.05685	4.74688	4.95104	5.12784	4.91507	4.87372	4.92555	4.9236	5.14275	4.74073	5.12492	5.52962	5.1734	4.85463	4.83621	4.93406
ENSGALG00000003081	LOC424386	chromosome 1 open reading frame 9; hypothetical LOC424386	2.62538	2.72208	2.4184	2.25229	2.53288	2.32106	2.62731	2.67272	2.9125	2.41022	2.42008	2.41494	1.84225	2.62137	2.45041	2.46247	2.3415	2.77805
ENSGALG00000003082	DPH1	DPH1 homolog (S. cerevisiae)	1.852	1.80864	2.25361	2.67751	2.12795	2.42456	2.47191	2.01521	2.2334	1.67672	1.71845	1.60254	3.17903	2.03396	1.62694	2.01037	2.17915	1.91754
ENSGALG00000003084			5.8568	5.93443	5.89116	5.84074	5.7745	5.86265	5.56859	5.90195	5.87399	6.18802	6.05811	5.89444	5.89116	5.62585	5.95702	5.84074	5.79771	5.72883
ENSGALG00000003085	CDC2	cell division cycle 2, G1 to S and G2 to M	1.21487	0.570024	0.345779	0.898446	1.56551	0.742454	1.09838	0.810214	0.710371	2.16402	1.00715	1.01839	1.76381	0.882499	0.834858	1.20661	0.61536	0.716086
ENSGALG00000003086	EXOSC10	exosome component 10	4.03217	4.08445	3.62084	4.37235	4.07353	4.08377	4.71678	4.41219	4.48015	4.27413	4.33515	3.98856	3.65454	4.67184	4.41698	4.04792	4.16883	4.18562
ENSGALG00000003087	Nars	asparaginyl-tRNA synthetase	5.255	4.95195	4.5064	4.36245	4.87797	4.90215	4.66306	4.78735	4.82098	4.73818	4.74073	4.67018	3.91686	4.71124	4.79334	4.86546	4.96847	4.87283
ENSGALG00000003091	Parn	poly(A)-specific ribonuclease (deadenylation nuclease)	2.46384	2.43792	3.00037	2.55785	2.38851	2.3415	2.87804	2.19086	2.19626	2.85964	2.73502	2.54361	2.47237	3.23291	2.73326	2.46342	2.20855	2.60517
ENSGALG00000003092	Erlin2	ER lipid raft associated 2	4.9667	4.94237	4.28493	4.32699	4.87854	4.93574	4.27205	5.14708	4.87797	5.13504	4.83621	4.53814	3.74753	4.42888	5.04489	4.76011	4.85463	4.64938
ENSGALG00000003096	CBFA2T2	core-binding factor, runt domain, alpha subunit 2; translocated to, 2	1.64878	2.3876	2.20351	2.75362	1.88067	1.90697	2.186	2.14873	1.87925	1.8091	1.86308	1.7617	3.07682	2.27385	2.0712	1.8989	2.04764	2.21007
ENSGALG00000003097	FAM83D	family with sequence similarity 83, member D	0.108796	0.285209	0.397946	0.31382	0.372741	0.352552	0.534485	0.0915966	0.123226	0.434113	0.167755	0.220051	1.08603	0.454046	0.472867	0.212465	0.314993	0.325828
ENSGALG00000003099	PCTP	phosphatidylcholine transfer protein	3.79775	5.18638	5.31852	4.46392	5.21594	5.18756	5.11629	4.29923	5.71613	5.43195	5.84482	5.32062	5.09586	6.41679	5.37798	5.08118	4.27536	5.53974
ENSGALG00000003101	PROSC	proline synthetase co-transcribed homolog (bacterial)	5.41131	6.1505	6.20126	5.82726	6.31892	6.34596	6.20126	5.79916	6.16761	6.19438	6.29897	6.11942	6.29551	6.38711	6.18287	6.27222	6.08742	6.14349
ENSGALG00000003103	MST1R	macrophage stimulating 1 receptor (c-met-related tyrosine kinase)	0.760601	0.194488	0.306939	0.661456	0.292905	0.171524	0.473709	0.329231	0.369801	0.194488	0.583215	0.0409212	0.468617	0.223406	0.298587	0.087153	0.46436	0.310826
ENSGALG00000003105	ANKFN1	ankyrin-repeat and fibronectin type III domain containing 1	0	0	0	0	0	0	0.0476075	0	0	0	0	0.0369095	0	0	0	0	0	0
ENSGALG00000003106			0.279228	0.148488	0	0.179884	0.650703	0.668486	0.192518	0.24536	0.586603	0.345453	0.589698	0.426943	0.172525	0.384643	0.65457	0.535495	0.548945	0.586603
ENSGALG00000003107	Amfr	autocrine motility factor receptor	5.92181	5.15102	5.32293	5.61578	5.0895	5.29292	5.15682	5.20943	5.70405	4.99487	5.40521	5.42981	5.66111	5.26219	5.15682	5.17594	5.24837	5.65955
ENSGALG00000003108	SMG6	Smg-6 homolog, nonsense mediated mRNA decay factor (C. elegans)	2.38066	2.01133	2.50274	2.85746	2.59657	2.59876	1.97521	2.27881	2.65197	2.25703	2.65536	2.28694	3.18272	2.22292	2.39791	2.54127	2.42414	2.68391
ENSGALG00000003109	Pink1	similar to protein kinase BRPK; PTEN induced putative kinase 1	6.47416	6.96263	6.76523	6.75648	7.19745	6.95253	6.45701	6.98278	7.01783	6.63455	6.97666	6.91422	7.14562	6.34596	6.96805	7.10625	7.12796	7.14945
ENSGALG00000003110			0	0	0	0	0	0	0	0	0	0	0	0	0	0	0	0	0	0
ENSGALG00000003111	Bfar	bifunctional apoptosis regulator	3.39439	2.38205	2.78108	3.7755	2.61969	2.58149	4.03097	2.89445	2.4604	2.73783	2.81994	4.18414	2.69722	3.40936	2.81447	2.53974	2.76106	2.51737
ENSGALG00000003113	RGS14	regulator of G-protein signalling 14	2.42991	1.591	1.64937	2.04354	2.10214	1.72447	1.77227	1.68893	1.1795	2.19325	1.79859	1.68377	2.20664	1.30137	1.78497	1.39911	1.85864	2.02046
ENSGALG00000003114	nog	noggin	0.126021	0.383733	1.07914	0.225951	0.569018	0.947769	0.203109	0.559383	0	1.4126	0.795517	0.380243	2.17861	1.72553	0.79496	0.345453	0.432494	0.595031
ENSGALG00000003115			0.115749	0.11319	0.0963017	0.0984788	0.197942	0.0977184	0.139323	0.0536167	0.177207	0.0596048	0.136116	0.112403	0.171341	0.0477974	0.0800472	0.105693	0.0674383	0.11175
ENSGALG00000003118	GPR124	G protein-coupled receptor 124	0.94283	1.33975	1.27726	2.00907	1.80953	1.84745	1.19532	1.76931	2.36449	1.19049	1.13535	1.56783	2.22444	1.31503	1.6923	1.95901	1.57286	2.4604
ENSGALG00000003120	ncor2	nuclear receptor co-repressor 2	1.88517	1.9479	1.86701	2.57528	2.60777	2.60986	2.12014	2.59606	2.62137	1.74556	1.57685	1.93492	2.95092	1.31638	1.78455	2.63278	2.45843	2.90704
[truncated: 15,109 more rows]
