# Supplementary material for: Transcriptomic profiles of muscle, heart, and spleen in reaction to circadian heat stress in Ethiopian highland and lowland male chicken
Source: Cell Stress Chaperones. 2018 Dec 18;24(1):175–94. doi: 10.1007/s12192-018-0954-6 (PMC6363629; doi:10.1007/s12192-018-0954-6)
Supplement: Supplementary file 2 — Normalized muscle tissue gene expression data (in FPKM). (XLSX 3884 kb) [file 12192_2018_954_MOESM2_ESM.xlsx]

## Sheet: Read me
Supplementary data for:
Reaction to circadian heat stress in Ethiopian highland and lowland male chicken – heart, breast muscle, and spleen transcriptome profile differences between chicken from different locations and changes during day time
Marinus F.W. te Pas, Woncheoul Park, Krishnamoorthy Srikanth, Steve Kemp, Jun-Mo Kim, Dajeong Lim, Jong-Eun Park
Lowland and Highland Chicken received a number:
1-3	Chicken slaughtered in the morning
4-6	Chicken slaughtered at noon
7-9	Chicken slaughtered in the evening
Gene data are in FPKM (Fragments Per Kilobase Million) after normalization

## Sheet: Original data muscle
tracking_id	Abbreviation	Gene Name	Highland chicken 1	Highland chicken 2	Highland chicken 3	Highland chicken 4	Highland chicken 5	Highland chicken 6	Highland chicken 7	Highland chicken 8	HighLowland chicken9	Lowland chicken 1	Lowland chicken 2	Lowland chicken 3	Lowland chicken 4	Lowland chicken 5	Lowland chicken 6	Lowland chicken 7	Lowland chicken 8	Lowland chicken 9
ENSGALG00000000003	PANX2	pannexin 2	0	0	0	0	0	0	0	0	0	0	0	0	0	0	0	0	0	0
ENSGALG00000000004	RFK	riboflavin kinase	5.87004	5.49203	5.96291	5.82335	5.31073	5.1221	5.07659	5.43102	5.02119	5.16904	5.28064	5.3567	5.22843	5.33697	5.0748	5.41261	4.74527	4.91343
ENSGALG00000000011	LOC427084	hypothetical LOC427084	4.45951	4.74073	4.53974	4.29861	4.2957	4.72008	4.30822	4.52693	4.46655	4.40939	4.51649	4.89454	4.54123	4.57667	4.52693	4.8423	4.40287	4.41003
ENSGALG00000000013	LOC419511	similar to Dual specificity phosphatase 11 (RNA/RNP complex 1-interacting)	3.91686	3.18228	3.07396	4.05833	3.40448	3.63938	4.55384	4.58842	3.91686	3.73415	3.75888	3.27124	3.44519	3.37211	3.13331	3.50759	3.48495	3.29202
ENSGALG00000000014			0.30618	0.577652	1.63659	0	1.22532	1.65537	0	0.529216	0	1.17017	1.14124	0.693178	0.704269	0	0.478688	0	1.30709	1.7794
ENSGALG00000000017			3.79982	2.81651	1.75578	3.72466	2.95092	2.70164	4.3638	4.40862	2.61818	2.18634	3.35703	0.882499	1.60445	1.28169	2.19918	2.02142	1.54278	1.42226
ENSGALG00000000019	aak1	AP2 associated kinase 1	1.77629	1.61428	2.31349	2.30368	1.97325	1.93603	1.99699	2.03875	1.83033	2.29691	2.33254	1.87779	1.78251	2.4798	2.2055	2.09812	1.83538	2.1235
ENSGALG00000000033	nfu1	NFU1 iron-sulfur cluster scaffold homolog (S. cerevisiae)	4.87055	5.94785	5.93317	5.10965	5.35873	5.55872	4.5077	3.6067	5.81131	6.06265	5.21328	6.09408	5.36233	4.6591	5.82893	5.82599	5.25666	6.06773
ENSGALG00000000038	LOC431235	similar to Chymotrypsinogen 2 precursor	0.384925	0	0	0.795959	0.937631	0	0	0	0	0	0	0	0	0	0	0	0	0.922324
ENSGALG00000000040	C16orf14	chromosome 16 open reading frame 14	6.29396	7.57885	7.28969	7.13469	7.25303	7.88133	6.90061	7.38146	6.80868	7.23475	7.21118	7.92635	8.16681	7.05227	6.80868	7.82217	6.83938	6.80076
ENSGALG00000000041			4.71201	3.85338	3.66754	3.92912	3.89415	4.06613	3.6698	3.69381	3.91086	3.92846	3.67258	3.58559	3.80783	3.7464	3.71342	3.61861	4.09322	3.82136
ENSGALG00000000043	usf1	upstream transcription factor 1	5.88469	5.12492	5.83578	6.71261	6.82866	6.52858	6.28953	6.23924	6.26301	6.05811	6.48292	5.57843	5.49203	6.0056	6.20126	6.05811	6.33837	6.96527
ENSGALG00000000044	WFIKKN1	WAP, follistatin/kazal, immunoglobulin, kunitz and netrin domain containing 1	0	0	0	0	0	0	0	0	0	0	0.271373	0	0	0	0	0	0	0
ENSGALG00000000048			3.02393	1.69522	0.833585	2.07553	2.2952	1.38372	1.4161	1.81344	1.30471	1.07209	1.32457	0.638824	0.396634	1.22902	1.14368	0.547083	1.74254	1.24902
ENSGALG00000000049	CSDC2	cold shock domain containing C2, RNA binding	0	0	0	0	0	0	0	0.340616	0	0	0	0	0	0	0	0	0	0
ENSGALG00000000054	OAT	hypothetical LOC426431; ornithine aminotransferase	5.96012	4.85541	5.15972	3.94263	4.72008	4.92211	5.66226	4.80373	4.87055	5.13167	4.97282	4.6958	4.46108	5.18078	5.34567	5.46572	5.32395	5.24223
ENSGALG00000000055	MAP2K1IP1	mitogen-activated protein kinase kinase 1 interacting protein 1	6.17591	6.46319	6.17591	6.4811	6.43456	6.22971	6.63213	6.14723	6.37289	6.25161	5.93902	6.83938	6.30277	5.99764	6.12741	6.19967	6.04471	6.30072
ENSGALG00000000056	LOC425452	dual adaptor of phosphotyrosine and 3-phosphoinositides; hypothetical LOC425452	1.46537	2.81058	2.16656	3.00255	2.45138	1.99759	2.12102	1.71605	2.11579	2.20951	1.67994	3.1616	2.10408	2.12751	2.71321	3.03254	2.10517	2.48024
ENSGALG00000000059	TUBB6	tubulin, beta 6; similar to Tubulin beta-5 chain (Beta-tubulin class-V); similar to tubulin, beta 3; tubulin, beta 2B	0	0	0	0	0	1.07914	0	0.435726	0	0.472139	0	0	0	0	0	0	0.479635	0
ENSGALG00000000062	ARMC1	armadillo repeat containing 1	4.65762	4.07293	4.18704	4.0667	3.76099	3.75178	4.58093	4.76668	3.79884	3.96068	4.05368	3.93733	4.20132	4.06321	4.10208	4.27886	4.34983	4.02679
ENSGALG00000000065	psma5	proteasome (prosome, macropain) subunit, alpha type, 5	7.21479	7.2653	6.98561	7.89744	7.31019	7.09459	7.56112	7.61908	7.05732	7.08882	7.7302	6.18802	6.30072	6.41679	5.88632	6.26301	6.38499	6.18802
ENSGALG00000000067	spr	sepiapterin reductase (7,8-dihydrobiopterin:NADP+ oxidoreductase)	3.08135	2.07654	2.99078	3.07819	2.80672	3.31242	2.9307	2.65812	3.14954	2.63936	2.96115	3.72128	2.56179	2.44288	2.49657	3.01855	3.29305	2.91348
ENSGALG00000000071			1.48281	0.5111	0.702709	1.04084	0.829175	1.52875	2.30021	2.01276	1.36569	1.21045	1.26663	1.17226	1.29243	1.36822	0.271913	0.994505	0.969885	1.19662
ENSGALG00000000075	scrib	hypothetical protein LOC777448; scribbled homolog (Drosophila)	1.6923	1.76931	1.65537	2.35402	2.46847	1.95709	1.69897	1.7025	2.02525	2.29028	2.41444	2.04912	1.83893	2.49455	2.49354	2.05774	2.01521	2.49843
ENSGALG00000000076	NRBP2	nuclear receptor binding protein 2; similar to MADML	2.19538	3.14804	3.75994	2.57322	3.2578	3.61031	2.90552	2.27987	3.09934	4.26247	3.17072	3.95103	3.55175	3.25331	3.85115	3.18228	3.36442	4.24435
ENSGALG00000000080	FER1L5	fer-1-like 5 (C. elegans)	0.754838	0.89295	0.976005	1.29282	1.47612	1.519	1.15137	1.03303	1.24335	1.27471	1.21101	0.928131	0.848702	0.635267	0.778525	0.70674	1.11387	1.15883
ENSGALG00000000081	lao	L-amino-acid oxidase precursor	1.33002	0	0	1.02934	0	0.546341	0	0.861784	0.599083	0.548526	0	1.47199	0	0	0	0	0	0.680818
ENSGALG00000000085	GFPT1	glutamine-fructose-6-phosphate transaminase 1	3.13959	3.19199	3.13959	3.49122	3.52039	3.62205	3.43255	3.51819	3.5315	3.21195	3.4253	3.40883	3.46721	3.28911	3.12734	3.38716	3.21604	3.23953
ENSGALG00000000086	TIMM17A	translocase of inner mitochondrial membrane 17 homolog A (yeast)	5.68496	6.38884	6.1519	6.03594	6.65092	6.59923	6.0056	5.98166	6.37482	6.26663	6.03142	6.29897	6.35906	5.83329	6.12292	6.4677	5.80573	6.11595
ENSGALG00000000091	INTS4	similar to INT4 protein; similar to Integrator complex subunit 4; integrator complex subunit 4	3.24059	2.92491	3.38817	3.06087	2.56409	3.34199	3.38765	3.25625	2.95907	3.09825	3.16837	2.86852	2.97888	3.07775	3.03518	3.07213	3.06032	2.88664
ENSGALG00000000094	adipor1	adiponectin receptor 1	5.2515	5.09948	4.94237	5.07754	5.54722	5.0474	5.3067	5.48297	4.95513	5.13504	5.19144	5.11963	5.32167	5.18638	4.97187	5.2385	5.18078	4.85731
ENSGALG00000000098	ANTXR1	anthrax toxin receptor 1	0	0.287779	0.289682	0	0	0	0	0	0	0.485852	0	0.380444	0.369801	0	0.413664	0	0	0.627339
ENSGALG00000000099	LOC428541	similar to LOC398586 protein	0.599751	0.856946	0.973031	0.394313	0.946398	1.15883	0.504132	0	0.897165	1.11857	0.517576	1.57075	1.26824	0.335552	0.690605	2.2917	1.00845	0.784444
ENSGALG00000000102	Ube2t	ubiquitin-conjugating enzyme E2T (putative)	1.44952	1.66329	1.86088	1.01884	1.69085	1.18865	0.52227	1.65396	1.15841	0.859529	1.58087	2.18634	1.91436	1.19097	0.95695	2.57818	1.24335	1.00291
ENSGALG00000000104	LOC395100	cryptochrome 4	1.03724	1.17437	1.14586	1.31163	1.31323	1.1667	1.42328	0.669539	1.13006	0.690605	1.3362	1.18671	1.17437	0.268578	1.0826	1.08315	0.95351	0.887658
ENSGALG00000000106			4.76163	2.92581	3.20208	3.42429	2.47787	2.63771	4.05368	4.33247	2.86896	2.96832	3.0711	3.029	3.04905	3.04807	3.03361	2.85964	3.30292	2.71911
ENSGALG00000000107	TRIM7	tripartite motif-containing 7	0.726724	5.0748	4.63533	2.98444	5.34251	4.62223	2.09721	2.50378	3.16785	4.89305	4.67855	5.02743	5.11889	4.1272	4.19059	4.10519	3.82529	4.59739
ENSGALG00000000109	AFMID	arylformamidase	3.57178	3.54276	3.28023	3.51403	3.82291	3.42258	2.89493	3.09375	3.1046	3.31069	3.39532	3.76679	3.66578	3.28956	2.89445	3.65618	3.89232	3.3585
ENSGALG00000000112	PLP1	proteolipid protein 1 (Pelizaeus-Merzbacher disease, spastic paraplegia 2, uncomplicated)	0	0	0	0.443231	0	0	0.564011	0.547083	0	0	0.75071	0	0.727623	0	0.48258	0	0.574992	0.540112
ENSGALG00000000113	zmat3	zinc finger, matrin type 3; similar to zinc finger protein WIG1	1.40249	0.604423	0	1.30423	1.41836	0.859529	0.969885	1.16082	0.826577	0.77132	1.44868	0.447739	1.12645	1.06217	1.08603	0.939314	0.767734	1.35538
ENSGALG00000000114	GKN1	gastrokine 1	0	0	0	0	0	0	0	0	0	0	0	0	0	0	0	0	0	0
ENSGALG00000000115	LOC395192	Hep21 protein	0	0	0	0	0	0	0	0	0	0	0	0	0	0	0	0	0	0
ENSGALG00000000117	TRIM27	tripartite motif-containing 27	0.335552	0	0.94283	0	0.923705	0.833585	0	0	0.489773	1.23075	0.345779	1.25776	1.35794	0.38154	0.563617	0.494026	0.294242	0.440543
ENSGALG00000000119	GKN2	gastrokine 2	0	0	0	0	0	0	0	0	0	0	0	0	0	0	0	0	0	0
ENSGALG00000000120	Bmp10	bone morphogenetic protein 10	0	0	0	0	0	0	0	0	0	0	0	0	0	0	0	0	0	0
ENSGALG00000000122	GNB2L1	guanine nucleotide binding protein (G protein), beta polypeptide 2-like 1	10.3241	10.1253	10.1253	9.97662	10.4343	10.3062	10.2896	10.4727	10.026	10.2215	9.92325	10.0413	9.97662	10.2393	10.026	10.1112	10.2393	10.172
ENSGALG00000000123			0.553744	4.41468	4.59062	4.40577	4.01289	3.90193	2.5511	2.11089	4.43986	4.96757	4.55986	4.11215	4.72325	3.59515	3.6067	3.33992	4.24606	4.32962
ENSGALG00000000129	TCF25	transcription factor 25 (basic helix-loop-helix)	5.2016	5.40912	5.15288	4.5114	5.61708	5.39122	5.27576	5.07285	5.30372	5.28499	5.17061	5.34473	4.83396	5.12784	4.76421	4.84326	4.82243	5.226
ENSGALG00000000132	Arhgap25	Rho GTPase activating protein 25	0.724262	1.4101	1.29564	0.861784	0.906995	1.27566	0.789814	0.877783	1.05488	1.29564	1.02303	1.25121	1.23973	1.22275	1.01884	0.91663	0.668988	0.433178
ENSGALG00000000136	B-NK	NK receptor-like	0	0	0	0	0	0	0	0.61536	0	0	1.56641	0	1.85098	0	0.53977	0.667271	0	0.939835
ENSGALG00000000137	SNRPE	small nuclear ribonucleoprotein polypeptide E	6.4211	6.09063	6.27043	6.01449	6.27857	6.37718	6.36905	6.87625	6.4849	6.16401	6.52858	6.10064	5.837	5.97267	5.9075	5.86405	5.98166	6.34213
ENSGALG00000000139			0	1.7057	0.930581	0	0	0.865415	0	0.570415	0.98176	0.951525	0	0	1.13995	0.518735	0	0.626911	0	0
ENSGALG00000000140	LOC425479	hypothetical LOC425479	0	0	0	0	0	0	0	0	0	0	0	0	0	0	0	0	0	0
ENSGALG00000000141	BLB2	MHC class II antigen B-F minor heavy chain; MHC class II beta chain	4.78051	7.2383	6.53712	5.70642	6.21623	6.29897	5.58802	5.27476	7.2755	6.68982	6.47215	6.92666	6.51744	6.43456	6.35533	5.88051	5.89878	6.10418
ENSGALG00000000142	CEPT1	choline/ethanolamine phosphotransferase 1	6.93785	4.08955	4.26672	4.58625	3.81744	3.97342	5.25666	5.29478	4.18814	4.1436	4.17103	3.86466	4.12538	3.93028	4.06196	4.11881	4.4035	3.7691
ENSGALG00000000146	SUPT6H	suppressor of Ty 6 homolog (S. cerevisiae)	4.52327	3.50208	4.00926	4.33725	3.78415	3.94398	3.79104	3.47608	3.75586	4.25795	4.13795	3.80971	3.86244	4.35872	4.27281	3.84549	3.86705	4.10644
ENSGALG00000000149	LOC768941	similar to olfactory receptor OR14-7	0	0	0	0	0	0	0	0	0	0	0	0	0	0	0	0	0	0
ENSGALG00000000150			10.6184	10.172	10.3383	9.65117	9.14538	9.62201	10.2063	10.7807	10.0413	10.1419	10.1253	10.1928	10.2063	10.0413	9.94189	10.2063	10.4727	9.82624
ENSGALG00000000151	ADAMTS19	ADAM metallopeptidase with thrombospondin type 1 motif, 19	0.104302	0.849211	0.570415	0.13255	0.294527	0.479297	0	0	0.320416	0.231582	0.21851	0.285456	0.284366	0.361824	0.501819	0.379376	0.358708	0.170777
ENSGALG00000000154	DENND2D	DENN/MADD domain containing 2D	1.85464	0.37372	1.06635	2.3984	1.31009	1.2738	3.52674	3.34163	1.95066	0.364943	1.66608	0.748857	0.762584	0.709161	1.03161	1.20395	1.79617	1.33254
ENSGALG00000000155	LOC768958	similar to olfactory receptor Olr288	0	0	0	0	0	0	0	0	0	0	0	0	0	0	0	0	0	0
ENSGALG00000000156	LOC768702	similar to ring 3	5.50629	5.10696	5.10495	6.23924	6.29136	5.82726	5.87004	6.06892	5.77189	5.57689	5.97715	5.45642	5.83329	6.27043	5.88967	5.58802	6.45105	5.58802
ENSGALG00000000158	B-MA1	B locus M alpha chain 1	2.34377	4.19059	3.89011	2.66702	3.75763	4.15756	3.33429	3.43679	3.83711	4.14814	3.17403	4.61683	4.3599	4.01575	3.62547	4.03929	4.21861	3.67952
ENSGALG00000000160			2.34473	1.54085	1.54371	2.77336	2.73823	2.05524	2.16594	1.72601	2.42706	1.94701	2.5541	2.01876	2.10961	1.87779	2.25138	1.94961	2.1737	2.89946
ENSGALG00000000161	ISOC1	isochorismatase domain containing 1	3.30009	3.32544	3.67317	3.48352	3.94079	3.48495	2.58622	2.45138	3.17814	3.87065	3.41526	3.68362	3.24518	3.60434	3.89344	4.0299	3.63357	4.0753
ENSGALG00000000162	LOC768619	similar to class II histocompatibility antigen M beta chain 2	0	1.6035	1.00988	0.374293	0	1.68128	0	0	0.846317	1.51443	1.28021	2.59357	2.14757	0.712828	0.685464	0.82402	1.47257	2.54632
ENSGALG00000000164	MYBPH	myosin binding protein H	8.8345	8.0128	9.15617	8.95315	8.15224	8.30422	8.08756	8.65853	9.62201	8.42676	7.8084	7.7828	6.7394	6.93232	7.96355	7.71067	9.03701	9.51508
ENSGALG00000000165	Cds2	CDP-diacylglycerol synthase (phosphatidate cytidylyltransferase) 2	3.55522	1.94961	2.13298	3.03914	2.22483	2.50477	3.5151	3.34407	2.42497	2.59357	2.05813	2.01408	2.09111	1.99431	2.49979	2.54576	2.64873	2.9201
ENSGALG00000000166	B-MA2	B locus M beta chain 2	2.45361	4.16182	3.4478	2.78051	3.68723	3.63164	2.972	2.881	3.7049	3.19358	3.02958	4.36446	3.17865	3.33367	3.39215	2.83703	2.95854	2.72374
ENSGALG00000000168	Adora1	adenosine A1 receptor	1.01685	0.597433	0.906583	0.591756	0.548186	1.23542	0.960631	0.546677	1.22093	1.17792	0.866431	0.444742	1.10992	0.295367	0.278498	1.25826	0.359012	1.5872
ENSGALG00000000169	pcnA	proliferating cell nuclear antigen	5.69428	5.32293	5.30174	5.4979	5.56859	6.07822	5.82491	5.75399	5.86405	5.50956	5.34856	5.4692	5.36108	5.38029	5.64717	5.46214	4.99674	5.84598
ENSGALG00000000171	c20orf30	chromosome 20 open reading frame 30	2.47056	2.79698	2.58381	1.6412	2.21425	2.47835	2.74129	2.85157	2.75961	2.58101	1.89963	2.18896	2.4674	2.37815	2.37652	2.68713	2.81651	2.30843
ENSGALG00000000172	MYOG	myogenin (myogenic factor 4)	2.37652	3.4022	3.01597	2.53148	4.18414	4.06723	1.30896	4.33658	3.05484	3.7358	2.98399	2.62481	3.48352	3.43062	2.4475	3.5723	1.63002	2.43395
ENSGALG00000000177	KLF3	Kruppel-like factor 3 (basic)	2.13642	2.0482	1.52094	2.24229	1.80047	2.05774	1.73042	2.64385	1.66465	2.03396	2.20716	1.90993	2.32396	2.08795	1.95955	1.60919	2.02003	1.59965
ENSGALG00000000178	BF2	major histocompatibility complex class I glycoprotein; HLA-G histocompatibility antigen, class I, G	6.96805	9.40917	8.23265	7.15834	9.26831	9.4204	8.00641	7.88749	8.3483	7.21968	8.08077	8.89019	8.70608	8.71506	7.19745	7.68031	8.23926	8.00185
ENSGALG00000000181	TAP2	transporter 2, ATP-binding cassette, sub-family B (MDR/TAP)	4.40577	4.58182	4.57667	4.98598	5.1373	4.66923	5.34111	4.82098	4.89527	4.82172	5.12103	4.38016	5.19053	3.63666	4.50586	4.13744	4.90306	4.45355
ENSGALG00000000182			0.299183	0.845462	0.556319	0.312427	0.819055	0.644728	0.407284	0.525271	0.286915	0.801344	1.21913	0	0.702204	0.353229	0.334049	0.580316	0.895078	0.389478
ENSGALG00000000183	STAMBP	STAM binding protein	2.93864	3.18648	3.19607	3.15386	2.58802	3.2629	3.08447	2.905	3.51203	3.36174	2.93122	3.05207	2.43151	2.86483	3.15864	3.0248	2.81947	3.34307
ENSGALG00000000184	SLC27A6	solute carrier family 27 (fatty acid transporter), member 6	0	0.602656	0	0	0	0	0	0.191721	0	0	0.170777	0	0.407284	0.19084	0	0	0	0
ENSGALG00000000186	MTCH1	mitochondrial carrier homolog 1 (C. elegans)	2.76994	3.32044	3.6275	3.90587	3.9396	4.37235	3.67035	4.35683	3.68664	4.2618	3.94398	3.47277	3.70967	3.73352	3.60825	3.81925	3.44943	3.61402
ENSGALG00000000187	LOC419935	hypothetical LOC419935; similar to gamma filamin protein	4.12292	3.11268	1.86911	1.81894	2.20257	1.94143	1.57532	0.930581	2.84277	1.09183	0.37372	1.60674	0.868685	1.04501	1.31638	1.97779	1.49209	0.985124
ENSGALG00000000188			0	0	0	0	0	0	0	0	0	0	0	0	0	0	0	0	0	0
ENSGALG00000000189	Ythdc2	YTH domain containing 2	2.88817	1.91101	1.95674	2.07654	1.59139	1.58665	2.00655	2.13687	1.92176	1.94909	1.79135	1.89137	2.09209	2.18847	2.13355	1.86404	2.13446	1.79859
ENSGALG00000000193			0.0950467	0.299714	0	0.246632	0.349778	0	0.217555	0.277472	0.238319	0.213128	0.163263	0.26662	0.387719	0	0.171341	0.228742	0.212876	0.210763
ENSGALG00000000194			1.13148	0.481115	0.462746	1.03486	0.712401	0.853652	0.349466	1.03947	0.898021	0.581477	1.11434	0.29318	0.445639	0.950618	1.31581	0.937252	1.59455	0.898446
ENSGALG00000000195	SLC23A2	solute carrier family 23 (nucleobase transporters), member 2	0.425097	0.259746	0.446373	0.481427	0.901938	0.465492	0.794095	0.719161	0.492198	1.30753	0.354433	0.732576	0.351243	0.552969	0.662184	0.969885	1.10745	1.35091
ENSGALG00000000196	DAD1	defender against cell death 1	7.8084	6.96805	6.91422	6.74439	7.0014	6.64161	6.4677	6.91683	6.96263	7.09785	6.84478	6.84222	6.55055	6.37928	6.71523	6.64884	6.80868	6.85865
ENSGALG00000000199	LOC425256	similar to class II histocompatibility antigen B-L beta chain (clone p14); Y-Lb III	0.49522	0	0	0	0	1.13406	0	0	0.542781	0.823589	0.382343	0	0.631604	0.438556	0	0.533329	0	0
ENSGALG00000000201	Plekhm1	pleckstrin homology domain containing, family M (with RUN domain) member 1	2.84048	2.07272	2.33013	2.85646	2.2659	1.82465	1.68576	2.27292	3.05884	2.447	2.23005	2.2611	1.71315	1.63054	2.07033	1.69897	2.05273	2.76618
ENSGALG00000000206	RASSF2	Ras association (RalGDS/AF-6) domain family member 2	2.30482	2.95028	2.3871	1.40646	2.02667	2.05813	1.60577	1.69947	2.20398	2.27207	1.85767	2.52182	2.24189	2.26936	1.77284	2.3021	1.43078	1.40351
ENSGALG00000000208	MCC	mutated in colorectal cancers	0.487546	0.187573	0.664452	0.543874	0.328934	0	0.453658	0.248806	0.317464	0.280948	0.559383	0	0.250691	0.548945	0.30385	0.492553	0.288304	0.281681
ENSGALG00000000209	PRNP	prion protein (p27-30) (Creutzfeldt-Jakob disease, Gerstmann-Strausler-Scheinker syndrome, fatal familial insomnia)	3.27185	3.58495	4.66139	3.05884	4.17517	3.981	3.21883	2.3622	5.4692	4.7691	4.023	4.17755	3.51203	4.05483	5.24524	4.85006	5.25778	5.86405
ENSGALG00000000215			0.741132	0.614301	1.20348	1.14172	0.604423	1.00554	1.27336	0.805632	0.619174	1.10596	0.801784	0.673883	1.33212	1.14368	1.17326	1.24516	1.06912	1.13759
ENSGALG00000000217	Ppfia4	protein tyrosine phosphatase, receptor type, f polypeptide (PTPRF), interacting protein (liprin), alpha 4	0	0	0	0	0	0	0	0	0	0	0.141156	0	0	0	0.147383	0	0	0
ENSGALG00000000218	SRP19	signal recognition particle 19kDa	4.96847	5.06732	4.94377	4.68336	4.66392	4.51432	4.5046	5.12784	4.54183	4.69271	4.67939	5.1734	5.11629	5.01435	4.83946	4.73989	4.95029	4.45018
ENSGALG00000000220			2.15414	2.10016	1.89502	2.16855	1.90743	1.7794	2.48452	2.49133	1.79663	1.74665	2.1086	2.0563	2.39069	2.42167	2.14873	2.19626	2.51889	1.74345
ENSGALG00000000221	PROM2	prominin 2	0	0	0	0	0	0	0	0	0	0	0	0	0	0	0	0	0	0
ENSGALG00000000223	TMEM183B	transmembrane protein 183B	6.94631	6.82394	6.8957	6.80344	6.58041	6.84781	6.83687	7.66986	6.63709	6.9794	6.7703	6.89305	7.07715	6.92666	6.56841	6.94631	7.39813	6.44954
ENSGALG00000000225			0.961034	0.289682	0.473709	2.9076	1.09538	0.920672	0.610754	0.758203	0.520371	1.01376	1.21149	0.379376	0.953999	0.570415	0.970332	1.10383	0.778921	0.721346
ENSGALG00000000226	Tmem9	transmembrane protein 9	2.20398	3.20324	3.19304	2.0354	3.38619	2.90295	3.05786	3.04432	3.46783	3.01444	2.63228	2.41372	3.07974	2.25703	3.02443	3.12778	3.34251	2.64236
ENSGALG00000000227	Dpysl2	dihydropyrimidinase-like 2	2.37755	2.77336	2.28737	2.42072	1.84163	2.165	2.01918	2.74016	2.16759	2.4604	2.61044	2.28246	2.19271	2.26253	2.30319	2.14036	2.35304	2.23529
ENSGALG00000000230	CBX1	similar to chromobox homolog 1 (HP1 beta homolog Drosophila ); chromobox homolog 1 (HP1 beta homolog Drosophila )	4.41003	4.34849	4.72669	4.51931	4.10324	4.43187	4.40939	4.71124	4.27615	4.93828	4.75437	4.82574	4.96484	4.71678	5.06142	4.92637	4.8188	4.56063
ENSGALG00000000231	BNIP3L	BCL2/adenovirus E1B 19kDa interacting protein 3-like	4.69665	3.91451	3.43062	4.22315	3.64248	3.6282	4.05426	4.32395	3.83272	3.49122	3.77844	3.48667	3.42372	3.89885	3.82467	3.70078	3.68549	3.589
ENSGALG00000000233	sp2	Sp2 transcription factor	2.80787	2.42947	2.00466	3.02348	3.06518	2.498	2.70838	2.30525	2.78891	2.48407	2.47739	2.27581	2.49559	2.20305	2.6444	2.20075	2.97341	3.02539
ENSGALG00000000234	EPB41L4A	erythrocyte membrane protein band 4.1 like 4A	0.36606	0.299969	0.556949	1.00554	1.01493	0.846648	0.881976	0.873228	0.295887	0.970332	0.882983	1.11198	0.812394	0.847817	0.917136	0.861784	0.833228	0.857347
ENSGALG00000000235			6.22971	5.19144	5.74305	5.98166	5.30281	5.31568	5.40196	6.09408	5.67751	5.54189	6.17443	5.90852	6.26301	6.47215	5.90195	5.95235	6.19776	5.31568
ENSGALG00000000238	MVP	major vault protein	3.61355	2.88712	2.65242	3.20383	3.06874	2.90552	2.78616	3.15386	2.68713	2.69912	2.80889	2.73823	1.93603	2.39017	2.79303	2.2055	2.33403	3.55175
ENSGALG00000000239			0	0	0	0	0	0	0	0	0.721346	0.664011	0	0	0	0.592252	0	0.687549	0.667271	0.637109
ENSGALG00000000241	STARD4	StAR-related lipid transfer (START) domain containing 4	1.67813	1.1895	1.4805	1.37401	1.17017	1.10026	1.86205	1.97521	1.3514	1.39529	1.15989	1.852	1.20021	1.1551	1.60254	1.92544	1.44259	1.40309
ENSGALG00000000242	EBF2	early B-cell factor 2	0.456527	0.785273	0	0.456149	0	0.734747	0.358074	0.428253	0.26075	0.357153	0.470394	0.935096	0.941931	0.622221	0.603515	0.251216	0.68469	0.230361
ENSGALG00000000243	Rdm1	RAD52 motif 1	2.15787	1.41354	1.2486	1.55067	0.86459	2.01133	2.08024	1.47854	2.08178	1.77522	1.37658	1.66072	1.55722	1.54223	1.79037	3.07396	2.03076	1.95901
ENSGALG00000000244			2.06971	3.12536	2.98912	1.73507	2.9764	3.21305	2.98823	2.54929	2.96885	2.44039	2.16402	2.89301	3.54342	3.16303	2.56229	2.99345	2.30891	2.71321
ENSGALG00000000247	WDR36	WD repeat domain 36	4.26394	4.02245	4.01932	3.99086	3.57875	3.71166	4.36665	4.37362	4.44122	3.93395	4.03929	4.0299	4.07729	4.14223	4.11881	3.95598	4.14937	3.98856
ENSGALG00000000249	gH	growth hormone 1	0.567005	0	0	0.436654	0	0	1.23764	0	0	0	0	0	0	0	0.484343	0	0.573368	0
ENSGALG00000000251	Cd79b	CD79b molecule, immunoglobulin-associated beta	0	1.87672	1.05901	0.397604	0.796439	0.798832	0.316857	0.284213	0	0	0.23718	0.642018	0.662918	0.466526	0.433529	0.727941	0	0.498481
ENSGALG00000000252			3.2266	3.65768	4.30691	4.28805	4.30483	4.0761	3.49647	3.32599	4.38206	4.43514	4.16883	3.41526	3.7049	4.46028	4.86292	4.36046	4.20978	5.11344
ENSGALG00000000253	SLC25A46	solute carrier family 25, member 46	4.31806	4.1058	4.19726	4.01188	4.26884	4.01932	3.97614	3.82709	4.01518	3.99398	4.16562	4.20629	4.21991	4.14621	4.17103	4.62593	4.21925	4.32815
ENSGALG00000000255	MAN2A1	mannosidase, alpha, class 2A, member 1	2.54632	2.6723	2.44193	2.74268	2.80403	2.35541	2.7373	2.90552	2.39168	2.16243	2.74891	2.4904	2.46695	2.8606	2.28872	2.49079	2.77336	2.2055
ENSGALG00000000258	HEATR1	similar to protein BAP28 (FLJ10359); hypothetical protein LOC777485; HEAT repeat containing 1; hypothetical protein LOC770848; similar to HEATR1 protein	2.82297	2.29575	2.48793	2.68713	2.4081	2.63895	2.89301	3.08936	2.76299	2.35594	2.24361	2.36799	2.40606	2.35497	2.552	2.22195	2.63445	2.03934
ENSGALG00000000259	PSMF1	proteasome (prosome, macropain) inhibitor subunit 1 (PI31)	5.27859	5.97111	6.30644	5.73176	6.91683	6.39677	6.46524	6.06123	6.27629	6.14201	6.52662	6.39887	6.28373	6.42911	6.49395	5.99894	6.4368	6.55055
ENSGALG00000000264	pja2	praja ring finger 2	2.913	2.37222	2.52794	2.12985	2.19918	2.15685	2.57416	2.67848	2.52227	2.18744	2.14386	2.25138	2.27837	2.24032	2.11043	2.53436	2.51697	2.2659
ENSGALG00000000270	thrA	thyroid hormone receptor, alpha (erythroblastic leukemia viral (v-erb-a) oncogene homolog, avian)	3.91157	5.53762	5.1153	5.2692	5.77321	5.52714	5.0831	4.76244	5.23671	5.06814	5.42185	5.0408	4.94088	5.25954	5.12598	4.92908	5.77189	5.50514
ENSGALG00000000271	TMEM24	transmembrane protein 24	1.4045	0.878701	1.44821	1.65537	1.35435	1.08315	1.55526	1.63453	0.82528	1.57128	1.32236	1.26515	1.17848	0.895792	1.53001	1.27775	1.49094	1.77629
ENSGALG00000000272	Cdca2	hypothetical LOC419525; cell division cycle associated 2	0.192152	0	0	0	0	0	0	0.176043	0	0.201361	0.155777	0.366999	0	0.174463	0	0.503814	0	0.203522
ENSGALG00000000273	fer	fer (fps/fes related) tyrosine kinase (phosphoprotein NCP94)	1.18112	1.53402	1.74254	1.28169	0.999739	0.972087	1.06167	0.274746	1.1795	1.34258	1.11387	1.44868	0.911821	1.22224	0.95351	0.71074	1.1626	1.29849
ENSGALG00000000274			0	0	0	0	0	0	0	0	0	0	0	0	0	0	0	0	0	0
ENSGALG00000000275	KCTD9	potassium channel tetramerisation domain containing 9	4.11937	3.95598	4.13795	4.31589	3.67258	3.54121	3.81206	3.79373	3.57481	4.01804	3.82193	4.07353	3.77739	3.84178	3.80313	3.88367	3.30487	3.73175
ENSGALG00000000276	FBXL17	F-box and leucine-rich repeat protein 17	3.15001	3.20155	3.10567	3.18119	3.26999	2.59817	2.69528	2.76004	2.81491	3.07065	3.05591	3.27477	3.08201	2.63801	2.95628	2.98859	3.1421	2.92353
ENSGALG00000000277	GNRH1	gonadotropin-releasing hormone 1 (luteinizing-releasing hormone)	0.702204	0	1.04902	0	0	0	0.99405	1.07914	0	0	0	0	0	0	0	0	1.05223	0
ENSGALG00000000280	EFNA5	ephrin-A5	0	0	0	0.70553	0	0	0.817457	0.860487	0	0.559053	0.437917	0	0	0.497751	0	0	0	0
ENSGALG00000000284	HOXB4	homeobox B4; hypothetical protein LOC776369	2.02185	2.35256	3.02032	3.02958	2.75854	2.46439	2.71282	2.31508	1.9536	2.5511	3.47973	3.23291	2.93864	2.71867	2.92353	2.4931	2.50027	2.70784
ENSGALG00000000285	DPAGT1	dolichyl-phosphate (UDP-N-acetylglucosamine) N-acetylglucosaminephosphotransferase 1 (GlcNAc-1-P transferase)	4.32458	4.88194	4.9535	4.54309	4.35752	4.64224	4.82659	4.78613	4.45274	4.89064	4.8091	5.13284	4.9754	5.10404	4.77971	5.32293	4.89527	4.00497
ENSGALG00000000287			0	0	0	0	0	0	0	0	0	0	0	0	0	0	0	0	0	0
ENSGALG00000000291	HMBS	hydroxymethylbilane synthase	4.34763	4.80299	4.89381	4.69929	4.31009	4.60584	4.2835	3.85937	4.57863	4.72495	4.54547	4.60924	4.26528	4.22111	4.45355	4.42662	3.99796	4.3617
ENSGALG00000000293			0	0	0	0	0	0	0	0	0.203109	0.367666	0	0	0	0	0	0	0	0.171909
ENSGALG00000000295	Igfn1	immunoglobulin-like and fibronectin type III domain containing 1	6.66408	8.30422	8.15224	9.20706	7.20386	7.50688	7.89292	7.30302	8.21985	8.64884	8.66665	6.99809	7.65314	9.40917	9.16941	8.33242	8.44891	9.06088
ENSGALG00000000296	pcnx	similar to pecanex-like protein 1; pecanex homolog (Drosophila)	2.71771	2.09209	2.60924	2.79739	1.61828	2.45658	2.67751	2.42497	2.49843	2.41964	2.27336	2.13533	1.9763	2.2882	2.5126	2.49706	2.2941	2.55998
ENSGALG00000000299	PKP1	plakophilin 1 (ectodermal dysplasia/skin fragility syndrome)	1.80047	1.21406	0.67109	3.94023	1.42522	1.97728	0.703836	1.32688	1.08603	0.893407	0.700097	1.36464	0.880043	0.609987	0.623312	0.582183	0.883967	0.969885
ENSGALG00000000300	VPS11	vacuolar protein sorting 11 homolog (S. cerevisiae)	4.32752	3.41526	3.66864	3.99925	3.39774	3.5489	4.30277	3.23549	4.11703	4.0667	3.43454	3.43307	3.21938	3.37254	3.79162	3.4022	2.79446	4.09136
ENSGALG00000000302	TNNT2	troponin T type 2 (cardiac)	2.77906	4.02747	0.422582	0.574992	2.21152	1.25865	0.443615	1.79709	1.93767	0.703836	0.766029	2.4475	1.10794	2.09058	1.03947	1.7075	0.440543	2.5408
ENSGALG00000000304	MTFR1	mitochondrial fission regulator 1	3.43937	3.32099	3.43571	4.03425	2.8921	3.46604	4.1368	4.31499	2.92789	3.02647	3.33763	3.5124	3.37308	3.62594	3.37892	3.24518	3.15386	2.98081
ENSGALG00000000305	c16orf68	chromosome 16 open reading frame 68	2.71528	3.13684	3.28375	3.67901	3.25415	3.54572	3.82997	3.22604	3.27534	3.04751	3.2619	2.91438	2.98044	3.4425	2.99394	3.08688	3.34163	2.99865
ENSGALG00000000307			2.75663	3.66527	2.38066	3.32853	3.03002	2.70685	2.42599	2.23578	2.73972	3.24864	2.67594	3.10118	2.90166	2.41217	2.52794	3.18331	2.75562	2.63771
ENSGALG00000000308	LOC770490	hypothetical protein LOC770490	7.32183	7.79803	7.36247	7.09785	7.90338	7.9207	7.17477	7.63689	7.89744	7.59547	7.36247	7.94485	7.58271	7.49019	7.35371	7.65314	7.46524	7.82217
ENSGALG00000000309	LAD1	ladinin 1	0	0	0	0	0	0	0	0	0	0	0	0	0	0	0	0	0	0
ENSGALG00000000311	Dock5	dedicator of cytokinesis 5	0	0.162182	0.162863	0.126647	0	0	0.176258	0	0	0	0	0	0	0.142102	0	0	0	0.163263
ENSGALG00000000312			2.92846	2.54517	3.14327	3.32799	2.56627	3.00145	2.9006	2.39897	2.70475	3.01307	3.03361	3.03978	3.02647	2.96561	3.43937	3.39098	2.45411	3.34407
ENSGALG00000000313	Tnni1	troponin I type 1 (skeletal, slow)	2.43792	3.90074	0.423617	0	0.673883	1.00335	0	0.699291	1.41836	0.421662	0.567005	2.44386	2.13837	1.69138	0.577652	0.947769	0	1.47801
ENSGALG00000000314	NEFL	neurofilament, light polypeptide 68kDa	0	0	0	0	0	0	0	0	0	0	0	0	0	0.208897	0	0	0	0.239255
ENSGALG00000000316	pknox2	PBX/knotted 1 homeobox 2	3.26999	5.08034	4.64521	4.88989	5.73858	5.61335	4.32895	3.92727	5.77725	5.53348	5.03682	4.71614	5.20613	5.53638	5.20504	5.0865	5.09586	5.699
ENSGALG00000000317	nefm	neurofilament, medium polypeptide 150kDa	0	0	0	0	0	0	0.199709	0	0	0	0	0	0	0	0	0	0	0
ENSGALG00000000318	CSRP1	cysteine and glycine-rich protein 1	2.9125	3.01703	2.5349	2.65577	3.12834	2.72588	2.86617	2.77559	3.24372	2.86523	3.37211	3.29459	2.94735	2.5126	3.39532	2.6227	3.19257	3.40936
ENSGALG00000000324	PIGV	phosphatidylinositol glycan anchor biosynthesis, class V	1.44868	0.376923	0.621772	1.1976	1.1551	1.13455	0.903821	1.10026	1.30137	0.838253	1.24612	0.475539	0.779722	0.55234	0.714028	0.649852	1.10226	1.43845
ENSGALG00000000327			0.0759969	0	0	0	0	0	0	0	0	0	0	0	0	0	0	0.179288	0	0
ENSGALG00000000329	AHCYL1	S-adenosylhomocysteine hydrolase-like 1	2.9537	2.55256	2.35402	3.35557	2.92951	2.10214	2.80672	1.87452	2.80273	2.53665	2.73227	2.15787	2.34977	2.0455	2.42497	2.07272	2.10357	3.14904
ENSGALG00000000332			3.88132	2.868	2.66487	3.55476	3.25528	3.22604	3.76849	4.16182	3.63938	2.94978	3.52888	2.90847	2.76106	2.85697	2.8395	2.69433	3.2653	3.12625
ENSGALG00000000336	PPP1R12B	protein phosphatase 1, regulatory (inhibitor) subunit 12B	4.03348	4.5007	4.87055	4.74614	5.74569	5.02421	4.10696	3.66144	4.53229	5.255	5.25666	5.03481	5.01795	5.24524	5.73858	4.79811	5.29677	5.85438
ENSGALG00000000337	CTXN1	cortexin 1	0	0	0	0	0	0	0	0	0	0	0	0	0.862172	0	0	0.725949	0	0
ENSGALG00000000341	KRTAP10-4	keratin associated protein 10-4	0	0	0	0	0	0	0	0	0	0	0.649852	0	0	0	0	0	0	0
ENSGALG00000000346	ZNF250	zinc finger protein 250	5.06732	5.71478	5.68374	5.36516	4.5114	5.45879	5.94491	5.90195	5.93443	6.16229	4.54052	5.27859	5.15102	6.05453	5.5519	6.04624	5.41131	5.84482
ENSGALG00000000349	PSMC5	proteasome (prosome, macropain) 26S subunit, ATPase, 5	7.43378	6.89055	7.02977	7.08882	8.00641	7.57885	7.77661	7.5167	7.40235	7.18733	7.2755	6.70958	6.7703	6.85865	6.87625	6.80076	7.11994	6.97115
ENSGALG00000000352	Timm44	translocase of inner mitochondrial membrane 44 homolog (yeast)	3.29156	3.3992	3.87065	3.52039	3.02348	3.32099	3.15598	3.17403	3.38214	3.50159	3.55894	3.81476	3.39644	3.30799	3.42012	3.37108	3.11532	3.46544
ENSGALG00000000353	dhrs7c	dehydrogenase/reductase (SDR family) member 7C	3.09183	6.56465	7.06689	4.83877	6.96805	6.76233	5.77035	5.1734	7.03684	7.0014	6.72684	6.91683	6.4677	6.86545	7.44712	6.83687	7.12398	7.02677
ENSGALG00000000356	SLC37A2	solute carrier family 37 (glycerol-3-phosphate transporter), member 2	1.49867	2.17659	1.04943	1.32369	1.66128	1.50293	1.4045	1.04327	1.91933	1.39764	1.17226	1.80226	1.26964	0.961919	0.289977	1.28402	1.3486	0
ENSGALG00000000357	adam28	ADAM metallopeptidase domain 28	0.279858	0	0.179448	0.13913	0	0	0	0.161659	0.212658	0	0.14226	0	0	0.157922	0.151109	0	0.187123	0
ENSGALG00000000360	ARID1A	AT rich interactive domain 1A (SWI-like)	3.00957	2.84757	3.09427	3.32342	2.88383	2.89301	2.76527	3.14327	3.10882	3.2073	2.91438	2.50477	3.04472	3.29687	2.88817	2.87535	3.36334	3.2073
ENSGALG00000000362			0.77132	0.244841	0.382343	0.523048	0.39955	0.321112	1.06635	1.0941	0.206034	0.38154	0.548186	0	0	0.594323	0.644728	0.412804	0.983775	0.748452
ENSGALG00000000363	smarcd2	SWI/SNF related, matrix associated, actin dependent regulator of chromatin, subfamily d, member 2	3.92787	3.32342	3.32155	3.48234	4.27071	3.80592	4.18223	3.96628	3.62699	3.47723	3.47668	3.34775	3.33263	3.18794	3.20678	2.99292	3.47608	3.38165
ENSGALG00000000364	stc1	stanniocalcin 1	0	0	0	0.725478	0	0	0	0	0	0	0.447023	0	0	0.510425	0	0	0	0
ENSGALG00000000365	nkx2-6	NK2 transcription factor related, locus 6 (Drosophila)	0	0	0	0	0	0	0	0	0	0	0	0	0	0	0	0	0	0
ENSGALG00000000366			2.22821	2.14331	2.14036	2.11043	2.27837	1.89838	2.9542	2.25807	2.23196	2.11862	2.21337	2.4798	2.52182	2.59143	2.35719	2.14642	1.95754	2.40927
ENSGALG00000000367	ACCN1	amiloride-sensitive cation channel 1, neuronal (degenerin)	0	0.741132	0	0.253191	0	0	0	0	0	0	0	0.416613	0.678268	0	0.44928	0	0.338618	0.324044
ENSGALG00000000368	gas7	growth arrest-specific 7	1.27726	1.94701	1.66329	1.01548	1.19049	2.10818	1.71648	1.32457	2.29782	1.71895	1.35741	1.88865	1.7934	1.91567	1.69185	1.67672	2.1564	1.77122
ENSGALG00000000371	CRHR1	corticotropin releasing hormone receptor 1	0	0	0	0	0	0	0	0	0	0	0	0	0	0	0	0	0	0
ENSGALG00000000372	HMGN2	high-mobility group nucleosomal binding domain 2	7.09171	6.88503	6.52245	7.81262	6.88766	7.31399	7.1094	7.02047	7.62852	6.79808	7.31399	6.66656	6.87933	7.47396	6.59226	6.99243	6.78953	7.02977
ENSGALG00000000373	klf8	Kruppel-like factor 8	3.01111	4.11762	3.54121	3.28483	4.36734	4.31667	4.26332	4.05087	4.00864	4.06196	3.82946	4.21991	3.91395	3.65833	3.96013	3.7111	4.71201	3.82761
ENSGALG00000000374	Rnpep	arginyl aminopeptidase (aminopeptidase B)	2.60363	3.21141	2.99818	2.66437	3.68256	3.41622	3.23492	2.99656	4.06255	3.28911	3.28595	3.16785	2.88906	3.29258	3.07527	3.24426	3.72466	3.13175
ENSGALG00000000377	hnrnpm	heterogeneous nuclear ribonucleoprotein M	5.56969	5.0082	5.33209	5.29292	4.66836	4.92555	4.73818	5.11344	4.73335	5.14809	5.27378	5.12294	4.98162	5.1842	5.18078	4.90976	5.12784	5.19789
ENSGALG00000000378	Slc25a37	solute carrier family 25, member 37	1.64835	1.48714	1.23223	1.53756	2.51314	1.5613	1.36771	1.49554	1.44522	1.5293	0.863794	0.614648	1.60792	1.28536	1.23037	0.845038	1.70101	1.10794
ENSGALG00000000379	ITGB3	integrin, beta 3 (platelet glycoprotein IIIa, antigen CD61)	1.35741	0.978475	0.960129	0.888872	0.87143	0.628651	0.301081	1.20348	0.434113	0.869554	0.700822	0.965356	0.969454	0.347028	0.757802	0.764016	0.661456	0.801344
ENSGALG00000000382			0	0	0	0	0	0	0	0	0	0	0	0	0	0	0	0	0	0
ENSGALG00000000385	DHDDS	dehydrodolichyl diphosphate synthase	3.926	3.38254	3.58098	4.33318	3.22767	3.48076	4.26528	3.67901	3.37108	3.69972	3.57542	3.83815	3.66239	3.53734	3.43785	3.7755	3.59263	3.63357
ENSGALG00000000386	LOC430766	hypothetical LOC430766	0.0809627	0	0	0	0	0	0	0	0	0	0.130969	0	0	0.144108	0	0	0	0
ENSGALG00000000388	lin28	lin-28 homolog (C. elegans)	0	0	0	0	0	0	0	0	0	0	0	0	0	0	0	0	0	0
ENSGALG00000000390	entpd4	ectonucleoside triphosphate diphosphohydrolase 4	3.36442	3.15923	3.23245	3.40566	2.9815	3.49543	4.09026	3.79884	3.28911	3.50545	3.25475	3.59155	3.25021	3.19564	3.34986	3.49859	3.80971	3.05427
ENSGALG00000000394	SLC6A17	solute carrier family 6, member 17	0	0	0	0	0	0	0	0	0	0	0	0	0	0	0	0	0	0
ENSGALG00000000395	LOC430910	similar to general transcription factor	0	0	0	0	0	0	0	0	0	0	0	0	0	0	0	0	0	0
ENSGALG00000000396	mettl2a	methyltransferase like 2B	4.02511	4.16131	3.97614	4.01575	4.24492	4.5759	4.11512	4.57042	3.54176	4.05784	4.02679	4.41622	3.92365	4.24747	3.41166	3.65404	4.01289	3.59093
ENSGALG00000000397	Ipo9	importin 9	3.06469	3.26486	3.47053	3.17344	3.1028	3.47399	3.36843	3.29415	3.002	3.40118	3.28182	3.33571	3.3762	3.47608	3.29346	3.45657	3.16682	3.06283
ENSGALG00000000399	Dusp28	dual specificity phosphatase 28	0.655033	3.10512	2.34767	1.40912	2.84048	2.93914	1.89502	1.77673	2.95092	3.32799	2.29864	2.85157	2.74891	2.56048	2.31814	3.3628	2.16453	3.11626
ENSGALG00000000400	LOC419806	hypothetical LOC419806	0	0.478688	0.226307	0	0.369801	0	0.232509	0	0	0.230811	0	0	0.289148	0	0	0	0	0
ENSGALG00000000401	RBM15	RNA binding motif protein 15	0.836917	0.606552	1.05488	1.68286	1.83893	1.66329	1.61245	1.34582	1.39583	1.07451	1.01241	0.528295	1.20125	1.27007	1.1197	1.22224	0.809778	1.21247
ENSGALG00000000402	loxl2	lysyl oxidase-like 2	0.638492	0.895078	0.52709	0.67995	0.454995	1.05078	0.519659	0.983468	0.584029	0.814781	0.992644	0.969885	0.573368	0.321322	0.754464	0.835624	0.914129	0.438556
ENSGALG00000000404	COPS2	similar to Cops2 protein; COP9 constitutive photomorphogenic homolog subunit 2 (Arabidopsis)	6.46524	7.64826	7.77661	6.91139	7.42067	6.65271	6.42337	6.58469	6.96527	6.856	7.39399	7.56112	7.4822	7.61359	7.53444	7.51176	7.54241	7.06689
ENSGALG00000000405	R3HCC1	R3H domain and coiled-coil containing 1	3.59755	4.46803	4.3581	3.28545	3.99269	4.77313	2.83999	3.43508	4.21682	4.33871	4.17344	4.37889	4.51788	4.29128	4.06025	4.50945	4.41289	4.30277
ENSGALG00000000406			0.887658	0	0.452624	0.356568	1.07393	0	0.895792	0.419464	0.812394	0.461274	0	0	0.577652	0.403121	0	0.484343	0.75071	0
ENSGALG00000000407			3.01444	4.4673	4.67264	3.45284	4.23861	4.6064	3.81309	3.28647	4.62024	4.78671	4.52625	4.37106	4.91591	4.80729	4.82995	4.65622	4.28493	4.88025
ENSGALG00000000408	lsm7	LSM7 homolog, U6 small nuclear RNA associated (S. cerevisiae)	3.9624	5.00126	4.90397	4.55384	4.616	4.90306	4.11512	3.80201	4.78535	4.48948	4.69112	4.73581	4.71124	4.99843	4.68336	4.89704	3.93912	5.02614
ENSGALG00000000409	CHMP7	CHMP family, member 7	7.30302	7.1094	7.11311	6.90589	7.64826	7.66107	7.24227	6.99809	7.15515	7.24227	7.03684	7.25776	7.08023	7.31399	7.11311	7.14204	6.8957	7.37373
ENSGALG00000000410	TLK2	tousled-like kinase 2	6.19045	5.73026	5.837	6.28172	5.35206	5.90036	6.20493	6.54176	6.17443	5.69428	6.00708	5.72137	6.06437	6.45105	5.89444	6.12741	6.10977	5.49884
ENSGALG00000000412	ccdc15	coiled-coil domain containing 15	1.71605	2.29213	2.04708	1.26515	2.28208	1.90697	1.87098	1.74556	2.05874	1.86949	1.58184	3.13684	1.70301	1.31462	2.03396	0.947365	1.39126	1.69814
ENSGALG00000000417	SLC16A4	solute carrier family 16, member 4 (monocarboxylic acid transporter 5)	0.4598	1.15413	1.17848	0.8423	1.10084	0.574992	1.08837	0.758555	1.45751	0.596623	1.2644	1.14253	0.957467	0.69356	0.826577	0.808918	0.934589	1.23848
ENSGALG00000000419	hbxip	hepatitis B virus x interacting protein	6.73174	6.89305	6.87933	6.58259	6.64405	6.80076	6.62939	6.96527	7.06349	6.71836	6.30806	7.2653	6.8057	6.56657	6.856	6.66889	6.65092	7.13469
ENSGALG00000000420	Klhdc7a	kelch domain containing 7A	1.591	1.23075	1.35538	1.90257	0.852083	1.8223	1.2186	1.3184	0.619525	1.44713	1.06724	1.84432	1.08837	1.05944	1.55021	0.921874	1.47106	1.04772
ENSGALG00000000421	HEPACAM	hepatocyte cell adhesion molecule	0	0	0	0	0.697129	0	0	0	0	0	0	0	0	0	0	0	0	0.427676
ENSGALG00000000424	Cmtm3	CKLF-like MARVEL transmembrane domain containing 3	2.05232	3.37405	3.11144	1.86594	2.50322	3.06283	2.21937	1.87354	2.92736	2.40563	2.68904	2.81162	2.97148	3.08591	2.3578	3.12009	1.98014	2.479
ENSGALG00000000426	Igsf21	immunoglobin superfamily, member 21	1.98444	1.8091	1.72553	2.23529	2.14757	2.24792	1.8909	2.73823	1.11896	1.74918	2.23196	2.44039	1.97225	1.78405	2.08024	1.5979	1.49776	1.71465
ENSGALG00000000427	KDM5B	lysine (K)-specific demethylase 5B	3.14861	5.0106	4.6919	3.10674	4.88627	5.12032	3.37829	2.96222	3.4269	4.77632	4.05544	4.78613	5.00745	4.78735	4.73086	4.89454	4.07852	4.02619
ENSGALG00000000428	HINT1	histidine triad nucleotide binding protein 1	9.04891	9.33186	9.4204	8.41818	10.4905	10.2393	9.39055	9.28498	9.43096	9.71196	9.44292	9.47299	9.50247	9.1919	9.12168	9.58591	9.51508	9.71196
ENSGALG00000000430	SPPL2B	signal peptide peptidase-like 2B	1.59058	2.10768	2.28246	1.71515	1.68244	1.80633	2.57158	1.6943	2.65622	2.16958	2.12102	1.50485	1.52182	2.06872	2.46384	2.5676	2.49225	2.52227
ENSGALG00000000433	LOC424201	similar to Chain A, Tubulin-Colchicine-Vinblastine: Stathmin-Like Domain Complex	6.32856	6.48683	7.29843	7.21479	7.83357	8.22568	7.78861	8.46803	7.11311	8.10118	6.81664	7.20386	7.17771	7.5167	7.49019	7.5383	7.87529	7.37799
ENSGALG00000000436	Rabif	RAB interacting factor	4.687	4.88025	4.37826	4.44488	5.36233	5.22948	5.0718	5.2675	4.89951	4.86713	5.13167	4.9175	4.77772	4.57251	4.45951	4.49805	4.4809	4.83064
ENSGALG00000000437	LOC395926	pepsinogen	0	0	0	0	0	0	0	0	0	0	0	0	0	0	0	0	0	0
ENSGALG00000000438	ermp1	endoplasmic reticulum metallopeptidase 1	1.27336	0.796918	0.986596	1.25643	1.01548	0.813872	1.55344	1.64472	1.44952	0.739459	1.03724	1.18906	0.795959	0.599441	0.967429	1.07599	0.898889	0.943798
ENSGALG00000000439	AP2S1	adaptor-related protein complex 2, sigma 1 subunit	5.66928	5.40432	5.42281	5.17594	5.1079	5.86706	6.23525	5.87724	5.96954	5.53974	5.42871	5.39664	5.19619	4.6887	5.12874	4.98484	5.24926	5.41131
ENSGALG00000000441	KCNA10	potassium voltage-gated channel, shaker-related subfamily, member 10	0	0	0	0	0	0	0	0	0	0	0	0	0	0	0	0	0	0
ENSGALG00000000442	KCNA2	potassium voltage-gated channel, shaker-related subfamily, member 2	0	0	0.587848	0	0	0.574556	0	0.321322	0	0	0	0	0	0	0.295062	0	0	0
ENSGALG00000000443	SPAG4	sperm associated antigen 4	0	2.16453	0	0	0	0	0.604423	0.972518	0	0.627771	0	0	0	0	0	0	0	0
ENSGALG00000000446			0	0	0	0	0	0	0	0	0	0	0	0	0	0	0	0	0	0
ENSGALG00000000447	kcna3	potassium voltage-gated channel, shaker-related subfamily, member 3	0.514555	1.23632	0.633973	0.479018	0.919405	0	0.912253	0.344563	0	0	0.287779	0.786578	0	0	0	0.412146	0	0
ENSGALG00000000449	ARHGEF10L	Rho guanine nucleotide exchange factor (GEF) 10-like	3.13331	3.34109	3.19199	4.15498	4.06935	3.6681	3.47101	3.22876	3.58224	3.66527	3.5862	3.1036	3.86008	3.95663	3.89752	3.39484	3.36892	3.9782
ENSGALG00000000451	LOC426715	similar to meiosis expressed gene 1 homolog (mouse)	0	0	0	0	0	0	0	0	0	0	0	0	0	0.418283	0	0	0	0
ENSGALG00000000452			3.26824	1.77006	1.31115	1.63054	1.22813	1.64712	2.40299	2.57204	1.7889	1.79938	2.26551	1.3892	1.6691	1.39955	1.49971	1.49152	2.12053	1.54085
ENSGALG00000000453			2.59189	1.34804	1.64072	2.26253	2.28123	1.54223	1.92328	1.68039	1.9685	1.86594	1.70101	1.50956	1.53891	1.46537	2.10712	1.3184	1.88768	1.95496
ENSGALG00000000454	KPNB1	karyopherin (importin) beta 1	4.49241	4.3961	4.67467	5.03913	4.05784	3.74304	3.50058	3.90971	4.11512	3.92912	4.93986	4.41289	4.86968	5.14613	4.98244	3.78148	5.20504	4.53814
ENSGALG00000000456	MRPS21	mitochondrial ribosomal protein S21	7.7207	8.13262	7.73524	6.80868	8.22568	8.20233	7.82217	8.04259	7.70463	7.7828	7.26884	8.11416	8.10805	7.33012	7.67561	7.89744	7.66107	8.09423
ENSGALG00000000458	TMPRSS9	transmembrane protease, serine 9	0.606552	0.19874	0.199401	0.368613	0.617585	0.624894	1.13364	0.178035	0.325533	0.487546	1.33435	0	0	0.255405	0	0	0.65363	0.46436
ENSGALG00000000461	Mrc2	mannose receptor, C type 2	0.595842	1.37617	0.939314	0.74936	0.620674	0.943317	0.329816	0.582183	1.26515	1.28666	0.698379	0.753096	1.3219	0.780074	1.61086	0.893407	1.12971	0.74715
ENSGALG00000000463	DDX25	DEAD (Asp-Glu-Ala-Asp) box polypeptide 25	0.210039	1.17175	0.667683	0.537129	1.50755	2.07186	2.10566	1.49776	0.943798	2.37755	0.735167	2.31858	2.03251	1.17694	1.34675	1.98895	1.02752	1.10135
ENSGALG00000000464	Rhobtb2	Rho-related BTB domain containing 2	0.448163	1.06217	0.457953	0.170201	0.85261	1.06912	0.562025	0.428026	0.715297	0.573368	0.607721	0.571973	0.589368	0.584389	0.630421	0.378814	0.840825	0.622925
ENSGALG00000000466	P56LCK	tyrosine protein kinase	0.145645	0.912671	0.320416	0	0	1.17017	0	0.289977	0.748452	0.31439	0	0.657772	1.0326	0.27166	0.424419	0	0	0.483576
ENSGALG00000000468	RCC2	regulator of chromosome condensation 2	2.46247	2.82807	3.01496	2.75918	2.97294	2.62441	1.95754	2.02476	2.68649	2.97946	2.65283	2.49657	2.70584	2.91052	3.23811	2.52889	3.09031	2.88519
ENSGALG00000000469			0	0.851219	0	0	0	0.902368	1.03434	0	0	0	0.290198	0	0	1.35091	0	0	0	0
ENSGALG00000000470	Lmnb2	lamin B2	0.707986	0.658204	0.515681	1.13897	0.413664	1.18157	1.01411	1.47564	0.429331	1.0064	1.1847	0.909862	1.02128	0.995912	1.46388	1.17175	1.13194	1.3696
ENSGALG00000000474	rpl36	ribosomal protein L36	11.7017	11.1512	11.1212	10.9345	11.7017	11.2659	11.2903	11.0569	11.5056	10.9345	11.0569	11.0943	11.0569	11.0569	10.8602	10.9936	10.9936	11.1512
ENSGALG00000000476	LRRTM4	leucine rich repeat transmembrane neuronal 4	0	0	0.551668	0	0	0	0	0	0.371912	0	0	0.681195	0	0	0.482878	0.581477	0	0
ENSGALG00000000477			0	0	0.586603	0	0	0	0	0	0	0	0	0	0	0	0	0	0	0
ENSGALG00000000478	TANC2	tetratricopeptide repeat, ankyrin repeat and coiled-coil containing 2	0.14659	0	0	0.126938	0.655958	0	0.266365	0.150796	0.349778	0	0.129299	0.339262	0.222405	0.142597	0.251216	0.346776	0.704699	0.652816
ENSGALG00000000479	PADI3	peptidyl arginine deiminase, type III	0.760206	0.264533	0	0.726296	1.01293	0	0.42229	0.899299	0.758974	0.268822	0	0.990233	0.341866	0.228742	0.35384	0	0	0
ENSGALG00000000483	PNPLA1	patatin-like phospholipase domain containing 1	0.389799	0	0	0	0	0	0.634468	1.01742	0	0	0	0	0	0	0	0	0	0
ENSGALG00000000484	TMEM194A	transmembrane protein 194A	1.41099	0.885948	1.37506	2.0275	2.06212	1.93296	2.05406	1.88305	2.18695	1.48281	1.85254	1.36569	1.01448	1.44097	1.61287	1.45652	1.59182	1.22571
ENSGALG00000000486			1.87779	1.09363	1.16311	1.28713	0.592252	0.603515	1.75924	1.43512	1.55117	1.25591	1.41703	1.08464	0.985612	0.975479	1.04501	1.84745	1.36418	0.927693
ENSGALG00000000489	Naca	nascent polypeptide-associated complex alpha subunit	6.7394	6.1656	5.81778	6.75905	6.00238	5.657	6.14886	5.993	6.4811	5.96151	5.96402	5.67053	6.12915	5.92181	6.14886	5.82491	6.55055	6.30277
ENSGALG00000000490	lonp1	lon peptidase 1, mitochondrial	4.75856	4.6754	4.84767	4.55541	4.93828	5.19053	5.23351	5.02028	4.91163	4.77223	5.44661	4.81317	4.9175	4.93986	4.70735	4.4837	4.32962	4.56245
ENSGALG00000000495	MCRS1	similar to target of Jun 3; microspherule protein 1	5.96291	6.45701	6.19045	6.05811	7.17477	6.77601	6.17235	6.35389	6.4962	6.54176	6.27222	6.69263	6.42753	6.28777	6.23924	6.50868	5.96683	6.61135
ENSGALG00000000497	LOC419812	hypothetical LOC419812	0.384027	0.519102	0	0.230361	0	0	0	0	0	0.499232	0.226966	0.39312	0	0	0.232264	0	0	0
ENSGALG00000000498	ACE	angiotensin I converting enzyme (peptidyl-dipeptidase A) 1	2.75616	2.35634	1.96049	1.25173	2.74617	3.24703	2.40978	3.7657	2.92443	3.2603	2.00053	0.71118	2.08273	2.77046	2.57416	2.7935	2.81212	1.88571
ENSGALG00000000503	PADI2	peptidyl arginine deiminase, type II	0	0	0	0	0	0	0	0.386182	0	0	0	0.33432	0	0	0	0	0	0
ENSGALG00000000504	ETV7	ets variant gene 7 (TEL2 oncogene)	1.55438	0.296441	1.19381	1.30799	1.12878	0.936355	1.64878	0.777232	0.854054	1.84121	0.646206	2.23137	1.22182	0.579537	0.548186	1.04167	1.00205	0.732209
ENSGALG00000000505	KCNH6	potassium voltage-gated channel, subfamily H (eag-related), member 6	0.254148	0	0	0	0.33432	0	0.297481	0.177827	0.425935	0.395311	0	0.261456	0	0.172799	0.616049	0.220296	0.400624	0.289682
ENSGALG00000000507	CPNE7	copine VII	0	0.302191	0	0	0	0	0.300497	0	0	0	0	0	0	0	0.232993	0	0	0
ENSGALG00000000508	SdhB	succinate dehydrogenase complex, subunit B, iron sulfur (Ip)	5.38029	6.36464	6.01627	5.5856	6.61389	6.1519	5.83329	5.42185	5.84598	6.31052	6.02619	6.40124	6.89305	6.12741	6.24992	6.33229	5.91192	6.40521
ENSGALG00000000509	Aim1l	absent in melanoma 1-like	0	0	0	0	0	0	0	0	0	0	0	0	0	0	0	0	0	0
ENSGALG00000000510	WDR68	WD repeat domain 68	2.54669	2.67911	2.68202	2.17915	2.82297	3.18737	2.74225	2.41263	2.67548	2.71571	2.60307	2.6723	2.89445	2.63578	2.61193	2.96312	2.50274	2.7935
ENSGALG00000000511	KCTD20	potassium channel tetramerisation domain containing 20	7.56112	5.93902	6.38884	6.97666	5.70777	6.45701	8.90166	8.3857	5.92059	5.8219	5.4101	4.89305	5.52389	6.96527	5.72504	5.38684	6.66408	5.65562
ENSGALG00000000513	ZNF276	zinc finger protein 276	3.29612	3.31404	3.30388	3.29258	3.10616	3.68128	3.60322	3.76734	3.41078	3.35979	3.31295	3.14484	3.38817	3.06134	3.30054	3.10074	3.2635	3.23094
ENSGALG00000000514	mrps16	mitochondrial ribosomal protein S16	4.16004	4.82659	4.33515	4.13616	4.27205	4.8188	4.14814	4.30948	4.40205	4.47728	3.65241	5.16337	4.18875	3.81309	4.20569	3.76477	4.44614	4.3638
ENSGALG00000000516	FANCA	Fanconi anemia, complementation group A	0.151284	0	0.179633	0	0	0	0	0	0	0.185566	0.142451	0	0	0	0	0	0	0.180261
ENSGALG00000000518	klhl12	kelch-like 12 (Drosophila)	2.84105	3.05976	3.24864	3.29846	4.13744	3.77653	3.80666	3.52989	3.66144	3.54176	3.36843	2.64385	3.42631	3.44041	3.23342	2.96561	3.31891	3.39967
ENSGALG00000000519	UBXD5	UBX domain containing 5	0.155777	0	0	0	0	0	0	0	0	0	0	0	0	0	0	0	0	0
ENSGALG00000000521	SPIRE2	spire homolog 2 (Drosophila)	0.878701	1.18358	0.256096	0.523396	2.29739	1.59691	1.86504	1.213	0.289148	0.556949	1.12371	2.75214	0.337039	1.30753	0.196669	0	0.797895	1.69522
ENSGALG00000000522	Fahd2a	fumarylacetoacetate hydrolase domain containing 2A	4.42974	6.16401	5.81898	5.20504	6.48292	6.07638	5.26036	5.38029	5.97715	5.9784	5.51771	6.30485	5.86706	5.59022	5.61578	5.96683	5.40196	5.74569
ENSGALG00000000523	stk38	serine/threonine kinase 38	2.79932	1.78194	2.5472	3.16886	2.41526	2.86008	2.85247	2.69965	2.37165	2.53839	2.20351	2.33343	2.26855	2.95092	2.70784	2.75409	2.32246	2.69144
ENSGALG00000000525	MAP3K3	mitogen-activated protein kinase kinase kinase 3	2.90936	1.99646	2.18102	2.57469	2.21283	2.2055	2.69722	2.36744	1.98582	2.16594	2.3021	2.05232	2.07033	2.65918	2.51737	2.14873	1.7718	2.20716
ENSGALG00000000526	LOC769325	hypothetical protein LOC769325	0	0	0	0	0	0	0.605736	0	0	0	0	0	0	0	0	0	0	0
ENSGALG00000000527	SH3BGRL3	SH3 domain binding glutamic acid-rich protein like 3	5.47362	5.87558	5.21029	4.29252	4.80629	4.74224	4.12782	4.23861	4.69042	4.95418	4.5759	5.0152	4.57407	4.66063	4.50295	4.60082	4.03052	4.25169
ENSGALG00000000528	Dbndd1	dysbindin (dystrobrevin binding protein 1) domain containing 1	2.55998	1.85717	1.28402	1.13406	1.9938	2.71727	3.30054	3.0711	2.165	1.89838	2.43443	1.69477	1.80728	1.56783	1.80728	1.69814	1.77673	1.69575
ENSGALG00000000529	LIMD2	LIM domain containing 2	0.886324	2.21007	0.879096	0.829175	1.58875	1.36727	0.408627	1.8034	1.66765	1.70199	1.22658	1.06774	1.53947	1.09231	1.4347	1.60877	0.67345	0.635948
ENSGALG00000000530	Slc45a1	solute carrier family 45, member 1	1.53446	0.913111	1.44522	2.2674	1.00109	1.12029	1.8846	1.91528	0.863285	1.1569	1.48953	1.42749	1.17792	1.73556	1.7025	1.33159	1.24902	1.27615
ENSGALG00000000533	SFRS3	splicing factor, arginine/serine-rich 3	6.11082	5.8219	5.80321	4.93406	5.63641	5.88469	5.84736	5.18638	5.42871	6.08549	6.00994	5.84318	5.96683	5.28607	5.66667	5.63641	5.57101	5.88814
ENSGALG00000000534	IL1B	interleukin 1, beta	0.836462	0.347028	0	0.414414	0.521495	0	0	0.300779	0	0	0	0	0.423295	0	0.450793	0.360217	0	0.67345
ENSGALG00000000535	ERRFI1	ERBB receptor feedback inhibitor 1	3.30292	1.61136	2.22776	2.41372	2.0086	2.1851	2.80076	2.68061	1.69783	2.0455	2.03826	1.95754	1.61629	2.16958	1.82945	2.20305	2.36982	1.74307
ENSGALG00000000538	RNF113A	ring finger protein 113A	3.1378	4.02437	3.589	3.62943	3.00429	3.30752	3.71462	3.43204	3.77969	3.99086	4.02362	3.68424	3.69972	3.61683	3.59311	3.49332	3.10322	3.90971
ENSGALG00000000540	GAS8	growth arrest-specific 8	2.88204	2.82888	1.83744	2.56275	2.35438	2.7314	3.27062	3.05027	2.23099	2.23578	2.42947	2.48084	2.07078	1.81949	1.55344	1.90257	2.28737	1.87976
ENSGALG00000000541	Zc3h11a	zinc finger CCCH-type containing 11A	3.73021	3.34939	3.54789	3.94916	3.6357	3.32641	3.27378	3.7836	3.38925	3.49543	3.7824	3.37405	3.69444	3.96937	4.17891	3.2266	3.83916	3.80592
ENSGALG00000000542	znf593	zinc finger protein 593	7.20763	7.41149	6.95253	7.02379	7.98164	7.6232	7.7207	7.8084	7.12398	7.19098	7.19745	7.5571	7.34895	7.18733	6.82866	7.18086	6.97115	7.07402
ENSGALG00000000543	TNFRSF9	tumor necrosis factor receptor superfamily, member 9	2.14488	2.44288	2.54177	2.45457	3.17452	2.56363	2.2055	2.23137	2.55347	2.59986	2.18248	1.88955	2.72928	2.38462	1.8485	2.94009	2.74717	2.27385
ENSGALG00000000544	RAB44	RAB44, member RAS oncogene family	0.28068	0	0.852083	0	0	0	0	0	0	0	0.415701	0	0	0	0	0	0	0
ENSGALG00000000545			0	0	0	0	0	0	0	0	0	0	0	0	0	0	0	0	0	0
ENSGALG00000000546	FBXO38	F-box protein 38; hypothetical LOC426479	2.74717	2.4475	2.39664	2.852	2.34324	2.63175	3.27744	3.30799	2.66532	2.5086	2.32159	2.27881	2.42649	2.74403	2.56313	2.62324	2.71822	2.49133
ENSGALG00000000547			1.95581	3.35282	3.35227	1.99323	3.21443	3.7111	2.01721	1.44993	2.51391	2.67272	2.76153	3.63112	3.57982	3.07453	3.18228	3.2619	3.23391	3.1421
ENSGALG00000000548	MATN1	matrilin 1, cartilage matrix protein	0	0.477633	0.636669	0	0.468945	0	0	0	0	0.475162	0	0	0	0.249882	0	0	0	0.285952
ENSGALG00000000549	LOC415859	similar to CG30016-PA	0.523396	0	0	0.674653	0	0	0.789252	0	0	0.849756	0	0	1.02667	0	0	0	0	0
ENSGALG00000000550	STRADA	STE20-related kinase adaptor alpha	4.63842	4.38418	4.61854	4.5616	4.33179	4.41891	4.65086	4.58257	4.30822	4.46108	4.4809	4.53895	4.64938	4.70659	4.7374	4.6958	4.70829	4.42178
ENSGALG00000000551	C6orf89	chromosome 6 open reading frame 89	2.89707	2.18695	2.06872	3.19059	2.10768	2.20808	2.86483	2.76904	2.42456	2.21937	2.02525	2.4899	2.19126	2.27927	2.23099	2.47274	1.85915	2.10472
ENSGALG00000000556	Uts2	urotensin 2	0	0	0	0	0	0	0	0	0	0	0	0	0	0	0	0	0	0
ENSGALG00000000557	ETNK2	ethanolamine kinase 2	0.384391	0	0	0.307227	0.959131	0.949196	0.401505	0	0.437917	0.405902	0.702709	0.514174	0.840005	0.935466	0.748857	1.31541	0.67109	0.787877
ENSGALG00000000558	SLC1A6	solute carrier family 1 (high affinity aspartate/glutamate transporter), member 6	0.580316	0	0	0	0	0	0	0	0.334901	0.304817	0	0	0	0	0.244841	0	0	0
ENSGALG00000000560	PI16	peptidase inhibitor 16	0.94466	1.55852	0.838253	1.82711	0	0.925537	0.620338	1.27102	0.428253	1.40149	0.530389	0	0.491646	0	0.548945	0	0	1.06261
ENSGALG00000000562	LAPTM5	lysosomal associated multispanning membrane protein 5	3.07065	3.6779	3.36992	2.76618	2.64671	2.447	2.67459	2.70533	2.76203	3.35342	3.10512	3.39391	3.01992	3.25415	2.69241	2.38153	2.24361	1.50537
ENSGALG00000000564	Ccdc47	coiled-coil domain containing 47	4.79234	5.41756	5.45294	5.1153	4.76668	4.60715	4.18757	4.15498	4.93096	5.24328	5.40521	5.31568	5.33612	5.22843	5.41861	5.36108	5.18837	4.82478
ENSGALG00000000568	LOC421173	similar to leucine-rich repeat-containing G protein-coupled receptor 6	0	0	0	0	0	0	0	0	0.266365	0	0	0	0	0	0	0	0	0
ENSGALG00000000569	sdc3	syndecan 3	0.749741	0.801784	0.922324	1.37843	0.769692	0.461639	0.579897	0.713602	0.746764	0.772912	1.15182	0.413082	0.346066	0.624467	0.882983	1.11252	1.04129	1.01411
ENSGALG00000000573	per3	period homolog 3 (Drosophila)	1.95165	3.66037	3.38716	3.45048	2.48024	2.39115	1.74081	2.53339	1.09231	2.8395	2.9529	2.39518	2.59937	2.50631	2.0081	1.04129	1.23359	1.27925
ENSGALG00000000576	C1orf66	chromosome 1 open reading frame 66	1.73792	2.14177	1.77227	1.44821	2.43539	2.72648	1.93347	2.13095	2.27483	1.73665	2.05874	1.91754	1.30896	1.10596	1.73607	1.69575	1.60633	1.63793
ENSGALG00000000577	RANBP3	RAN binding protein 3	4.65008	4.32458	4.55695	4.43924	3.7708	4.50533	4.55153	4.57251	4.21103	4.67467	4.36665	4.54254	4.69665	4.60859	4.58009	4.57333	4.39176	4.24183
ENSGALG00000000579	vamp3	vesicle-associated membrane protein 3 (cellubrevin)	6.7703	7.26147	6.84781	7.78861	8.57688	7.99518	7.70039	6.88503	8.23265	7.65657	7.88749	7.01429	7.24227	7.60032	7.47396	7.09171	7.18086	8.33946
ENSGALG00000000581	DDX42	DEAD (Asp-Glu-Ala-Asp) box polypeptide 42	3.22821	3.1295	3.42012	3.30388	2.89042	3.07974	2.61154	2.67648	3.3659	3.37308	3.19564	3.11212	2.92581	3.11689	3.45726	3.08301	2.61884	3.42108
ENSGALG00000000583	SOX13	SRY (sex determining region Y)-box 13	0.544172	0.233439	0.365225	0.849756	0.75981	1.00893	0.370781	0	0.400913	0.492894	0.372741	0.302461	0.301081	0.426635	0.585497	0.260283	0.493259	0.803458
ENSGALG00000000584			0.0773988	0.482276	0.390604	0	0.374293	0	0	0	0.186915	0.233962	0.173061	0.345163	0.547835	0.262733	0.53827	0.248806	0.359622	0.184503
ENSGALG00000000585	MYL4	myosin, light chain 4, alkali; atrial, embryonic	0.483903	0	0	0	0	0	0	0.456149	0	0.494867	0	0	0	0	0	0.528295	0	0
ENSGALG00000000587	PLEKHA6	pleckstrin homology domain containing, family A member 6	0.0816511	0.168476	0.267449	0	0	0	0.22657	0	0.196247	0	0.204756	0.351895	0.350046	0.185566	0.213987	0.23718	0.220736	0.212658
ENSGALG00000000589	BTN1A1	butyrophilin, subfamily 1, member A1	0.800867	0.678599	0.898889	0.95351	0.475947	0.489374	0.744196	0.454696	0.965356	0.796918	0.845462	0.38076	1.21622	0.814319	0.534485	0.518735	0.652384	0.288304
ENSGALG00000000593	LOC426710	hypothetical LOC426710	0	0	0	0	0	0	0	0	0	0	0	0	0	0	0	0	0	0
ENSGALG00000000596	cdc27	cell division cycle 27 homolog (S. cerevisiae)	4.81702	5.2385	5.44309	5.33095	4.47872	4.83621	4.9229	5.28185	4.85644	5.26136	5.3736	5.42751	5.47362	5.97986	5.6123	5.6271	5.28185	4.8091
ENSGALG00000000597	PUM1	pumilio homolog 1 (Drosophila)	4.20757	2.70584	3.15001	3.97342	3.08486	3.41166	3.41948	3.63357	3.4902	3.43111	3.3659	3.13645	3.33318	3.9071	3.96361	3.4103	3.92251	3.81142
ENSGALG00000000599	Mar-02	membrane-associated ring finger (C3HC4) 2	2.64671	2.78151	2.8921	2.56989	3.27062	3.13684	3.27288	2.86654	3.38583	2.35541	3.00255	3.07974	3.27378	2.62228	2.6596	2.78561	2.76106	2.88257
ENSGALG00000000600	PTPN7	protein tyrosine phosphatase, non-receptor type 7	0	2.10065	0.753096	0	2.0018	1.3362	0.708346	0.61838	1.45652	1.36372	1.23887	1.38323	1.61287	1.38081	1.32779	1.27837	0.648688	0.50145
ENSGALG00000000603	KIAA1267	KIAA1267	4.02437	3.27744	3.15433	4.65478	4.55153	4.31589	4.35284	4.53516	3.88846	3.58682	4.31167	3.22125	3.68549	4.27355	4.04119	3.21141	3.86635	3.81813
ENSGALG00000000604	FAM77C	family with sequence similarity 77, member C	0.509006	0	0	0	0	0	0	0	0	0	0	0	0	0	0	0	0	0
ENSGALG00000000606	ARL8A	ADP-ribosylation factor-like 8B; ADP-ribosylation factor-like 8A	5.19888	4.13227	4.18929	5.23159	5.0482	4.58465	4.66627	5.13926	5.1734	4.79424	4.6215	4.42244	4.64852	4.33043	4.63842	4.38666	4.5982	4.96484
ENSGALG00000000607	gpr37l1	G protein-coupled receptor 37 like 1	0.146915	0.3281	0.318	0.528295	0.776509	1.38724	0.77132	0.814781	1.83538	0.52227	0.232264	0.407973	0.396302	1.05324	0.421968	0.860029	0.326449	0.636287
ENSGALG00000000608	CDH1	cadherin 1, type 1, E-cadherin (epithelial)	0	0	0	0	0	0	0	0	0	0	0	0.267449	0	0	0	0	0.211762	0
ENSGALG00000000610	CAMTA1	calmodulin binding transcription activator 1	0.165591	0.280421	0.351895	0.67508	0	0.313553	0.408989	0.860975	0	0.175414	0.697604	0.226966	0.517937	0.613498	0.446373	0.249882	0.469773	0.349778
ENSGALG00000000611			5.41261	4.19873	4.3717	4.877	4.04792	4.28012	4.58182	5.30484	3.89638	3.95598	4.18293	4.09619	4.59134	4.39749	3.84685	4.08089	4.25988	3.85729
ENSGALG00000000613	RAB11B	RAB11B, member RAS oncogene family	4.21034	4.15303	4.02511	4.0753	3.73852	3.87284	4.01697	3.54505	4.24492	4.27071	3.95965	3.98371	4.08769	3.80201	4.11623	3.981	4.06025	4.19386
ENSGALG00000000615	WDR57	WD repeat domain 57 (U5 snRNP specific)	4.90558	4.33043	4.18814	4.65243	3.83815	4.11455	5.34949	5.19144	4.70987	4.22372	4.36309	3.62205	3.79622	3.64068	3.74847	4.03281	4.023	4.08445
ENSGALG00000000616	elf3	E74-like factor 3 (ets domain transcription factor, epithelial-specific )	0.414726	0	0	0.286915	0	0	0.24399	0.793598	0	0.238319	1.08041	0	0.46396	0.199401	0	0	0.240241	0
ENSGALG00000000618	ZCCHC17	zinc finger, CCHC domain containing 17	3.72573	4.25237	4.0299	3.70864	4.34147	4.28283	3.55272	4.20507	3.87516	4.01289	4.06436	4.18814	3.95434	3.98508	3.77796	4.11105	3.89062	4.17836
ENSGALG00000000619	ANGPTL4	angiopoietin-like 4	1.91246	0.86459	0.219847	1.60832	0.841773	0.383144	0.823184	1.36323	0.610368	0.339804	0.60318	0.554567	0.572287	0.189132	0.835231	0.479018	0.349778	0.528295
ENSGALG00000000620	fabp3	fatty acid binding protein 3, muscle and heart (mammary-derived growth inhibitor)	6.76233	7.29843	6.50355	7.85122	7.76812	7.15515	6.76233	8.22568	6.33023	6.47595	7.4822	7.75133	8.69397	5.49565	6.6597	9.04891	6.86132	6.75424
ENSGALG00000000621			1.77419	2.11297	2.06024	2.15078	2.75961	2.17477	2.08931	1.9763	2.1026	1.63256	2.47443	2.01276	1.9903	2.08126	2.05232	1.75619	1.71206	2.3451
ENSGALG00000000623			2.75961	3.65351	3.60021	3.92967	4.20569	3.93395	2.21374	3.15538	2.94779	3.75071	3.92967	3.36075	3.70811	3.37156	3.55113	3.05069	3.20989	3.75125
ENSGALG00000000624	Tmco7	transmembrane and coiled-coil domains 7	3.62084	4.1914	4.31268	4.11339	5.32805	5.10882	4.47594	4.67018	4.78458	4.47091	4.61154	4.63447	4.48154	4.42033	4.01697	4.13977	4.24183	4.52087
ENSGALG00000000625			3.40075	4.28493	4.32815	5.10053	5.56521	4.96847	4.15433	4.03348	4.94839	4.70898	5.14809	4.65243	4.7374	4.77313	5.30174	4.27457	4.98484	5.32293
ENSGALG00000000627	DNAJC11	DnaJ (Hsp40) homolog, subfamily C, member 11	4.01188	3.86578	4.83533	3.82136	3.85618	4.2938	4.50533	5.05185	3.89468	4.46317	4.02511	4.56314	3.97118	4.32699	4.36046	4.35359	4.0655	4.00805
ENSGALG00000000628	Kif21b	kinesin family member 21B	0.199709	0.229933	0.232509	0.133591	0.299714	0.403804	0.372457	0.179288	0.2321	0.298245	0.349466	0.207626	0.209525	0.197519	0.345163	0.327277	0.237643	0.228253
ENSGALG00000000629	Ndufa7	NADH dehydrogenase (ubiquinone) 1 alpha subcomplex, 7, 14.5kDa	6.03594	7.6232	7.18435	6.43873	7.56463	7.49019	7.3175	6.55055	7.35371	7.15834	7.14204	8.23265	7.69075	7.11617	7.6232	7.85122	6.94631	7.38146
ENSGALG00000000630	HAS3	hyaluronan synthase 3	0	0	0	0	0	0	0	0	0	0	0	0	0	0	0	0	0	0
ENSGALG00000000632	LOC769609	hypothetical protein LOC769609	0.980748	0.895792	0.841243	1.33297	1.65218	2.07374	1.78045	2.62178	1.32914	1.29196	1.66179	0.637109	1.28765	0	1.11047	0.546341	1.92658	0.778525
ENSGALG00000000634	klhl21	kelch-like 21 (Drosophila)	6.97666	5.88469	5.71317	7.11311	5.84853	5.74838	6.36464	7.04925	6.69263	6.28595	6.17957	5.75559	5.74724	6.06437	6.12437	6.08904	6.15693	6.63936
ENSGALG00000000636	MDM4	Mdm4, transformed 3T3 cell double minute 4, p53 binding protein (mouse)	3.09226	2.77906	3.28229	4.0055	3.25834	3.05027	3.0053	3.42741	2.44946	2.82843	3.13427	2.86523	3.08073	3.26644	3.37108	3.06087	2.63844	3.10826
ENSGALG00000000637	ZBTB48	zinc finger and BTB domain containing 48	4.94749	4.73172	4.39678	4.9868	4.62084	5.01251	5.7745	5.837	5.13839	4.51432	4.90803	4.37497	4.62223	4.90495	4.36734	4.5007	4.75594	4.4244
ENSGALG00000000638	CIRH1A	cirrhosis, autosomal recessive 1A (cirhin)	4.39678	3.89752	3.31616	4.63005	4.27818	4.27071	4.9236	5.25666	4.95029	3.59155	3.82348	3.52888	3.68308	3.66344	3.19105	3.4478	4.31499	3.94149
ENSGALG00000000639	LRRN2	leucine rich repeat neuronal 2	0.857347	0	0.597006	0.811547	0.445361	0.692232	0.277243	0.826239	0	0.728301	0.858531	0.357153	0	1.09048	1.03351	0.867849	0.599441	0.776509
ENSGALG00000000641	COG8	component of oligomeric golgi complex 8	4.78613	3.68615	3.56939	4.44056	4.33947	4.05483	4.79084	4.61854	4.087	3.64415	3.94079	3.70552	3.59851	3.70673	3.34939	3.32044	3.68836	3.48234
ENSGALG00000000642	tas1r1	taste receptor, type 1, member 1	1.18072	1.60498	0.870659	1.82058	2.01037	1.97571	1.40599	2.63357	1.95016	1.55438	1.7718	0.919405	1.92823	1.55722	1.41305	1.46916	1.86447	1.32088
ENSGALG00000000643	ANKS3	similar to KIAA1977 protein; ankyrin repeat and sterile alpha motif domain containing 3	2.02525	1.24335	1.56821	2.3889	2.13687	1.95674	2.07033	2.07925	1.46388	2.19816	2.03076	1.87623	1.50293	1.82465	1.75051	1.23409	1.84379	1.78652
ENSGALG00000000644	Nfasc	neurofascin	0.213459	0.182582	0.181501	0.234914	0	0	0.197023	0	0.186717	0	0.125738	0.287442	0.246165	0.193408	0.182784	0.210965	0.227967	0
ENSGALG00000000645	Espn	espin	0.321112	0	0.433178	0	0.64742	0	0	0.389799	0	0.703394	0.438847	0.540112	0.55234	0.609286	0.333459	0	0.713602	0
ENSGALG00000000650	NIP7	nuclear import 7 homolog (S. cerevisiae)	4.82834	5.66333	5.7745	5.06654	6.2181	5.88814	5.49424	5.52053	5.80321	6.05453	5.68496	5.94785	5.52053	5.03755	4.97801	5.72783	5.47362	5.56268
ENSGALG00000000652	ACOT7	acyl-CoA thioesterase 7	2.37222	3.85729	3.69381	2.52595	4.19574	4.09205	3.44888	3.36395	4.29252	3.80363	3.5489	4.37362	4.64447	3.91751	4.04174	4.33113	3.00312	4.29252
ENSGALG00000000653	CNTN2	contactin 2 (axonal)	0.162182	0	0.185964	0.376276	0	0.448926	0.196669	0.839548	0.21914	0	0	0	0.435726	0	0.152523	0	0.272425	0
ENSGALG00000000654	Tmed6	transmembrane emp24 protein transport domain containing 6	0.315974	0	0	0	0	0	0	0.548186	0	0.586109	0.461933	0	0.73305	0.524874	0	0	0	0
ENSGALG00000000656	Tmem81	transmembrane protein 81	1.50166	0	0	2.02046	0	0	1.16526	2.25498	1.04988	0.64785	1.07209	0	1.20821	0.565132	0	1.02261	1.59831	0
ENSGALG00000000657	TERF2	telomeric repeat binding factor 2	4.0655	3.23655	3.27124	3.6331	3.36743	3.69907	4.04441	3.81309	3.47918	3.43571	3.46327	3.38875	3.33886	3.24518	3.3835	3.43621	3.33367	3.37308
ENSGALG00000000660	CYB5-M	outer mitochondrial membrane cytochrome b5	5.33697	4.79169	4.89527	4.76244	4.78735	5.12492	5.04152	5.41131	4.82659	4.6887	4.54309	5.16976	4.9606	4.3457	4.6461	4.85365	4.55449	4.41698
ENSGALG00000000667	Edn2	endothelin 2	0.520759	0.347589	0.350046	0.540509	0	0.393686	0.466909	0.656865	0.642745	0.582565	0.178269	0	0.724638	0.19587	0.881544	0.380243	0.229933	0.928694
ENSGALG00000000668	RBBP5	retinoblastoma binding protein 5	4.12366	3.44455	3.8641	4.15826	3.55894	3.69508	3.85553	3.79104	3.78026	3.93858	3.99447	3.62381	3.50759	3.9123	4.2841	3.93621	3.72685	4.06723
ENSGALG00000000669	erF	Ets2 repressor factor	3.99502	2.913	2.8298	4.05784	3.02958	3.32744	3.786	4.09667	3.31564	2.76004	3.35557	2.60307	2.87134	3.4184	3.28132	2.59403	3.25069	3.32799
ENSGALG00000000670	Ripk5	receptor interacting protein kinase 5	3.56114	2.22776	2.53044	3.5665	2.47237	2.85298	3.07453	3.23191	2.41884	2.4081	2.95458	2.3578	2.60986	3.03978	2.92443	2.53711	2.30633	2.5472
ENSGALG00000000671	NFAT5	nuclear factor of activated T-cells 5, tonicity-responsive	0.875201	0.838699	0.668988	1.55722	0.836917	0.822111	1.1672	1.235	0.698846	1.0326	0.968987	0.34484	0.794532	1.43951	1.18006	0.916201	1.11434	0.950618
ENSGALG00000000672	SCMH1	sex comb on midleg homolog 1 (Drosophila)	2.85697	2.93565	2.95907	2.9436	3.74954	3.8072	3.31948	2.7672	3.38304	3.48495	3.09541	2.86277	3.0035	3.07065	3.12834	3.05936	3.29346	3.81351
ENSGALG00000000673	Tmcc2	transmembrane and coiled-coil domain family 2	6.53712	4.79234	4.64447	6.36674	5.46678	5.26838	5.57689	6.21004	5.10605	4.96937	5.27742	4.9667	4.09322	4.88989	4.88284	4.62833	4.3892	5.57843
ENSGALG00000000674	MYO1D	myosin ID	2.74851	1.38372	1.10466	1.48001	1.21247	1.41305	1.81449	2.00281	1.81205	1.13995	1.65218	1.4625	1.34258	1.33212	1.79904	0.999739	1.73706	1.61572
ENSGALG00000000675	CTPS	CTP synthase	4.23802	4.52924	4.58767	3.82235	4.70898	5.20613	4.63234	4.84407	4.43658	4.84767	4.49805	4.76011	4.75085	4.79424	4.62291	4.69342	4.76011	4.18929
ENSGALG00000000678	CITED4	Cbp/p300-interacting transactivator, with Glu/Asp-rich carboxy-terminal domain, 4	2.65283	2.27581	1.9985	2.25909	2.37281	1.99465	2.03441	2.20762	1.90743	1.75226	2.21007	2.27541	2.44946	2.01133	2.00655	1.77522	1.64285	1.39764
ENSGALG00000000680			0.11825	0.249323	0	0	0	0	0	0	0	0	0	0	0.323136	0	0	0	0	0
ENSGALG00000000681	Pak3	similar to PAK3 protein; p21 (CDKN1A)-activated kinase 3; p21 protein (Cdc42/Rac)-activated kinase 1	2.20164	2.33301	2.54223	1.98102	2.10109	2.05573	1.29614	1.9903	2.14818	2.52794	2.46695	2.43096	0.973031	2.37331	1.89787	1.89548	2.07186	2.81651
ENSGALG00000000684	Klhdc8a	kelch domain containing 8A	0.119083	0.250424	0.658997	0.194488	0	0.637109	0	0	0	0	0.536691	0.50697	0.683536	0.346376	0	0.571641	0.257153	0.709981
ENSGALG00000000685	MAP3K14	mitogen-activated protein kinase kinase kinase 14	2.99345	2.40459	2.6605	2.6513	3.14804	2.3026	2.70378	2.90166	2.48351	2.76527	2.20762	2.5894	1.92866	2.19086	2.28774	2.03076	2.4604	3.03914
ENSGALG00000000687	LOC429747	hypothetical protein LOC771665; hypothetical LOC429747	0.565791	0.592651	0.968987	0.859529	0.681943	0.599751	1.22433	0.635267	0.58185	0.820673	1.13801	0.748001	0.856126	0.482878	0.414062	0.775225	1.15733	0.330102
ENSGALG00000000690	Gdpd4	glycerophosphodiester phosphodiesterase domain containing 4	0.415701	0	0	0.185137	0	0	0	0	0	0	0	0	0	0	0	0	0	0
ENSGALG00000000692	PCTK3	PCTAIRE protein kinase 3	0	0	0	0	0	0	0	0	0.386754	0.357468	0.460903	0	0	0	0.288304	0.391036	0.365225	0.554567
ENSGALG00000000693	nob1	NIN1/RPN12 binding protein 1 homolog (S. cerevisiae)	5.40521	4.94174	4.50213	5.86265	5.17432	5.15288	5.37798	5.65076	5.50767	4.93327	5.18522	4.38738	4.76752	4.74527	4.29506	4.57531	4.65319	4.37565
ENSGALG00000000694			0.897664	1.52396	1.19004	0.990682	1.15285	1.07822	0.719644	0.391872	0.971709	1.24656	1.07061	1.12787	1.26098	0.895513	0.961475	1.02846	1.03486	1.03856
ENSGALG00000000695	Mfsd4	major facilitator superfamily domain containing 4	0.738208	0	0.387719	1.2172	0.934589	0.911821	1.0446	0.960129	0.690605	0.387087	1.08	0	0.806909	0.335843	0.32282	0.664452	0.635569	0.610754
ENSGALG00000000699	WWP2	WW domain containing E3 ubiquitin protein ligase 2	2.97991	1.74345	1.8217	2.97503	2.25315	1.82979	2.86165	2.99231	2.22292	2.01774	2.29739	1.52875	1.78095	1.9381	1.84163	1.96412	1.96195	2.11348
ENSGALG00000000701	ELK4	ELK4, ETS-domain protein (SRF accessory protein 1)	1.6943	0.787877	1.3514	2.20351	1.26877	1.45809	1.89599	2.00601	1.58133	1.63931	1.8604	1.03486	1.41099	2.03216	2.00374	1.63054	1.75874	1.8836
ENSGALG00000000703	SLC45A3	solute carrier family 45, member 3	0.203304	0.168737	0	0.130054	0	0.308833	0	0.195396	0.19874	0.173465	0.133591	0.284871	0	0.241888	0	0.240517	0.224766	0.166616
ENSGALG00000000706	mks1	Meckel syndrome, type 1	1.65537	1.36519	1.21764	2.09524	1.48993	2.00552	2.43096	1.83182	1.52786	2.01721	2.26797	1.519	1.99954	1.87881	1.55674	1.22902	1.14772	1.67403
ENSGALG00000000707	psmd7	proteasome (prosome, macropain) 26S subunit, non-ATPase, 7 (Mov34 homolog)	9.16941	8.91481	8.56499	9.57008	8.43454	8.62363	9.14538	9.33186	8.7563	8.54486	9.07306	8.25394	8.45832	8.74763	8.16681	8.46803	8.53507	7.58704
ENSGALG00000000708	Nucks1	nuclear casein kinase and cyclin-dependent kinase substrate 1	4.22438	4.21164	4.30228	4.75337	3.90761	3.81696	3.56898	3.90411	4.37624	4.15625	4.56063	4.27818	4.36984	4.91946	4.34341	4.26394	3.87461	4.18223
ENSGALG00000000710	RNF207	ring finger protein 207	2.72844	3.36075	2.82194	3.19358	3.72802	3.40988	3.69792	3.95717	3.10419	3.37999	3.23811	3.15974	3.10322	2.96025	2.62825	2.93666	3.14276	3.4478
ENSGALG00000000712	Rab7l1	RAB7, member RAS oncogene family-like 1	4.28493	3.54941	3.50261	4.12108	3.76783	3.64362	3.47494	4.16131	3.78097	3.71749	3.93565	3.33476	3.59372	3.35933	3.52989	3.82291	3.01904	4.17568
ENSGALG00000000713	ZFHX3	zinc finger homeobox 3	0.493259	0.440543	0.610368	0.935933	0.450793	0.693979	0.385497	0.448163	0.601379	0.854661	0.573853	0.313019	0.524063	0.880043	0.807305	0.445361	0.999198	0.999739
ENSGALG00000000719	rpl22	ribosomal protein L22	9.76309	9.62201	9.55541	9.00102	9.08841	9.65117	9.43096	9.62201	9.52962	9.55541	9.35837	9.39055	9.63607	9.48569	9.21921	9.37208	9.26831	9.45592
ENSGALG00000000720			3.77455	2.33687	2.11194	4.02869	3.25222	2.0568	3.13232	2.79303	2.73278	2.44946	2.92687	3.58739	2.0997	2.4457	2.59242	1.68525	2.86008	3.07162
ENSGALG00000000721	SLC41A1	solute carrier family 41, member 1	3.04323	4.52855	4.35683	3.90831	5.06654	4.8323	3.5723	3.2619	4.02679	4.74773	4.37826	4.62223	4.58182	4.23096	5.08738	4.25988	4.40504	4.84482
ENSGALG00000000722	LOC428322	similar to glutamate transporter 5B	0	0.341866	0	0	0	0.548526	0	0	0	0	0	0	0	0	0.273644	0	0	0
ENSGALG00000000723	STX12	syntaxin 12	4.39534	3.92727	3.97061	4.05087	4.19386	4.12538	4.11028	3.98508	4.0204	3.98371	3.84549	4.22438	4.17568	3.95251	3.86996	4.16562	3.92787	4.03217
ENSGALG00000000724	PM20D1	peptidase M20 domain containing 1	3.80472	3.87177	4.03281	3.80528	4.20629	3.811	3.73021	3.93137	4.37362	4.05483	3.61196	3.77905	3.86192	3.92912	3.76157	4.16368	3.79046	4.37624
ENSGALG00000000725	RFXDC2	regulatory factor X domain containing 2	1.25362	0.837421	1.43301	1.64326	0.966947	1.55299	1.24288	1.59541	1.32457	1.37699	1.68478	1.11469	1.5613	1.86701	1.82979	1.59313	1.73236	1.50071
ENSGALG00000000726	ELAVL1	ELAV (embryonic lethal, abnormal vision, Drosophila)-like 1 (Hu antigen R)	5.16615	5.46572	6.05453	5.5519	5.49424	5.64956	5.01435	4.37948	5.91192	5.91785	5.70913	5.7114	5.81643	5.6931	6.00038	6.05005	5.45642	5.99629
ENSGALG00000000729	PPP1R8	protein phosphatase 1, regulatory (inhibitor) subunit 8	2.99394	3.06823	3.01808	2.54929	3.06616	3.16016	2.96366	3.08688	3.06032	2.91397	2.81324	3.18272	2.80273	2.76258	2.89774	3.25117	2.62324	3.04848
ENSGALG00000000730			6.00846	6.11778	5.66333	6.37132	6.07999	6.29136	6.00994	5.6123	6.23525	6.35712	5.86405	6.24049	6.05453	6.61389	6.83687	6.24992	6.23156	6.81121
ENSGALG00000000731	C1orf38	chromosome 1 open reading frame 38	0.96601	0.680404	0.466526	0.971709	0	0.48258	0.910867	1.24516	0.942347	0.775668	0.498116	1.8485	0	0.676329	0.223865	0.908869	0	0
ENSGALG00000000733	Myo7a	myosin VIIA	0.0781079	0.159246	0	0	0	0	0.172799	0.14659	0	0	0	0	0	0.167755	0	0	0.167153	0
ENSGALG00000000734	RPA2	replication protein A2, 32kDa	4.1272	4.07729	3.85115	3.90761	4.10696	4.01697	3.95378	3.27185	4.16368	3.95041	3.90411	3.92846	3.66643	3.70133	3.4022	3.5124	3.51294	3.91586
ENSGALG00000000735	cdd	cytidine deaminase	0	0	0	0	0	0	0	0	0	0	0	0	0	0	0	0	0	0
ENSGALG00000000736	matK	megakaryocyte-associated tyrosine kinase	1.02391	1.09461	1.68525	0.776917	0.918457	0.905135	0.910366	0.983775	1.03724	1.26515	0.936885	0.787423	1.00845	0.732576	0	0.864255	1.42572	0.745952
ENSGALG00000000737	Smpdl3b	sphingomyelin phosphodiesterase, acid-like 3B	1.52396	1.7794	2.46087	2.25407	2.58286	2.79446	2.71528	2.02881	2.28555	2.59447	2.81651	2.55732	2.47835	2.27881	2.33844	2.87492	1.59924	2.54929
ENSGALG00000000739	xkr8	XK, Kell blood group complex subunit-related family, member 8	3.06032	2.51697	1.91933	2.9569	2.64986	2.31508	3.40683	2.70838	3.47544	3.02591	2.83244	2.75409	3.35979	2.51983	2.35835	2.58424	3.32489	2.9436
ENSGALG00000000740	Apba3	amyloid beta (A4) precursor protein-binding, family A, member 3 (X11-like 2)	3.68991	3.22087	3.00627	3.8072	3.56011	3.3659	3.82411	3.69321	3.54276	3.33938	3.59703	2.78306	2.983	2.90552	3.05027	3.02348	3.71286	3.64484
ENSGALG00000000742			3.92727	2.4749	1.46441	4.87055	2.26691	1.87397	4.79234	5.0977	2.4065	2.04708	2.03216	1.69629	1.68333	2.71321	1.60301	2.153	2.75756	1.99505
ENSGALG00000000745	SLC26A9	solute carrier family 26, member 9	0	0.238319	0	0	0.615734	0	0.253628	0	0	0	0	0.651925	0.321112	0.214906	0.453301	0	0.402108	0.811547
ENSGALG00000000747			2.0018	1.96145	2.50717	2.72986	2.36449	2.40709	2.42789	2.4184	2.31858	2.36744	2.95628	2.72318	2.59817	2.98548	3.00627	2.23988	2.8921	2.54773
ENSGALG00000000748	tjp3	tight junction protein 3 (zona occludens 3)	1.63981	0.588294	0.28281	1.44569	1.22139	0.99314	1.52228	1.3505	1.41158	0.551979	1.25274	0.256886	0.707192	0.832274	0.83607	0.668988	1.30471	0.694942
ENSGALG00000000750	CAPN5	calpain 5	0.310826	1.80633	1.29702	0.20439	0.801344	1.04038	0.856517	0.718749	1.05031	1.41931	0.753096	1.44002	1.27198	1.26714	1.5045	1.20903	0.977279	0.976921
ENSGALG00000000751	ARNT	aryl hydrocarbon receptor nuclear translocator	5.70913	5.67304	5.69428	6.16229	6.40521	6.7786	6.44471	6.06265	6.56841	6.22402	6.0705	5.90475	5.75281	6.4211	5.95702	6.05178	5.84482	5.91363
ENSGALG00000000753	TBC1D22B	TBC1 domain family, member 22B	5.21718	5.00312	4.84011	5.33409	5.35089	5.3758	5.22175	5.77876	4.96484	5.13926	5.22175	4.97021	5.28607	5.40432	4.88723	5.00312	5.30777	4.74527
ENSGALG00000000755	phcA	phytoceramidase, alkaline	0.866431	1.77574	1.40956	1.40149	1.4319	0.88349	1.39354	1.5833	0.498116	1.23409	0.908458	1.23764	1.01548	1.23578	1.11525	1.3362	0.732576	1.46577
ENSGALG00000000761	TSKU	tsukushin	0.580674	1.73607	0.702204	0.570024	1.03856	0	0.67109	0.680818	0.980224	1.58917	1.6239	1.91487	0.540509	0.65332	0.978475	1.22571	0.709161	0.885532
ENSGALG00000000764	ssr2	signal sequence receptor, beta (translocon-associated protein beta)	6.82631	6.54399	6.13375	6.77324	6.43093	6.66151	6.80076	6.79522	6.3208	6.33837	6.20842	6.34761	5.9062	6.03594	6.13375	5.93589	5.90036	5.79404
ENSGALG00000000766	zmat2	zinc finger, matrin type 2	6.80868	6.59923	6.88503	6.70508	5.94162	6.59419	6.92666	6.71523	6.53949	6.66408	6.65092	6.74164	6.83459	6.7786	6.66889	6.74164	6.79808	6.39298
ENSGALG00000000769	LOC771782	hypothetical protein LOC771782	1.85665	0.91663	1.14725	0.303018	0.954936	0.935096	0.394313	0.630421	0.433529	1.02613	0.523396	1.24656	0.50145	0.57843	0.750291	1.03595	0.659498	0.381291
ENSGALG00000000771	LYPLA3	lysophospholipase 3 (lysosomal phospholipase A2)	6.48683	3.63732	3.46327	5.33612	2.91901	3.17167	5.64822	4.96202	4.99041	4.39882	4.29506	3.1022	3.54941	4.83312	5.43195	4.09829	5.29478	4.5982
ENSGALG00000000774	LOC415623	similar to Toll-like receptor 21	1.91612	1.68525	2.10618	0.854054	2.47534	2.49225	1.72838	0.632372	2.07272	1.64222	1.48001	2.3984	1.98689	1.44145	2.41923	2.27987	2.1086	2.77097
ENSGALG00000000775	CTSS	cathepsin S	4.57667	4.46028	3.55783	3.59755	3.43062	3.35703	3.58032	3.7652	3.62084	3.7396	3.26644	4.3429	3.36395	3.39154	2.78723	2.972	3.14387	2.58012
ENSGALG00000000776	BRPF3	bromodomain and PHD finger containing, 3	2.53148	2.87386	2.80162	2.63578	2.8834	2.45994	1.80995	1.68836	2.855	2.57774	2.37124	2.94466	2.65435	2.68534	2.78108	2.57052	2.02099	3.03826
ENSGALG00000000777			3.48912	3.75801	3.77653	3.66239	3.20989	3.73352	3.91686	3.926	3.75071	3.86578	3.74847	3.79271	3.53356	3.79321	3.68991	3.97221	3.72075	3.24621
ENSGALG00000000779	MYH13	myosin, heavy chain 13, skeletal muscle	0.792701	2.67803	0.64742	3.5772	2.13581	2.71528	1.94143	0	0.57813	1.82793	3.27378	0.455374	0.34784	0.504762	0.973433	3.57982	3.10826	0.158443
ENSGALG00000000780	Smpd3	sphingomyelin phosphodiesterase 3, neutral membrane (neutral sphingomyelinase II)	0	0.393686	0.278768	0	0	0.353229	0.173667	0.147383	0.274746	0.288839	0.259247	0.358356	0.303018	0.427676	0.242959	0.215984	0.167755	0.296758
ENSGALG00000000781	Setdb1	SET domain, bifurcated 1	4.59676	5.60754	4.91343	4.82659	5.73464	5.63107	4.78375	4.81092	4.94088	4.90708	4.62685	5.60893	4.91836	4.84326	4.84011	5.40787	4.76421	5.28705
ENSGALG00000000783	PTAFR	platelet-activating factor receptor	1.13845	0	0.484768	0.836462	0	0	0.479018	0.778525	0.541613	0.501019	0.387719	0	0	0.450092	0	0.517576	0	0
ENSGALG00000000784	PIP5K1C	phosphatidylinositol-4-phosphate 5-kinase, type I, gamma	2.10712	0.964422	1.46815	2.0018	1.94517	0.855598	1.47801	2.0856	1.70791	1.67262	1.52828	0.985124	1.20395	1.31415	1.45603	1.16865	1.48526	1.80688
ENSGALG00000000785	Hyal1	hyaluronoglucosaminidase 1	2.91105	4.42178	4.31999	4.0944	4.89598	4.35145	3.86466	4.13855	4.71528	4.39952	4.63234	3.85893	3.9396	4.62833	3.99269	3.85781	3.93517	4.65622
ENSGALG00000000786	CTSE	cathepsin E	0	0	0	0	0	0	0	0	0	0	0	0	0	0	0	0	0	0
ENSGALG00000000787	Dhx38	DEAH (Asp-Glu-Ala-His) box polypeptide 38	4.63005	4.04119	3.76423	4.35752	4.23027	4.34693	4.42244	4.32332	4.02437	4.15756	4.177	4.00171	3.96361	4.13795	3.99675	3.95663	3.86132	3.69321
ENSGALG00000000788	AVPR1B	arginine vasopressin receptor 1B	0	0	0.361508	0	0	0	0	0	0.391283	0	0	0	0	0	0	0.387719	0	0
ENSGALG00000000789	GABPB2	GA binding protein transcription factor, beta subunit 2	0	1.89291	0.454696	0.349466	1.69629	1.29564	0.88982	0.420141	1.36323	0.461639	0.606552	0	1.52732	0.871012	0.377568	0.490235	0	1.03892
ENSGALG00000000790	DNAJC8	DnaJ (Hsp40) homolog, subfamily C, member 8	5.35089	6.03594	6.16091	5.79664	5.79003	5.91644	4.98484	4.58767	5.8568	6.00708	6.06593	6.31472	6.07476	5.84201	6.25161	6.18802	5.67199	6.03751
ENSGALG00000000791	LOC419841	similar to RIKEN cDNA 2700049P18	0.250424	1.09316	0.46396	0.510425	0.469773	0.481996	0.725949	0.418852	0.836917	0.773345	0.527819	0.757802	0.585729	0.256886	0.570415	0.493683	0.620338	0.298587
ENSGALG00000000793	Vps72	vacuolar protein sorting 72 homolog (S. cerevisiae)	6.04828	6.51744	6.30072	6.48683	7.37799	7.43028	6.65092	6.68257	6.87625	6.98278	6.78953	7.11994	6.86132	6.66889	6.48292	6.76828	6.90061	6.48928
ENSGALG00000000794	HARS	histidyl-tRNA synthetase	5.32395	4.78375	4.25591	4.2957	5.11159	4.71841	4.81702	4.73335	4.99304	4.81317	5.06396	4.59134	4.8837	4.47219	4.91591	4.67395	4.94377	4.81626
ENSGALG00000000795	c19orf28	chromosome 19 open reading frame 28	2.27756	1.70391	1.83791	1.76494	1.98283	2.0354	1.63607	1.55814	2.11002	2.10768	2.09322	1.19004	1.66707	1.25734	1.34542	1.55577	1.71267	1.28067
ENSGALG00000000800	prmt7	protein arginine methyltransferase 7	3.58495	3.24001	3.32489	2.83809	2.97093	3.36843	3.5665	3.2421	3.19809	3.41887	2.88204	3.23391	2.98912	2.9739	2.99181	3.20989	3.24621	2.86696
ENSGALG00000000802	dhodh	dihydroorotate dehydrogenase	2.5349	2.37419	2.34377	2.49508	2.20205	2.48296	2.82888	2.53802	2.15254	2.25269	2.18847	2.30843	1.91847	2.02988	1.91436	2.13796	1.84901	1.67217
ENSGALG00000000803			0	0	0	0	0	0	0	0	0	0	0	0	0	0	0	0	0	0
ENSGALG00000000804	SLC7A6OS	solute carrier family 7, member 6 opposite strand	3.19946	3.05161	2.67693	2.7501	2.60879	2.94818	3.54687	2.80118	3.14861	2.83908	2.76858	2.59657	2.3106	2.57681	2.45002	2.91794	2.9849	2.98961
ENSGALG00000000806	LINGO3	leucine rich repeat and Ig domain containing 3	0	0	0	0	0	0	0	0	0	0	0	0.349178	0	0	0.214222	0	0	0
ENSGALG00000000807	LOC769697	hypothetical protein LOC769697	0	0	0	0	0	0	0	0	0	0	0	0	0	0	0	0	0	0
ENSGALG00000000808	GUCY2F	guanylate cyclase 2F, retinal	0.0907515	0	0	0.151109	0	0	0	0	0	0	0	0	0	0	0	0	0	0
ENSGALG00000000810	LOC428323	hypothetical LOC428323	0.192518	0.401831	0	0.495624	0	0	0	0	0.424419	0.391283	0.297266	0	0.496023	0.333459	0.314657	0.421229	0	0
ENSGALG00000000811	kiaa0174	KIAA0174	5.815	5.06467	5.28064	6.05957	5.36931	5.17594	5.51771	4.84858	5.37798	5.36833	5.28296	5.20613	5.23959	5.29384	5.23754	5.27378	5.0865	5.61708
ENSGALG00000000812	oaz1	ornithine decarboxylase antizyme 1	9.58591	8.44258	8.16681	8.33946	8.71506	8.84821	8.64126	8.50201	8.65853	8.45832	8.68455	8.87904	8.3483	8.41029	8.39505	8.77731	7.90876	8.43454
ENSGALG00000000814	HNRNPR	heterogeneous nuclear ribonucleoprotein R	5.34251	4.71124	5.16066	5.4389	4.65762	4.57531	4.53373	4.56959	4.6817	4.84081	5.0718	4.50586	4.80299	4.82243	5.09686	4.86713	5.01616	4.99843
ENSGALG00000000816	srgap2	SLIT-ROBO Rho GTPase activating protein 2	1.14725	2.44836	2.0441	1.96145	1.44145	2.34473	1.68039	1.57898	2.17747	2.43698	2.06491	2.38978	2.43053	2.53802	2.47835	2.55785	2.80613	1.75619
ENSGALG00000000817	ZNF821	zinc finger protein 821	3.04848	3.85838	3.43307	3.38165	3.80592	3.85937	3.589	3.46721	3.32394	3.66194	3.49859	3.61092	3.78026	3.59703	3.54941	3.50261	3.34407	3.36645
ENSGALG00000000818	LRRC32	leucine rich repeat containing 32	0.703836	0.545567	0.418569	1.1764	0.679017	0	0.920308	1.13364	0.302729	0	0.773345	0	0.532257	0	0.515352	0	0	0.273644
ENSGALG00000000819	JSRP1	junctional sarcoplasmic reticulum protein 1	3.65711	6.29551	7.02379	4.71058	6.54832	6.59008	3.92494	4.2841	5.90195	6.73174	6.64405	6.67347	6.61663	6.84781	7.77285	6.28024	6.77324	7.60853
ENSGALG00000000820	HTR1D	5-hydroxytryptamine (serotonin) receptor 1D	0	0	0	0	0	0	0	0.403121	0	0.448926	0	0	0	0	0	0	0	0
ENSGALG00000000823	baz1b	bromodomain adjacent to zinc finger domain, 1B	3.68885	3.92304	3.76261	3.73676	3.76626	3.93793	3.94978	3.80425	3.75497	3.90971	3.84178	3.81744	3.71063	4.21222	3.78097	3.87952	3.50648	3.71514
ENSGALG00000000824	LOC428278	hypothetical LOC428278	1.31799	1.64371	0.624467	1.89334	2.4475	1.45554	1.65892	2.00322	0.684234	0.626542	2.10818	1.3491	0.474786	1.82374	1.91754	1.25121	0.972518	1.74665
ENSGALG00000000826	MAPK13	mitogen-activated protein kinase 13	2.26451	1.74151	1.91141	2.12899	1.00988	1.3962	1.57831	3.24761	1.28303	0.909862	1.72183	1.80394	2.39897	1.6118	1.71948	0.920967	2.25407	0.411101
ENSGALG00000000830	C11orf30	chromosome 11 open reading frame 30	1.31503	0.949196	1.30385	1.57128	0.538641	1.37792	1.50344	1.25362	1.2299	1.34675	1.41305	1.37089	1.00066	1.31216	1.44775	1.12125	1.09739	1.31503
ENSGALG00000000833	Ik	IK cytokine, down-regulator of HLA II	6.41217	5.38264	5.61335	6.13829	5.74156	5.67304	5.84318	5.6764	5.72783	5.66556	5.72137	5.54966	5.38458	5.44559	5.82491	5.16423	5.63107	5.93589
ENSGALG00000000834	rassf5	Ras association (RalGDS/AF-6) domain family 5	0.554567	0.788746	0.628651	0.619926	0.333459	0.354751	0.469303	0.519102	0.837822	0.384027	0.154158	0.479297	0.864938	0.569018	0.67153	0.504132	0.201801	0.196474
ENSGALG00000000835	PLEKHJ1	pleckstrin homology domain containing, family J member 1	2.47145	2.52316	2.74514	2.52517	3.06418	3.21665	2.9533	2.24613	3.32853	3.1017	2.70018	2.44288	2.52368	2.46999	2.66859	2.87804	2.73642	3.38304
ENSGALG00000000836			1.58184	2.39897	2.32106	1.68377	2.97549	2.65536	2.4904	2.05981	2.69528	2.19178	2.60879	3.03156	2.58569	1.07061	2.12545	2.49612	2.479	2.37165
ENSGALG00000000837	Fkbp6	FK506 binding protein 6, 36kDa	0.581094	0.576896	0.348687	0.741993	0	0.855157	0.851219	0.313553	2.54361	0	0	1.10794	0.932743	0	0.290768	1.17379	0.576896	0.347336
ENSGALG00000000838	PRKRIR	protein-kinase, interferon-inducible double stranded RNA dependent inhibitor, repressor of (P58 repressor)	3.05786	2.36132	2.44426	2.72477	2.23196	2.06823	2.72986	3.05591	2.56627	2.25498	2.65856	2.32967	2.52947	2.74668	2.73597	2.43989	2.77961	2.19432
ENSGALG00000000839	WNT11	wingless-type MMTV integration site family, member 11	0	0.275004	0	0	0	0	0	0	0	0.288051	0	0	0	0.246844	0.399924	0	0	0
ENSGALG00000000840	AOF2	amine oxidase (flavin containing) domain 2	2.62925	2.96507	2.88519	2.68109	2.92156	2.85011	2.94735	3.08824	2.96832	3.08531	2.81899	2.78663	2.64929	2.45658	3.03612	2.71034	2.68713	2.908
ENSGALG00000000842	Ndufa2	NADH dehydrogenase (ubiquinone) 1 alpha subcomplex, 2, 8kDa	7.69075	7.96944	7.91494	7.64826	8.36245	8.21151	7.76812	7.41149	7.96944	8.06311	7.69637	8.48384	8.39505	7.79259	8.22568	8.07473	7.59547	8.3483
ENSGALG00000000843	Dot1l	DOT1-like, histone H3 methyltransferase (S. cerevisiae)	1.961	2.84655	2.84542	3.23903	2.62578	2.89544	2.02326	2.45843	2.76054	3.11313	2.90396	2.96832	3.22223	3.40566	3.22349	2.87226	3.15307	2.74717
ENSGALG00000000844	Slc26a8	solute carrier family 26, member 8	0.519387	0.915002	0.701715	0.57732	1.4843	1.9981	0.73305	1.22532	0.776509	1.04501	1.03351	1.2312	0.399924	1.13148	1.04858	1.27471	0.911821	1.12787
ENSGALG00000000845	UVRAG	UV radiation resistance associated gene	2.67139	3.0465	3.14161	3.27794	3.16016	3.64022	3.52561	3.5564	3.26585	3.38304	3.49071	3.48187	3.43679	3.71342	3.42955	3.26876	3.23903	2.54471
ENSGALG00000000846	TMCO6	transmembrane and coiled-coil domains 6	3.58098	4.11215	3.79562	4.24747	4.25318	4.12961	3.40022	3.43367	4.13536	3.89415	3.7539	3.89813	4.02802	3.58682	3.6275	4.0796	3.23245	4.06321
ENSGALG00000000847	garnl3	GTPase activating Rap/RanGAP domain-like 3	2.78663	3.8928	3.98267	3.12494	3.61402	3.85162	3.19413	2.77134	3.2466	3.82467	3.7657	4.09379	4.03509	3.73021	4.2566	4.01697	3.33225	3.93733
ENSGALG00000000848	Ap1g1	adaptor-related protein complex 1, gamma 1 subunit	4.39306	4.0299	4.25988	3.92665	4.23933	4.42368	4.27746	4.09619	3.89344	4.07729	4.02936	4.01804	3.94079	3.96189	4.24123	4.12657	4.04674	4.18414
ENSGALG00000000850			0.295367	0	0	0.876028	0	0	0.260496	0	0.285952	0.411426	0.798832	0.3281	0.332106	0.21851	0.56163	0	0.963455	0.508182
ENSGALG00000000852	Tmem173	transmembrane protein 173	2.83244	1.89392	1.06671	1.26008	2.97597	2.34623	2.14386	2.06925	1.48619	1.67071	1.60498	2.36132	2.36071	1.66329	1.24563	1.36232	2.11636	2.26451
ENSGALG00000000853	SLC2A8	solute carrier family 2 (facilitated glucose transporter), member 8	2.46952	2.5349	2.71034	2.40257	1.98582	2.35882	2.08613	1.93546	2.38359	2.58424	2.64385	2.58707	2.41609	2.46908	2.7695	2.61574	1.73792	2.51656
ENSGALG00000000855	zmpste24	zinc metallopeptidase (STE24 homolog, S. cerevisiae)	4.3705	4.10021	3.7037	3.92365	3.6894	3.68308	4.59907	4.25169	3.91981	3.85338	3.97563	3.73233	3.6175	3.70194	3.82894	3.9681	3.86466	3.27378
ENSGALG00000000856	LGTN	ligatin	4.14084	4.23234	4.25388	3.94978	3.74906	3.98446	3.71342	3.76477	4.30948	4.3599	3.84299	4.24747	4.09026	3.54572	4.43592	4.32895	4.22256	4.11819
ENSGALG00000000857	NMT1	N-myristoyltransferase 1	5.40094	5.53974	5.49424	5.62077	5.85559	5.57689	5.24524	4.92042	5.39882	6.10791	5.46329	5.27576	5.1671	4.78841	5.11826	5.07754	5.04309	5.52714
ENSGALG00000000860	SLC7A6	solute carrier family 7 (cationic amino acid transporter, y+ system), member 6	5.94162	3.81029	3.44672	4.18639	3.74304	3.74026	4.78735	4.05262	3.86763	3.87649	3.80425	3.68723	4.04962	4.26607	3.61031	4.06868	3.95251	3.34571
ENSGALG00000000862	rlf	rearranged L-myc fusion	2.26006	2.60834	2.83999	2.38153	2.3026	2.51737	2.32396	2.2055	2.19271	2.59817	2.55502	2.28208	2.43395	2.78051	2.67418	2.2882	1.98582	2.20499
ENSGALG00000000863	dyrk3	dual-specificity tyrosine-(Y)-phosphorylation regulated kinase 3	3.85162	2.82194	3.52291	4.11161	3.44041	3.85115	4.63088	4.56536	3.51447	3.44996	3.8316	3.20383	3.56792	3.06181	3.90074	2.86896	3.11431	3.61683
ENSGALG00000000864	FBXW2	F-box and WD repeat domain containing 2	3.51671	4.12366	4.18016	3.29564	3.74093	4.18223	3.63829	3.84238	3.97874	4.14502	3.93258	4.37697	4.05833	4.16257	4.21925	4.18159	4.17294	4.02802
ENSGALG00000000865	LOC770718	similar to TRIM39 protein	5.32805	4.26819	4.23933	4.86383	4.60584	4.77485	4.68405	4.91507	4.89454	4.40636	4.72008	4.8423	4.45901	4.45603	4.58767	4.51788	4.48592	4.63842
ENSGALG00000000866	SELENBP1	selenium binding protein 1	1.89178	2.90207	2.59563	2.09933	2.87282	2.11043	2.07517	2.18695	2.98444	2.02623	2.36885	1.83848	1.80047	2.41444	1.77984	1.95853	2.13581	2.69965
ENSGALG00000000868	RNF121	ring finger protein 121	4.70349	4.72957	4.79334	5.03165	5.70036	5.31379	5.02907	4.72406	5.12784	4.99955	5.01167	4.43445	4.97615	4.64379	4.1309	5.00745	5.06142	4.90397
ENSGALG00000000869	ZDHHC18	zinc finger, DHHC-type containing 18	2.14386	1.38682	1.66465	2.53193	2.94201	2.51935	2.87034	2.28737	2.2234	2.30691	1.93603	1.61526	2.34711	2.05813	1.73144	1.93546	2.6152	1.8686
ENSGALG00000000870	Dcakd	dephospho-CoA kinase domain containing	0	1.1445	1.509	0.826239	1.70057	1.82945	0.968987	0	1.96711	2.27336	0.861784	1.96571	1.53099	0.581094	1.31991	1.31323	1.28067	1.62644
ENSGALG00000000871	MADPRT	ADP-ribosyltransferase 1	0.898889	2.01774	1.47953	1.98141	2.51488	2.01408	1.17279	0.355383	2.74759	1.96145	1.08801	2.43245	1.37307	1.04726	1.95798	1.55622	2.13048	2.62925
ENSGALG00000000874	ndrg4	NDRG family member 4	2.96025	0.909862	0.644357	1.29375	1.357	0.930581	0.790185	0	0.697969	0.394696	0.689776	0.494522	0	0.571234	1.00021	0.67995	0.848217	1.15231
ENSGALG00000000875	Phlppl	PH domain and leucine rich repeat protein phosphatase-like	2.40097	2.16453	2.39712	2.75961	1.85464	2.69433	3.13684	2.87639	2.33802	2.38153	2.55067	2.23578	2.32967	2.77336	2.52889	2.61339	2.47443	2.30795
ENSGALG00000000878	Kif18b	kinesin family member 18B	0.228253	0	0.211762	0.246844	0.357837	0.376923	0	0.496023	0.243763	0.325533	0.165834	0	0.411101	0.182433	0.252439	0	0.339804	0.316628
ENSGALG00000000880	gins3	GINS complex subunit 3 (Psf3 homolog)	3.63773	2.51488	3.10674	3.31948	2.55306	2.80613	2.92533	3.27675	3.21498	2.27114	2.44479	3.15386	2.67803	2.79884	2.86439	2.90658	2.58199	3.23139
ENSGALG00000000881	GPATCH3	G patch domain containing 3	3.3762	2.6297	1.98849	2.76439	2.58149	2.51314	4.31421	4.04308	2.71665	2.23988	2.72928	1.78405	2.36312	2.45041	2.12985	2.23244	2.27581	2.45843
ENSGALG00000000882			2.28647	2.5375	2.62481	2.5375	2.2917	2.79739	2.498	2.3021	3.44672	2.85801	1.97225	2.42363	2.44521	2.75089	2.59876	3.03361	2.65675	3.14115
ENSGALG00000000883	MAPKAPK2	mitogen-activated protein kinase-activated protein kinase 2	6.43873	6.05957	5.80869	6.87321	6.62713	6.33023	6.15872	6.07476	6.37132	6.46124	6.37289	5.87004	6.49849	6.51521	6.27857	6.38499	6.63936	6.56841
ENSGALG00000000884	CXXC5	CXXC finger 5	3.15598	4.4078	4.99215	3.30913	4.5438	4.39122	3.02304	2.93364	4.23303	4.78458	3.98908	4.3593	4.50853	3.67258	3.99555	4.15704	3.59795	4.40287
ENSGALG00000000886	CCDC113	coiled-coil domain containing 113	0.603515	0	0.308833	0	0.504485	0.519659	0.516069	0	0	0.311078	0.23811	0.63003	0	0.273937	0.248195	0	0	0
ENSGALG00000000887	NR0B2	nuclear receptor subfamily 0, group B, member 2	0	0	0	0.214463	0	0.463383	0	0	0.313019	0	0	0	0	0	0	0	0	0
ENSGALG00000000889	csnk2a2	casein kinase 2, alpha prime polypeptide	5.39371	5.21029	5.09041	5.3758	5.19547	5.34001	5.33889	5.49203	5.30888	5.30888	5.3599	5.18756	5.17513	5.35089	4.90397	5.17767	5.42281	5.28296
ENSGALG00000000890	srpk1	SFRS protein kinase 1	4.41831	2.66702	3.52611	4.04563	3.15055	3.52732	4.03151	3.96121	3.26824	3.40278	3.40782	3.33763	3.24571	3.5315	3.67258	3.50698	3.16982	3.40834
ENSGALG00000000891	Nsun5	NOL1/NOP2/Sun domain family, member 5	3.66194	3.47053	3.6698	3.62879	4.23432	3.72355	2.81994	2.85602	4.24606	4.21861	3.02539	3.14327	3.19304	2.99656	3.12582	3.23342	2.93415	3.79104
ENSGALG00000000892	il10	interleukin 10	0	0	0	0	0	0	0	0.730038	0	0	0	0	0	0	0	0	0	0
ENSGALG00000000893	TAT	tyrosine aminotransferase	0.230811	0.26662	0	0	0	0	0	0.244209	0	0.606552	0	0	0	0	0	0	0.284213	0
ENSGALG00000000894	Apcdd1	similar to APCDD1 homologue; adenomatosis polyposis coli down-regulated 1	0	0	0.59001	0.339533	0.439582	0	0.43279	0	0.306939	0.595031	0.339804	0	0.554946	0.238735	0.746414	0.296441	0.278968	0.428978
ENSGALG00000000895	nudC	nuclear distribution gene C homolog (A. nidulans)	6.06437	6.22785	6.32856	6.02619	6.09866	6.27222	6.27222	6.32468	6.20842	6.25768	6.31663	6.14886	6.20333	6.05641	6.15872	6.23156	6.33686	6.42337
ENSGALG00000000897	LHFPL5	lipoma HMGIC fusion partner-like 5	3.45336	0.871012	0.616767	2.04659	0	0.588647	1.84163	1.63793	0.402822	0	0.657325	0	0.776509	0.317464	0	0	0.959657	0.735553
ENSGALG00000000898	C16orf80	chromosome 16 open reading frame 80	4.81458	4.86713	4.48882	4.30555	4.87854	5.18756	5.39371	5.16525	5.03425	4.47872	4.72325	4.87797	4.87854	4.52625	4.48809	4.97187	4.94556	4.70829
ENSGALG00000000899	LOC427605	hypothetical LOC427605	0	0.166218	0.167153	0.165591	0.288304	0	0	0.152044	0.19587	0	0	0.22099	0	0	0	0.234179	0.173061	0
ENSGALG00000000900			0.668117	0	0	1.19381	0	0	0.947365	1.02352	0	0	0	0	0	0	0	0	0	0
ENSGALG00000000901	chst4	carbohydrate (N-acetylglucosamine 6-O) sulfotransferase 4	0	0	0	0	0	0	0	0	0	0	0	0	0	0	0	0	0	0
ENSGALG00000000902	C1orf172	chromosome 1 open reading frame 172	0.155537	0	0.548186	0	0	1.04943	0.541613	0	0.60889	0.338284	0.254148	0	0	0.661845	0.271373	0	0	0.94143
ENSGALG00000000903	Terf2ip	telomeric repeat binding factor 2, interacting protein	5.14998	4.61683	4.5561	4.76832	4.8179	4.79334	4.83533	4.37106	4.85807	4.83396	4.85463	4.6064	4.45274	4.5149	4.59062	4.88111	4.53755	4.73172
ENSGALG00000000904	C16orf57	chromosome 16 open reading frame 57	5.91507	6.53075	6.17443	5.76212	6.42484	6.59226	5.36931	5.53348	6.10418	6.28953	6.08904	6.48292	6.34033	6.00238	6.16401	6.21004	5.98318	6.38105
ENSGALG00000000905	PSMB4	proteasome (prosome, macropain) subunit, beta type, 4	8.59235	8.07473	8.12625	9.06088	9.06088	8.31256	8.65853	8.89019	8.60215	8.07473	8.53507	7.64205	7.95762	7.72525	7.69637	8.1941	7.56112	8.23265
ENSGALG00000000906	RALGPS1	Ral GEF with PH domain and SH3 binding motif 1	1.41703	1.27293	1.48993	1.49257	1.64878	1.20511	1.31009	1.29243	1.56783	1.0796	1.78541	1.88718	1.75924	2.16594	2.03496	1.94607	1.91191	1.77462
ENSGALG00000000907	KARS	lysyl-tRNA synthetase	6.62187	6.46124	6.68982	6.61389	6.56841	6.70281	6.68707	5.96683	6.50615	6.71523	6.63213	6.65092	6.36061	6.42337	6.56465	6.3435	6.04006	6.4474
ENSGALG00000000908	ADAT1	adenosine deaminase, tRNA-specific 1	4.32637	3.27849	3.17903	3.60381	2.96938	3.19672	3.44455	3.38165	3.4644	3.50698	3.46262	3.09183	3.24059	3.00871	3.45134	3.4924	4.03348	3.39273
ENSGALG00000000909	GFAP	glial fibrillary acidic protein	0	0	0	0	0	0	0	0	0.279515	0	0	0	0	0	0	0	0	0.239054
ENSGALG00000000911	IL19	interleukin 19	0	0	0	0.438556	0	0	0	0	0	0	0	0	0	0	0	0	0	0
ENSGALG00000000912	Kcnab2	potassium voltage-gated channel, shaker-related subfamily, beta member 2	1.31009	1.47063	1.92544	2.07232	2.73783	2.61391	1.509	0.901088	2.22578	1.73182	1.69897	2.32602	1.88718	2.10961	1.97571	1.46342	1.42889	2.65812
ENSGALG00000000913	CHST6	carbohydrate (N-acetylglucosamine 6-O) sulfotransferase 6	2.71086	2.92443	2.21052	2.03177	2.73972	2.65812	2.19675	3.05634	2.02227	2.09322	2.61612	2.85247	3.17496	2.85011	2.51314	2.42497	2.55651	2.06724
ENSGALG00000000914	LOC428280	hypothetical LOC428280	0	0	0	0	0	0	0	0	0	0	0	0	0	0	0	0	0	0
ENSGALG00000000915	LOC431266	hypothetical LOC431266	0	0	0	0	0	0	0	0	0	0	0	0	0	0	0	0	0	0
ENSGALG00000000917	Nrg2	neuregulin 2	0	0	0	0	0	0	0	0	0	0	0	0	0	0	0	0	0	0
ENSGALG00000000918	Ccdc103	coiled-coil domain containing 103	1.53711	0.834858	1.58289	1.6585	1.77728	1.11525	1.98582	1.79184	1.26964	1.60445	1.59139	1.2299	1.41305	1.37617	0.660609	0.523396	1.44301	1.43429
ENSGALG00000000919			0.3127	0	0.260496	0.203973	0	0.672264	0.270805	1.07061	0.761758	0.574992	0.145132	0	0.339533	0.228954	0.153488	0	0.193408	0.342409
ENSGALG00000000920	cgn	cingulin	0.802601	0.461639	0.347589	0.685464	0.440288	0.568603	0.682271	0.410749	0.63923	0.192152	0.868685	0.348917	0.346376	0.36122	0.436318	0.214222	0.962411	0.522659
ENSGALG00000000921	slc9a1	solute carrier family 9 (sodium/hydrogen exchanger), member 1 (antiporter, Na+/H+, amiloride sensitive)	2.51057	3.22177	2.91957	3.4924	4.01518	3.73852	2.6513	2.26253	3.5639	3.58277	3.35449	3.46783	3.70612	3.52989	3.86705	3.27321	3.73537	3.93137
ENSGALG00000000927	ANGPTL2	angiopoietin-like 2	1.93094	3.46544	2.2952	1.67018	1.79617	1.44002	1.28951	1.6355	1.34071	2.10065	1.83075	3.57875	2.16243	2.06438	2.0354	1.76533	1.86911	1.32736
ENSGALG00000000930	HIP1	huntingtin interacting protein 1	3.18685	2.49657	2.86113	2.67046	3.24518	2.86852	2.60409	2.31769	2.58849	3.19516	2.87588	2.83863	2.87337	2.85801	3.07017	2.54929	2.38205	3.61628
ENSGALG00000000934	ZBTB43	zinc finger and BTB domain containing 43	2.07517	1.73997	1.62644	1.95016	1.64326	1.70301	2.5472	2.76153	1.37699	1.6075	1.93717	1.94052	1.64072	1.69814	2.03441	1.78652	1.78598	1.65795
ENSGALG00000000935	Tuft1	tuftelin 1	1.28765	0.670718	0.819055	0.492198	0	0	1.25695	0.622925	0.801344	0.845907	0.676329	0.485852	0.483211	0.205289	0.697129	0.272425	0.638492	0.685464
ENSGALG00000000936	lmx1b	LIM homeobox transcription factor 1, beta	0	0	0	0	0.557843	0	0	0	0	0	0.265362	0	0	0	0	0	0	0
ENSGALG00000000939			1.74151	1.372	1.41447	1.49414	2.31013	1.8604	1.63103	1.21913	2.57589	1.71747	1.68937	1.34169	1.63659	1.98189	1.68128	1.44713	1.69384	1.84225
ENSGALG00000000940	alc	ALC protein	0	0	0	0	0	0	0	0	0	0	0	0	0	0	0	0	0	0
ENSGALG00000000943	WDTC1	WD and tetratricopeptide repeats 1	5.49322	5.79404	6.13057	6.25161	6.01302	6.48683	6.01778	5.93589	6.50355	6.50615	6.26301	6.08742	6.23738	6.72137	6.46524	6.23525	6.22601	6.26301
ENSGALG00000000944	SUPT4H1	suppressor of Ty 4 homolog 1 (S. cerevisiae)	6.26301	5.5389	5.12492	4.82574	5.24328	5.56969	5.70036	5.54966	5.40432	5.63268	5.28998	5.85126	5.50025	5.19053	5.4101	5.17177	5.27859	5.64956
ENSGALG00000000946	PFDN1	prefoldin subunit 1	5.89589	7.40702	7.03684	5.64956	7.08293	7.44712	6.53712	6.07999	6.74439	7.55197	6.66408	7.4822	7.35371	6.47982	7.37799	7.20763	6.74164	7.2383
ENSGALG00000000947	FKBP5	FK506 binding protein 5	8.37912	4.63447	6.51521	9.30157	5.44309	3.91632	7.77285	7.74001	3.83864	4.68405	6.89055	6.30644	6.28172	5.17989	5.58802	4.89951	7.19375	5.41435
ENSGALG00000000949	HBEGF	heparin-binding EGF-like growth factor	2.2917	3.51775	3.85012	2.01037	4.00681	4.13481	1.44259	1.82793	2.36688	3.47668	2.23851	4.13977	3.48287	3.06967	4.18293	3.38461	2.6737	4.17103
ENSGALG00000000950	Fam125b	family with sequence similarity 125, member B	4.37497	4.22957	4.22642	4.75159	4.24183	3.96496	3.75801	3.60322	4.18364	4.50376	4.11028	4.13855	4.0655	4.51554	4.79586	4.41402	4.33179	5.09863
ENSGALG00000000951	CCL5	chemokine (C-C motif) ligand 5; chemokine (C-C motif) ligand 4	2.51391	2.45264	2.77336	1.87672	0	2.08372	1.27102	1.38081	0.828299	3.02393	1.19577	2.84277	2.41372	1.97521	1.45172	2.02935	1.10334	0
ENSGALG00000000953			4.46525	3.96937	4.82243	5.56859	5.03076	4.6178	4.56536	4.27536	3.88298	4.70987	5.19696	4.49378	4.52254	4.71274	5.09041	4.54309	4.82749	4.6803
ENSGALG00000000954	smpd2	sphingomyelin phosphodiesterase 2, neutral membrane (neutral sphingomyelinase)	1.86148	2.1851	2.34711	1.44194	2.4749	2.82649	0	0.505377	2.76487	2.31858	2.22244	1.72084	1.32544	1.98327	1.12828	1.92603	0.542009	2.28246
ENSGALG00000000955	C1orf160	chromosome 1 open reading frame 160	2.94627	2.47787	2.55691	2.76586	3.35755	3.14763	2.58802	2.62683	2.8298	2.78841	2.8843	2.65536	2.33052	2.27336	2.40257	2.45002	2.67594	2.79165
ENSGALG00000000956	LOC417464	similar to tripartite motif-containing 39 isoform 2; ring finger protein 23; testis-abundant finger protein; chemokine (C-C motif) ligand 4	3.75538	3.17403	3.33851	0.839122	0	1.4051	1.35794	1.26008	0	1.80826	0.562781	2.85363	1.90836	1.75051	1.32416	1.28901	0.654153	1.33051
ENSGALG00000000957	Esam	endothelial cell adhesion molecule	1.8821	2.73783	2.76762	2.8843	4.05204	2.905	1.90358	1.56461	2.49706	2.63664	3.04323	2.61391	3.01404	2.38014	2.40978	2.33505	2.30843	2.39208
ENSGALG00000000958	SNX27	sorting nexin family member 27	6.05321	6.25161	6.12097	6.03751	6.37928	6.56841	6.4849	6.4962	6.24381	6.33023	6.19776	6.15481	6.06892	6.06265	5.81778	6.05641	5.92318	5.9784
ENSGALG00000000959	LOC419583	hypothetical LOC419583	4.71274	3.87394	3.84751	4.81257	4.57407	4.4433	5.2197	5.51044	4.41962	3.72355	4.67771	3.95041	4.04378	4.64938	4.52002	4.16067	4.46108	4.10388
ENSGALG00000000962	pus3	pseudouridylate synthase 3	3.0998	3.07628	2.75663	2.93722	3.34623	3.28229	3.96561	3.38461	3.3566	3.05936	2.89544	2.8175	2.96885	2.69912	2.46999	3.01444	2.83647	2.76106
ENSGALG00000000966	NPHP4	nephronophthisis 4	1.23409	1.47709	1.59228	1.69287	2.54316	1.99183	1.42749	0.756052	2.03216	2.00762	1.84163	1.52228	1.63931	1.65179	1.68576	1.7688	1.79238	2.50274
ENSGALG00000000970			0.159656	0.581094	0.544172	0	0	1.20021	0.534114	0.864255	1.17326	1.00683	0.820673	0.896729	0.697604	0.638492	0.602252	0.579194	0.730498	0.898889
ENSGALG00000000972	PBX3	pre-B-cell leukemia homeobox 3	2.16855	2.57254	2.44288	2.37861	2.76299	2.38978	2.1551	1.10794	2.15736	2.92443	2.12942	2.43842	2.39302	2.61193	2.49455	2.69965	2.26059	2.78151
ENSGALG00000000974			0.805632	0.235967	0	0	0	0	0.256096	0.220736	0	0.255174	0.194244	0.488329	0.321606	0.21914	0	0.274512	0.252666	0
ENSGALG00000000975	C1orf174	chromosome 1 open reading frame 174	3.09541	3.80088	3.7049	3.29891	3.87177	4.1368	3.75341	3.57762	3.92251	3.67543	3.63048	4.10696	3.54572	3.65351	3.7708	4.45815	3.54228	3.91819
ENSGALG00000000976	DFFB	DNA fragmentation factor, 40kDa, beta polypeptide (caspase-activated DNase)	1.04038	1.42654	2.20257	1.87881	1.10794	2.56179	1.47854	1.7784	2.13146	2.23851	2.10357	2.07078	2.02623	2.00708	2.23295	2.16299	1.84276	2.15896
ENSGALG00000000977	Mapkap1	mitogen-activated protein kinase associated protein 1	4.23996	4.63158	4.24183	4.31939	4.1512	4.1316	4.89064	4.81546	4.50533	4.12961	4.5438	4.10388	4.33396	4.37826	4.08377	4.35065	4.76084	4.01985
ENSGALG00000000978	kiaa0562	KIAA0562	2.30115	1.43697	1.52786	1.40198	1.31743	1.75051	2.44193	2.51656	1.43338	1.20173	1.72505	1.44913	1.12423	1.30512	1.44868	1.74385	1.41649	0.945127
ENSGALG00000000979	LPO	lactoperoxidase	0	0	0	0	0	0	0	0	0	0	0	0	0	0	0	0	0	0
ENSGALG00000000980	Lrrc47	leucine rich repeat containing 47	2.25361	2.18462	2.10317	2.34425	2.85247	2.88859	2.56573	2.32286	2.56528	2.55455	2.30891	2.20351	2.13146	2.44426	2.17956	2.16	2.29028	2.38851
ENSGALG00000000981	GMEB1	glucocorticoid modulatory element binding protein 1	2.52794	2.58999	2.04175	3.10616	3.46213	3.2635	3.32694	3.41364	2.85913	2.86617	2.98656	2.59714	2.7935	3.12536	2.77805	2.78151	2.97946	2.81113
ENSGALG00000000982	CCDC27	coiled-coil domain containing 27	2.90704	2.93914	2.479	2.6152	3.32222	3.35557	2.94201	2.93565	2.94091	3.06469	2.84048	2.76054	3.07737	3.04751	2.72208	2.79698	3.07162	2.68483
ENSGALG00000000983	L3MBTL	l(3)mbt-like (Drosophila)	0.161364	0	0.339804	0.442841	0	0.713602	0	0.308452	0.379077	0.228253	0.261456	0	0	0	0.728301	0	0	0.551234
ENSGALG00000000984	LOC770506	similar to MGC82195 protein	0.328654	0	0	0	0	0	0	0	0	0	0	0	0	0	0	0	0	0
ENSGALG00000000988	EFTUD2	elongation factor Tu GTP binding domain containing 2	4.74773	4.11388	3.96121	4.73172	4.69518	4.34012	4.54666	4.53755	4.72325	3.98802	4.48809	3.85674	3.93793	4.06613	4.28493	3.84811	4.21793	4.59062
ENSGALG00000000990	Sfrs6	splicing factor, arginine/serine-rich 6	4.65996	4.35683	4.30948	4.12483	4.1058	4.08089	3.38619	3.56556	4.22111	4.55449	4.80152	4.14621	4.56314	4.49093	5.1221	4.47457	4.82172	5.05006
ENSGALG00000000991	Taf12	TAF12 RNA polymerase II, TATA box binding protein (TBP)-associated factor, 20kDa	5.66333	5.97573	5.6955	5.16815	5.65801	6.16229	5.79155	6.16401	5.79279	6.00994	5.78175	6.03403	5.80055	5.64717	5.78423	5.97573	5.8568	5.55872
ENSGALG00000000993	GAPVD1	GTPase activating protein and VPS9 domains 1	3.18794	2.92115	3.07162	3.34726	2.80364	2.75265	3.11866	2.89946	2.86165	2.84605	3.05884	2.98733	2.94009	3.15346	3.21728	2.84757	3.06967	2.93364
ENSGALG00000000994	LOC428212	hypothetical LOC428212	2.58149	1.73094	1.57128	1.57286	1.64622	1.6035	2.74617	2.9307	1.33391	0	0.683921	1.53756	1.509	0.74936	0.704269	0	1.77083	1.74444
ENSGALG00000000996	Ap3d1	adaptor-related protein complex 3, delta 1 subunit	3.58174	3.54687	3.29459	3.79214	3.50975	3.25167	3.37784	3.62547	3.77265	3.38527	3.68664	3.19257	3.62381	3.70742	3.56068	3.24571	4.00926	3.78097
ENSGALG00000000997	GJC1	gap junction protein, gamma 1, 45kDa	1.54965	1.71648	1.56783	1.88067	1.61572	1.68333	1.38964	1.49414	2.00322	1.73144	1.73792	1.44609	2.64509	1.73364	2.18052	2.33457	1.62348	1.7738
ENSGALG00000000998	FAM54B	family with sequence similarity 54, member B	7.02977	7.14562	6.49124	6.4697	6.72932	7.16752	7.30668	8.23265	7.43378	6.81664	6.74872	7.02379	6.94095	7.30668	6.95568	6.97666	6.97404	6.38499
ENSGALG00000000999	ZNF319	zinc finger protein 319	3.75888	3.95306	3.64484	4.30876	4.70261	4.5717	4.19463	3.6719	4.53895	4.13302	4.21164	3.66469	4.07167	3.76477	3.74529	3.87461	4.35284	4.45951
ENSGALG00000001000	HSPA5	heat shock 70kDa protein 5 (glucose-regulated protein, 78kDa)	8.12625	5.74724	6.39075	5.54847	5.88209	5.72137	5.73176	6.89783	5.15682	5.84598	6.78456	6.04336	6.04624	5.95399	5.4979	5.04233	5.56859	5.89116
ENSGALG00000001001	MAP2K4	mitogen-activated protein kinase kinase 4	3.30334	3.95485	3.75538	3.13959	3.85838	3.8848	3.64415	3.56168	3.56501	3.81258	3.52039	4.00623	3.926	3.48234	3.65404	3.82894	3.60492	3.43508
ENSGALG00000001002	RABEPK	Rab9 effector protein with kelch motifs	2.56179	3.22044	3.12395	2.45562	3.08731	2.88712	2.77906	3.00957	2.96561	3.27321	2.81698	3.02393	2.99078	2.71571	2.53044	2.98349	2.73681	3.03156
ENSGALG00000001003	SEPN1	selenoprotein N, 1	1.57348	3.38672	2.72537	2.53883	2.8843	3.03315	3.33263	3.33263	3.4897	3.36334	2.6723	3.40936	2.53436	3.57982	3.29202	2.38657	2.27792	3.17167
ENSGALG00000001004	MPO	myeloperoxidase	0.102602	0	0	0.174463	0	0	0	0	0	0	0	0	0	0	0	0	0	0
ENSGALG00000001005	stt3a	STT3, subunit of the oligosaccharyltransferase complex, homolog A (S. cerevisiae)	5.04152	4.2841	4.26394	4.88284	4.32332	3.88367	4.02511	4.16629	4.35225	4.39122	3.96741	3.45184	3.8016	4.02802	4.22256	4.06099	4.06487	4.25866
ENSGALG00000001006	TP73	tumor protein p73	0.932326	1.72084	1.99759	1.41205	1.92462	1.79238	1.1454	2.06537	2.10109	1.71558	1.72335	1.00109	1.0064	2.38066	1.23359	1.66657	1.18255	2.03875
ENSGALG00000001007	mmp15	matrix metallopeptidase 15 (membrane-inserted)	5.699	7.20763	6.79522	6.08904	8.07473	7.71594	6.85865	6.30485	7.50688	6.78456	7.0045	7.93978	7.28525	7.02977	7.40702	6.9794	7.11311	7.2755
ENSGALG00000001009	LOC427044	similar to Protocadherin beta 1 precursor (PCDH-beta1); similar to Protocadherin beta 15 precursor (PCDH-beta15)	0.26075	0	0	0.335843	0.44211	0	0.453004	0.255596	0	0.28145	0.203973	0.369801	0	0.374998	0.343465	0.31056	0.295062	0.406349
ENSGALG00000001011	CNGB1	cyclic nucleotide gated channel beta 1	0.610754	0.280948	0	0	0.324955	0	0.203304	0.418026	0	0	0	0	0	0	0	0	0	0
ENSGALG00000001013	PPP6C	protein phosphatase 6, catalytic subunit	5.32293	4.89951	5.08816	5.15571	5.22948	5.16976	4.59508	4.74073	5.3946	5.27378	5.23754	5.12695	4.82399	4.82908	5.17513	4.75525	4.61302	5.56969
ENSGALG00000001014	ARPC5L	actin related protein 2/3 complex, subunit 5-like	5.06562	4.88898	4.62223	4.36919	5.01346	5.11889	4.65165	5.37682	4.95801	4.78375	4.77549	4.63158	4.82243	4.58257	4.38016	5.04489	5.16904	4.82908
ENSGALG00000001017	Wdr8	WD repeat domain 8	2.86753	2.23755	2.50527	2.26153	2.57959	2.63074	3.029	2.62228	2.35354	2.47274	2.48238	2.51057	2.5126	2.68202	2.46544	2.40459	1.91528	2.66335
ENSGALG00000001018	EI24	etoposide induced 2.4 mRNA	7.05732	6.64161	6.87321	7.18733	7.24609	6.73709	6.74164	7.37799	7.14204	6.95253	7.18435	6.68707	7.01429	7.27924	7.07402	7.03341	7.27186	7.30302
ENSGALG00000001019	BTBD2	BTB (POZ) domain containing 2	5.31379	5.84987	5.23563	5.22277	6.06123	5.83441	6.23738	5.22689	6.26663	5.54847	5.52962	5.72504	5.90036	5.92771	5.68374	5.6764	5.99894	5.98732
ENSGALG00000001020	Kifc3	kinesin family member C3	2.74303	3.42582	3.50008	3.84178	4.87283	4.22111	4.0023	2.9849	3.90193	3.89011	3.28483	4.15625	4.4078	4.02362	4.45603	3.76423	4.39249	4.44413
ENSGALG00000001021	Myocd	myocardin	2.42314	4.64299	4.38603	5.01346	4.65165	4.66836	2.52028	3.1148	4.39817	4.99041	4.41891	3.99984	4.28012	4.49946	5.06562	4.95513	4.18223	5.2675
ENSGALG00000001022	Ccdc43	coiled-coil domain containing 43	4.89064	4.69929	5.06227	5.2675	4.74224	4.87854	5.1079	5.01167	5.11963	4.78296	5.05287	4.76507	4.80729	4.83396	4.8323	4.78921	4.86041	4.9839
ENSGALG00000001023			1.27775	1.53446	1.55255	0.901483	1.33668	1.3486	0.950191	0.707986	1.02081	1.11936	1.16311	1.1509	1.38081	1.27968	1.46916	1.3005	1.00593	1.33297
ENSGALG00000001024			6.92054	7.0045	7.26884	7.23475	6.55055	6.72932	6.30277	6.26842	7.28525	7.57885	7.25776	7.01783	6.80344	7.44236	7.23098	7.33907	7.00793	7.00793
ENSGALG00000001025	Golga1	golgi autoantigen, golgin subfamily a, 1	1.89787	1.00066	1.79469	2.08662	1.37843	0.997961	1.7633	1.90004	1.32236	1.28811	1.65431	1.78652	1.44403	1.60498	1.92462	1.6898	2.02142	1.30287
ENSGALG00000001026			1.31415	2.87946	2.92243	2.19626	2.25034	2.46952	2.10517	1.93492	2.40257	2.72986	2.46247	2.74225	3.51345	2.96507	2.98961	3.10993	2.86936	2.32341
ENSGALG00000001027	LOC771115	hypothetical protein LOC771115	0.157583	0	0	0	0	0	0	0	0	0	0	0	0	0	0	0	0	0
ENSGALG00000001028	RNF43	ring finger protein 43	0	0	0	0	0	0	0	0	0	0	0	0	0	0	0	0	0	0
ENSGALG00000001030	SCAMP4	secretory carrier membrane protein 4	3.76099	3.65711	3.66289	4.25988	4.54666	4.02362	3.88132	4.31348	4.10021	3.97989	4.14621	3.70133	3.08031	3.74026	3.69148	3.69846	3.96995	3.95434
ENSGALG00000001031	HSF5	heat shock transcription factor family member 5	0.225701	0	0.262259	0.64785	0	0	0.273417	0.233439	0	0	0	0	0	0	0	0	0	0
ENSGALG00000001032	STUB1	STIP1 homology and U-box containing protein 1	5.63746	5.5599	5.32805	5.50956	6.03142	5.93902	5.49665	5.82335	5.75559	5.43438	5.90195	5.96402	5.62353	5.63641	5.55523	5.19619	5.44221	5.10404
ENSGALG00000001033	FOXRED1	FAD-dependent oxidoreductase domain containing 1	3.88595	4.8179	4.44122	4.36245	5.14708	4.38206	4.54547	4.45479	4.89305	4.87449	4.71058	4.61854	4.72159	4.57476	4.23557	4.36984	4.38079	4.61223
ENSGALG00000001034	C20orf4	chromosome 20 open reading frame 4	3.6088	3.74141	3.60777	3.45385	4.05426	4.27355	4.44676	3.57316	4.24435	3.79884	3.47821	3.37679	3.86466	3.9031	3.61402	3.8641	3.68615	4.14621
ENSGALG00000001035	RORB	hypothetical protein LOC770892; RAR-related orphan receptor B	0.182784	0	0.371912	0	0	0	0	0	0	0	0	0	0	0	0	0	0	0
ENSGALG00000001036	ELAC2	elaC homolog 2 (E. coli)	3.07276	2.57726	2.71242	2.98961	2.3273	2.8965	2.99292	2.90936	3.02843	2.72055	2.83647	2.72698	2.71086	2.48407	2.67459	2.71971	2.4065	2.53243
ENSGALG00000001037	Scai	chromosome 9 open reading frame 126	2.01637	2.23623	2.39937	2.41749	2.19086	2.55605	2.40752	2.37498	2.66437	2.36533	2.39937	2.45522	2.45704	2.51314	2.21152	2.6303	2.70685	2.13533
ENSGALG00000001038	MAN1C1	mannosidase, alpha, class 1C, member 1	2.10566	1.87925	1.85377	1.99599	2.49354	2.2123	2.06076	2.54773	1.7057	2.15949	2.15024	2.12942	1.83415	1.71845	2.3254	1.44775	2.22821	2.22244
ENSGALG00000001039	rpl35	ribosomal protein L35	8.76681	8.62363	8.51814	7.69637	8.28976	8.68455	8.42676	8.57688	8.4038	8.59235	8.16681	8.7878	8.72494	8.61254	8.45832	8.58376	8.3705	8.18048
ENSGALG00000001040	MEGF6	multiple EGF-like-domains 6	0	0	0	0.142743	0.317464	0	0.199195	0.171697	0	0	0	0.248581	0.249067	0.445639	0	0.212465	0	0.256356
ENSGALG00000001041	katnb1	katanin p80 (WD repeat containing) subunit B 1	1.38168	0.894211	0.77132	1.13286	1.37147	1.1895	1.26223	0.976005	1.35589	1.43512	0.772165	0.725478	0.44968	0.420141	0.583671	1.0809	1.21439	1.25078
ENSGALG00000001042	mtmr4	myotubularin related protein 4	1.39723	1.38811	1.45857	2.07972	1.2167	1.56035	1.65643	1.05078	1.43612	1.68164	1.68039	1.57777	1.22331	1.35589	2.15551	1.1167	1.21045	2.24613
ENSGALG00000001043	rexo1	REX1, RNA exonuclease 1 homolog (S. cerevisiae)	3.37308	3.19007	3.19007	3.85674	3.21036	3.21551	3.65833	3.8734	3.43062	3.26999	3.52611	3.16067	3.47344	3.57651	3.09603	3.19761	3.28079	3.25934
ENSGALG00000001045			0	0	0	0	0	0	0	0	0	0	0	0	0	0.178269	0	0	0	0
ENSGALG00000001046	DLGAP4	discs, large (Drosophila) homolog-associated protein 4	3.13283	3.62594	3.80666	3.55573	3.64191	4.03864	4.41402	4.34497	3.65768	3.64623	3.91157	3.6226	4.05426	4.32395	3.96189	3.99332	4.15561	4.10208
ENSGALG00000001048	OLFML2A	olfactomedin-like 2A	2.34977	3.52732	2.88859	2.81491	4.15756	3.57481	2.43201	2.46496	3.15259	3.17903	3.3589	3.33318	3.47668	3.32044	3.20256	2.85409	2.73874	3.45336
ENSGALG00000001049	CASP1	caspase 1, apoptosis-related cysteine peptidase (interleukin 1, beta, convertase)	2.85115	2.98823	2.42121	2.94048	3.08398	3.01753	2.88951	3.12009	2.6664	2.8095	2.6227	3.20892	2.81651	2.42214	2.38565	2.04998	2.32106	2.46294
ENSGALG00000001051	ldlrap1	low density lipoprotein receptor adaptor protein 1	3.03315	3.77796	4.01625	2.71424	3.79562	3.8953	2.68158	2.80364	3.98632	3.90761	3.67849	4.04962	4.04674	4.06196	4.02679	4.03864	3.78148	4.089
ENSGALG00000001053	SRPR	signal recognition particle receptor ('docking protein')	7.02677	6.03892	6.07822	6.38711	6.31052	6.03594	6.20842	6.33837	6.15481	6.29897	6.15481	5.99629	5.88051	5.91644	6.06593	6.11778	6.04174	6.23353
ENSGALG00000001054	c20orf24	chromosome 20 open reading frame 24	6.57529	6.59226	6.72932	6.51744	6.54176	6.6597	6.57791	7.05227	6.68982	6.61135	6.45105	6.61944	6.56017	6.68707	6.4962	6.83459	6.54176	6.53075
ENSGALG00000001055	Nsf	N-ethylmaleimide-sensitive factor	3.50545	3.34458	3.43204	3.34109	3.21403	3.59311	3.4902	3.1028	3.30661	3.52611	3.40834	3.67258	3.49543	3.34986	3.58682	3.54045	3.40782	3.54401
ENSGALG00000001056	abhd11	abhydrolase domain containing 11	2.07474	3.5213	3.02703	2.71475	3.43454	3.29459	2.8606	3.01266	3.32283	3.36743	2.38812	3.05827	2.61661	2.70641	2.56858	2.71137	2.28647	3.48863
ENSGALG00000001058	arhgef16	Rho guanine exchange factor (GEF) 16	0.396049	0.705933	0.407973	0.382595	0.898021	0.507865	0.923194	0.744196	0.655033	0.829604	0.828752	0.830984	0.635569	0.952555	0.690223	0.911388	0.885532	0.389162
ENSGALG00000001062	GGTL3	gamma-glutamyltransferase-like 3	0.0840521	0.345163	0.359277	0.283927	0.571973	0.315378	0.296984	0.203109	0.657772	0.418852	0.137176	0.292466	0.450793	0.317701	0.522659	0.3858	0.179288	0.58185
ENSGALG00000001063	Prdm16	PR domain containing 16	0.324348	0.355102	0.954936	0.210321	0.321606	0.342155	0.275244	0.171176	0.390341	0.518334	0.401184	0.34376	0.247962	0.165591	0.559053	0.464766	0.552689	1.04726
ENSGALG00000001064	DDA1	DET1 and DDB1 associated 1	4.16368	4.07059	4.18364	4.5007	3.90651	4.27413	4.2566	4.39385	4.23027	4.25732	4.32395	4.42504	4.42821	4.33658	4.32273	4.15892	4.02105	3.98575
ENSGALG00000001065			0.086317	0	0.180471	0.139461	0	0	0	0	0.213987	0	0	0.317146	0.322175	0	0.201361	0	0	0
ENSGALG00000001067	tmem57	transmembrane protein 57	4.02619	4.60924	5.07384	4.07293	4.0655	4.07106	3.49916	3.8153	3.89946	4.24814	4.10768	4.65996	4.89064	4.99129	5.27742	4.80299	5.27202	4.24871
ENSGALG00000001069	zpd	zona pellucida protein D	0	0	0	0	0	0	0	0	0	0	0	0	0	0	0	0	0	0.361824
ENSGALG00000001070	FAM118B	family with sequence similarity 118, member B	2.68235	2.62011	2.42789	2.73326	3.24571	2.92394	3.50916	3.34571	3.49386	2.81362	2.94091	3.13087	3.10724	2.38205	2.19271	2.93617	2.70378	2.71034
ENSGALG00000001071			0.895078	2.21697	1.50402	1.24698	0.935096	1.1672	1.13589	1.69814	1.45346	1.78455	2.0086	2.05273	2.08228	1.49515	1.95408	1.64835	1.45857	1.13897
ENSGALG00000001073	Nr6a1	nuclear receptor subfamily 6, group A, member 1	0.614984	0.24591	1.1712	0.940387	1.09968	0.954447	0.640794	0.645767	1.10466	0.973433	0.878269	0.671971	1.0554	0.696265	0.569506	0.438847	0.258155	0.638824
ENSGALG00000001076	limk1	LIM domain kinase 1	0.300256	0.951525	0.402822	0	0.608515	0.429331	0.530004	0.225487	0.434978	0.776917	0.413664	0.323431	0	0.472139	0.543874	0.431096	0	0.376923
ENSGALG00000001077	TIRAP	toll-interleukin 1 receptor (TIR) domain containing adaptor protein	4.58328	4.55776	3.81744	4.75525	5.0408	5.2197	5.03913	5.23563	4.90803	4.55153	4.3599	4.87532	4.67395	3.83645	4.18414	4.59992	4.51649	4.30228
ENSGALG00000001078	Actrt2	actin-related protein T2	0	0	0	0	0	0	0.421662	0	0	0	0	0	0	0	0	0	0.426289	0
ENSGALG00000001079			0.192312	0	0	0	0	0	0	0	0.41916	0	0	0	0	0	0	0	0	0
ENSGALG00000001080	nr5a1	nuclear receptor subfamily 5, group A, member 1	0.347336	0.211509	0.209765	0.242415	0.353229	0	0	0.283927	0	0	0.326975	0	0.402501	0	0	0.230573	0	0
ENSGALG00000001081			0	0	0	0	0	0	0	0	0	0	0	0	0	0	0	0	0	0
ENSGALG00000001082	DCPS	decapping enzyme, scavenger	4.71921	4.29987	3.97342	4.49008	4.88537	4.78227	5.44418	5.0595	5.31568	4.50295	4.37948	4.19986	4.40504	4.70595	4.34497	4.56063	4.64149	4.93986
ENSGALG00000001084	ATP8B3	ATPase, class I, type 8B, member 3	1.28169	0.743806	0	0.695398	0	0.35384	0.815677	0.865953	0.22676	0.468617	0.50145	0	0.48167	0.244626	0.306939	0.499232	0.766507	0.443231
ENSGALG00000001085	GPR56	G protein-coupled receptor 56	2.42789	2.13355	2.46197	3.95598	2.81994	1.95165	2.94009	2.54271	2.09152	2.21588	2.76904	2.10214	1.76494	1.89137	1.99954	2.07374	2.68856	2.69528
ENSGALG00000001091	C1orf116	chromosome 1 open reading frame 116	0.730038	0.506608	0.483903	0	0.482878	1.12971	0.301338	0.894211	0.535495	0.657772	0.225951	0.971226	0.625364	0	0.673014	0	0.309387	0.295367
ENSGALG00000001093	tcf3	transcription factor 3 (E2A immunoglobulin enhancer binding factors E12/E47)	2.36449	2.72013	2.73032	3.0035	2.82412	3.06375	2.61391	3.10777	3.00145	2.96451	3.11913	2.88519	3.29953	3.22398	3.04432	2.74851	2.8965	2.61772
ENSGALG00000001094			0.298245	0.19084	0.281213	0.223865	0	0.352812	0	0.175635	0	0	0	0	0	0.171524	0	0.217555	0.200685	0
ENSGALG00000001095	LOC417476	hypothetical LOC417476	0.244209	0	0	0	0	0	0	0.252899	0	0	0	0	0	0	0	0	0	0
ENSGALG00000001096	UQCR	ubiquinol-cytochrome c reductase, 6.4kDa subunit	9.37208	9.97662	10.2215	10.4155	9.7299	9.63607	9.7299	9.60234	10.077	9.83885	9.62201	10.5111	11.1512	10.077	10.5111	10.7567	10.3931	9.65117
ENSGALG00000001097	WNT9B	wingless-type MMTV integration site family, member 9B	0	0.429672	0	0	0	0	0	0	0	0	0	0	0	0	0.335255	0	0	0
ENSGALG00000001099	Ankhd1-Eif4ebp3	ANKHD1-EIF4EBP3	4.03151	3.58224	3.40726	3.73477	2.82147	3.28595	3.83969	3.73902	3.45836	3.45336	3.36395	3.31786	3.29013	3.65934	3.60165	3.20489	3.41669	3.26398
ENSGALG00000001100	ST3GAL4	ST3 beta-galactoside alpha-2,3-sialyltransferase 4	0.648688	2.10618	1.71793	1.10648	2.37755	2.22722	1.58622	1.54371	2.06643	1.78933	1.98014	1.34675	1.53402	1.12029	1.43338	2.06115	1.50801	2.43892
ENSGALG00000001101	MBD3	methyl-CpG binding domain protein 3	1.51688	1.08947	1.59642	1.46621	1.73282	2.07272	1.89392	1.82843	1.67317	1.33719	1.87623	1.54085	1.32327	1.591	1.82513	1.81095	2.62178	1.58568
ENSGALG00000001103	psmb7	proteasome (prosome, macropain) subunit, beta type, 7	8.33242	8.43454	8.3857	8.64884	8.32509	8.4038	8.06891	8.12024	8.26789	8.24633	8.2768	8.08756	7.79803	7.56112	7.97509	8.14521	7.58704	8.06311
ENSGALG00000001104	SBDS	Shwachman-Bodian-Diamond syndrome	5.34856	5.37908	5.82335	5.70036	4.94657	5.12874	5.3736	5.3758	5.19457	5.5519	5.42639	5.837	5.62208	5.47362	5.7745	5.55073	5.64344	5.23037
ENSGALG00000001106	mex3d	mex-3 homolog D (C. elegans)	2.73444	3.11431	2.95565	3.24163	3.20783	3.56446	3.37211	3.62319	3.22125	3.08936	3.12214	3.5213	3.19761	3.31295	3.05936	2.79063	3.53789	2.95854
ENSGALG00000001107	GOSR2	golgi SNAP receptor complex member 2	1.69287	1.80287	1.83075	1.9536	2.269	2.09322	1.80441	2.21937	1.99274	2.26059	1.71423	2.20499	1.92658	1.72183	1.93717	2.01774	1.96243	2.2545
ENSGALG00000001108	Mier2	mesoderm induction early response 1, family member 2	2.0997	2.88906	2.70784	2.03769	3.03873	3.4022	3.00737	2.73083	2.71727	3.497	2.73444	3.04751	3.45933	2.76004	2.99345	2.82194	3.0948	2.73186
ENSGALG00000001109	GTSF1	gametocyte specific factor 1	4.06255	2.62925	2.79104	2.42542	2.87859	2.45318	2.66148	4.19272	3.4855	2.82649	3.61152	2.99231	3.39532	2.64064	3.20324	2.53974	2.33301	3.28329
ENSGALG00000001110	TYW1	tRNA-yW synthesizing protein 1 homolog (S. cerevisiae)	2.76299	2.73032	2.96561	2.88052	3.08824	2.91492	2.84605	2.47331	2.80495	3.00429	2.28246	2.68534	2.24081	2.78461	2.91052	2.76338	2.95628	3.07775
ENSGALG00000001111			0.679017	0.214463	0.1607	0.189541	0.271913	0.32246	0	0.41538	0	0.182784	0.257892	0.284213	0.28068	0.139846	0.136503	0.18404	0	0.160451
ENSGALG00000001113			4.14558	5.3567	5.0152	4.63755	5.7662	5.42871	3.93858	3.64022	5.43765	5.28998	4.35145	5.42075	5.15571	4.45479	4.81257	4.87055	3.66037	5.62585
ENSGALG00000001115	mmel1	membrane metallo-endopeptidase-like 1	0.537816	0.801344	0.802984	1.86546	0.81653	0.37372	0.562392	0.632792	0.682738	0.420895	2.25187	1.12029	1.52443	1.03947	0.978784	1.04501	0.811074	1.38811
ENSGALG00000001117	Pfkfb2	6-phosphofructo-2-kinase/fructose-2,6-biphosphatase 2	1.50344	0.853652	0.658204	1.13759	1.61328	0.946398	1.44145	1.02613	0.979732	1.51985	0.860487	0.611119	1.34955	0.723074	1.68836	1.05672	1.35278	1.4045
ENSGALG00000001118	Nek6	NIMA (never in mitosis gene a)-related kinase 6	5.48408	5.40196	6.14886	5.99034	5.78175	5.77189	5.92771	5.90475	5.88632	5.78028	5.8835	5.79003	5.6764	5.94332	5.65562	5.77189	5.64956	6.05641
ENSGALG00000001121	SH3GL1	SH3-domain GRB2-like 1	2.3451	2.48942	2.07694	2.56122	2.96115	2.09762	2.18896	2.04354	2.04659	2.23482	2.41372	2.29691	1.96363	1.9689	2.27987	1.99323	2.11763	2.72208
ENSGALG00000001122	CALN1	calneuron 1	0	0	0	0	0	0	0	0	0	0	0	0	0	0	0	0	0	0
ENSGALG00000001124	Lhx2	LIM homeobox 2	0	0	0	0	0	0	0	0	0	0	0	0	0	0	0	0	0	0
ENSGALG00000001126	CHAF1A	chromatin assembly factor 1, subunit A (p150)	2.25086	2.19178	2.45792	2.13246	2.09675	2.21052	2.71375	2.9436	2.15594	2.17116	2.09577	2.08321	1.96145	2.22444	2.17659	2.33564	1.79037	1.9788
ENSGALG00000001129	KIRREL3	kin of IRRE like 3 (Drosophila)	0.11639	0.246409	0.246409	0.190231	0	0	0.253414	0	0.277944	0	0.405902	0.495624	0.500323	0	0	0	0.251949	0.605736
ENSGALG00000001130	Wbscr17	Williams-Beuren syndrome chromosome region 17	0.340887	1.4161	0.732576	0.4711	0.811074	0.347336	0.281213	0.334049	0.488329	0.608128	0.487226	0.822485	0.757802	0.241034	0.638824	0.703394	0.286915	0.510425
ENSGALG00000001131			0	0	0	0	0	0	0	0	0	0	0	0	0	0.669539	0.635569	0.780074	0	0
ENSGALG00000001132	APBB3	amyloid beta (A4) precursor protein-binding, family B, member 3	0	0	0	0	0	0	0	0	0	0	0	0	0	0	0	0	0	0
ENSGALG00000001136	LOC419390	similar to enhancer of split related protein-7	0	1.56035	1.16768	0	1.60978	1.79663	0	0	1.54278	0.785696	0	0	1.6943	1.57898	0.67508	1.68893	0	1.34724
ENSGALG00000001137			0	0	0	0	0	0	0	0	0	0	0	0	0	0	0	0	0	0
ENSGALG00000001138			1.95066	1.64996	1.55438	1.24155	1.47709	0	1.00021	2.06971	2.26414	2.01823	2.269	0.856517	1.57348	1.6384	2.29782	2.0081	1.05488	1.23764
ENSGALG00000001141	hes5	hairy and enhancer of split 5 (Drosophila)	0	0	0	0	0	0	0	0	0	0.351578	0	0	0	0.305681	0.294825	0	0	0
ENSGALG00000001143	Tnip1	TNFAIP3 interacting protein 1	0.486557	0.496726	0.48548	0.887658	0.764674	0.758974	0.481427	0.633551	0.712401	0.498116	0.955875	0.39927	0.388817	0.584029	1.13364	0.340887	0.668117	1.10334
ENSGALG00000001144	ZNF346	zinc finger protein 346	2.66803	2.05188	2.38251	2.83328	3.04432	3.08731	3.38672	3.07213	3.13126	2.53802	2.73597	2.32286	2.02667	2.60517	2.48238	2.46153	2.60517	2.97788
ENSGALG00000001146	UBXD1	UBX domain containing 1	4.58842	4.32575	4.28627	4.58328	4.32135	4.46869	5.1153	4.90976	4.67018	4.43187	4.72406	4.20757	3.74906	4.05204	3.88245	3.82467	4.30822	4.34425
ENSGALG00000001149			0.154366	0.938034	1.38323	0.772516	0.806572	0.806909	0	0.293735	0.359277	0.871012	0.244422	1.05324	0.686781	1.18518	0.255886	0.35384	0.340616	0.497751
ENSGALG00000001150	SHISA6	hypothetical protein LOC768703	0	0	0	0	0	0	0	0	0	0	0	0	0	0	0	0	0	0
ENSGALG00000001153	AUTS2	autism susceptibility candidate 2	0.861784	0.754464	1.25324	2.11763	0.940387	1.54768	1.32279	1.63149	2.09058	0.950618	0.971709	1.13801	1.26008	2.13533	1.01589	2.1235	1.83937	2.06115
ENSGALG00000001156	rnf222	ring finger protein 222	0	0	0	0	0	0	0	0	0	0	0	0	0	0	0	0	0	0
ENSGALG00000001157	dennd1a	DENN/MADD domain containing 1A	1.92274	1.48526	1.87141	2.21152	1.71605	1.49867	1.73747	1.60498	1.60541	1.55255	1.34675	1.31066	1.54326	1.75874	1.84799	2.06537	1.39478	2.31714
ENSGALG00000001158	uimc1	ubiquitin interaction motif containing 1	2.09721	2.62378	2.27541	2.77046	3.15197	3.01992	2.67325	2.09271	2.87804	2.73597	2.42757	1.68333	2.29213	1.89748	2.08795	2.37378	2.25909	2.67505
ENSGALG00000001160	LOC430610	hypothetical LOC430610	0.956378	0	0.922799	2.36358	0	0.861784	1.4056	0.915452	0	0.940387	1.44041	0	0	0	0.47147	0.623312	0	0
ENSGALG00000001161	fli1	Friend leukemia virus integration 1	1.28449	1.08801	1.12177	1.81205	1.06912	1.2332	1.04806	1.24656	1.48526	0.746414	2.02046	1.09098	1.23223	1.47511	1.67945	1.05171	1.01884	0.855157
ENSGALG00000001162	Phb	prohibitin	6.8706	6.45105	6.35533	6.10064	5.94656	6.57529	6.56657	6.97115	6.51521	6.75648	6.30485	6.56017	6.73174	6.22601	6.4026	6.81383	6.2181	6.47416
ENSGALG00000001163	NDEL1	nudE nuclear distribution gene E homolog (A. nidulans)-like 1	5.00312	3.25167	3.38619	5.32711	3.5772	3.46383	5.38142	4.65693	4.42888	3.74026	3.92093	3.23953	3.19722	3.80313	3.85012	3.68664	4.01345	4.15371
ENSGALG00000001165			2.07326	3.02647	3.70194	2.63397	2.77805	2.83703	2.23578	2.06686	2.60307	3.20155	2.88906	3.17072	3.2466	3.27062	3.24621	3.33122	3.02802	3.42889
ENSGALG00000001166	GATSL1	GATS-like protein 1	6.34596	6.43283	5.91507	7.69075	6.1656	5.89878	8.18579	7.60032	7.17771	5.90475	7.68031	4.4078	5.7662	7.08882	5.25578	6.17591	6.99243	5.37682
ENSGALG00000001167	KCNJ1	potassium inwardly-rectifying channel, subfamily J, member 1	0	0	0	0	0	0	0	0	0	0	0	0	0	0	0	0	0	0
ENSGALG00000001168	Polr2c	polymerase (RNA) II (DNA directed) polypeptide C, 33kDa	6.30072	6.34596	6.07184	6.65699	6.25161	6.32468	6.52858	6.29396	6.32263	6.49395	6.41217	6.03751	5.92318	5.74569	5.6931	5.74724	6.10223	6.09248
ENSGALG00000001169			1.1895	0.448926	0.528744	1.28361	0.514555	0.530389	0.624894	0.961475	0.212223	0.467959	0.365478	0.408989	0.498116	0.657325	0.784444	0.354147	0.817119	0.252899
ENSGALG00000001171	SEMA6B	sema domain, transmembrane domain (TM), and cytoplasmic domain, (semaphorin) 6B	0.664452	4.11281	4.0796	2.61612	5.70405	4.7691	3.29013	3.15974	3.44996	4.5982	4.01932	3.21551	4.22315	3.78909	2.9739	3.33675	4.03805	4.12657
ENSGALG00000001172	KBP	kainate binding protein	0.811547	2.26979	2.35979	1.39991	2.04354	1.90358	0.988481	1.23075	1.85819	1.97425	1.65984	1.66869	2.18793	1.85003	1.73318	1.94747	1.94856	2.14331
ENSGALG00000001174	WBSCR16	Williams-Beuren syndrome chromosome region 16	2.58999	2.54271	2.94201	2.68758	2.76804	2.52316	3.29564	3.18893	3.16501	3.06569	3.16948	2.93914	2.70981	2.67953	2.56627	2.96988	2.80833	2.92639
ENSGALG00000001175			4.48522	4.07413	3.95306	4.01697	3.8072	3.75994	4.32815	4.12164	4.49871	4.18639	4.0791	3.71286	3.86823	3.9782	4.18159	4.34012	4.41698	4.34763
ENSGALG00000001177	CD34	CD34 molecule	0.372177	2.21467	0.671971	1.59455	1.71895	0.649504	0.63089	0.63003	1.48186	1.63708	2.2215	1.27775	1.25865	1.70349	1.67176	1.40249	1.47564	1.76969
ENSGALG00000001179	armc8	armadillo repeat containing 8	4.81396	4.72159	5.10605	4.63374	4.40287	4.71678	4.51432	4.68973	4.76507	4.90397	4.71614	4.78227	5.10215	4.93828	4.6754	4.94556	4.82098	4.72248
ENSGALG00000001181	Kcnj5	potassium inwardly-rectifying channel, subfamily J, member 5	0.737352	0.328345	0.544882	0.591164	0.540112	0.549698	1.42943	0	0.368962	0.336141	0.255596	0.42296	0	0	0	0.366999	0.995489	0.540824
ENSGALG00000001182	NCOA6	nuclear receptor coactivator 6	2.51791	1.83893	2.25138	2.43748	1.6147	2.02326	2.31304	2.41923	1.76533	2.20305	2.1498	2.11763	2.49893	2.5375	2.57528	2.24503	2.16193	1.88121
ENSGALG00000001183	myh10	myosin, heavy chain 10, non-muscle; myosin, heavy chain 11, smooth muscle; similar to Myosin-11 (Myosin heavy chain, gizzard smooth muscle); similar to myosin, heavy chain 9, non-muscle	3.81813	2.37378	2.35671	3.96561	2.34977	2.18202	3.54045	3.7824	3.13331	2.38251	2.74016	2.27292	2.61612	2.33095	2.42789	2.43539	2.63324	2.49225
ENSGALG00000001184	Coq9	coenzyme Q9 homolog (S. cerevisiae)	6.68982	9.03701	9.17885	7.59124	9.21921	9.39055	8.3705	7.26884	9.00102	9.07306	8.64884	9.52962	9.54193	9.02519	9.07306	9.3165	8.46803	8.69397
ENSGALG00000001186	LOC771596	similar to Dhx8 protein	2.92491	2.79104	2.56989	2.99078	2.70223	2.87226	3.5772	3.2578	2.97946	2.90442	3.00312	2.74352	2.58337	2.76672	2.68904	2.76527	2.79781	2.50575
ENSGALG00000001187	STRBP	spermatid perinuclear RNA binding protein	3.22714	4.54719	4.75525	3.37156	4.38666	4.40205	3.80201	3.79046	4.20629	3.97942	3.96361	3.93459	4.1512	4.57738	3.58842	3.98974	4.04563	4.28559
ENSGALG00000001188	Etv4	ets variant gene 4 (E1A enhancer binding protein, E1AF)	1.02934	0.22407	0.47324	0.549315	1.01195	0.40029	0.474439	1.04988	0	0.236438	0.374293	0.728301	0.607721	1.10697	0.406734	0.254878	0	0.56824
ENSGALG00000001189	ncf1	neutrophil cytosolic factor 1	1.30385	1.11724	0.914129	1.22857	1.51104	0.947769	0.48548	1.29564	0.981299	0.935933	0.651497	0.974991	0.625794	0.939835	0.237871	0.335843	0.497059	0
ENSGALG00000001190	DBR1	debranching enzyme homolog 1 (S. cerevisiae)	4.19986	3.99615	4.39534	4.30048	4.21861	4.05715	3.77694	4.44887	3.71916	4.18016	4.22372	4.28493	3.98974	4.22507	4.2425	4.23557	3.88951	3.84023
ENSGALG00000001191	meox1	mesenchyme homeobox 1	0.26662	0	0.37009	0.183007	0.397604	0.41187	0.245695	0.453301	0.27166	0.82745	0.285952	0	0.464766	1.08464	0.192953	0.745567	0.891468	0.762584
ENSGALG00000001192			0.313019	0.190693	0.347028	0.149707	0	0.393975	0.286915	0	0.200914	0.199709	0.151761	0.288578	0.288051	0.303554	0.445639	0.344563	0.384027	0.285456
ENSGALG00000001194	CIAPIN1	cytokine induced apoptosis inhibitor 1	6.09866	5.86861	5.17061	6.51296	5.65955	5.88967	6.29551	6.36905	6.05957	5.44937	5.78884	5.77876	5.73026	5.5599	5.96544	5.63268	5.68496	6.39887
ENSGALG00000001197	BARX2	BARX homeobox 2	0.260999	1.41205	0.585497	0.281681	0.573853	0.575764	0	0.205002	0	0.358708	0	0.293461	1.80176	0	0.183621	0.389799	0	0.228482
ENSGALG00000001201	gfod2	glucose-fructose oxidoreductase domain containing 2	3.67432	4.29053	4.03929	4.0655	4.64702	4.66708	4.24606	4.17166	4.37826	4.25048	4.37889	4.28923	4.48224	4.46474	4.26999	4.24675	4.4455	4.62685
ENSGALG00000001202	CCDC42	coiled-coil domain containing 42	0	0	0	0	0	0	0	0	0	0	0	0	0	0	0	0	0	0
ENSGALG00000001203	tmem45b	transmembrane protein 45B	0	0	0	0	0	0	0	0	0	0	0	0	0	0	0	0	0	0
ENSGALG00000001204	C16orf48	chromosome 16 open reading frame 48	2.79698	4.66459	4.24045	3.7111	4.78296	4.61393	4.50703	4.73989	4.46265	4.62593	4.5869	4.51649	5.0334	4.76752	4.18993	4.12366	4.16485	4.50945
ENSGALG00000001206			0.625364	0	0.742454	0.607721	0.725949	0	0.456149	0.4205	0	0.978784	0.615734	0.560043	0.917996	0.400913	0.642428	0	1.27726	0.711968
ENSGALG00000001207	PLCH2	phospholipase C, eta 2	0	0	0	0.138362	0	0	0.19043	0	0	0	0	0	0	0.156371	0.149127	0.200484	0	0
ENSGALG00000001208	Ppp2r3a	protein phosphatase 2 (formerly 2A), regulatory subunit B'', alpha	4.38738	4.43293	4.98484	4.86041	4.49505	4.73493	4.81168	5.35206	3.80911	4.58538	4.89125	4.75927	4.93487	4.99955	5.02986	4.4244	3.25834	4.41531
ENSGALG00000001209	TP53INP2	tumor protein p53 inducible nuclear protein 2	2.85298	0	2.94978	3.93082	3.75697	2.81535	2.31098	2.89386	2.95803	1.95626	2.74182	2.26006	2.79884	1.86546	3.14709	3.43679	2.88519	0
ENSGALG00000001211	LOC769183	hypothetical protein LOC769183	0	0	0	0	0.77383	0	0	0	0.546677	0	0.384643	0	0	0	0	0	0	0.466909
ENSGALG00000001212	ZNF565	hypothetical protein LOC777233; hypothetical LOC426235; hypothetical protein LOC776768; hypothetical protein LOC772002; hypothetical protein LOC772180; hypothetical protein LOC772181; hypothetical protein LOC777425; hypothetical LOC430843; similar to zinc finger protein 620; zinc finger protein 565; hypothetical protein LOC771614; hypothetical protein LOC776961; hypothetical protein LOC776488	0.759409	1.04573	0	0.362176	0.72866	0	0.90749	0.760206	0.504132	0.982658	0.3569	0	0	0.407006	0	0	0.464766	0.448456
ENSGALG00000001213	Msl2l1	male-specific lethal 2-like 1 (Drosophila)	2.94683	2.70333	3.06518	3.6073	2.51193	3.08635	3.33675	3.71862	2.78248	3.01597	2.99497	2.62731	3.30009	3.46783	3.27185	3.18516	2.83703	2.45604
ENSGALG00000001214	PARD6A	par-6 partitioning defective 6 homolog alpha (C. elegans)	0.490588	1.35374	0	0	2.11717	1.34624	0.74293	1.0052	0.850313	0.811989	1.14253	0.987998	1.25274	0	0.390604	0	0.499232	0.453004
ENSGALG00000001217	PCCB	propionyl Coenzyme A carboxylase, beta polypeptide	4.36919	4.43445	4.22256	4.33459	5.09948	4.8837	4.25591	3.36645	4.12595	5.07936	3.85506	4.26942	4.3661	3.96995	3.98802	4.96484	4.15003	4.87854
ENSGALG00000001219	PIGU	phosphatidylinositol glycan anchor biosynthesis, class U	2.99231	2.8395	2.71665	2.82843	3.38254	3.16401	3.27185	3.42889	2.97597	3.13331	2.91397	2.89493	2.62441	2.71822	2.55067	3.04052	2.73326	3.03462
ENSGALG00000001220	HERPUD1	homocysteine-inducible, endoplasmic reticulum stress-inducible, ubiquitin-like domain member 1	3.24621	2.55732	2.65577	2.87946	3.64623	2.76586	3.16682	3.4269	2.57254	2.93914	3.55327	2.73032	2.92989	2.65723	2.68534	2.36688	2.3876	2.65326
ENSGALG00000001223	PEX10	peroxisome biogenesis factor 10	4.92908	6.26842	5.95399	4.89951	6.16091	5.99629	6.19776	5.93177	5.55433	5.83329	5.64224	6.33488	6.09866	6.12097	5.76457	6.31472	6.03403	5.64822
ENSGALG00000001225	RABGAP1	RAB GTPase activating protein 1	3.89946	3.02393	3.33886	3.17403	2.65242	2.91794	3.06181	3.40075	2.986	2.9739	3.38165	3.20155	3.2653	3.5723	3.48667	2.81212	3.30426	3.00037
ENSGALG00000001226	ABCA2	ATP-binding cassette, sub-family A (ABC1), member 2	1.59139	0.812921	1.38271	1.7889	2.29075	1.82843	1.00435	0.87648	1.70199	1.73906	1.71895	1.29243	1.04501	1.39126	1.99183	1.34118	1.50664	1.90836
ENSGALG00000001227			1.09625	3.57417	4.10276	1.08418	4.18875	3.8928	2.17512	1.85864	3.35979	2.57818	3.34826	4.07413	4.06099	3.17641	3.27623	4.36118	3.32342	4.38738
ENSGALG00000001229	ski	v-ski sarcoma viral oncogene homolog (avian)	1.82843	0.501019	1.1463	2.06438	0.594758	1.14253	0.895513	1.71372	0.408627	1.04988	1.27968	0.30618	0.770134	1.52583	1.01742	0.917571	1.47953	1.41836
ENSGALG00000001231	SAMHD1	SAM domain and HD domain 1	3.29064	2.91901	2.91492	3.4383	2.49843	2.83141	3.54505	3.21255	3.09183	2.61574	3.03914	2.73083	2.71727	2.94978	2.44479	2.95458	3.13087	2.75663
ENSGALG00000001233	RHCE; RHD	Rh blood group, CcEe antigens; Rh blood group, D antigen	3.83711	4.21925	4.94174	4.06196	4.77888	3.58495	3.91632	4.40939	3.28744	4.3961	4.59907	4.74614	4.16961	3.72743	3.80088	4.67018	4.0204	4.06935
ENSGALG00000001234	cetp	cholesteryl ester transfer protein, plasma	2.73551	4.88627	5.98427	4.21424	4.06613	5.06814	3.8447	4.0667	4.43241	4.88989	5.08888	5.0865	4.98598	5.34001	4.66923	4.66139	5.46803	5.03076
ENSGALG00000001235			0	0.191284	0	0	0	0	0	0.245695	0.222924	0.194244	0.1471	0.250954	0	0	0	0.396302	0.37009	0.340384
ENSGALG00000001236	Zbtb26	zinc finger and BTB domain containing 26	2.33891	2.49893	2.40348	2.80035	2.4674	2.86896	3.01111	3.08073	2.75515	2.5824	2.69675	2.73642	2.80732	2.87087	2.76338	2.83089	2.53543	2.46496
ENSGALG00000001238	Stx8	syntaxin 8	5.0334	4.99843	4.6817	4.52625	4.98322	4.88194	5.20504	5.05861	4.97881	4.8091	4.88723	4.59907	4.68336	4.13855	4.30277	4.41348	4.29861	4.87532
ENSGALG00000001239	Slc26a2	solute carrier family 26 (sulfate transporter), member 2	0.31631	0.413082	0.90749	0.571234	0.676329	1.50021	1.29515	0.234384	1.23848	0	0.469773	0.336141	0.536691	0.529216	0.744622	0.606992	0.705933	0.880043
ENSGALG00000001240	slc25a1	solute carrier family 25 (mitochondrial carrier; citrate transporter), member 1	3.29891	2.56409	2.52996	3.38114	2.78891	2.26797	3.26447	3.09681	2.84048	2.65283	3.09825	2.39616	2.17428	2.49079	2.47111	2.57158	2.49559	2.6938
ENSGALG00000001242	LOC426958	hypothetical LOC426958	2.79303	3.16581	2.85547	3.28329	4.09889	3.15386	2.74952	2.54669	3.959	3.62547	3.35342	3.36334	3.12258	2.86617	3.66703	2.83809	3.37892	3.99555
ENSGALG00000001244	LOC769242	similar to LOC443683 protein	0	0	0	0	0	0	0	0.374998	0	0	0	0	0	0	0.202509	0.44599	0.268578	0
ENSGALG00000001245	Sirt6	sirtuin (silent mating type information regulation 2 homolog) 6 (S. cerevisiae)	4.47947	4.05968	3.67317	4.30763	3.95598	4.03151	4.93406	4.75337	3.90761	4.01697	4.1436	3.65768	3.78676	3.86529	3.88724	4.07729	4.18086	4.09263
ENSGALG00000001246	ppargc1b	peroxisome proliferator-activated receptor gamma, coactivator 1 beta	1.30799	0.744622	0.676329	0.59001	1.42654	0.969454	0.726296	0.758974	0.637681	1.23848	0.545967	0.453301	1.19963	1.21101	1.20173	0.810672	1.10135	0.75981
ENSGALG00000001250			4.52087	4.28217	4.27886	3.84549	3.81696	4.20058	3.48608	3.72355	4.24814	4.38666	4.14864	4.72248	4.63609	4.49662	4.78921	4.43986	4.06935	4.17948
ENSGALG00000001252	CREB3L3	cAMP responsive element binding protein 3-like 3	0.154796	0	0	0.411426	0	0	0	0.296984	0	0	0	0	0	0	0	0	0	0
ENSGALG00000001253	RC3H2	ring finger and CCCH-type zinc finger domains 2	2.38462	1.9479	2.40045	2.65812	1.81158	2.27792	2.71867	2.69192	2.21893	2.73083	2.11814	2.3946	2.42008	2.9201	2.82747	2.68291	2.81058	2.55347
ENSGALG00000001255	LOC416149	similar to hypothetical protein 4933429F08	1.22139	3.24372	2.54361	2.01133	3.79046	3.68002	2.49354	2.10214	3.72466	3.31564	2.54223	2.87386	3.05591	2.88712	3.29415	3.2	2.75047	3.87284
ENSGALG00000001256			1.66227	2.08178	2.44479	2.45604	2.06173	2.33564	2.59876	2.27712	2.03496	2.67953	2.51534	1.96049	2.50274	2.34324	2.36449	2.48194	2.6303	2.56902
ENSGALG00000001258	NUMA1	nuclear mitotic apparatus protein 1	5.02028	4.49241	4.17948	5.45879	5.52287	4.9839	4.86968	4.49946	5.54966	4.61464	5.36931	4.45951	4.84407	5.39537	5.0831	4.54719	5.36638	5.30578
ENSGALG00000001261	wdr16	WD repeat domain 16	0	0	0	0	0	0	0	0.225701	0	0	0	0	0	0	0.151761	0	0	0
ENSGALG00000001262	CLIC4	chloride intracellular channel 4	3.14327	3.40118	3.43785	3.14654	3.24426	2.99345	2.94683	2.73186	3.13427	3.52291	3.4902	3.50361	3.5315	3.32222	3.60123	3.87284	2.9452	3.62943
ENSGALG00000001263	GTF2IRD1	GTF2I repeat domain containing 1	3.85231	4.44122	4.42974	4.04441	4.71614	4.35284	4.31589	3.39644	4.46474	4.18704	4.28627	4.68336	4.23161	4.14292	4.72406	4.16004	3.81206	4.78375
ENSGALG00000001264	Plxna2	plexin A2	0.294242	1.16768	1.4625	0.482276	0.828299	0.743806	0.448456	0.385497	0.629155	1.30423	0.695816	1.13102	0.891468	0.943317	1.10648	1.18112	0.941931	1.3219
ENSGALG00000001267	Map2k2	mitogen-activated protein kinase kinase 2	4.72669	4.99674	4.92983	5.07586	5.44661	5.74432	4.98244	5.04489	5.21419	5.4646	5.28802	5.08034	5.22759	5.23563	4.89792	5.14489	5.33612	4.76987
ENSGALG00000001269			0	0	0	0	0	0	0	0	0	0	0	0	0	0	0	0	0.179058	0
ENSGALG00000001270	Prkcz	protein kinase C, zeta	1.90944	2.45704	2.68713	2.51314	2.03934	2.53288	3.37254	2.61884	2.10961	2.20257	2.96267	2.98081	2.54415	3.2619	2.61818	2.64671	2.72374	1.81949
ENSGALG00000001271	LOC771706	hypothetical protein LOC771706	2.77447	0	0	1.43612	0	0	1.33343	0.995912	0.695816	0	1.42273	0.780074	0	0.570024	0.537129	1.46537	1.4319	1.16958
ENSGALG00000001273	Fam148c	family with sequence similarity 148, member C	0	0	0	0	0	0	0	0	0	0	0	0	0	0	0	0	0	0
ENSGALG00000001275	PDCL	phosducin-like	4.24606	2.66253	2.69675	3.47399	1.93046	2.7242	2.87702	2.81582	2.8606	3.05591	2.97047	2.59403	2.75717	3.23031	3.44561	2.97835	2.52748	3.497
ENSGALG00000001276	HOXB9	homeobox B9	0	0	0	0	0	0	0	0	0	0	0.463654	0	0	0	0	0	0	0
ENSGALG00000001277	STAG1	stromal antigen 1	2.63228	2.47534	2.87386	2.47145	2.90704	2.87756	2.74799	2.552	2.65242	2.91738	3.08447	2.80118	3.04807	3.15813	3.03914	3.00145	2.88299	2.66702
ENSGALG00000001278	PRDM10	PR domain containing 10	2.75562	2.60924	2.57959	2.8395	2.26936	2.63801	2.76858	2.79165	2.49559	2.84105	2.81362	2.87639	2.88519	2.91957	3.1022	3.00957	2.68291	2.70981
ENSGALG00000001279	ZNF652	zinc finger protein 652	2.77805	3.3628	2.84903	3.39035	3.59515	3.75125	3.76157	3.63217	3.23191	3.48767	3.47444	3.5208	3.75239	4.0023	3.4667	3.55327	3.35079	3.51952
ENSGALG00000001281	PHOSPHO1	phosphatase, orphan 1	7.4822	5.68902	6.43873	7.95083	6.74645	6.53712	7.39063	7.47787	5.76743	6.34933	6.63455	6.02993	5.98318	6.4677	6.26663	5.96954	5.99764	6.51296
ENSGALG00000001282	Gabrd	gamma-aminobutyric acid (GABA) A receptor, delta	0.895513	1.23764	1.04084	0.869172	0.656411	1.81449	1.8014	0.229434	1.04943	1.56035	1.11198	3.50415	2.74182	3.1378	2.92061	1.88998	1.9536	1.96001
ENSGALG00000001283	SRRM1	serine/arginine repetitive matrix 1	4.47521	4.30277	4.27457	4.27142	4.11937	4.0796	3.43009	3.61461	4.13365	4.3848	4.38989	4.10081	4.24435	4.40577	4.63609	4.12292	4.53814	4.54798
ENSGALG00000001285	TMEM22	transmembrane protein 22	2.27483	2.51014	3.16682	2.01323	2.92581	2.96312	1.81619	1.21101	1.6199	2.29864	2.67848	2.98399	2.9533	2.57959	2.60879	2.70278	1.67452	2.13095
ENSGALG00000001287	ABI3	ABI gene family, member 3	0.936885	0.692671	1.28666	2.13488	1.19432	0	1.93655	0.987998	0.71118	0.873732	1.44194	0.498898	1.04327	0.925966	1.24155	0.87648	2.19376	1.25121
ENSGALG00000001288	KIAA1751	KIAA1751	0	0.170777	0	0	0	0.31926	0	0	0.203973	0.179288	0	0	0	0	0.146753	0	0.182001	0.371056
ENSGALG00000001289	SHC2	SHC (Src homology 2 domain containing) transforming protein 2	0.456149	0.730905	0	0.172799	0	0.395626	0.356277	0.317146	0.512587	0.234179	0.17384	0.296441	0	0.299415	0.284614	0.253191	0	0
ENSGALG00000001291	CLIP2	CAP-GLY domain containing linker protein 2	1.36002	0.621772	0.814319	1.33874	0.666432	0.661456	0.660183	1.12371	0.452624	0.210965	0.839122	0.399924	0.267449	0.739459	0.764674	0.348917	1.23037	0.768499
ENSGALG00000001293	IGF2BP1	insulin-like growth factor 2 mRNA binding protein 1	2.19126	0.268089	0.188897	0.514967	0	0.345163	0.990682	2.11579	0	1.80864	0.273644	0	0	1.26223	0	0.544882	1.53052	2.07654
ENSGALG00000001295	SCLY	selenocysteine lyase	3.56843	4.28012	3.82761	3.37211	4.11028	4.16131	3.58174	3.38817	3.54228	4.27686	3.88907	4.14676	3.97157	3.55844	3.67901	3.57594	2.72759	3.93459
ENSGALG00000001298	RFC2	replication factor C (activator 1) 2, 40kDa	3.87581	4.68266	5.10305	3.39439	5.18522	5.29572	4.46317	3.39273	5.01616	5.45642	4.26942	5.05601	4.68973	4.95586	4.9868	4.5149	3.94023	5.06654
ENSGALG00000001299	GIP	gastric inhibitory polypeptide	0	0	0	0.475947	0	0	0	0	0	0	0	0	0	0	0	0	0	0
ENSGALG00000001300			0.308185	0.326975	0.736343	0	0	0.556025	0	0	0	0.567763	0.264294	0.424088	0	0	0.660183	0.374293	0	0.968468
ENSGALG00000001301	CLTCL1	clathrin, heavy chain-like 1	4.02362	4.49871	4.54991	5.38458	4.86451	4.49378	4.47947	4.11281	4.64521	4.80826	4.50853	4.19726	4.46181	4.47018	4.56245	4.56959	4.99041	4.82317
ENSGALG00000001302	LOC424740	similar to Autoimmune regulator (Autoimmune polyendocrinopathy candidiasis ectodermal dystrophy protein homolog) (APECED protein homolog)	5.04392	5.45879	6.05957	5.87004	5.8712	5.73026	5.67751	5.60424	5.56105	5.70913	5.96151	5.81131	5.75718	6.00994	6.02249	5.98732	5.60675	5.74982
ENSGALG00000001304	tmem52	transmembrane protein 52	3.64909	3.44943	3.63517	3.03568	3.48863	3.40726	3.54176	3.35449	3.06967	4.24372	3.72466	3.92031	4.02747	4.03563	4.25732	4.21103	3.68664	4.177
ENSGALG00000001305	LAT2	linker for activation of T cells family, member 2	0	0.562392	0	0	0	0	0	0	0	0	0	0	0	0	0.263046	0	0	0
ENSGALG00000001306			2.42121	2.67751	2.88951	2.52476	2.62378	2.78561	3.32442	2.42757	3.07819	3.02539	2.63578	2.61574	2.54361	2.58516	2.92846	3.14387	2.72648	2.79446
ENSGALG00000001309	snf8	SNF8, ESCRT-II complex subunit, homolog (S. cerevisiae)	5.64005	5.89589	6.02422	5.76321	5.6955	6.07184	6.06123	6.47595	6.11256	5.79664	5.93317	6.04471	6.12097	5.98318	5.82029	6.18599	5.79771	5.52624
ENSGALG00000001310	TRSPAP1	tRNA selenocysteine associated protein 1	4.14937	5.03682	5.2197	4.20132	4.85807	5.07844	3.93621	3.63773	4.93487	5.29881	5.03913	5.24146	5.45879	5.29292	5.36833	5.25666	4.73493	4.6591
ENSGALG00000001311			0	0	0.246632	0.187822	0.406734	0	0	0	0.428598	0	0.187822	0	0.32464	0	0.307553	0	0	0
ENSGALG00000001312	Snap29	synaptosomal-associated protein, 29kDa	5.0865	4.63926	4.60442	4.65622	4.78051	4.33588	4.04674	4.70829	4.25237	4.69437	4.27413	4.44676	4.3892	4.57106	4.27355	4.52327	4.49378	4.56536
ENSGALG00000001313	eif4h	eukaryotic translation initiation factor 4H	6.05178	4.7374	5.78303	5.92582	5.0232	4.73416	5.18756	5.39122	5.04309	5.76212	5.97986	5.52842	5.56859	5.72012	5.91924	5.2515	5.52714	5.63505
ENSGALG00000001314	Ptgs1	prostaglandin-endoperoxide synthase 1 (prostaglandin G/H synthase and cyclooxygenase)	2.36402	0.693979	1.01742	0.813872	0.753998	0.947365	1.31266	0.907944	0.539027	1.39911	0.537129	1.13589	0.383144	0.940859	1.20903	0.841773	0.496344	1.34542
ENSGALG00000001315	Ube2z	ubiquitin-conjugating enzyme E2Z (putative)	3.5665	2.53098	3.16356	3.4131	3.21604	3.05884	3.80363	3.65934	3.03202	3.10777	3.11431	3.12452	2.87087	2.89346	2.82297	3.21351	2.63983	3.10118
ENSGALG00000001316	Cpne2	copine II	1.2406	0.84461	1.66128	1.44609	1.84799	1.56821	2.14076	2.02003	2.42314	1.75266	1.86249	0.980224	1.65131	1.50196	1.6637	1.74151	2.89493	2.20305
ENSGALG00000001317	Hcn2	hyperpolarization activated cyclic nucleotide-gated potassium channel 2	3.60079	4.00111	4.15625	4.04845	4.26999	4.25732	4.12108	4.17344	4.12434	4.53064	4.66708	4.1368	4.04845	4.35486	3.86244	4.28559	3.80666	3.79162
ENSGALG00000001318	CSK	c-src tyrosine kinase	3.43307	3.38988	3.18794	3.37363	3.83916	3.43508	2.84962	3.21141	3.32155	3.39876	3.51671	3.30334	3.45988	3.22044	3.25978	3.19854	3.47973	3.48767
ENSGALG00000001319	Camk1g	calcium/calmodulin-dependent protein kinase IG	0	0.770967	1.37307	0.188522	0.406349	2.08743	0	0	0.906583	0.38823	0.18834	0	0.31439	0	0.196849	0.418283	0.250205	2.32159
ENSGALG00000001320			0	0	0	0	0	0	0	0	0	0	0	0	0	0	0	0	0	0
ENSGALG00000001323			0	0	0	0	0	0	0	0	0	0	0	0	0	0	0	0	0	0
ENSGALG00000001325	CYP1A4	cytochrome P450 1A4	0.346376	0	0	0	0	0	0	0.248415	0	0	0	0	0	0	0.219639	0	0	0
ENSGALG00000001327			0	0	0	0	0	0	0	0	0	0	0	0	0	0	0	0	0	0
ENSGALG00000001328	bsg	basigin (Ok blood group)	5.89444	6.16229	6.34933	6.62481	5.89444	5.95702	6.38299	6.15872	6.6597	6.16889	6.57299	6.21623	5.99481	6.51084	6.97115	6.21317	6.07822	5.99034
ENSGALG00000001329			2.63445	1.60577	1.39583	2.35256	1.64996	1.36372	1.97269	1.91487	1.67118	1.08558	1.7784	0.645767	1.08	1.72447	1.53997	0.833585	1.70923	1.52142
ENSGALG00000001330	ATP5G1	ATP synthase, H+ transporting, mitochondrial F0 complex, subunit C1 (subunit 9)	6.79808	8.14521	8.22568	6.82113	7.75734	8.29754	7.14945	6.86545	7.66986	8.3548	7.32183	8.81603	8.92708	7.56463	8.50201	8.95315	7.49864	7.92635
ENSGALG00000001331	ST14	suppression of tumorigenicity 14 (colon carcinoma)	2.67325	1.9908	1.40599	2.32967	0.833585	1.68836	1.55852	2.62324	1.06217	1.52828	1.90051	1.29468	1.87537	2.08844	1.27837	1.08181	1.80441	1.07209
ENSGALG00000001332	Rbl1	retinoblastoma-like 1 (p107)	1.68039	1.35636	1.28623	1.48143	1.13941	1.54278	1.79514	1.52583	1.51936	1.45346	1.61881	1.49823	1.6118	1.54714	1.46537	1.6001	1.6147	1.09881
ENSGALG00000001333	mrrf	mitochondrial ribosome recycling factor	4.07788	4.36665	4.46592	3.497	4.17948	4.54183	3.93137	3.80036	3.99555	4.70595	4.21609	4.14558	4.2039	3.38817	3.97682	4.05715	3.86874	4.13977
ENSGALG00000001334	GNB1	guanine nucleotide binding protein (G protein), beta polypeptide 1	5.28607	5.30174	5.29677	4.51287	4.91507	5.09686	4.87218	4.41698	4.95267	5.14708	4.91067	5.23563	5.15288	4.93657	5.22759	5.27859	5.07384	5.38786
ENSGALG00000001335	LOC417324	similar to RIKEN cDNA 1810036I24	6.62939	5.8568	5.95079	6.32468	5.95559	6.3208	6.48683	6.1656	6.49849	6.16761	5.96954	5.93044	5.87724	6.09866	5.93589	6.23924	5.91924	5.99481
ENSGALG00000001337	EDC3	enhancer of mRNA decapping 3 homolog (S. cerevisiae)	3.16785	2.08888	2.15787	3.08688	2.55843	2.50227	3.01855	2.79007	2.72844	2.78616	2.42264	2.59986	2.45522	2.50477	2.479	2.36937	2.43597	2.90658
ENSGALG00000001341	zbtb44	zinc finger and BTB domain containing 44	3.31404	2.08424	2.46908	3.3762	2.36358	2.8175	3.01361	3.30532	2.55948	2.49273	3.08731	2.22444	2.06115	2.93459	2.27756	2.55691	2.59242	2.63074
ENSGALG00000001342	Hcn2	hyperpolarization activated cyclic nucleotide-gated potassium channel 2	0.120785	0.429331	0	0.193182	0.973433	0.64785	0.406734	0.227455	0.596623	0.552689	0.709161	0.519387	0.967983	0.481427	0.199195	0.70553	0.263423	0.625364
ENSGALG00000001343	Lamb3	laminin, beta 3	0	0	0	0.150796	0	0	0	0	0.230573	0	0	0	0	0	0	0	0	0.194244
ENSGALG00000001345	LOC419599	hypothetical LOC419599	0.343124	0.514174	0.31631	0.330986	0.358074	0.373978	0.325302	0.383144	0	0.421968	0.415966	0.270805	0	0.28068	0.448456	0.348687	0.614984	0.515681
ENSGALG00000001346			1.40351	1.17379	1.07157	1.28021	1.03486	0	0	0.727623	0	1.10383	0.585729	0	1.30137	1.01839	0.612242	0.746414	0	0.683921
ENSGALG00000001347	lhx6	LIM homeobox 6	0	0	0.82402	0.841243	0.785696	0.78706	0	0.474786	0	0.518735	0.894651	0.632792	0.65363	0	0.924684	0.860487	0.835624	0.754838
ENSGALG00000001348	tekt3	tektin 3	0	0	0	0.29395	0	0.421229	0	0	0	0	0.186134	0.314993	0	0	0	0	0	0
ENSGALG00000001350	rspry1	ring finger and SPRY domain containing 1	1.95263	1.82748	1.56461	1.89647	1.96996	1.93149	2.5824	1.8604	2.00988	2.06537	1.82058	1.95581	2.02278	1.71015	2.01408	1.82012	2.46645	1.73144
ENSGALG00000001352	C9orf18	chromosome 9 open reading frame 18	0.892358	0	0.860975	0.418283	1.19662	0.809778	0.806152	0.5097	0.591756	0.537816	0.930581	0	1.04624	0.784036	0.747584	0.565409	0.862508	0.793598
ENSGALG00000001355	Ndufa8	NADH dehydrogenase (ubiquinone) 1 alpha subcomplex, 8, 19kDa	6.61389	6.86132	6.93506	6.13202	7.33012	6.94942	6.67737	6.66151	6.94631	6.70281	6.40521	7.19098	7.15834	6.74872	6.94343	7.08882	6.89305	6.72684
ENSGALG00000001359	nadK	NAD kinase	2.75457	2.58569	2.69722	2.32246	2.38299	2.32602	2.12751	2.58199	2.07788	1.9938	2.59986	2.36643	2.60266	2.5541	2.52135	2.41071	2.29691	2.2334
ENSGALG00000001362	clk3	CDC-like kinase 3	4.59134	3.96561	3.6073	4.24936	3.8546	4.05604	4.55227	4.70595	4.66708	4.30822	3.98691	4.27355	4.59992	4.42888	5.09312	4.90215	4.78535	5.38354
ENSGALG00000001363	mybbp1a	MYB binding protein (P160) 1a	2.4184	2.62137	2.70981	2.24832	2.22578	2.86439	2.7314	2.8444	3.38254	2.5375	2.63278	2.72759	2.58622	2.59986	2.54177	2.73642	2.71971	2.48452
ENSGALG00000001364	csnk1a1	casein kinase 1, alpha 1	9.21921	5.79664	6.23738	6.52245	5.69654	5.76212	7.40235	7.22743	6.21469	6.18287	6.29897	6.03892	6.05321	6.27417	6.38884	6.30485	6.49124	6.27629
ENSGALG00000001366	Casp9	caspase 9, apoptosis-related cysteine peptidase	2.96413	2.21937	1.74081	2.66487	2.36982	1.95113	3.16982	2.8095	2.35979	2.29213	2.47145	1.68377	1.8862	1.50801	1.93767	2.16898	1.93149	1.95955
ENSGALG00000001369	HSD11B1	hydroxysteroid (11-beta) dehydrogenase 1	0	0	0	0	0	0	0	0	0	0	0.509006	0	0.476453	0	0	0	0	0
ENSGALG00000001370	ADAMTS8	ADAM metallopeptidase with thrombospondin type 1 motif, 8	1.24109	0.266116	0.693979	0.530389	0.840825	0	0.265091	0.381827	0.450449	0.264294	0.197023	0	0.338618	0	0.575445	0.451871	0.426943	0.640794
ENSGALG00000001371	Hs3st3a1	heparan sulfate (glucosamine) 3-O-sulfotransferase 3A1; similar to heparan sulfate D-glucosaminyl 3-O-sulfotransferase-3B	0.266365	0.525635	0	0	1.12029	0	0	0	0	0.815677	0.849756	1.27198	0.633973	0.71118	0.679017	0	0	0
ENSGALG00000001373	TRAF3IP3	TRAF3 interacting protein 3	0.579194	0.895513	0.921404	0.561246	0.704269	1.04227	0	0.914129	0.791029	1.13006	0.779722	1.02303	1.55438	0.939314	1.02667	0.767734	0	0.683191
ENSGALG00000001374	SLC35E2	solute carrier family 35, member E2	3.73287	3.01808	3.01214	3.1295	2.92846	3.37784	3.47053	3.29112	2.99345	3.10826	3.17542	3.30426	3.38875	3.33225	3.10118	3.28647	3.1655	2.91052
ENSGALG00000001375	COX10	COX10 homolog, cytochrome c oxidase assembly protein, heme A: farnesyltransferase (yeast)	3.97342	4.93096	5.04233	4.53516	4.96301	5.39987	5.06732	5.49322	5.04007	4.98076	4.86451	5.00312	5.23754	5.08553	4.99404	5.44559	4.92211	4.85006
ENSGALG00000001376			1.1167	0.917136	1.10383	1.69185	1.31581	1.46577	1.23075	1.50595	1.73847	1.67217	1.30955	1.52583	1.79422	1.17226	1.67672	1.52678	1.79387	1.44041
ENSGALG00000001377	Polrmt	polymerase (RNA) mitochondrial (DNA directed)	3.12891	3.23953	3.4103	3.63217	3.8641	3.81309	3.82817	3.81258	3.52504	3.64674	3.73287	3.50759	4.01518	3.53465	3.61527	3.68065	3.51203	3.4184
ENSGALG00000001378	C1orf74	chromosome 1 open reading frame 74	3.57417	4.39176	3.94337	3.75239	4.76421	3.86874	3.68773	4.5717	4.6461	3.94867	3.45439	4.17294	4.12899	3.2629	3.47821	4.0908	3.80853	4.55449
ENSGALG00000001381	ACTG1; ACTB	actin, gamma 1; similar to Actin, beta; similar to a-actin; actin, beta	6.04336	4.66923	4.54666	5.63268	4.99674	4.70829	5.50514	5.77321	4.85006	4.76084	5.2515	4.63842	4.35284	4.10021	4.47667	4.33658	4.6803	4.52327
ENSGALG00000001382	CDC2L1	cell division cycle 2-like 2 (PITSLRE proteins)	4.48015	3.18002	3.34986	3.65711	2.68856	3.02348	3.52796	3.89174	3.25577	3.19413	3.54045	3.25475	3.51671	3.36225	3.47344	3.20383	3.99925	3.06967
ENSGALG00000001383	HTR4	5-hydroxytryptamine (serotonin) receptor 4	0	0	0	0	0	0	0	0	0	0	0	0	0	0	0	0	0	0
ENSGALG00000001385			0.613498	1.05625	0	1.09048	0	0	0.862172	0	0.973433	0.942347	1.45489	1.16082	1.14308	1.25471	1.16865	0.960129	0.936885	1.20566
ENSGALG00000001386	PI4KA	phosphatidylinositol 4-kinase, catalytic, alpha	4.99041	3.73852	3.85297	3.73112	3.6519	4.02747	3.92846	3.61913	3.58949	3.70811	3.6779	3.99502	3.83062	4.04506	3.95485	3.82709	3.59755	3.64131
ENSGALG00000001387	spns2	spinster homolog 2 (Drosophila)	0.707192	0	1.23848	1.17279	0	0.676711	0.846317	0.886853	0.468617	0.713602	0.935933	0.860487	0.543874	0.652816	1.69947	1.23578	0.701715	1.52443
ENSGALG00000001389	Ttll11	tubulin tyrosine ligase-like family, member 11	1.56551	0.88982	1.30423	1.67945	1.68377	1.60217	1.71845	1.64567	1.43557	1.62582	1.29196	1.05171	1.32279	1.60633	1.09538	1.35538	1.53846	1.54046
ENSGALG00000001391	PLLP	similar to plasma membrane proteolipid (plasmolipin); plasma membrane proteolipid (plasmolipin)	0	0	0	0.823589	0	1.3514	0	0	0	0	0	1.26663	0	0	0	0	0	0.929045
ENSGALG00000001392	MMP23B	matrix metallopeptidase 23B	0.276435	1.31415	0.690223	0.779301	0	0.998372	0.32013	1.05223	0.761441	1.37658	0.414726	1.73144	0.859017	0.640794	0.618744	1.08837	0.841243	0.325828
ENSGALG00000001394	ubl7	ubiquitin-like 7 (bone marrow stromal cell-derived)	4.13028	3.43009	3.35183	4.48295	3.62022	3.43255	4.46869	4.08626	4.04506	3.90651	3.73415	2.99865	3.24621	3.42889	2.983	3.12395	3.44346	3.53516
ENSGALG00000001396	serpind1	serpin peptidase inhibitor, clade D (heparin cofactor), member 1	0.127962	0.260496	0	0	0	0	0	0	0	0.612242	0	0.355383	0	0.246165	0	0	0	0.287442
ENSGALG00000001398			1.59455	0.921874	0.439241	1.43078	0.761009	0.686781	1.53657	0.821599	0.598097	0.440804	0.428598	2.14331	0.416931	0.382343	0.616767	0.572287	0.681943	0.923705
ENSGALG00000001399	RNF126	ring finger protein 126	4.02936	3.83106	3.61913	4.14676	3.97118	4.20823	4.4244	4.59211	4.05833	4.05544	3.89946	3.88951	3.81476	3.67035	3.60079	3.66864	3.66344	3.68493
ENSGALG00000001403	Hic2	hypermethylated in cancer 2	0.420141	0.75981	1.01241	0.214222	0.446708	1.03161	0.579194	0.407006	0.997514	0	0.208135	0	0.895792	0.386182	0.368962	0.763557	0.730038	1.15548
ENSGALG00000001404			0	0	0	0	0	0	0	0	0	0	0	0	0	0	0	0	0	0
ENSGALG00000001405	irf6	interferon regulatory factor 6	0.250205	0	1.05944	0.365478	0.468617	1.08603	0.605343	0	0.691845	0.89295	0.364697	2.0354	2.03586	0.564011	0.536691	1.96363	1.30091	0.609286
ENSGALG00000001407	Adamts15	ADAM metallopeptidase with thrombospondin type 1 motif, 15	0.442841	0.810672	1.20765	0.571641	0.590347	0	0.384027	0.352552	0.415701	0.643126	0.94552	0	0.319872	0.451871	0.794532	0.671971	0.751592	0.235197
ENSGALG00000001409	IL12B	interleukin 12B (natural killer cell stimulatory factor 2, cytotoxic lymphocyte maturation factor 2, p40)	0.115317	0	0	0	0	0	0	0	0	0.28068	0	0	0	0	0.231294	0	0	0
ENSGALG00000001410	SPNS3	spinster homolog 3 (Drosophila)	0.550504	1.28491	1.49209	0.600565	0.845038	2.10109	1.13148	1.59014	1.93603	1.15366	0.612665	0.682271	1.22001	1.26048	1.02352	1.79514	1.2099	1.56035
ENSGALG00000001411	sfrs4	splicing factor, arginine/serine-rich 4	2.7983	3.53465	3.35755	2.92199	2.68391	3.12061	2.85646	2.86696	2.50274	3.17118	3.11313	3.56939	3.81696	3.44888	3.7652	3.54789	3.85338	3.23903
ENSGALG00000001412	SEMA7A	semaphorin 7A, GPI membrane anchor (John Milton Hagen blood group)	4.76832	4.47292	4.05544	4.80547	4.6958	5.17859	4.72406	4.47219	5.14809	4.86196	4.05658	3.87649	4.63447	5.41549	5.69175	5.80427	6.59226	6.35174
ENSGALG00000001414			0	0	0	0	0	0	0	0	0	0	0	0	0	0	0	0	0	0
ENSGALG00000001415	ube2l3	ubiquitin-conjugating enzyme E2L 3	7.24227	6.91422	7.20386	6.90313	6.97666	6.67094	6.93506	6.97666	6.83459	6.83459	7.07035	7.02047	6.7513	6.65092	6.72932	6.92926	6.91683	6.79808
ENSGALG00000001416	adra1b	adrenergic, alpha-1B-, receptor	0.434391	0.320745	0.335843	0.451871	0	1.05451	0.552689	0.872853	0.625794	0.748001	0.758974	0.894211	0.909447	0.519387	0.67345	0	0	0.349466
ENSGALG00000001417	Cyp11a1	cytochrome P450, family 11, subfamily A, polypeptide 1	0	0	0	0	0	0	0	0	0	0.211762	0	0.267812	0	0.176777	0	0	0	0
ENSGALG00000001418	GUCA1B	guanylate cyclase activator 1B (retina)	0	0	0	0	0	0	0	0	0	0	0	0	1.18518	0	0	0.820673	0	0
ENSGALG00000001419	DAB2IP	DAB2 interacting protein	2.08273	2.30795	2.47191	2.94978	2.70929	2.24832	2.04134	2.6303	2.61884	2.54177	2.79104	2.76106	3.03113	2.84542	3.01855	2.52996	2.60723	2.97835
ENSGALG00000001420	RALGAPB	KIAA1219	3.46497	2.69192	2.62091	3.74466	2.71971	2.69853	3.46213	3.65351	2.79198	2.88621	3.05729	2.9569	2.96451	2.97689	2.92687	2.88817	3.10993	2.76203
ENSGALG00000001422	RRP9	RRP9, small subunit (SSU) processome component, homolog (yeast)	2.57528	4.05833	4.14864	3.65562	4.30691	4.15951	3.18168	3.23031	3.94398	4.50999	4.61854	3.84238	3.82028	4.01697	3.89587	3.87708	3.96684	3.82709
ENSGALG00000001424	ydjC	YdjC homolog (bacterial)	0.866915	0.451871	0.756052	0	1.54816	1.0796	0.713602	0.426289	1.38529	0.763557	0.995912	0	0.582183	0.418569	0.677137	0.997961	0.46436	1.32642
ENSGALG00000001425	LOC419734	similar to Sorting nexin-19	2.12795	1.18563	1.23542	1.69038	1.74345	2.05273	2.52553	2.00053	1.96612	1.45652	1.51851	1.04038	1.45857	1.18671	1.48767	1.73042	1.9788	1.66608
ENSGALG00000001426	MECR	mitochondrial trans-2-enoyl-CoA reductase	2.67272	3.35135	2.79165	3.13864	3.63112	2.92736	1.62644	1.40863	2.84152	3.05113	3.04807	2.9764	2.53665	2.82194	3.11808	2.83999	2.7007	2.87183
ENSGALG00000001428	EFHD1	EF-hand domain family, member D1	4.09026	3.86996	3.52936	3.91157	3.10322	3.43725	3.36395	3.82411	3.12395	3.21604	3.20892	4.34216	3.6779	3.82709	3.38988	3.33225	3.13543	2.93722
ENSGALG00000001429	TTC1	tetratricopeptide repeat domain 1	5.3567	5.58698	5.69654	5.40651	5.31173	5.25266	5.4134	5.2189	5.14489	5.53762	5.62585	5.81643	5.41435	5.39882	5.69654	5.4134	5.39014	5.25778
ENSGALG00000001431	GUCA1A	guanylate cyclase activator 1A (retina)	0	0	0	0	0	0	0	0	0	0	0	0	0	0	0	0	0	0
ENSGALG00000001433	B3GNTL1	UDP-GlcNAc:betaGal beta-1,3-N-acetylglucosaminyltransferase-like 1	0.8423	2.09899	1.90459	1.52044	1.05411	1.03856	1.27471	1.57777	1.57729	2.13642	1.41975	1.73906	1.31503	0.865953	1.38323	1.59541	1.46183	1.04858
ENSGALG00000001434	stom	stomatin	2.36799	3.20989	3.01855	2.17307	3.28595	2.6596	2.17065	1.75824	2.64616	3.33992	2.4798	3.49432	3.40988	2.67548	3.44616	3.24973	3.25415	3.61527
ENSGALG00000001435	SDF2L1	stromal cell-derived factor 2-like 1	2.80495	2.27625	2.27075	1.98737	2.35835	2.28774	2.68534	2.51314	2.08273	1.95458	1.98784	2.38359	1.97779	1.56362	1.68244	2.33844	1.86205	2.33343
ENSGALG00000001436	PWWP2A	PWWP domain containing 2A	1.94052	1.27667	1.71465	1.45708	1.73182	1.31541	1.63256	1.06671	1.55299	1.58776	1.46621	1.39354	1.81497	1.56316	1.89334	1.37361	0.973433	1.88517
ENSGALG00000001437	Ntm	neurotrimin	0.187573	0.898446	0.711592	0	0	0.613498	0	0.67554	0.414062	0	0.512587	0.963892	0	0.335255	1.19281	0	0.850829	0.37661
ENSGALG00000001438	WDR77	WD repeat domain 77	4.18159	5.02907	5.14708	5.14104	5.57689	5.69428	4.64224	4.68336	5.02743	5.39882	5.33095	5.06901	5.2405	5.10605	4.86196	5.29478	4.33515	4.99487
ENSGALG00000001439	RANBP10	RAN binding protein 10	5.28802	3.1616	3.25934	5.18253	3.17694	3.2266	4.78296	4.74863	3.78909	3.36892	3.95663	2.92912	2.9436	3.15433	3.02198	2.87756	3.14161	3.37829
ENSGALG00000001440	ACTL9	actin-like 9	0	0	0	0	0	0	0	0	0	0	0	0	0	0	0	0	0	0
ENSGALG00000001441			8.44891	9.00102	9.39055	9.01306	9.25541	9.2433	9.11021	9.43096	9.3165	9.04891	9.99023	9.06088	9.26831	9.87141	9.25541	9.28498	9.16941	9.55541
ENSGALG00000001442	OPCML	opioid binding protein/cell adhesion molecule-like	0	0	0	0	0	0	0	0	0	0	0	0	0	0	0	0.461639	0.436912	0
ENSGALG00000001443	ptpru	protein tyrosine phosphatase, receptor type, U	0.861392	1.09926	1.27925	1.69138	1.79422	1.37307	1.74254	1.3876	1.13941	1.35475	1.54768	0.772165	1.65795	1.68836	1.45489	1.44259	1.40309	1.23973
ENSGALG00000001444	WDR51A	WD repeat domain 51A	2.30583	2.1086	2.35719	2.08743	1.65643	2.00655	3.24703	2.53665	2.47237	2.63278	2.15949	2.24751	2.28555	2.65577	2.4518	2.0441	2.1898	2.53543
ENSGALG00000001445	Fabp6	fatty acid binding protein 6, ileal (gastrotropin)	2.57681	4.41219	3.02802	3.91981	4.05368	4.25591	4.02437	4.03608	4.64852	3.93459	4.07353	3.72743	3.97221	3.46262	2.972	4.45479	3.31564	3.23604
ENSGALG00000001446	Gsn	gelsolin	6.35712	7.98164	6.61944	5.93177	5.32293	5.28802	6.05321	6.18133	6.62481	6.81907	6.85865	6.77324	6.66656	6.4368	6.96263	5.75718	6.48928	5.8219
ENSGALG00000001449	STRA6	stimulated by retinoic acid gene 6 homolog (mouse)	0	0	0	0	0	0	0	0	0	0	0.19043	0	0	0	0	0	0	0
ENSGALG00000001450			0.125416	0	0.188522	0	0	0.341866	0	0	0	0	0	0	0	0	0	0.212025	0	0.26075
ENSGALG00000001452	ATP5F1	ATP synthase, H+ transporting, mitochondrial F0 complex, subunit B1	7.50688	8.4038	8.33242	7.43378	8.50201	8.46803	7.98897	7.93978	8.17395	8.1941	8.21151	8.39505	8.8595	8.4753	8.29754	8.62363	8.13926	8.12024
ENSGALG00000001453	GRRP1	glycine/arginine rich protein 1	2.17915	1.86911	2.05524	2.55155	2.65038	1.78095	2.33403	2.22821	2.2055	1.56316	2.45604	1.97269	1.2886	1.17488	1.3523	1.86755	1.4374	1.78251
ENSGALG00000001455	Ccnjl	cyclin J-like	0	0	0	0.290768	0	0	0	0	0.668486	0	0	0	0	0.547483	0	0.396634	0.804837	0.587091
ENSGALG00000001459	tnnc1	troponin C type 1 (slow)	10.3062	13.1303	13.7117	11.7554	14.2234	14.0643	13.1303	12.598	13.2407	12.8968	13.3823	14.0643	13.0065	13.5323	13.1303	13.2407	12.693	13.1303
ENSGALG00000001462	ADORA3	adenosine A3 receptor	0	0	0.489773	0	0	0	0	0	0	0	0	0	0.622221	0	0.707192	0	0	0.472867
ENSGALG00000001463	PDIK1L	PDLIM1 interacting kinase 1 like	3.17167	1.59228	1.58481	2.76106	1.49597	1.94607	3.62381	3.02089	2.04764	1.92415	1.75718	2.08024	2.03723	2.11043	2.22089	2.19538	2.05046	2.0742
ENSGALG00000001465	RPL38	ribosomal protein L38	10.4529	9.90596	9.87141	9.81114	10.3383	9.94189	10.1253	10.0089	10.172	9.92325	10.026	9.83885	9.92325	9.85668	9.87141	9.57008	9.57008	10.4727
ENSGALG00000001467	Ankfy1	ankyrin repeat and FYVE domain containing 1	1.6531	1.14407	2.30843	1.94143	1.67903	2.45264	1.5872	1.74876	1.9401	2.08795	2.12856	1.58524	1.63301	2.54361	2.10408	1.73906	1.72553	1.88305
ENSGALG00000001470	stoml1	stomatin (EPB72)-like 1	2.47237	1.61328	1.23037	2.44426	1.86642	1.84483	2.13194	1.30799	1.28021	1.13492	1.1167	3.71166	1.06912	1.01642	1.87051	1.02752	1.37033	0.667271
ENSGALG00000001472	Jam3	junctional adhesion molecule 3	1.52678	1.73409	1.82114	1.14677	1.3775	1.4319	1.28449	1.43845	1.56641	1.84379	1.36372	1.65431	1.68039	1.29749	1.71558	1.50537	1.30334	1.45292
ENSGALG00000001473	mib2	mindbomb homolog 2 (Drosophila)	4.4673	4.14084	4.21682	3.98974	3.62879	4.26461	4.52178	4.65546	4.10144	4.03929	4.28981	4.19059	4.0503	4.48154	4.22718	4.30555	3.95843	3.97477
ENSGALG00000001474	Rab14	RAB14, member RAS oncogene family	5.14489	4.91591	5.0895	4.75437	4.57042	4.57738	4.84081	4.88723	5.02229	4.89951	5.04007	4.89206	5.0822	5.18522	5.1079	5.02614	4.94308	5.00028
ENSGALG00000001475	STMN1	stathmin 1	3.48667	4.54183	4.95267	2.53802	3.91919	4.71449	2.5349	3.65562	3.6275	4.97706	3.76261	4.54052	4.94455	5.00477	4.57667	5.17989	4.24372	4.89454
ENSGALG00000001476	RAP1A	RAP1A, member of RAS oncogene family	6.1505	6.7703	6.96263	6.32856	6.35389	6.11256	6.22785	6.41217	6.69765	6.48683	6.70732	6.80344	6.89783	7.26884	6.79522	6.76523	6.53485	6.20333
ENSGALG00000001478			2.04249	0.573853	0	2.24276	1.49725	0.959131	1.81158	1.03351	0.930581	1.04366	0.934589	2.72208	0.516069	0.480792	0.320416	0.707192	0.881065	0.504132
ENSGALG00000001479	Cyb5d2	cytochrome b5 domain containing 2	4.91343	5.06814	5.08118	4.79084	5.61956	5.86405	5.31173	5.17432	5.2385	5.17767	5.21594	5.30281	5.38264	5.17061	5.00661	5.35206	5.0914	5.20237
ENSGALG00000001480	c1orf183	chromosome 1 open reading frame 183	0.28068	1.5418	1.25826	0.388051	1.82748	2.07033	0	0.479635	0.888458	1.55913	0.396889	1.0193	1.28303	1.63495	1.3619	0.547483	1.38126	1.12645
ENSGALG00000001482	Tnrc15	trinucleotide repeat containing 15	3.84811	3.71749	3.70742	3.9624	3.54276	3.82946	3.57982	3.37784	3.7652	3.66144	3.50318	3.77494	3.72238	3.93459	4.05968	3.72025	3.72897	3.6508
ENSGALG00000001483	LOC419409	hypothetical LOC419409	0.557408	1.33002	1.5979	1.41836	1.66961	1.78305	1.14907	1.28765	2.06872	1.76029	1.6035	1.10553	1.91695	1.64285	1.84949	1.90207	1.67813	1.39171
ENSGALG00000001485	TOP3B	topoisomerase (DNA) III beta	3.98053	3.59703	3.5862	3.53839	3.01904	3.55413	4.02679	4.05715	3.49432	3.55175	3.68065	3.37455	3.59703	3.50261	3.30752	3.25934	3.5124	3.20892
ENSGALG00000001486	zap70	zeta-chain (TCR) associated protein kinase 70kDa	0.267449	1.31115	0.610754	0.18404	1.04541	0.775225	0.378524	0.342409	0.553744	0.985612	0.389478	0.613883	1.55622	0.551668	0.708804	0.919852	0.620674	0.48258
ENSGALG00000001487	RRAGC	Ras-related GTP binding C	4.31939	4.14937	4.06795	4.04378	3.43204	3.6088	4.18704	4.60356	3.55693	3.89344	4.05604	4.03052	3.8072	3.88245	3.81648	4.0023	4.01518	3.38619
ENSGALG00000001489	ssu72	SSU72 RNA polymerase II CTD phosphatase homolog (S. cerevisiae)	6.86545	5.50298	5.3543	5.5152	5.29478	5.21813	5.12784	6.19045	5.0865	5.19361	5.48506	5.53638	5.33527	5.31264	5.20943	5.06318	5.02986	5.21237
ENSGALG00000001490			0	0	0	0	0	0	0	0	0	0	0	0	0	0	0	0	0	0
ENSGALG00000001491	ncapd3	non-SMC condensin II complex, subunit D3	0.676329	0.295684	0.809778	0.81653	0.597433	0.898889	0.867849	0.837421	0.559383	1.0193	1.0104	0.23325	0.384391	0.560043	0.195613	0.655958	0.505732	0.611119
ENSGALG00000001492			4.68266	4.78227	4.74773	4.76668	4.45547	4.75013	4.54991	4.91946	4.91946	4.94953	4.38016	4.9318	4.48015	3.85058	4.56752	4.65826	4.52327	4.68336
ENSGALG00000001493	Ppm1f	protein phosphatase 1F (PP2C domain containing)	1.78598	0.815677	1.18563	1.79291	1.82058	1.27336	1.63054	1.55961	1.15049	1.08801	1.87452	1.29849	0.956378	1.52786	1.14253	0.831728	0.793598	1.27146
ENSGALG00000001494	nisch	nischarin	4.10081	4.36919	4.71841	3.85397	4.3892	4.71351	4.25169	3.59155	4.22256	4.49241	4.21861	4.4673	4.39306	4.55776	4.55153	4.52002	4.83064	4.72159
ENSGALG00000001496			1.42991	0	0	0	0	0	0	1.94856	0	0	0	0	2.19675	0	0	0	0	0
ENSGALG00000001500	slu7	SLU7 splicing factor homolog (S. cerevisiae)	3.99615	3.64304	3.59263	4.29923	3.62594	3.04751	4.22438	3.8316	3.71286	3.60492	3.7836	3.50698	3.88186	4.16131	4.09205	3.75845	4.13302	3.58682
ENSGALG00000001501	MAPK1	mitogen-activated protein kinase 1	5.1998	4.75437	5.19457	5.1998	5.24837	5.26219	5.24599	4.60584	5.18253	5.2699	5.33295	5.22096	5.18837	5.47012	5.35321	5.5856	5.51259	5.42751
ENSGALG00000001502	UTP11L	UTP11-like, U3 small nucleolar ribonucleoprotein, (yeast)	3.74906	3.54451	3.03873	3.37999	3.24703	3.18331	3.61527	4.21306	3.2	3.33719	3.27433	3.21195	3.34775	2.70685	2.71086	3.22177	3.42064	3.13606
ENSGALG00000001503	Tbcd	tubulin folding cofactor D	4.32962	3.98632	4.56752	4.0503	4.39749	4.45429	4.26461	4.18704	4.09026	4.5438	4.42504	4.21306	4.03864	4.42734	4.35284	4.08321	4.05658	4.40636
ENSGALG00000001504	ddx20	DEAD (Asp-Glu-Ala-Asp) box polypeptide 20	3.56446	3.16264	3.13087	3.4253	3.21832	3.5368	4.52087	4.24492	3.69557	3.11212	3.1725	3.07819	3.36334	3.62435	3.26486	3.24864	3.57542	3.16628
ENSGALG00000001505	Ngef	neuronal guanine nucleotide exchange factor	2.32771	1.00291	2.25361	0.145462	0.70119	2.05406	0.586109	0.638085	1.10383	2.34022	0.481996	0	0.56824	1.10887	0.371347	1.39583	0.977656	1.51401
ENSGALG00000001506	PTTG1	pituitary tumor-transforming 1	1.78147	2.55785	2.07601	1.4374	1.68733	2.88383	2.97047	3.05539	1.93655	2.68815	2.41494	2.3889	1.46001	1.93347	1.89239	2.09675	2.06076	2.49979
ENSGALG00000001512	Kcnd3	potassium voltage-gated channel, Shal-related subfamily, member 3	0.435726	1.55438	0.972518	0.293461	0.591756	1.23848	0.248415	0.214674	0.882983	1.20395	0.591164	2.127	1.27146	1.25324	1.32688	1.64622	1.28449	1.25591
ENSGALG00000001513			1.90654	1.38226	1.55299	1.96049	0.908869	0.992644	2.21188	1.49597	1.49152	1.29702	1.96195	1.05944	1.41789	1.47304	1.42889	1.38724	1.99274	0.804837
ENSGALG00000001515	ATAD3B	ATPase family, AAA domain containing 3A	3.56501	3.56068	3.42487	3.48912	3.52732	3.69846	3.52611	3.60123	3.13232	3.07276	3.40167	3.63981	3.49175	3.24309	3.01061	3.48142	3.21883	2.99231
ENSGALG00000001516	FHL3	four and a half LIM domains 3	8.11416	3.63517	3.53245	5.1585	3.48608	3.08398	4.69739	4.79907	2.55502	2.94627	4.08377	4.10834	2.73681	2.88257	3.82997	3.18794	3.50115	3.4667
ENSGALG00000001518			0	0	0	0	0	0	0	0	0.226307	0	0	0	0	0	0	0	0.197769	0
ENSGALG00000001519	NEU2	sialidase 2 (cytosolic sialidase)	0.90474	0.374293	0	0	0	0	0	0	0	0.621033	0	0	0.4711	0	0	0.407644	0	0.600565
ENSGALG00000001521	VPS26B	vacuolar protein sorting 26 homolog B (S. pombe)	2.83141	3.03978	3.66578	3.64784	3.47221	4.52471	3.79562	4.03986	3.06663	3.30487	3.20624	2.91492	4.56387	3.93316	3.8016	3.95777	3.35557	3.84861
ENSGALG00000001522	phf20	PHD finger protein 20	2.40207	1.71948	2.23387	2.74457	2.04455	1.8332	1.96363	2.48793	1.93864	2.2767	2.32202	2.19675	2.45361	2.40978	2.66487	2.27336	2.5349	2.61242
ENSGALG00000001525	CALCOCO2	calcium binding and coiled-coil domain 2	4.5046	4.47091	4.85946	4.43293	4.19272	3.909	3.88796	3.24372	4.17948	4.27818	4.39176	4.98244	4.72406	4.30168	4.71058	4.56811	4.16767	4.67395
ENSGALG00000001527	VWA1	von Willebrand factor A domain containing 1	3.79439	2.90704	2.59242	4.54183	3.24809	3.11212	2.75047	3.82946	3.35557	2.89774	4.22718	1.90885	2.55888	2.91738	2.32771	2.39362	2.83187	2.64554
ENSGALG00000001529	THYN1	thymocyte nuclear protein 1	5.99159	6.6597	6.4849	5.24328	6.80868	6.57791	5.65562	5.39537	6.31472	6.94942	6.13057	6.36674	5.91785	6.13829	6.31892	6.38299	5.88469	7.33907
ENSGALG00000001531	Fn3k	fructosamine 3 kinase	2.42991	2.31814	2.70333	1.42273	2.26253	1.68377	0.938876	0.851628	2.19178	2.3249	2.13194	2.49746	2.38657	1.79469	2.20016	2.3415	1.80995	2.93914
ENSGALG00000001532	WNT2B	wingless-type MMTV integration site family, member 2B	0.711592	1.17543	0.68469	0.530004	0	0.65457	0.656865	1.22769	0	0.898021	0.878701	1.09538	0.527819	0	0.3281	0.718749	0	0
ENSGALG00000001533	TSNAXIP1	translin-associated factor X interacting protein 1	0.318	1.02752	0.564495	0.607391	1.09183	0.960129	1.31503	1.09586	0.50697	0.919405	0.614984	0	0.719161	0.192518	0.381291	0.38154	0.673883	0.711592
ENSGALG00000001534	TMEM88	transmembrane protein 88	1.22813	0	0	0.758203	0	0	0	0	0	0	1.21487	0	0	0	0.855598	0	0	0
ENSGALG00000001535	STAB1	stabilin 1	1.07061	1.08715	1.23075	1.51589	1.46864	0.756052	0.480792	0.976921	1.11387	0.776059	1.5025	0.748452	0.997961	1.03303	1.46764	0.776917	0.886853	1.2644
ENSGALG00000001536			1.6637	1.67861	2.45264	2.78248	2.96561	2.26505	2.43941	2.33505	2.09812	2.16402	2.31814	2.03348	1.90507	2.0441	2.40563	2.07874	2.38014	2.71086
ENSGALG00000001538	ST7L	suppression of tumorigenicity 7 like	3.74351	3.24917	3.4269	3.70133	3.4959	3.27913	3.75645	3.61811	3.81142	3.52796	3.54451	3.15346	3.27675	3.13905	3.30661	3.34458	3.36535	3.88846
ENSGALG00000001540	sf3a3	splicing factor 3a, subunit 3, 60kDa	5.27476	4.16308	4.29779	4.66459	3.72573	3.7831	4.41962	4.64447	4.09263	4.22315	4.31213	3.73676	4.11819	4.00356	4.15303	3.97118	4.12009	4.01697
ENSGALG00000001542	MRPL20	mitochondrial ribosomal protein L20	7.12398	6.47776	6.18802	6.39887	6.14349	6.30277	6.38711	6.87933	6.30072	6.39677	6.28172	6.39498	6.37482	6.03403	6.25768	6.59008	6.35906	6.15872
ENSGALG00000001543	HOXB13	homeobox B13	0	0	0	0	0	0	0	0	0	0	0	0	0	0.255886	0	0	0	0
ENSGALG00000001544	ADAMTS10	ADAM metallopeptidase with thrombospondin type 1 motif, 10	0.121818	0.183007	0.184503	0.140534	0.31439	0	0.196027	0	0.2187	0.19043	0	0	0	0.161364	0.472139	0.209233	0.191536	0.336389
ENSGALG00000001545	rab40b	RAB40B, member RAS oncogene family	4.06613	4.04378	3.21991	4.29128	2.86578	2.75157	4.11105	4.23027	3.2421	3.34826	3.14763	3.4142	3.52888	3.95965	3.70029	3.88537	4.0796	3.52796
ENSGALG00000001546	ZZEF1	zinc finger, ZZ-type with EF-hand domain 1	3.37108	3.07527	3.69792	3.69267	2.85858	3.19903	3.34199	3.69907	3.15649	3.64131	3.63829	3.34251	3.14425	3.55219	3.51723	3.27378	3.4924	2.64929
ENSGALG00000001547	CAPZA1	capping protein (actin filament) muscle Z-line, alpha 1	6.02993	6.06593	6.71261	5.46104	6.35906	6.38499	5.62353	5.54189	5.96683	6.55055	6.39298	6.87321	6.48928	6.32263	6.69541	6.67094	6.37718	6.41462
ENSGALG00000001550	Rbm39	RNA binding motif protein 39	4.31499	3.21991	3.52393	3.92139	3.57481	3.66289	3.48667	3.67094	3.33367	3.41569	3.76477	3.52176	3.40834	3.45988	3.78026	2.88664	3.61683	3.47544
ENSGALG00000001551			4.80218	3.82028	3.86529	4.00277	3.07575	2.97047	3.28182	3.62381	3.24256	3.25677	3.5564	3.26398	3.76099	3.7419	3.79714	3.24001	3.40167	3.69204
ENSGALG00000001552			0	0	0	0.308833	0	0	0	0	0	0	0	0	0	0	0	0	0	0
ENSGALG00000001554	ppil2	peptidylprolyl isomerase (cyclophilin)-like 2	3.91751	3.43111	3.33429	3.53902	3.2635	3.52839	3.85338	3.39774	3.68424	3.41794	3.38304	3.56898	3.29507	3.28284	3.41887	3.50008	3.71681	3.62699
ENSGALG00000001555	AURKAIP1	aurora kinase A interacting protein 1	6.53949	6.83938	6.33023	6.34933	6.29396	6.65699	7.36247	7.51176	6.44471	6.49124	6.68438	6.63709	6.70281	6.65699	6.38711	6.45504	6.23525	5.66333
ENSGALG00000001556	C20orf52	chromosome 20 open reading frame 52	0	0	0	0	0	0	0	0	0	0	0	0	0	0	0	0	0	0
ENSGALG00000001557	acad8	acyl-Coenzyme A dehydrogenase family, member 8	3.5489	5.40787	4.93327	4.26884	5.92771	5.69773	4.83141	4.23933	5.1998	5.7662	5.15288	5.36732	5.0748	4.71841	5.29384	5.17594	4.71351	6.0056
ENSGALG00000001558	MOV10	Mov10, Moloney leukemia virus 10, homolog (mouse)	2.61104	1.46342	0.977656	2.67803	1.7794	1.1919	2.37959	1.80953	1.83075	1.3962	1.62302	3.06616	1.13286	0.942347	1.10466	1.10992	1.63659	1.18072
ENSGALG00000001559			0	0.415701	0	0	0.607721	0	0.395311	0	0.43074	0	0	0	0	0	0	0	0	0
ENSGALG00000001560	LOC429840	similar to large conductance calcium activated potassium channel pSlo spliceform 1-5A	0	0.406349	0.206305	0.251216	0.355383	0.370431	0	0.184277	0.350046	0.523396	0.242415	0.744622	0.268578	0.183441	0.613038	0.791898	0.517231	0.417264
ENSGALG00000001561	Mxra8	matrix-remodelling associated 8	2.33457	2.91194	1.85464	1.13324	2.07825	1.99905	1.80287	1.8485	2.04607	2.02227	1.6199	3.36395	2.19735	2.07825	2.27581	1.6384	1.79469	1.29243
ENSGALG00000001563	wdr45l	WDR45-like	4.51788	4.14161	4.34012	4.01413	3.49747	3.63666	4.70261	4.35065	3.93199	3.87228	3.92912	4.10208	4.04624	3.43454	3.92727	4.00864	4.20459	3.90536
ENSGALG00000001564	ATP2A3	ATPase, Ca++ transporting, ubiquitous	0.301594	0.288051	0.460494	1.06217	0.919852	0.351243	0.287779	0.34484	0.501019	0.549315	0.969885	0.255596	0.359277	0.40029	0.700465	0.496023	0.470705	0.517231
ENSGALG00000001565	C5	complement component 5	0.102727	0	0.221948	0.132873	0	0	0	0	0	0	0	0.223666	0.228253	0	0.145786	0.193879	0.176258	0.465863
ENSGALG00000001567	NT5DC2	5'-nucleotidase domain containing 2	7.67561	8.00641	7.56112	8.44258	7.85673	8.01745	7.41615	7.71067	8.00641	7.90876	7.6854	7.60853	8.13262	8.1941	7.22346	7.86172	7.91494	7.68031
ENSGALG00000001568	NFS1	NFS1 nitrogen fixation 1 homolog (S. cerevisiae)	4.13481	4.23996	4.35609	3.89344	4.63158	4.39385	4.16182	4.0112	4.35752	4.27886	4.21306	4.65478	4.7049	3.92967	4.28923	4.58985	4.14027	4.27355
ENSGALG00000001569	RHOC	ras homolog gene family, member C	7.30668	4.90976	3.95663	7.18086	5.1671	4.37298	7.17134	7.67561	5.17177	4.77549	5.12492	5.23037	4.53373	4.11281	4.84858	4.14676	4.47292	4.82749
ENSGALG00000001571	myo1f	myosin IF	1.67262	2.05232	1.68429	1.18157	1.26714	1.24989	0.89295	1.15137	1.43301	1.2442	1.00154	1.86911	1.4174	1.16427	1.12322	0.952555	0.619525	1.03724
ENSGALG00000001572	COMMD4	COMM domain containing 4	4.61302	5.04554	4.64149	4.01804	5.5445	4.9175	4.2873	4.30822	4.49946	4.99215	4.43867	4.99215	4.82995	3.97942	4.50129	4.55776	4.27071	4.61683
ENSGALG00000001573	P2RX1	purinergic receptor P2X, ligand-gated ion channel, 1	0	0.976005	0	0.279515	0	0	0.355102	0.316857	0	0	0.461274	0.450449	0.441438	0	0	0	0.362504	0.350318
ENSGALG00000001574	MLLT6	myeloid/lymphoid or mixed-lineage leukemia (trithorax homolog, Drosophila); translocated to, 6; similar to MLLT6	2.62091	3.02843	3.10882	3.25117	3.8784	3.72177	3.07737	2.52077	3.72128	3.40384	3.39688	2.87535	2.74403	3.15307	3.27124	3.19007	3.40278	3.86067
ENSGALG00000001576	HIRA	HIR histone cell cycle regulation defective homolog A (S. cerevisiae)	3.59703	3.27378	3.27534	4.15892	2.50825	3.41737	3.91522	3.85338	3.14115	3.15259	3.68424	3.2653	3.1703	3.53198	3.22714	3.5489	3.3589	3.11212
ENSGALG00000001577	Foxk2	forkhead box K2	4.51351	3.80313	3.70432	4.11623	2.97788	3.1616	4.09619	3.99555	3.71462	3.44146	3.89011	3.52348	3.67849	4.01345	4.05833	3.45235	3.80363	4.03805
ENSGALG00000001580	anp32b	acidic (leucine-rich) nuclear phosphoprotein 32 family, member B	3.85618	4.87055	5.03682	3.74954	4.67114	4.97706	3.95176	3.68002	4.95104	5.41131	4.66306	4.64852	4.86546	4.84676	5.01702	4.87944	4.27536	5.43541
ENSGALG00000001583	Traf1	TNF receptor-associated factor 1	1.06724	1.20566	1.31541	1.56551	1.44364	1.85098	1.90302	0.464766	2.49455	1.66227	1.98986	0.982172	0.838253	1.0809	0.856946	1.52228	1.20613	1.65892
ENSGALG00000001585	c18orf25	hypothetical LOC769229	0	0	0.32013	0	0	0	0	0	0	0	0	0	0	0	0	0	0	0
ENSGALG00000001586	NEIL1	nei endonuclease VIII-like 1 (E. coli)	2.2545	1.94473	1.98582	2.31405	2.78248	2.08273	2.61242	1.97325	2.81362	1.95165	2.59497	2.00552	2.0856	1.45127	1.71315	2.20446	1.68333	2.77639
ENSGALG00000001587			6.62481	7.12796	6.53949	6.19438	6.64884	7.28254	6.78713	6.98921	6.54399	7.02047	6.38105	6.91422	7.0045	6.62939	6.47416	7.35371	6.4697	6.62187
ENSGALG00000001589	Inpp5d	inositol polyphosphate-5-phosphatase, 145kDa	0.962411	1.28713	1.29103	0.959131	0.806152	0.797416	0.55522	0.524439	0.905672	0.87648	0.744622	1.29054	0.980224	1.13897	0.87695	0.745048	0.678599	0.617133
ENSGALG00000001590	pbrm1	polybromo 1	2.46496	1.58087	1.9689	2.49225	1.59014	1.58133	1.93149	2.42542	2.08424	1.58875	2.10472	1.55852	1.63981	2.06686	2.26551	2.02704	2.46544	2.03027
ENSGALG00000001591	LOC417340	hypothetical LOC417340	4.50129	3.27288	2.64294	4.32699	2.75616	2.25498	4.21103	4.71921	2.22483	2.73681	2.82601	2.51737	2.56668	3.05484	2.08704	2.36358	3.21443	2.29782
ENSGALG00000001592	ASAH3	N-acylsphingosine amidohydrolase (alkaline ceramidase) 3	0	0	0	0	0	0	0	0	0	0	0	0	0	0	0	0	0	0
ENSGALG00000001593	ufd1l	ubiquitin fusion degradation 1 like (yeast)	6.71836	6.33229	6.24992	6.70055	6.04006	6.00846	6.69263	7.17771	6.30806	6.23525	6.46524	6.18287	6.29897	6.1656	6.11082	6.21469	6.30485	5.92582
ENSGALG00000001595			1.20566	0.334621	0.699701	1.11434	1.55021	0	1.53711	1.06583	0.752128	0.526418	0.235449	1.1919	0.404519	0.456527	0	0.350318	0.329816	0.757802
ENSGALG00000001596	MLLT1	myeloid/lymphoid or mixed-lineage leukemia (trithorax homolog, Drosophila); translocated to, 1	1.5577	1.12697	1.25695	1.53806	0.962965	1.64878	1.08315	1.61572	1.64515	1.28587	1.61629	1.14081	1.38323	1.49677	1.64712	1.42615	1.32688	1.67672
ENSGALG00000001597	PSMB3	proteasome (prosome, macropain) subunit, beta type, 3	7.36596	7.13878	7.03341	7.4822	7.46524	7.47396	7.46975	7.64826	6.88244	7.16397	7.71067	6.5966	6.58469	6.33488	6.53949	6.3125	6.09248	6.25602
ENSGALG00000001600	DVL1	dishevelled, dsh homolog 1 (Drosophila)	4.40939	4.24871	4.47872	4.78137	4.09619	4.24314	4.5561	3.981	4.64006	4.65319	4.90397	4.15951	4.53895	4.93406	4.90306	4.51287	4.78613	5.05185
ENSGALG00000001602	NUTF2	nuclear transport factor 2	6.45504	6.21623	5.80055	5.88209	5.699	6.13202	6.34213	6.10418	6.12915	5.8712	5.84201	6.09248	5.98166	5.69428	5.62585	6.05321	5.81359	5.57689
ENSGALG00000001603	NARF	nuclear prelamin A recognition factor	4.18929	4.49445	4.91242	5.4411	4.88025	4.81458	5.14275	5.02907	4.91343	4.82574	5.10215	4.78841	4.94377	5.14025	5.0106	4.89305	4.35683	4.65008
ENSGALG00000001604			1.83686	3.69846	3.42955	2.48644	3.63938	4.17166	3.11579	2.10914	3.57651	3.92665	3.43009	3.67094	3.45439	3.46842	3.4924	3.25475	3.44146	3.28545
ENSGALG00000001605	PPM1J	protein phosphatase 1J (PP2C domain containing)	2.50274	4.01748	4.21728	2.88204	4.65478	4.32637	2.98961	2.91348	4.35683	4.10768	3.69972	4.68405	4.09667	3.57372	4.05087	4.12831	3.32853	4.29128
ENSGALG00000001606	INPP5B	inositol polyphosphate-5-phosphatase, 75kDa	4.05087	4.49378	4.56465	5.51649	3.07453	3.56792	4.28856	4.27457	4.14292	3.4959	4.25169	4.43514	4.21728	4.52254	4.3638	4.49662	4.25795	3.24059
ENSGALG00000001607	C17orf62	chromosome 17 open reading frame 62	1.12506	1.06671	1.90555	1.21954	1.4174	1.48487	1.16125	0.31382	1.80531	2.02003	1.09098	1.23973	1.2312	0.96601	1.30896	1.83592	0.906103	1.68128
ENSGALG00000001608	UNC5D	unc-5 homolog D (C. elegans)	0	0	0	0	0	0	0	0	0	0	0	0	0	0	0	0	0.274255	0
ENSGALG00000001610	PIP4K2B	phosphatidylinositol-5-phosphate 4-kinase, type II, beta	2.5894	2.79446	3.44831	2.99925	4.00623	3.7755	2.4604	2.59403	3.29305	3.63881	3.48608	3.40834	3.28132	3.57481	3.82028	3.33058	2.94263	4.11281
ENSGALG00000001611	B3GAT1	beta-1,3-glucuronyltransferase 1 (glucuronosyltransferase P)	0	0	0.652816	0	0	0	0	0	0.709541	0.400913	0.304817	0	0	0.346776	0	0.429331	0.405902	0.382127
ENSGALG00000001612	Hexdc	hexosaminidase (glycosyl hydrolase family 20, catalytic domain) containing; similar to hypothetical protein FLJ23825	2.28872	2.19776	1.71895	2.20762	2.86617	3.06339	1.77728	1.73282	2.19376	2.23137	2.25034	1.93253	1.96195	1.62694	1.93296	2.09152	1.8223	2.17808
ENSGALG00000001613	gnl3	guanine nucleotide binding protein-like 3 (nucleolar)	5.08553	4.6461	4.45274	5.00661	4.18478	4.33947	4.71201	4.99579	4.49505	4.616	4.79084	4.30876	4.76338	4.67467	4.28141	4.4009	4.81626	4.10959
ENSGALG00000001614	aqp11	aquaporin 11	0.216636	1.1486	1.02711	0.677137	1.55299	2.05046	1.09098	1.17175	1.47106	1.33391	1.30091	0.828752	1.74081	1.06295	1.2172	1.89392	0.87695	1.23809
ENSGALG00000001615	man2c1	mannosidase, alpha, class 2C, member 1	1.61136	1.97069	1.9419	1.78194	2.12751	1.69783	1.86404	1.32236	2.20115	2.06257	1.93492	1.64622	1.37401	1.46537	1.98849	1.9646	1.85819	2.29469
ENSGALG00000001616	Cdc45l	CDC45 cell division cycle 45-like (S. cerevisiae)	0.616049	0.316628	0.335552	0.361824	0.550873	0	1.41549	1.50714	0.503097	0.661456	0.176623	0.420895	0.422582	0.304817	0	0.595842	0.952555	0.458733
ENSGALG00000001617	Camkk1	calcium/calmodulin-dependent protein kinase kinase 1, alpha	0.126768	0.746414	0.837421	0.217555	0.456527	0.700097	0.692671	0.247098	0.911821	0.446708	1.62539	0	0.750291	0.242132	0.225014	0.305681	0	0.901483
ENSGALG00000001618	LOC769717	hypothetical protein LOC769717	2.16046	1.58832	1.97728	1.66608	1.76083	1.80864	2.40709	2.06724	1.76931	1.59499	1.72647	1.52396	1.59182	1.86308	1.40599	1.71895	1.87881	1.7514
ENSGALG00000001619	atg16l1	ATG16 autophagy related 16-like 1 (S. cerevisiae)	5.78884	5.70642	5.53348	5.95399	5.6876	6.21148	6.22601	6.50868	5.79404	5.89878	5.99894	5.52287	5.73734	6.00404	5.19888	5.86265	5.82491	5.0466
ENSGALG00000001620	cutA	cutA divalent cation tolerance homolog (E. coli)	4.38666	5.9062	6.66408	5.66226	6.44471	6.23924	6.09866	4.27746	7.76162	6.00038	6.04174	5.86861	6.76233	5.65457	5.19361	6.56222	5.39882	6.23525
ENSGALG00000001621	CLDN5	claudin 5	1.33391	0	1.97968	2.96115	2.17221	1.16958	2.25229	2.49706	2.26855	1.58184	2.58901	1.04327	1.51294	1.84121	1.93603	1.79387	1.96756	1.38372
ENSGALG00000001624	CCDC49	coiled-coil domain containing 49	3.21938	2.6473	2.81113	3.23854	2.22722	2.53339	3.05427	2.63578	2.95458	2.93029	2.76994	2.65675	2.8175	2.95803	2.83534	2.57681	2.40865	2.91738
ENSGALG00000001626	UTS2R	urotensin 2 receptor	1.58524	1.38323	3.13331	1.05581	0	0.719161	1.06396	0.750291	0	1.18518	1.25362	1.20125	1.18563	0	0.683921	1.31163	2.85602	0.935933
ENSGALG00000001627			1.16865	1.18255	1.11198	1.3061	0.925537	1.29103	1.58184	1.54965	0.909862	0.972087	1.62256	1.35005	1.49776	1.52396	0.995912	1.1445	1.32369	0.973433
ENSGALG00000001629	LOC417345	hypothetical gene supported by CR391572	2.87756	1.90302	2.01276	2.67089	2.23099	1.44713	2.99497	2.27837	2.85067	2.51935	2.21105	2.88474	2.27541	2.32106	2.25909	1.5418	2.0018	1.85254
ENSGALG00000001630	DHX33	DEAH (Asp-Glu-Ala-His) box polypeptide 33	3.22501	2.54316	2.80364	2.58516	2.60986	3.04525	3.77844	3.55219	3.58441	2.54826	3.0678	2.61104	2.99704	2.5408	2.63485	3.53411	3.47399	2.93223
ENSGALG00000001631	CD7	CD7 molecule	0.669539	1.35538	0.661456	0	0	0.964422	1.66428	0.642745	1.12423	0.679017	0.891132	0.814319	0.835624	0	0	0.700465	0	0
ENSGALG00000001632	MIS12	MIS12, MIND kinetochore complex component, homolog (yeast)	1.13406	0	0	0	1.04281	0	1.02976	0	0	0.716892	0	0	0	0	0	0	0	0
ENSGALG00000001633	DUSP26	dual specificity phosphatase 26 (putative)	3.28229	6.4026	5.76743	5.30578	5.82029	5.80427	3.56224	3.24001	5.74724	5.92453	4.42662	5.58924	6.2595	5.54722	5.51904	6.91683	5.32167	6.68982
ENSGALG00000001634	rpl23	ribosomal protein L23	11.8169	11.1941	11.2263	10.9646	11.6064	11.2263	11.6623	11.3707	11.0943	11.2263	11.1212	11.3707	11.3707	11.0943	11.1512	11.1941	11.0569	11.0943
ENSGALG00000001636	EDC4	enhancer of mRNA decapping 4	3.86132	3.25625	3.75801	4.03097	3.91819	4.11572	3.72743	3.59372	4.03509	3.93316	3.89813	3.1703	3.42307	3.73175	3.94978	3.60322	3.64415	4.15003
ENSGALG00000001637	PSMD5	proteasome (prosome, macropain) 26S subunit, non-ATPase, 5	5.00745	4.03805	3.98508	4.57808	4.44832	3.98053	5.08888	4.74948	4.24747	3.76317	4.32135	3.85618	3.79046	4.20333	4.07293	4.09322	4.41402	4.19272
ENSGALG00000001638	tas1r3	taste receptor, type 1, member 3	0.114098	0	0	0	0	0	0.252899	0	0.431096	0	0.190231	0.315974	0.320416	0	0	0	0.851219	0.247676
ENSGALG00000001639	MTF1	metal-regulatory transcription factor 1	3.04472	2.74891	3.46164	3.64966	2.57469	3.24163	4.03682	4.17836	3.029	3.29258	3.06728	3.05729	2.89878	3.34307	3.40075	3.62633	3.88657	3.10724
ENSGALG00000001640	RNF122	ring finger protein 122	1.415	2.69144	1.27879	1.54714	2.69192	2.0856	0.934079	1.76381	2.40139	2.32602	1.81095	1.72335	2.2767	2.20398	1.87098	2.27927	2.09058	2.23387
ENSGALG00000001642	glt8d1	glycosyltransferase 8 domain containing 1	4.08017	3.22501	3.08731	3.44041	3.3566	3.32155	3.77494	3.81696	3.13087	3.08688	3.4131	3.18516	3.00579	3.16448	3.03254	2.908	2.91901	2.81491
ENSGALG00000001644	SIN3A	SIN3 homolog A, transcription regulator (yeast)	2.62538	1.42791	1.63453	2.32286	2.08424	1.74345	1.93864	1.47709	1.98849	1.80097	1.99905	1.77522	1.6147	1.99553	2.33343	1.69287	2.00552	2.06823
ENSGALG00000001645	KCNT1	potassium channel, subfamily T, member 1	0.75071	1.66227	1.86504	1.29849	2.27625	2.37165	0.500636	0.5608	2.40752	1.89334	1.0941	1.53846	1.32088	1.44569	2.00424	1.77006	2.31814	3.22044
ENSGALG00000001647	Pskh1	protein serine kinase H1	2.28774	1.65089	2.19675	2.80555	3.04277	2.73227	2.52794	2.54127	2.1894	2.498	2.66437	1.52678	2.11528	2.42947	2.26855	2.39409	2.66487	2.66205
ENSGALG00000001648	LASP1	LIM and SH3 protein 1	2.59447	3.4051	2.90003	1.95458	3.4902	3.16215	2.55651	2.87434	3.02089	3.14861	3.13543	2.77495	2.90248	3.15105	3.16886	2.81162	2.6639	3.15307
ENSGALG00000001649	Derl2	Der1-like domain family, member 2	4.64852	3.82997	4.0944	4.00736	3.98974	4.02188	4.58009	4.41531	4.04674	4.10696	4.04441	4.0908	3.94508	3.75801	3.59002	3.74529	3.75239	3.7545
ENSGALG00000001651	C8orf41	chromosome 8 open reading frame 41	2.70981	2.78007	2.1235	2.90166	2.72208	2.61969	3.24571	3.12582	2.63531	2.58516	2.36744	2.67459	2.35541	2.29912	2.35933	2.39017	2.15024	2.24137
ENSGALG00000001652	SEP2	similar to septin 2	6.07476	5.17767	5.69175	5.55312	4.78137	5.24926	5.02229	4.61393	5.29478	5.47362	5.32293	5.37798	5.36406	5.48408	5.60675	5.5746	5.31852	5.33409
ENSGALG00000001653	MANEAL	mannosidase, endo-alpha-like	0.690223	1.29749	1.53209	0.950191	2.10618	2.20115	1.48096	0.659498	2.04455	1.70968	1.01493	1.56821	1.55021	2.03679	1.75374	2.33928	1.65939	0.635569
ENSGALG00000001654	c1qbp	complement component 1, q subcomponent binding protein	7.28525	7.08882	6.94942	6.72446	7.45614	7.56463	7.44712	7.3175	7.44712	7.13878	7.04622	7.00793	7.29843	7.31019	7.14204	7.37799	7.36247	7.49496
ENSGALG00000001655	SPCS1	signal peptidase complex subunit 1 homolog (S. cerevisiae)	6.88766	6.27043	5.78028	6.68707	6.37132	6.37482	6.59008	7.29404	6.1656	5.91507	6.10418	5.76457	5.89275	5.57843	5.69773	5.72012	5.93729	5.49322
ENSGALG00000001656	SEP9	septin 9	3.36892	2.65283	1.93401	2.3871	2.98548	1.9381	2.09017	2.24032	1.84605	1.9419	2.83141	2.01227	2.22089	2.29864	2.27336	1.98582	1.96001	2.60879
ENSGALG00000001658	rpl19	ribosomal protein L19	10.833	10.6614	10.2581	10.4343	9.79385	10.0089	10.2393	10.4155	9.87141	10.526	10.1928	10.7047	10.3241	10.1928	10.0932	10.2581	10.0413	10.1112
ENSGALG00000001661	SLC22A7	solute carrier family 22 (organic anion transporter), member 7	0	0	0.278498	0	0	0	0	0	0	0	0	0	0	0	0	0	0.291374	0
ENSGALG00000001662	ATP10B	ATPase, class V, type 10B	0.0893558	0.158443	0	0	0	0	0.172336	0	0	0	0	0	0	0	0	0	0	0
ENSGALG00000001663	Rbm13	RNA binding motif protein 13	6.06123	6.19438	6.08549	6.39498	5.68496	5.8712	6.51521	7.28525	6.38499	5.73323	6.20692	6.17591	6.3125	6.36265	6.00994	6.26842	6.4211	5.60219
ENSGALG00000001664	Ptpn9	protein tyrosine phosphatase, non-receptor type 9	2.09322	1.7514	1.58622	1.9646	2.05273	1.5234	1.7718	1.28169	2.42121	1.59881	1.99599	1.44145	1.50595	1.50664	1.07348	1.4056	1.65537	1.82793
ENSGALG00000001666	RPAIN	RPA interacting protein	5.48297	5.17432	4.95801	5.16525	5.53638	5.24328	5.65335	5.50956	5.65457	5.26534	5.1998	5.19789	5.21328	4.76588	5.04907	4.91836	5.02524	5.36931
ENSGALG00000001668	ube2r2	ubiquitin-conjugating enzyme E2R 2; hypothetical protein LOC776167	5.37031	5.56406	5.89444	5.5746	5.12492	5.4411	5.54722	5.62981	5.52186	5.66785	5.57843	5.84201	5.67751	5.71478	5.88469	5.83185	5.48911	5.70151
ENSGALG00000001672	NEK4	NIMA (never in mitosis gene a)-related kinase 4	2.30525	2.7935	2.80889	2.60669	2.77858	2.57818	2.52996	2.78723	2.68109	1.93492	2.22444	2.64025	2.28774	2.38299	1.77419	3.03415	2.55691	2.855
ENSGALG00000001677	SETBP1	SET binding protein 1	1.66179	2.36847	2.03116	1.97968	1.69862	1.71605	1.57177	1.43135	1.71372	1.60633	1.94909	2.03934	2.27336	2.12795	2.03723	1.51936	2.38938	2.00762
ENSGALG00000001678	PRKAB2	protein kinase, AMP-activated, beta 2 non-catalytic subunit; similar to protein kinase, AMP-activated, beta 2 non-catalytic subunit	6.21317	7.76812	8.20233	7.29404	8.54486	8.16681	7.5167	6.84478	8.12024	8.43454	7.56463	8.00185	7.8178	8.03746	7.90876	7.91494	8.09423	8.37912
ENSGALG00000001682	Fbxl20	F-box and leucine-rich repeat protein 20	3.26585	3.15974	3.33938	3.67734	4.25591	3.92365	3.4131	3.20383	3.34623	3.93668	3.54572	3.1338	3.45385	3.68308	3.55743	3.52888	3.44561	4.01462
ENSGALG00000001684	sec14l1	SEC14-like 1 (S. cerevisiae)	2.3415	1.88517	2.46544	2.10109	2.44521	2.60517	2.86753	3.22287	2.24874	1.73792	2.43792	2.37079	2.47787	2.4475	2.71971	2.0568	2.01408	2.46645
ENSGALG00000001688	SEP5	septin 5	2.49746	3.53734	3.74304	3.17496	3.90013	3.24973	2.40459	2.34069	3.31179	4.00043	3.4216	3.65934	3.20256	3.88073	3.6894	4.06723	3.49543	3.3296
ENSGALG00000001689	SCAMP2	secretory carrier membrane protein 2	5.84318	5.95559	5.70521	5.77598	6.19967	5.96402	6.0705	5.48168	6.20692	6.29722	5.90852	5.83578	5.4692	5.837	5.68496	5.55872	5.50767	5.92181
ENSGALG00000001690	GABRB2	gamma-aminobutyric acid (GABA) A receptor, beta 2	0	0	0	0.263686	0.52227	0	0	0	0	0.327814	0	0	0.679017	0	0	0.358356	0	0
ENSGALG00000001691	Cpsf3l	cleavage and polyadenylation specific factor 3-like	3.38055	3.69618	3.58315	3.19564	3.28744	3.51077	3.8842	3.58842	3.70864	3.57762	3.60935	3.61913	3.65768	3.27185	3.37565	3.70133	2.99762	3.25886
ENSGALG00000001692	CAMSAP1	calmodulin regulated spectrin-associated protein 1	3.59911	3.86823	4.04119	3.84238	3.46262	3.79214	4.00991	4.11028	3.81029	3.8928	3.9782	4.11105	4.42178	4.73581	4.47796	4.21488	4.53895	3.6226
ENSGALG00000001693	SLC18A1	solute carrier family 18 (vesicular monoamine), member 1	0.504485	0.651497	0.388051	1.41158	0	0.609987	0.908869	0.964866	1.86148	1.65431	1.17437	1.21045	0	0.336389	1.12125	1.00021	1.33771	1.66571
ENSGALG00000001694			0	0	0	0	0	0	0	0	0	0	0	0	0	0	0	0	0	0
ENSGALG00000001695	Gabra6	gamma-aminobutyric acid (GABA) A receptor, alpha 6	0	0	0	0	0	0	0	0	0	0	0	0	0	0	0	0	0	0
ENSGALG00000001696	SAG	S-antigen; retina and pineal gland (arrestin)	0.288578	0	0	0.260283	0.530004	0.818037	0	0	0.366682	0	0	0	0	0.289977	0	0.570415	0.718749	0
ENSGALG00000001697	ITIH3	inter-alpha (globulin) inhibitor H3	1.75186	0.277944	0	1.59541	0.342781	0	0.565132	1.27336	0	0.726724	0	0.256356	0	0	0.588647	0	0	0
ENSGALG00000001698	Gabra1	gamma-aminobutyric acid (GABA) A receptor, alpha 1	0.168295	0.724262	0.259989	0.285456	0.558681	0.452279	0.197942	0.168476	0.476453	0.269683	0.210541	0.240517	0.429331	0.239484	0.157583	0	0.19276	0.191721
ENSGALG00000001700	LOC415311	hypothetical LOC415311	4.47457	5.81131	5.93443	5.7662	6.28373	5.98427	5.12406	4.91836	6.07184	5.79155	5.70642	6.01449	5.97715	5.7102	5.8712	5.92059	5.72012	6.11778
ENSGALG00000001701	LOC428183	hypothetical LOC428183	1.95408	2.447	2.11862	1.79904	1.54768	1.80531	1.8091	1.89178	2.22089	2.09933	1.6681	1.66278	2.22292	2.50915	2.48351	2.52368	2.2917	2.06491
ENSGALG00000001702	EXOC3L	exocyst complex component 3-like	1.509	1.7346	1.59058	1.57232	3.15649	2.35979	1.46967	1.59455	1.31934	1.96001	1.37361	1.31415	0.781812	1.7956	1.29849	1.03014	2.42846	2.7073
ENSGALG00000001705			0.175635	0.224299	0.235704	0.572999	0.389799	0	0.482878	0.450092	0.54318	0.239054	0.283927	0.299969	0.299183	0.203767	0.313272	0	0	0
ENSGALG00000001706	Gabrg2	gamma-aminobutyric acid (GABA) A receptor, gamma 2	0	0.177207	0	0	0	0	0	0	0	0.34784	0	0	0.244209	0	0	0	0	0
ENSGALG00000001708	med1	mediator complex subunit 1	4.22833	3.50822	3.94263	4.49168	3.39215	3.90761	4.55541	4.85946	3.8784	3.8492	4.11105	3.7358	3.80971	4.18562	3.93028	3.8953	3.79622	3.57875
ENSGALG00000001709	TMEM110	transmembrane protein 110; musculoskeletal, embryonic nuclear protein 1	9.13042	8.18579	4.23364	9.63607	7.65657	5.49118	7.08293	9.44292	6.98921	7.83998	6.4962	6.01778	6.13375	6.11082	6.17957	5.71317	7.02977	7.22346
ENSGALG00000001710			0	0	0	0	0	0	0	0	0	0	0	0	0	0	0	0	0	0
ENSGALG00000001711	PPCDC	phosphopantothenoylcysteine decarboxylase	3.58842	3.41217	3.17641	3.36075	3.59703	4.24435	4.04845	4.69342	3.21728	3.24703	3.38583	2.98859	3.30752	3.0998	2.99497	3.21832	3.52039	3.04905
ENSGALG00000001712	atp6v1b2	ATPase, H+ transporting, lysosomal 56/58kDa, V1 subunit B2	5.8568	5.02421	5.05068	5.68636	5.31955	5.37682	5.71317	5.17513	5.0232	5.08118	5.20813	5.0082	5.02907	4.97881	5.1153	5.00661	4.75779	5.22397
ENSGALG00000001713	ubac1	UBA domain containing 1	7.20386	6.17235	6.45323	6.31472	6.30072	6.30806	6.31892	7.37373	6.56222	6.28172	6.52245	6.60393	6.38711	6.8504	6.89305	6.10977	5.95843	6.64161
ENSGALG00000001714	PUSL1	pseudouridylate synthase-like 1	2.04089	2.42904	2.51889	1.80953	2.07078	2.65622	2.39562	2.01133	1.46714	2.76106	2.55998	2.31162	2.72537	2.33977	2.47145	2.85011	2.04455	2.37861
ENSGALG00000001716	LOC415313	similar to RIKEN cDNA 6030419C18 gene	2.19376	5.33782	4.78375	3.76783	5.42639	5.41964	4.22049	4.1436	4.63292	5.06654	5.26635	5.6764	5.22689	4.75437	5.17989	4.87449	4.96202	4.93406
ENSGALG00000001717	SLC16A1	solute carrier family 16, member 1 (monocarboxylic acid transporter 1)	2.45562	2.08321	2.37378	3.29156	2.87337	2.62324	2.43748	2.63228	2.85858	2.58849	3.33263	2.11248	2.58286	2.86439	3.3762	2.53628	2.81535	3.30487
ENSGALG00000001718	ccng1	cyclin G1	7.19375	6.11452	6.55565	5.45409	4.76832	5.60219	6.64657	5.5445	6.00238	7.05963	6.60393	6.5197	7.76812	7.10178	6.31663	6.58469	6.61944	6.60393
ENSGALG00000001719	Nup88	nucleoporin 88kDa	4.616	4.96122	3.90013	4.45951	3.92912	4.3717	4.85092	4.90708	4.45547	4.31739	4.3429	3.88005	4.15371	4.88537	4.02619	4.04563	4.30555	3.79775
ENSGALG00000001720	TMEM110	transmembrane protein 110; musculoskeletal, embryonic nuclear protein 1	2.90295	1.51688	1.97919	2.88859	1.20714	1.77419	2.27336	2.41571	2.3125	2.3125	1.88121	1.51688	1.03892	2.00951	1.16125	1.91528	1.26271	2.22034
ENSGALG00000001721			0	0	0	0	0	0	0	0	0	0	0	0	0	0	0	0	0	0
ENSGALG00000001722	e2f4	E2F transcription factor 4, p107/p130-binding	4.1316	3.22287	3.33367	4.12831	3.73175	3.34775	4.20757	4.29128	4.03748	3.78148	3.65934	3.08073	3.53032	3.56792	3.70552	3.75239	3.96361	3.88951
ENSGALG00000001723			0.301924	0	0	0.424088	0.825704	0.827862	0.926848	0	0	0.337702	0.250691	0.427256	0	0.288578	0	0	0	0.687976
ENSGALG00000001724	LOC419136	similar to alpha2,3-sialyltransferase	0	0	0	0	0	0	0	0	0	0	0	0	0	0	0	0	0	0
ENSGALG00000001725	TNRC6C	trinucleotide repeat containing 6C	2.24613	2.2941	2.72588	2.54872	2.33457	2.13886	1.57232	1.69477	2.03116	2.3451	2.54576	1.99954	2.40927	2.66005	2.56989	2.12545	2.56048	2.45522
ENSGALG00000001726	NUDCD2	NudC domain containing 2	4.27457	3.84685	3.97682	4.07167	4.11572	4.0112	4.13616	4.4116	4.07059	3.90831	4.21925	4.02437	3.93082	3.97342	4.07788	4.42033	4.28069	4.10144
ENSGALG00000001727	lzts1	leucine zipper, putative tumor suppressor 1	0	0	0	0	0	0.440804	0	0	0	0	0.196027	0	0.330641	0.218276	0.321112	0	0.264013	0.249882
ENSGALG00000001728	BTBD14A	BTB (POZ) domain containing 14A	3.55894	1.08751	0.974991	3.6894	2.03177	1.91436	3.1549	3.6331	2.28447	1.09048	1.57286	1.40398	1.55163	1.78349	1.87573	1.32036	2.01087	1.70923
ENSGALG00000001729	CD276	CD276 molecule	2.10016	2.58622	1.77728	2.65536	3.38461	3.1655	3.26486	3.14904	2.34212	2.27837	2.77559	2.88951	2.84048	2.91397	2.44426	2.77598	2.51057	1.91887
ENSGALG00000001730	DGKD	diacylglycerol kinase, delta 130kDa	3.29415	1.76639	2.12942	2.01087	1.83269	1.8686	1.6585	1.53001	1.68207	1.6585	1.65045	1.38028	2.01823	1.94339	1.83227	1.90107	1.07157	1.77419
ENSGALG00000001731	CDK12	Cdc2-related kinase, arginine/serine-rich	3.44519	2.72588	2.77186	3.75497	3.09183	3.31023	3.73352	3.8953	3.20526	3.08883	3.41669	2.76618	3.14804	3.41737	3.39644	2.91052	3.4959	3.06234
ENSGALG00000001732	LOC416379	hypothetical LOC416379	2.37457	0.928131	1.71423	1.65353	1.24823	1.43429	2.01366	1.58133	1.29515	1.43697	1.56362	1.4056	0.999739	1.36624	1.65089	1.3219	1.28361	1.2299
ENSGALG00000001733			3.97061	3.20042	3.13232	3.56275	3.14709	3.61092	3.87228	3.26238	3.06823	3.24309	3.15923	3.31739	3.45498	3.52504	3.38304	3.5368	3.00088	3.1378
ENSGALG00000001734	LOC769727	hypothetical protein LOC769727	0	1.54816	0.983468	0.834364	0	0	0.917136	1.7779	0	0	0.84273	0	0	0.915002	0.890267	1.01589	1.4126	0.934589
ENSGALG00000001735	LHX4	LIM homeobox 4	0.132432	0	0	0	0	0	0	0	0	0	0	0.369516	0	0	0	0	0	0
ENSGALG00000001737	RABEP1	rabaptin, RAB GTPase binding effector protein 1	4.95981	4.48809	4.83064	4.98322	4.32395	4.31077	5.17989	5.14809	4.60584	4.36919	5.09394	4.50999	4.69112	5.28064	4.77888	4.8188	4.81458	4.04441
ENSGALG00000001740	Mgat5b	mannosyl (alpha-1,6-)-glycoprotein beta-1,6-N-acetyl-glucosaminyltransferase, isozyme B	0.18635	1.06635	0.72181	0.637109	0.910867	0.597006	0.24591	0.597759	0.268314	1.12593	0.655033	0.770134	0.309081	1.00893	0.772912	0.993543	0.622571	0.882983
ENSGALG00000001741	NPTN	neuroplastin	3.50648	3.32853	3.83212	3.00037	3.30661	3.23854	2.95092	2.47443	3.01753	3.90536	3.33938	3.87897	3.88367	3.40621	4.00926	3.61249	3.96068	3.69038
ENSGALG00000001744	LOC769575	hypothetical protein LOC769575	1.10596	1.94339	0.847209	1.415	0.809778	1.61245	1.43915	0.818548	1.49257	1.70391	1.09461	1.83791	1.29666	1.1847	0.743806	1.56821	1.25534	1.16168
ENSGALG00000001745	pstpip2	proline-serine-threonine phosphatase interacting protein 2	1.34438	0.686781	0.670262	0.847817	0.886324	0.721346	0.357468	0.652816	0.644728	0.23325	0.271913	1.32369	0.438556	0.616049	0	0.250954	0.57732	0
ENSGALG00000001749	acsbg2	acyl-CoA synthetase bubblegum family member 2	3.70911	3.37211	3.89813	2.06593	2.37498	3.12536	1.98737	1.77522	2.89386	3.05539	3.25021	4.023	3.4902	4.18478	3.45559	3.85162	2.61279	3.36334
ENSGALG00000001750	MAT2B	methionine adenosyltransferase II, beta	5.63268	5.2515	5.59543	5.26219	5.22397	5.2692	5.0977	5.31264	5.31173	5.27742	5.38142	5.81778	5.37798	5.44937	5.54189	5.38354	5.255	5.24524
ENSGALG00000001753	SFMBT1	Scm-like with four mbt domains 1	0.208135	0.295062	0	0.316857	0	0.365798	0.497751	0	0.558318	0.408255	0.161659	0.504485	0.382343	0.457488	0.585092	0.227967	0.412804	0.491274
ENSGALG00000001754	Ergic3	ERGIC and golgi 3	1.95853	2.67594	2.94313	2.52422	2.5408	3.03978	2.51534	2.79982	2.4749	2.98044	2.64772	2.78108	2.72802	2.84962	2.24454	2.40865	1.80773	2.9307
ENSGALG00000001756	ATP5A1W	ATP synthase subunit alpha	0.132261	0.275553	0	0	0.46436	0	0.289977	0	0.510425	0.765038	0	0.366682	0.579897	0.247676	0.54318	0.31382	0.295367	0.287779
ENSGALG00000001758	QSOX2	quiescin Q6 sulfhydryl oxidase 2	2.986	1.10835	1.67361	2.96413	2.37959	2.40978	3.06087	3.23245	2.06724	2.07553	2.16453	1.03303	1.55255	1.86148	1.87623	2.02099	2.19226	2.09058
ENSGALG00000001759			0.575764	0.176623	0.176428	0.238735	0.494522	0.418026	0.446373	0	0	0.245126	0.234384	0.400624	0.311363	0.207626	0.246844	0	0.453301	0.307227
ENSGALG00000001761	CCDC5	coiled-coil domain containing 5 (spindle associated)	2.08844	2.89301	2.11528	2.37331	2.2055	2.71971	2.52316	2.67459	2.06257	2.05927	2.29691	2.10712	2.10214	2.35882	1.56783	2.16345	1.75431	1.09316
ENSGALG00000001762	LOC417130	hypothetical LOC417130	0.256886	0	0.474439	0.369516	0	0.746414	0	0.446708	0	0	0	0	0	0.425097	0.396634	0	0.784036	0
ENSGALG00000001763	LOC416381	similar to chromosome 18 open reading frame 25	3.0248	2.24454	2.13488	2.68391	1.98544	2.09933	3.06569	3.37254	2.69912	2.37124	2.34473	1.85295	2.5671	2.46847	2.20398	2.09933	2.09152	1.70391
ENSGALG00000001764			0	0	0	0	0	0	0	0	0	0	0	0	0	0	0	0	0	0
ENSGALG00000001765	C9orf82	chromosome 9 open reading frame 82	2.69801	3.57982	3.12162	2.62178	3.52393	3.23139	3.56501	3.85553	3.38716	3.33675	3.39967	3.40022	3.36698	3.29953	3.06418	3.30426	3.45134	3.10777
ENSGALG00000001766	Rnf165	ring finger protein 165	0	0	0	0	0	0	0	0	0	0	0	0.539027	0	0.371678	0.359277	0	0	0
ENSGALG00000001768	Odz2	odz, odd Oz/ten-m homolog 2 (Drosophila)	0	0.163263	0.252191	0.159246	0	0	0	0.149707	0	0.210321	0.128653	0.294825	0.219639	0.179448	0.324348	0.179058	0.234179	0.183262
ENSGALG00000001770	CENTB5	centaurin, beta 5	0.202697	0.200914	0.203109	0.157737	0	0.962411	0.214906	0.466526	0.235704	0.304514	0.31382	0.265362	0.384925	0.671971	0.499615	0.340384	0.211509	0.644002
ENSGALG00000001772	MAPK8IP3	mitogen-activated protein kinase 8 interacting protein 3	1.88955	1.30137	1.49152	1.57485	1.23726	1.21247	1.56697	1.08947	1.38168	1.18705	1.4045	1.25408	1.36372	1.3619	1.5674	1.47759	1.40863	1.74151
ENSGALG00000001773	rfx2	regulatory factor X, 2 (influences HLA class II expression)	1.46292	1.95458	1.5577	0.59536	1.14586	1.65795	1.75186	1.46577	0.977279	1.24206	1.04726	1.10946	1.35947	0.838699	0.717628	1.02976	0.865415	0.758555
ENSGALG00000001774	NEO1	neogenin	1.76931	1.68784	2.1139	1.63981	1.47063	1.85864	2.08424	1.79617	2.14177	1.58524	1.45045	2.14642	2.20351	1.8862	2.06309	2.12985	2.69853	2.39409
ENSGALG00000001775			0.270184	0.279515	0.406349	0.481996	0.532976	0.358074	0.472139	0.32191	0.591164	0.317464	0.273126	0.407644	0.360853	0.480022	0.580674	0.425097	0.70553	0.59536
ENSGALG00000001777	MFSD11	major facilitator superfamily domain containing 11	3.7241	2.89178	3.43454	3.97989	3.41948	3.61152	3.94867	4.36446	3.45883	3.54228	3.67317	3.77329	3.03661	3.25267	3.71977	3.53245	3.21938	3.44672
ENSGALG00000001779	LOC415660	similar to RIKEN cDNA 4931428F04 gene	2.35671	2.43653	1.74773	1.80995	1.97968	2.48541	2.7895	2.42846	2.60032	1.7678	2.01876	2.23387	2.19086	1.81404	1.70624	2.29912	2.54415	2.06438
ENSGALG00000001780	proC	protein C (inactivator of coagulation factors Va and VIIIa)	2.57158	0.364943	0.365798	0.468945	0	1.12828	0.74936	1.07769	0.866915	0.366682	0.926848	1.15791	0.967429	1.01493	0.699701	0	0.37532	0.748001
ENSGALG00000001782	plaa	phospholipase A2-activating protein	5.0408	4.57667	4.70423	4.71921	4.089	4.21488	4.64789	4.7325	4.1921	4.43107	4.59739	4.23745	4.37106	4.44751	4.41831	4.25528	4.49946	4.11388
ENSGALG00000001785	hsd3b7	hydroxy-delta-5-steroid dehydrogenase, 3 beta- and steroid delta-isomerase 7	0	0	0	0	0.509006	0	0	0	0	0	0	0	0	0	0	0	0	0
ENSGALG00000001786	GDF5	growth differentiation factor 5	0.398561	0	0	0.285692	0	0	1.3061	0.986596	0	0	0	0	0	0.199931	0	0	0.36606	0
ENSGALG00000001787	LOXHD1	lipoxygenase homology domains 1	0	0	0	0	0	0	0	0.173061	0	0	0	0	0	0	0	0	0	0
ENSGALG00000001788	ADPGK	ADP-dependent glucokinase	1.10946	0.450793	0.267812	1.20265	0.885948	1.02033	1.55021	1.25776	1.65353	0.946849	1.3725	1.14407	1.01798	1.22331	0.884455	1.53891	0.936355	1.07061
ENSGALG00000001789	Hectd2	hypothetical LOC425640; HECT domain containing 2	1.91653	2.56528	2.32341	2.17065	2.18052	2.33614	2.34104	2.70115	2.15078	2.93864	2.42991	2.07694	2.64616	2.89178	2.68291	2.91006	3.05729	2.53148
ENSGALG00000001790			3.38461	4.16823	4.00864	3.27231	4.31167	3.84811	3.59795	3.35079	3.61461	4.20899	3.70255	3.97874	4.21682	3.63459	3.92139	4.11623	4.4837	4.53974
ENSGALG00000001791	LOC415664	similar to CG10964-PA	3.72177	5.42185	4.54052	4.09563	4.88454	5.44418	4.78137	4.34631	5.17767	4.94308	4.70659	5.20504	4.63675	3.74906	4.78535	5.15682	4.08955	4.9175
ENSGALG00000001792	MRPS34	mitochondrial ribosomal protein S34	5.20813	5.7102	5.62353	5.1418	5.40196	5.68902	5.4411	5.23959	5.58802	5.60317	5.39757	5.58456	5.58924	5.33095	5.46104	5.75128	5.17692	5.44764
ENSGALG00000001793	myl10	myosin, light chain 10, regulatory	0.848702	1.91336	0	0	0.699701	0.685464	0.436318	0.71074	0.481115	1.11759	0.594323	1.30334	0	0	0.634805	0	0	2.59563
ENSGALG00000001795	GFRA2	GDNF family receptor alpha 2	0.106231	1.20348	0.683921	0	0.562781	0	0.236438	0.202025	0.261703	0.693178	0.5608	0.582183	0.603515	0.30618	0.400913	0.71118	0.363378	0.455704
ENSGALG00000001797	gpsm1	G-protein signaling modulator 1 (AGS3-like, C. elegans)	2.39937	2.28447	1.99431	2.33505	2.36885	2.56573	2.31622	2.76487	2.39069	2.23668	2.37281	2.33687	2.57469	1.90107	2.08178	2.46952	2.51193	2.00951
ENSGALG00000001798	BBS4	Bardet-Biedl syndrome 4	1.9689	2.25315	0.682271	1.14124	0.856946	1.60708	1.213	1.31686	1.55392	1.06825	0.821116	1.68039	1.42481	0.984131	1.2486	1.00335	1.04988	0.987492
ENSGALG00000001799	uqcc	ubiquinol-cytochrome c reductase complex chaperone, CBP3 homolog (yeast)	4.95195	4.85178	5.19248	4.46655	4.77971	5.21495	4.99041	5.04233	4.84858	5.06318	4.79007	5.3467	4.97801	4.82172	4.76588	5.20711	4.73086	4.91067
ENSGALG00000001800	dus3l	dihydrouridine synthase 3-like (S. cerevisiae)	2.28447	1.47564	0.788336	1.60217	1.23929	1.38323	2.36178	2.07654	2.28077	2.37905	1.63453	1.83269	2.16704	2.11089	2.3125	2.54872	2.43748	2.25498
ENSGALG00000001801	LOC427367	similar to Intraflagellar transport 74 homolog (Coiled-coil domain-containing protein 2) (Capillary morphogenesis protein 1) (CMG-1)	1.64428	1.65595	2.0354	1.868	1.9747	1.76735	1.71015	2.2215	1.68286	1.27424	1.95496	2.0639	2.29311	2.69965	2.07925	1.85611	2.00655	1.72133
ENSGALG00000001802	JMJD6	jumonji domain containing 6	4.59907	5.44937	5.87558	4.45547	5.93317	5.87004	4.63158	4.97615	5.28802	5.56105	5.6808	5.51904	5.73464	6.13057	5.4713	4.88537	5.4646	5.255
ENSGALG00000001803	IWS1	IWS1 homolog (S. cerevisiae)	4.89125	5.00907	5.48692	5.12032	4.85946	5.00661	4.76668	4.90803	4.96757	5.00989	5.05006	5.29763	5.33697	5.4692	5.37151	5.2197	4.93912	4.94377
ENSGALG00000001805	mxra7	matrix-remodelling associated 7	2.48836	1.29515	0.991667	1.86205	1.61783	0.753619	0.487226	1.79469	0.851628	0.793067	0.374998	0.583215	1.41836	1.10503	0	0.530738	0.79496	1.09048
ENSGALG00000001806	FUT3	fucosyltransferase 3 (galactoside 3(4)-L-fucosyltransferase, Lewis blood group)	0	0	0	0	0	0	0	0	0	0	0	0	0	0	0	0	0	0
ENSGALG00000001807	CUX1	cut-like homeobox 1	2.13796	2.31622	2.01678	2.42363	1.9788	2.12899	1.67861	1.91799	2.22882	2.28511	2.09111	2.24032	2.30691	2.16704	2.31443	2.11862	1.98986	2.43653
ENSGALG00000001808	st8sia5	ST8 alpha-N-acetyl-neuraminide alpha-2,8-sialyltransferase 5	0	0	0.383733	0.211509	0	0	0	0	0.416613	0	0	0	0	0.338618	0	0.41538	0	0
ENSGALG00000001809	fam65a	family with sequence similarity 65, member A	1.71648	1.73747	1.60877	2.07825	2.3578	1.88998	1.50537	1.4374	2.03303	1.88955	2.01918	1.87537	1.8821	1.63207	2.02881	1.88517	1.84483	2.15078
ENSGALG00000001811	eIF6	eukaryotic translation initiation factor 6	5.27957	4.72581	4.61154	4.86808	4.49871	4.89125	5.09394	5.0895	4.87372	4.877	4.76987	4.57667	4.42296	4.5717	4.66836	4.97881	4.82317	4.76668
ENSGALG00000001812	ATCAY	ataxia, cerebellar, Cayman type (caytaxin)	1.09501	3.50008	2.96222	1.35326	3.39644	3.55693	1.29906	2.37652	2.89946	3.23655	2.24229	3.53198	3.16016	2.26641	3.42108	3.61628	4.15238	3.31564
ENSGALG00000001813	LOC768480	hypothetical protein LOC768480	0	0.361508	0.379077	0.31056	0.94466	0.912253	0.775668	0	0.428026	0.384643	0.856946	0	0	1.07914	0	1.2478	0.830984	0.63923
ENSGALG00000001816	MAGI3	membrane associated guanylate kinase, WW and PDZ domain containing 3	0.882983	0.65983	1.00066	0.889458	0.762584	1.03724	1.2332	0.709161	0.43466	1.02261	0.590347	1.03595	0.611119	1.23542	1.34724	0.830526	0.906583	0.95541
ENSGALG00000001817	CTCF	CCCTC-binding factor (zinc finger protein)	4.5717	4.72817	4.91591	4.82399	4.30948	4.64852	4.61936	4.50999	4.51931	4.87055	4.97706	4.5869	4.84767	5.12874	4.97021	4.85262	4.48522	4.90215
ENSGALG00000001823	LOC777474	similar to hypothetical protein HSPC138; similar to similar to hypothetical protein HSPC138	5.48789	6.47595	6.38105	5.6284	6.28172	6.25768	5.85559	6.16091	5.94785	6.35906	6.07638	6.68257	6.56222	5.92924	6.13678	6.55763	6.22402	6.3208
ENSGALG00000001824			0.821599	0.745567	0.425935	0.547483	1.00335	0.670262	1.23632	1.08041	0.756444	0.421229	0.566601	0.529216	1.29564	0	0.588294	0	1.6118	0.987998
ENSGALG00000001825			0	0	0	0.212658	0	0	0	0	0	0	0	0.344563	0	0	0	0	0.277472	0
ENSGALG00000001826	WWC1	WW and C2 domain containing 1	2.82601	2.86277	2.71321	2.75663	2.75089	2.69241	2.75854	2.83647	2.68202	2.67459	3.13733	2.90207	3.20783	3.09727	3.0948	2.82888	3.08824	2.62683
ENSGALG00000001827	glyr1	cytokine-like nuclear factor n-pac	3.89694	3.44672	3.76626	3.84354	2.92491	3.74847	3.63164	3.37308	3.94079	3.86008	3.37679	3.47004	3.53954	3.46213	4.05906	3.56717	3.68723	3.6282
ENSGALG00000001828			4.08626	3.44391	2.17512	3.27062	3.58098	3.03775	3.39098	3.42582	4.27457	3.90411	3.58739	3.0053	3.46383	2.83584	4.11703	3.35805	5.44309	4.9535
ENSGALG00000001830	Eef2	eukaryotic translation elongation factor 2	10.026	8.98649	9.02519	10.8082	9.33186	9.21921	9.81114	10.3383	9.79385	9.52962	9.71196	8.72494	8.96317	9.82624	9.82624	9.20706	9.747	10.2581
ENSGALG00000001832	phyhipl	phytanoyl-CoA 2-hydroxylase interacting protein-like	0.102349	0.427676	0	0.178659	0	0	0	0	0.514174	0	0.27273	0.421662	0	0.196849	0.302729	0.241034	0.224533	0
ENSGALG00000001833	prkrip1	PRKR interacting protein 1 (IL11 inducible)	4.62291	4.64521	4.4809	4.51728	4.54719	4.59211	4.74863	4.39453	4.96937	4.58009	4.43241	4.53064	4.7325	4.55064	4.53064	5.02986	5.2197	4.76163
ENSGALG00000001835	SCNN1D	sodium channel, nonvoltage-gated 1, delta	0.195133	0	0	0	0	0	0	0	0	0	0	0	0	0	0	0	0	0
ENSGALG00000001836	PIAS4	protein inhibitor of activated STAT, 4	1.93149	1.84901	1.8014	2.17221	2.2466	1.98236	2.3889	2.29691	1.8989	2.06593	2.1026	2.0847	1.84901	1.52228	1.67521	1.65045	1.87296	1.77083
ENSGALG00000001837	Orai2	ORAI calcium release-activated calcium modulator 2	3.07017	2.13581	1.92328	2.41571	2.09933	1.71267	2.14873	2.89246	2.21467	2.01464	2.26006	2.04764	2.53974	2.12405	1.96612	2.20205	2.77559	1.45172
ENSGALG00000001838	XPO7	exportin 7	4.26942	3.55056	3.93082	4.52254	4.0667	3.99984	4.05833	4.11105	4.33459	3.95378	4.12055	3.77694	3.94149	4.3492	4.4035	3.92093	4.41891	4.35551
ENSGALG00000001840	TEK	TEK tyrosine kinase, endothelial (venous malformations, multiple cutaneous and mucosal)	1.22182	1.03303	1.39171	1.94701	1.11252	1.21358	1.3799	1.56035	1.47759	1.31462	2.00008	1.01884	1.37033	1.20903	1.47953	1.10946	1.38465	1.55486
ENSGALG00000001841	rogdi	rogdi homolog (Drosophila)	3.72685	3.33367	3.8546	2.83385	3.50361	3.76849	3.15433	2.66005	2.86654	3.79104	3.45883	3.83272	3.47973	3.23139	3.39328	3.82589	3.29202	3.77494
ENSGALG00000001842	Prssl1	protease, serine-like 1	0.261456	0	0	0	0	0	0	0	0	0	0	0	0	0	0.394313	0	0	0.451115
ENSGALG00000001843	PIAS2	protein inhibitor of activated STAT, 2	2.36132	1.42273	1.91695	2.18744	1.40746	1.97919	2.6227	2.03586	1.84547	2.08321	1.5674	1.92053	1.64775	1.85611	2.1681	1.61428	1.75924	1.94339
ENSGALG00000001844	ALKBH4	alkB, alkylation repair homolog 4 (E. coli)	4.18704	5.27202	4.89951	4.94088	5.28705	5.53348	5.06396	5.17692	5.5139	5.23251	5.01941	5.32494	5.89116	5.47586	5.10965	5.82029	5.24422	4.65086
ENSGALG00000001845	PHTF1	putative homeodomain transcription factor 1	2.59357	1.69138	1.62897	2.43792	1.67452	1.2644	1.93492	2.30064	1.9981	1.83033	2.10408	2.08743	1.60115	1.67217	1.64024	1.49042	2.07744	1.73747
ENSGALG00000001846	palm	paralemmin	0.390094	0.606097	0.56824	1.19143	1.24934	0.390094	0.776059	0	0.71647	0.227967	0.73305	0.568603	0.287442	0.493683	0.880632	0.244626	0.669539	0.81653
ENSGALG00000001847	BICC1	bicaudal C homolog 1 (Drosophila)	1.03388	0.614984	0.623312	0.654153	0.527819	0	0.90474	0.784036	0.247386	0.220736	0.340887	0.765484	0.786123	0.805225	0.847209	0.356277	0.336389	0.437199
ENSGALG00000001848	UBE2J2	ubiquitin-conjugating enzyme E2, J2 (UBC6 homolog, yeast)	5.06814	5.09586	5.06039	5.61828	4.95736	5.49014	6.12583	6.07184	5.2692	5.24837	5.58052	5.24524	5.43997	5.75718	5.36233	5.21495	5.26635	4.79424
ENSGALG00000001849	LOC430723	similar to Bassoon protein	0.23811	0.156596	0.15511	0.19587	0.296984	0.357837	0.186134	0.143429	0.32246	0.202509	0.176777	0.338618	0.258958	0.170201	0.404519	0.255886	0.513422	0.651497
ENSGALG00000001850	rars	arginyl-tRNA synthetase	5.01941	4.97706	3.68424	4.39882	4.31077	4.68615	4.42974	4.71841	3.41126	4.97107	4.58328	4.59062	4.54666	4.09504	4.37362	4.44614	4.58328	3.29564
ENSGALG00000001851	KATNAL2	katanin p60 subunit A-like 2	0	0	0.284614	0	0	0	0	0	0.524439	0.478324	0	0	0	0	0	0	0	0
ENSGALG00000001852			3.89752	3.28132	2.72477	2.64818	2.89445	3.06518	2.81006	3.25021	3.06874	2.74799	2.99078	3.45095	3.21305	2.58053	2.97991	3.39035	3.45933	3.1017
ENSGALG00000001854	LOC423605	similar to VLLH2748	0.0920069	1.58917	1.68637	0.309081	0.868268	0.620674	0.207334	0.68469	1.18006	0.64742	0.593128	1.62207	0.701715	0.835231	1.07495	0.668486	0.979732	0.476847
ENSGALG00000001856	MOBKL2B	MOB1, Mps One Binder kinase activator-like 2B (yeast)	0	0	0.972087	0	1.36822	0	1.34258	0	1.52489	0	1.28303	0	1.18819	0.925537	0.896178	0	0.976005	0.946027
ENSGALG00000001857	Fam132a	family with sequence similarity 132, member A	1.22571	0.875201	0.654153	0.991667	0.830046	0.6412	1.28536	2.79248	0.723926	0.256598	0.879096	1.23578	1.14172	0.603515	0.584029	0.563239	1.1463	0.255174
ENSGALG00000001859	B3galt6	UDP-Gal:betaGal beta 1,3-galactosyltransferase polypeptide 6	1.19281	1.34773	1.52396	2.05046	1.62302	1.13589	1.27293	1.51936	2.21981	0.823184	1.18305	1.27667	0.992644	1.40351	0.687976	1.51488	1.22182	1.79514
ENSGALG00000001860	RSBN1	round spermatid basic protein 1	3.5208	2.51193	3.11769	3.13476	2.87034	2.74851	3.04848	3.07065	3.00579	3.02443	2.85011	3.24256	3.23811	3.26702	3.30189	3.24372	2.62925	3.36698
ENSGALG00000001861			4.49445	5.58456	5.58802	5.24599	5.89589	5.80573	5.40432	5.48408	6.14723	5.5389	5.27576	5.79771	5.65955	5.37278	5.32615	5.70642	5.19361	5.54189
ENSGALG00000001862	ST6GALNAC1	ST6 (alpha-N-acetyl-neuraminyl-2,3-beta-galactosyl-1,3)-N-acetylgalactosaminide alpha-2,6-sialyltransferase 1	1.19873	0.735955	1.03014	1.13706	1.23075	1.63409	1.07157	1.65745	0.996357	1.17379	1.59228	1.32279	0.886324	0.977279	0.461639	1.12177	1.92954	1.19817
ENSGALG00000001863	VTG2	vitellogenin 2	0	0	0	0	0	0	0	0	0	0	0	0	0	0	0	0	0	0
ENSGALG00000001864	C9orf72	chromosome 9 open reading frame 72	3.52291	3.33225	3.5151	3.43785	3.33851	3.64554	3.66289	3.46842	3.70255	3.63666	3.52176	3.49859	3.63881	3.45439	3.66037	3.7396	3.40988	3.55743
ENSGALG00000001866	GPR151	G protein-coupled receptor 151	0.500636	0	0.310003	0.543512	0	0	0.650703	0.275244	0.341866	0	0	0	0	0.272425	0	0	0.321112	0
ENSGALG00000001867	LBXCOR1	LBXCOR1 homolog (mouse)	0	0	0	0	0	0	0	0	0	0	0	0	0	0	0	0	0	0
ENSGALG00000001869	LINGO2	leucine rich repeat and Ig domain containing 2	0	0	0	0	0	0	0	0	0	0	0	0	0	0	0	0	0	0
ENSGALG00000001870			2.49079	1.79469	1.9894	1.94856	1.67317	1.67018	2.06353	2.3125	1.78305	2.20205	1.63708	1.75619	1.92544	2.54316	2.07374	1.69947	2.21105	1.85717
ENSGALG00000001871	LOC427371	hypothetical LOC427371	0	0	0	0	0	0	0	0	0	0	0	0	0	0	0	0	0	0
ENSGALG00000001872	SDF4	stromal cell derived factor 4	4.1058	4.45603	4.60165	4.04736	4.17462	4.2618	3.94616	3.36992	4.75013	4.44056	4.39817	4.34425	4.09379	4.38016	4.48948	4.61854	4.09263	4.6461
ENSGALG00000001874	LOC416169	similar to MGC83845 protein	1.33212	0	0	0.946398	0	0	0.470705	0	0	0	0.473709	0	0	0	0.403804	0	0.365798	0.230573
ENSGALG00000001875			1.85517	0.881065	0.532976	1.37307	1.22182	1.44913	1.6548	1.67317	0.599441	1.12697	1.3962	0.661456	0.673883	1.3775	0	0.567347	0	0.532976
ENSGALG00000001876	RASA4	RAS p21 protein activator 4	1.22046	1.33771	0.802195	1.84547	1.95955	1.21803	0.555655	0.974465	1.49677	0.903821	1.83937	1.37699	1.9981	1.03212	1.53209	1.34397	1.41874	1.67521
ENSGALG00000001879	GRID1	glutamate receptor, ionotropic, delta 1	0.0778321	0	0.158227	0	0	0	0	0	0.18834	0	0	0	0	0	0.135589	0.182582	0.166616	0.159246
ENSGALG00000001880	amy2a	amylase, alpha 2A; pancreatic	0	1.14081	1.06261	0.772912	1.00593	0.524063	0	0.286557	0	0.530389	1.23188	1.02523	1.49152	1.57685	0.26322	0.991667	1.2486	0
ENSGALG00000001881	C9orf151	chromosome 9 open reading frame 151	3.03978	4.01985	3.04052	2.76153	4.05604	4.28069	3.72844	3.70133	4.34983	3.58315	3.32394	3.99221	3.70255	3.30151	3.33623	3.55573	3.46544	3.36029
ENSGALG00000001882	TNFRSF18	tumor necrosis factor receptor superfamily, member 18	0.349778	0.771716	0.423295	0.259746	0.359012	0.674653	0.223176	0.677871	1.10794	0.862508	0.424088	0.631968	1.08947	0.799215	0.177207	0.811989	0.330102	0
ENSGALG00000001883	St6galnac2	ST6 (alpha-N-acetyl-neuraminyl-2,3-beta-galactosyl-1,3)-N-acetylgalactosaminide alpha-2,6-sialyltransferase 2	0.857717	0.408627	0.39927	0.298587	0.60889	0	0.393399	0.619525	0	0	0	0	0	0	0.320745	0	0	0.609688
ENSGALG00000001884	mmp24	matrix metallopeptidase 24 (membrane-inserted)	2.45946	1.29325	2.25961	2.0742	1.81551	2.2936	3.1022	3.34679	1.46621	0.99314	2.27258	2.38251	2.30425	2.31858	1.6199	1.90459	2.43443	0.979283
ENSGALG00000001885	UPK3B	uroplakin 3B; hypothetical protein LOC771232	0	0	0	0	0	0	0	0	0	0	0	0	0	0	0	0	0	0
ENSGALG00000001886			4.18639	5.5757	4.64789	5.34353	5.14025	5.41131	5.66422	6.66889	4.31739	4.33247	5.26136	4.95659	5.6284	5.34752	4.17755	5.48297	5.68902	4.34074
ENSGALG00000001889	CARD9	caspase recruitment domain family, member 9	1.04988	1.10466	0.824913	1.49867	0.709541	1.27775	0.967983	1.03388	1.34542	0.955875	1.20348	0.889458	0.749741	0.65983	1.16311	0.978073	0.597759	0.577652
ENSGALG00000001892	CYGB	cytoglobin	0.500323	0.900704	1.2724	1.23764	1.15458	1.1795	0	0.835231	0	0.858148	1.34496	1.02846	1.48375	1.1795	1.10226	0.873732	1.5025	0.781812
ENSGALG00000001894	LOC419425	hypothetical LOC419425	0	0	0	0.433178	0	0	0	0	0	0	0	0	0	0	0	0	0	0
ENSGALG00000001895	PANK3	pantothenate kinase 3	1.74444	1.31686	1.73507	1.4174	1.79859	1.8909	1.36148	1.4843	0.983049	1.82945	1.88998	1.1167	1.59058	1.79938	2.09861	1.58028	1.44993	1.01589
ENSGALG00000001896	Ntng1	netrin G1	0	0.723926	0.595031	0.2187	0	0.46436	0.277472	0.243763	0.311846	0	0.213709	0	0.555655	0.242959	0.230573	0	0	0
ENSGALG00000001898			0.609286	0.32246	0.305043	1.1712	1.14407	0.765038	0.768876	0.28281	0.867849	1.04624	1.02934	0.628651	0.645767	0.824913	1.01093	0.545266	0	0.71647
ENSGALG00000001900	KIAA1045	KIAA1045	0	0	0	0	0	0	0	0	0	0	0	0	0	0	0	0	0	0
ENSGALG00000001901	ARIH1	ariadne homolog, ubiquitin-conjugating enzyme E2 binding protein, 1 (Drosophila)	6.7513	5.88632	6.20493	6.41679	5.72012	5.74569	6.11595	6.36674	5.87004	6.12292	6.24049	5.84482	6.02249	6.30485	6.23738	6.13375	6.12292	6.03892
ENSGALG00000001903	map1lc3a	microtubule-associated protein 1 light chain 3 alpha	10.2726	8.51055	8.74763	10.2896	8.8345	8.70608	10.0413	9.37208	9.12168	8.77731	9.28498	8.21151	8.26086	9.03701	8.44258	8.31256	9.14538	8.64884
ENSGALG00000001905	dtx2	deltex homolog 2 (Drosophila)	4.089	4.41622	4.21925	4.22957	5.00572	4.85807	5.30484	5.35089	4.20058	4.08321	4.26528	4.37298	4.6762	3.93517	3.98371	4.08144	4.27818	3.96741
ENSGALG00000001907	WAPAL	wings apart-like homolog (Drosophila)	4.41698	3.72075	4.12164	4.58538	3.54505	3.60165	4.23635	4.65826	3.90971	3.6175	4.29128	4.06996	4.1309	4.49583	4.10519	4.0055	4.0299	3.53628
ENSGALG00000001908	Phf7	PHD finger protein 7	0.322175	0	0	0	0	0	0	0	0	0	0	0	0	0	0	0	0	0
ENSGALG00000001910	SNAPC4	small nuclear RNA activating complex, polypeptide 4, 190kDa	1.29325	1.50844	0.989698	1.47346	1.27424	1.48814	1.27837	1.29849	1.31415	1.55961	1.3486	1.32688	1.20566	1.55622	1.25025	1.54714	1.48375	1.44913
ENSGALG00000001912	EPHA10	EPH receptor A10	0.100216	0.21779	0.216636	0.164774	0.519387	0.687549	0	0	0.24591	0.953999	0	0.283431	0.278498	0.479297	0.676329	0.47147	0.347589	0.595031
ENSGALG00000001913	DYNLRB1	dynein, light chain, roadblock-type 1	6.459	6.36265	6.36905	6.1505	6.05005	5.77321	6.5006	6.81664	5.98166	6.02249	6.51521	6.37289	6.26463	6.15342	6.15481	6.14723	6.46524	6.08742
ENSGALG00000001915	VAV3	vav 3 oncogene	0.81653	0.966387	1.18157	0.353538	1.11387	0.777672	0.646562	0.401184	1.04327	0.829175	1.15049	1.10887	1.30799	0.843147	0.703836	0.80395	0.675907	0.626911
ENSGALG00000001916	SLIT3	slit homolog 3 (Drosophila)	0	0	0	0	0	0	0	0	0	0.180471	0.230361	0	0	0.153093	0	0	0.183441	0.372457
ENSGALG00000001917			0	0	0	0	0	0	0	0	0	0	0	0	0	0	0	0	0	0
ENSGALG00000001918	DNAJB5	DnaJ (Hsp40) homolog, subfamily B, member 5	2.01583	4.0753	3.72128	3.5564	4.41891	3.52561	2.62628	2.82649	3.99269	3.69846	3.35501	4.33792	3.75942	3.83397	3.98856	3.46898	3.05684	4.06613
ENSGALG00000001919			2.20351	2.33802	2.20808	2.39937	2.53339	2.42456	2.53922	3.1046	1.52631	2.6664	2.13446	2.3156	2.32159	2.38153	1.72698	2.01323	2.65326	1.98327
ENSGALG00000001921	SDCCAG3	serologically defined colon cancer antigen 3	1.76969	2.3125	1.91336	1.23686	2.16299	2.22821	1.37506	1.39815	1.82898	1.85819	2.11348	2.03076	2.13355	2.02326	1.70923	2.18896	1.37446	1.65643
ENSGALG00000001925	Gnb1l	guanine nucleotide binding protein (G protein), beta polypeptide 1-like	2.17701	2.68856	2.69801	3.16303	3.29507	3.45336	3.99155	4.19319	3.31069	2.8204	3.26238	2.79104	3.45235	3.13829	2.79648	3.31616	3.09081	2.74403
ENSGALG00000001926	Hspb1	heat shock 27kDa protein 1	10.3931	10.5991	10.8836	11.0215	11.4545	11.0943	10.8082	10.1253	11.1212	10.9125	11.2903	11.1512	10.7567	10.5782	10.9646	10.7807	11.6064	10.9646
ENSGALG00000001932	SRRM3	similar to 2900083I11Rik protein	0.143252	0	0	0.227455	0	0	0.309387	0	0	0	0	0	0	0	0.231582	0	0	0
ENSGALG00000001933	coro2a	coronin, actin binding protein, 2A	0	0	0	0	0	0	0	0	0	0	0.230573	0	0	0	0	0	0	0
ENSGALG00000001934	OPN4	opsin 4	0.593128	0.259247	0	0.218932	0	0	0.587478	0	0.493683	0.280116	0	0.352165	0.350318	0	0	0	0.448456	0
ENSGALG00000001935	TTLL10	tubulin tyrosine ligase-like family, member 10	0	0	0	0	0	0	0	0	0	0	0	0	0	0	0	0	0	0
ENSGALG00000001936	Myo7b	myosin VIIB	0	0	0.192312	0	0	0.349466	0	0	0.22614	0.196247	0.249882	0.212876	0	0.244841	0.159425	0	0	0.569018
ENSGALG00000001937	hexA	hexosaminidase A (alpha polypeptide)	2.22622	2.67089	1.80097	0.692671	1.84661	1.88768	1.94961	1.11759	2.10357	1.5979	1.94232	1.83983	2.24454	1.93094	1.98014	2.37755	2.40139	1.90944
ENSGALG00000001938	slc25a24	solute carrier family 25 (mitochondrial carrier; phosphate carrier), member 24	3.31997	3.22821	3.32907	3.15715	3.18002	3.14276	2.75663	2.2587	3.29258	3.47918	2.71971	3.56224	3.16948	3.25117	3.25331	3.49647	2.79248	3.48495
ENSGALG00000001939	hipk1	homeodomain interacting protein kinase 1	2.05406	1.4056	1.8604	2.47056	1.9536	2.09861	2.0639	2.76054	1.82979	2.10472	2.28774	1.70529	2.05232	2.34864	2.28694	1.95408	2.3627	1.91799
ENSGALG00000001942	ccdc99	coiled-coil domain containing 99	2.19271	2.88994	2.852	1.63708	1.94339	2.34916	2.2674	2.49612	2.36178	2.36847	2.4749	2.71621	2.51791	2.98859	2.35256	2.42072	2.44139	2.0086
ENSGALG00000001943	rhbdf2	rhomboid 5 homolog 2 (Drosophila)	2.13992	1.57075	2.02383	1.78785	2.51791	2.46787	2.57289	1.54576	2.0938	2.17701	1.9381	1.88517	2.12154	2.30368	2.01876	1.64371	1.98895	2.04867
ENSGALG00000001944	TBC1D2	TBC1 domain family, member 2	0.764016	0.609286	0.488329	1.11759	0.830984	0.658204	0.872853	1.41053	0.979283	0.927212	0.939314	0.604003	0.722602	0.957858	0.841243	0.865415	1.04038	0.562781
ENSGALG00000001945	Rft1	RFT1 homolog (S. cerevisiae)	2.96115	2.28345	2.54576	2.57528	2.34711	2.45411	2.82747	2.45562	1.9321	2.45562	2.51057	1.69287	2.74225	3.05427	2.07326	2.29213	2.65723	2.79198
ENSGALG00000001946	rspo1	R-spondin homolog (Xenopus laevis)	0	0	0.278968	0.350318	0.72219	0	0	0.252191	0	0	0	0	0	0	0	0.315974	0	0
ENSGALG00000001947	IKBKAP	inhibitor of kappa light polypeptide gene enhancer in B-cells, kinase complex-associated protein	5.60754	5.02837	5.30777	4.93487	4.99487	5.25666	5.45988	5.4861	5.00312	5.18522	5.05772	5.17767	5.0152	5.02614	4.9754	5.16337	5.14025	5.04309
ENSGALG00000001948			4.42113	4.0747	3.86067	4.8323	4.10768	4.06196	4.31806	4.42734	3.75994	4.07852	4.4116	3.78852	4.19986	4.65008	4.49505	3.63517	4.45429	4.07788
ENSGALG00000001949	mdh2	malate dehydrogenase 2, NAD (mitochondrial)	7.59547	8.29754	8.58376	7.70039	8.3857	8.58376	8.12024	7.7302	8.23926	8.64126	8.23265	8.69397	8.7878	8.18048	8.82619	8.90166	8.22568	8.26086
ENSGALG00000001950	PMPCA	peptidase (mitochondrial processing) alpha	5.24524	5.20237	5.40432	5.56969	4.54991	4.79007	5.46678	5.57843	4.86713	5.31173	5.32062	5.23159	5.39537	4.89792	5.14275	5.20309	5.42075	5.0914
ENSGALG00000001951	LOC768922	hypothetical protein LOC768922	0.742454	0	0	0.504485	1.17488	0.614648	0.779722	0.606992	0.422582	1.38724	0.840825	0	1.1895	1.16865	0.318647	1.01337	0.629575	0
ENSGALG00000001954	APTX	aprataxin	4.78671	4.85006	4.39385	4.1436	4.27281	4.53603	4.77151	4.91413	4.47219	4.41831	5.0152	4.99955	4.88723	4.86383	4.72325	4.49505	4.66222	3.95843
ENSGALG00000001955	Aanat	arylalkylamine N-acetyltransferase	0.211509	0.962965	0.663638	0.303304	0.61838	0.634468	0.401831	0	0	1.52279	0.532257	0.508182	0	0.341499	0.542402	0.430086	0.873228	0.608515
ENSGALG00000001956	OLFML3	olfactomedin-like 3	2.31405	3.60492	3.05591	1.82513	2.71727	3.01154	1.09003	3.03156	2.63397	2.68534	2.11909	3.8153	2.75616	2.51534	2.6723	2.74952	2.14128	2.24503
ENSGALG00000001957	ITCH	itchy homolog E3 ubiquitin protein ligase (mouse)	3.28744	2.79492	3.0678	3.19607	3.05161	2.852	3.08883	2.65088	2.81113	2.91595	2.50915	2.63983	2.86224	2.77097	2.8449	3.01154	2.75854	3.1148
ENSGALG00000001959	C1orf59	chromosome 1 open reading frame 59	1.53267	1.57177	1.71118	1.78405	1.76278	2.41526	1.22182	1.56551	1.67776	0.959131	1.55814	1.87397	1.90051	1.48096	0.877783	1.67452	1.23457	1.7623
ENSGALG00000001962	Ptbp1	polypyrimidine tract binding protein 1	2.74799	2.63936	2.6473	2.52316	1.87623	2.30843	2.27425	2.45704	2.27114	2.52947	2.65242	2.50322	2.66532	2.66997	2.86896	2.39562	2.26979	2.35594
ENSGALG00000001963	STYXL1	serine/threonine/tyrosine interacting-like 1	0.378524	0.661845	0	0.312139	1.2262	1.35435	0.950618	0.834858	0.719644	0.399924	1.00335	0	0.502208	0	0.334901	0	0.655546	0
ENSGALG00000001964	Inpp5e	inositol polyphosphate-5-phosphatase, 72 kDa	1.72401	2.16656	2.14818	2.20205	2.16594	2.47274	2.40257	2.21374	2.10768	2.26153	2.44426	2.37457	2.34864	2.2674	2.19965	2.31858	2.07874	1.98189
ENSGALG00000001965	AARS	alanyl-tRNA synthetase	5.62468	5.6931	5.90036	5.95843	6.45105	6.56657	6.10418	5.73734	6.06593	6.27222	6.04006	6.19967	6.06265	6.1519	6.32468	6.06437	6.12915	6.28777
ENSGALG00000001966	BRUNOL6	bruno-like 6, RNA binding protein (Drosophila)	1.31266	1.68377	1.97521	2.20716	2.24325	1.98283	2.11145	2.04175	1.72553	2.10408	2.10517	1.71698	2.51103	2.25752	1.63409	1.46714	2.19478	1.74038
ENSGALG00000001967	ABCA3	ATP-binding cassette, sub-family A (ABC1), member 3	5.16249	4.20629	4.37298	5.43541	5.40432	4.72817	4.96937	5.11416	4.75231	4.51788	4.72248	4.30555	4.53229	4.84081	4.34012	4.07413	4.76507	4.27746
ENSGALG00000001968	SYT6	synaptotagmin VI	0	0	0.305977	0.240027	0	0	0	0.272425	0.341214	0	0.233962	0	0	0	0.249323	0	0	0
ENSGALG00000001969			1.17488	0.59874	0.333756	1.01642	0.814319	0	1.11625	0.523048	0.593485	0.550504	0.416255	0	0	0.885532	0.726296	0.362749	1.64661	1.14772
ENSGALG00000001971	UBE2O	ubiquitin-conjugating enzyme E2O	3.93858	2.16084	2.45896	3.61628	2.88712	2.93666	3.51138	3.49432	3.25886	2.87134	2.79648	1.94232	2.58754	3.28432	3.45184	2.37498	3.13283	3.33763
ENSGALG00000001972	PRPF38B	PRP38 pre-mRNA processing factor 38 (yeast) domain containing B	5.03255	3.37108	3.7691	4.56387	3.52291	3.27288	4.20333	4.34012	3.62943	3.16682	3.81476	3.67543	3.74093	4.19986	3.99447	3.41948	4.00356	3.41569
ENSGALG00000001973	GNL2	guanine nucleotide binding protein-like 2 (nucleolar)	3.68773	3.14011	3.21305	3.57372	2.42456	3.05827	3.85674	3.89694	3.64131	2.75616	3.23439	3.04848	2.913	3.82235	3.28284	2.96885	3.24761	2.83089
ENSGALG00000001975	TMEM120A	transmembrane protein 120A	2.74457	3.01536	2.6152	2.81947	3.32544	2.95761	3.83711	3.2044	2.79395	2.67548	3.01307	2.84807	2.56048	2.66583	2.50124	2.92491	2.74457	2.13298
ENSGALG00000001976	trim33	tripartite motif-containing 33	4.21488	3.16785	3.17452	4.27615	3.00871	3.33719	4.63005	4.53444	3.38765	3.0225	3.52732	3.35403	3.58842	3.74351	3.47608	3.15538	3.51447	3.05936
ENSGALG00000001977			5.80427	8.61254	9.06088	7.14204	8.3705	8.66665	6.61135	5.48506	7.63689	9.1919	8.3548	9.21921	9.08841	8.7981	9.7299	9.06088	8.95315	9.23081
ENSGALG00000001978	Med16	mediator complex subunit 16	3.25528	2.92061	2.80672	3.88907	3.59647	3.56898	3.57279	4.07729	3.34679	3.27378	3.30091	3.06874	2.83647	3.12494	3.15386	3.21255	3.32599	3.42789
ENSGALG00000001979	FBLN7	fibulin 7	0	0	0	0	0	0.444377	0	0	0	0	0	0	0	0	0.201116	0	0	0
ENSGALG00000001981	parp6	poly (ADP-ribose) polymerase family, member 6	2.10517	3.22876	2.79542	2.13355	2.94878	2.89493	1.7688	2.07078	2.77685	2.53436	2.37222	2.92199	2.95142	2.43892	2.69584	2.721	2.88859	2.9351
ENSGALG00000001983	Fndc7	fibronectin type III domain containing 7	0.109672	0	0	0.187347	0	0	0.244209	0.210321	0	0.240768	0	0	0	0	0	0.260999	0.240768	0
ENSGALG00000001985	Pigq	phosphatidylinositol glycan anchor biosynthesis, class Q	1.44775	1.46764	2.00988	1.67361	1.26562	1.31686	1.87491	1.6001	2.02099	1.52489	1.56182	1.20265	1.08372	1.36993	1.41931	1.90507	1.68836	1.9938
ENSGALG00000001986	Vcp	similar to valosin-containing protein; valosin-containing protein	8.56499	7.33515	7.79803	8.63331	6.67347	6.41462	7.66537	7.66537	7.21118	7.64205	8.3483	6.38105	6.72932	6.57529	7.09459	6.31052	7.05732	6.58732
ENSGALG00000001988	TXNRD2	thioredoxin reductase 2	2.74403	2.41217	3.29013	2.62731	2.75918	2.97294	2.21836	2.4518	3.39876	2.98349	2.70475	3.09375	2.40207	2.13246	2.59657	2.5408	2.39562	3.32641
ENSGALG00000001989	PRUNE	prune homolog (Drosophila)	4.6754	5.4646	5.07936	4.92211	5.89116	5.71613	5.17432	5.0474	5.43997	5.226	5.26036	5.45749	5.18938	5.01167	4.94455	4.96757	5.25029	4.33658
ENSGALG00000001992	PKM2	pyruvate kinase, muscle	10.2063	12.1696	12.4926	12.0009	13.5323	12.3853	12.2792	11.6064	12.8968	12.7813	12.2792	12.8968	12.3853	12.3853	12.8968	12.3853	12.1696	12.693
ENSGALG00000001994			0	0	0	0	0	0	0	0	0	0	0	0	0	0	0	0	0	0
ENSGALG00000001995	Lims2	LIM and senescent cell antigen-like domains 2	2.10109	2.89493	3.35805	2.21007	3.00957	3.38214	3.01013	2.26311	2.5894	3.12625	2.53665	3.19946	3.11689	3.33263	2.9849	3.50159	3.19105	2.94627
ENSGALG00000001996	DNALI1	dynein, axonemal, light intermediate chain 1	1.21579	1.81449	1.3619	0.935096	1.94961	1.83848	1.41099	0.920308	1.23409	1.66465	2.0081	1.93149	1.38682	1.05842	1.57898	1.6653	1.49152	1.69729
ENSGALG00000001998	c19orf22	chromosome 19 open reading frame 22	4.65165	5.5746	5.70405	5.22175	6.3269	5.6764	4.53	5.07936	5.75718	5.70151	5.44221	5.39537	5.07586	5.30484	4.83064	5.07936	5.56268	4.92042
ENSGALG00000002000	Gramd2	GRAM domain containing 2	1.73607	4.79811	3.86355	3.85937	5.86265	4.92637	1.62582	2.07374	3.81813	4.97881	4.57808	4.21103	5.93902	5.78175	5.10882	5.37151	5.02837	4.95886
ENSGALG00000002001	STXBP3	syntaxin binding protein 3	2.18202	0.938485	1.26964	1.56697	1.61629	0.878701	1.41053	1.67361	1.23359	1.05842	1.55117	0.805632	1.18671	1.2332	1.1712	0.711968	1.48619	1.05171
ENSGALG00000002002	BCAS2	breast carcinoma amplified sequence 2	6.25602	6.06773	5.72661	6.13375	5.97986	6.01778	6.2595	5.89878	6.21148	6.02781	6.26842	5.99034	5.98732	5.46678	5.5322	5.66333	5.31767	5.93044
ENSGALG00000002003	BMPR1A	bone morphogenetic protein receptor, type IA	2.66949	1.74254	2.64616	2.80451	2.50068	2.33254	2.26203	2.6596	1.89334	2.30633	2.37165	1.44403	2.03027	2.3514	2.44521	2.08795	2.06024	2.55843
ENSGALG00000002005	LOC419429	similar to Hypothetical protein MGC63553	1.07769	3.9396	3.41526	2.51488	4.45274	4.41219	2.51193	2.05406	3.55476	4.7445	4.82995	4.14864	4.25388	4.4116	3.77653	3.86466	3.77739	3.56011
ENSGALG00000002006			0.131911	0	0	0.223666	0	0	0	0	0	0	0	0.363378	0	0	0	0	0	0
ENSGALG00000002007	Gpr17	G protein-coupled receptor 17	0	0	0	0	0	0	0	0	0	0	0	0	0.492894	0	0	0	0.397255	0
ENSGALG00000002008	RNF157	ring finger protein 157	0	0	0	0	0.457953	0	0	0.249882	0	0.460113	0	0	0	0	0	0	0.293461	0
ENSGALG00000002009	Fancg	Fanconi anemia, complementation group G	1.07495	1.11577	0.374293	0.993543	1.868	1.30659	2.28123	1.6147	0.792701	0.833585	1.21439	1.67317	0.782666	1.35005	0.873732	0.538641	1.03303	0.974465
ENSGALG00000002010	SNIP1	Smad nuclear interacting protein 1	4.26759	3.61092	3.71462	3.78026	3.09681	3.59203	4.0791	4.30876	3.42741	3.56011	3.77212	3.69204	3.75697	3.85297	3.75845	3.65887	3.20892	3.4425
ENSGALG00000002012	MMRN2	multimerin 2	1.26617	1.90107	1.64996	2.2941	1.78785	0.828299	1.42654	1.63495	1.73042	1.48096	2.36402	2.05874	1.62348	1.75578	2.11297	1.60445	1.9061	1.95311
ENSGALG00000002013	MEAF6	chromosome 1 open reading frame 149	5.66226	5.82726	5.78734	6.11256	5.63746	6.09063	6.01933	6.31892	5.97986	6.07999	5.78566	5.95843	5.78423	5.86134	5.76743	6.1519	6.13545	5.63382
ENSGALG00000002014	SMU1	smu-1 suppressor of mec-8 and unc-52 homolog (C. elegans)	5.6764	5.29103	5.71743	5.24733	5.38264	5.43997	5.46214	5.13839	5.4101	5.60099	5.39987	5.32903	5.12492	5.20943	5.36406	5.41632	5.19547	5.40651
ENSGALG00000002015	SNCG	synuclein, gamma (breast cancer-specific protein 1)	0.573368	2.68291	0.902368	0.56824	3.14763	1.69575	1.99646	0.396889	0.976921	1.3876	1.45751	3.9031	1.77728	4.34216	3.32744	1.47462	5.3946	1.0064
ENSGALG00000002016	PRKCD	protein kinase C, delta	1.30137	1.02934	0.877346	0.911388	0.707986	0.703836	0.691845	0.625364	1.07656	1.14407	0.857347	1.44952	1.05793	1.10992	1.1976	1.03812	0.650703	0.44928
ENSGALG00000002018	SOLH	small optic lobes homolog (Drosophila)	2.67459	2.16193	2.43748	2.71137	3.04751	2.46496	2.85746	2.31304	2.61716	2.5671	2.60077	2.13581	2.30482	2.44039	2.32106	1.8836	2.53628	2.59403
ENSGALG00000002020	glud1	glutamate dehydrogenase 1	4.61854	4.66774	5.27305	5.45642	5.11264	5.17989	5.03425	4.84572	4.80048	5.0466	5.24328	4.9754	5.08118	5.17692	5.21718	5.36406	5.05395	4.89527
ENSGALG00000002021	ZC3H12A	zinc finger CCCH-type containing 12A	2.54826	2.75089	3.30334	2.87898	3.61527	3.76099	3.01948	2.82194	2.9569	3.42209	3.08073	3.41126	2.97294	3.18272	3.46383	3.31564	2.69055	3.44092
ENSGALG00000002022	B4GALT1	UDP-Gal:betaGlcNAc beta 1,4- galactosyltransferase, polypeptide 1	1.46714	2.03826	1.70529	1.74665	1.84483	1.64072	1.46342	1.35835	2.27258	1.65267	1.47106	1.55344	2.02704	1.79184	1.82793	1.7514	1.55117	1.818
ENSGALG00000002023	pigo	phosphatidylinositol glycan anchor biosynthesis, class O	1.08041	0.933212	1.45603	1.7623	2.02821	1.46001	1.89443	1.53052	1.54473	1.64661	1.64712	0.901088	1.40043	1.54816	1.77122	1.13006	1.38226	1.04084
ENSGALG00000002024	COMT	catechol-O-methyltransferase	2.75756	4.37298	5.07754	2.65675	3.60021	3.44672	2.38299	2.92243	3.72802	4.19873	4.18929	4.88284	4.5007	3.71571	4.51287	5.0895	3.76317	4.79736
ENSGALG00000002026			1.63002	0	0.768499	2.10818	1.55206	1.509	1.69038	1.44821	1.519	1.68682	1.00021	1.40043	2.11089	1.07715	1.28303	0	1.41975	1.06032
ENSGALG00000002028	Gprc5b	G protein-coupled receptor, family C, group 5, member B	2.8175	4.18875	5.3746	4.13922	4.64852	4.78613	3.21938	3.43255	4.56811	5.23671	4.7049	4.60258	4.31348	5.21594	5.64122	5.54078	4.81168	5.60424
ENSGALG00000002029	c19orf6	chromosome 19 open reading frame 6	4.30423	3.71977	3.88186	4.72896	4.56536	4.4809	4.80629	4.64299	4.28627	4.29252	4.33247	3.94398	3.95539	4.46936	4.38345	4.13795	4.45156	3.89752
ENSGALG00000002030	ahcY	S-adenosylhomocysteine hydrolase	4.93258	4.47594	4.29506	3.65351	3.82348	4.55986	3.9031	4.17755	4.08445	4.23635	3.66037	4.67114	4.32637	4.25795	4.26607	4.62223	4.0055	4.25388
ENSGALG00000002033	NDUFB6	NADH dehydrogenase (ubiquinone) 1 beta subcomplex, 6, 17kDa	7.90876	8.76681	8.7981	8.03746	9.30157	9.26831	8.80559	8.63331	9.09905	8.55707	8.57688	9.35837	9.39055	8.7563	8.81603	9.26831	8.28976	8.7981
ENSGALG00000002038	DENND2C	DENN/MADD domain containing 2C	1.68478	3.06418	2.5676	2.12053	3.21351	2.75562	1.39126	1.32416	2.3249	2.75214	2.8095	3.07775	2.81401	2.89946	2.99231	2.31956	2.65088	1.86504
ENSGALG00000002040	Arvcf	armadillo repeat gene deletes in velocardiofacial syndrome	0.692232	1.53756	2.01521	0.65983	1.49677	1.87141	0.930069	0.950618	1.38575	2.0086	1.80688	1.75718	1.91287	2.17998	2.11145	2.45946	2.35835	1.85098
ENSGALG00000002041	AGRN	agrin	0.388817	0.690223	0.708804	0.580316	0.40029	0.407006	0.377568	0.401831	0.55234	0.616767	0.746414	0.69356	0.593485	0.983468	1.18255	0.589698	0.753096	0.864255
ENSGALG00000002042			3.24917	2.57289	3.05634	2.47111	2.38657	2.12856	2.20499	2.62825	2.59937	2.0441	2.85801	2.48541	2.2587	2.52947	2.72013	2.53098	3.03568	2.41964
ENSGALG00000002043	WDR33	WD repeat domain 33	2.92296	2.8606	3.1036	2.94466	3.11532	3.2057	2.98656	3.08635	2.75717	3.03462	3.01597	2.89093	3.08531	2.983	2.93029	2.8444	2.91595	2.77858
ENSGALG00000002044	LOC416392	similar to Hypothetical protein SB153, isoform 1	1.83791	2.983	2.76487	2.84105	2.982	3.18597	2.852	2.85801	2.68904	2.77685	2.80672	2.69144	3.11769	3.03202	3.00871	2.7007	2.37861	2.69853
ENSGALG00000002045	Eif2s2	eukaryotic translation initiation factor 2, subunit 2 beta, 38kDa	7.95083	7.91494	8.61254	8.17395	7.32183	7.43789	8.25394	7.90338	7.66537	7.28525	8.67662	7.91494	8.06311	8.51814	8.21151	7.63689	8.2768	7.29404
ENSGALG00000002046	SYT15	synaptotagmin XV	0.379077	0.476847	0	0.234179	0	0	0	0.26322	0.333756	0	0.662603	0	0.620674	0	0	0	0	0.645767
ENSGALG00000002048	GPRIN2	G protein regulated inducer of neurite outgrowth 2	0	0.620338	0	0	0	0	0	0	0	0	1.6384	0	0	0	0	0	1.04677	0.247098
ENSGALG00000002050	EXOC7	exocyst complex component 7	5.39537	4.92983	4.78051	5.17989	3.99398	5.00572	5.79771	5.95559	4.81702	4.92637	4.9236	4.80629	4.45018	4.81396	4.65693	4.64006	5.04392	4.38547
ENSGALG00000002051	DNASE1	deoxyribonuclease I	0	0	0	0	0	0	0	0	0	0	0	0	0	0	0	0	0	0
ENSGALG00000002053	por	P450 (cytochrome) oxidoreductase	4.32815	3.79373	3.1421	3.92304	3.7824	3.57057	4.36118	3.81925	3.66239	3.29013	3.55522	3.44616	3.21883	2.92533	3.35557	3.36174	3.04052	3.30009
ENSGALG00000002054	RALY	RNA binding protein, autoantigenic (hnRNP-associated with lethal yellow homolog (mouse))	4.06723	4.95418	5.01795	5.23251	5.58165	5.17513	5.82029	5.30777	5.21594	5.6931	5.14613	4.88111	5.21495	5.33295	5.73176	5.19361	5.55523	5.96815
ENSGALG00000002055	hes1	hairy and enhancer of split 1, (Drosophila)	1.87051	4.64006	2.32246	3.15055	4.24435	4.03425	2.0997	2.87226	2.96938	3.5368	4.51788	3.93137	3.94751	3.47344	2.95521	2.90396	2.9764	2.81006
ENSGALG00000002056	C22orf25	chromosome 22 open reading frame 25	2.85409	3.65993	3.40278	3.26765	3.21195	3.01061	2.53591	2.73551	3.03113	3.52839	3.42307	3.41887	3.47221	3.43725	3.47918	3.70432	2.79698	3.42012
ENSGALG00000002057	Polr2d	polymerase (RNA) II (DNA directed) polypeptide D	5.29763	5.10053	4.87797	4.69271	4.9606	5.25578	5.74838	5.6271	5.29677	5.11889	5.0082	4.66836	4.9745	4.77079	4.63158	5.01866	5.13406	4.96847
ENSGALG00000002060			4.7445	4.24314	4.33247	4.62593	3.76034	4.35065	3.86008	3.9624	3.88595	4.30228	4.79653	4.28856	4.10455	4.35225	4.33396	3.58495	3.50545	3.6779
ENSGALG00000002062	SRP68	signal recognition particle 68kDa	4.1436	3.69381	3.91522	4.25528	3.86067	3.88657	4.4455	4.36245	4.01871	3.88367	3.70552	3.66643	3.63732	3.87649	3.69444	3.77969	3.79622	3.7898
ENSGALG00000002064			6.24381	6.01933	5.92181	5.87244	6.18599	6.29396	6.74872	6.79236	6.1926	6.00404	5.89878	6.02087	5.85303	5.74838	5.60317	5.88967	5.87558	5.72012
ENSGALG00000002066	NCOA4	nuclear receptor coactivator 4	5.5519	5.74838	5.73734	5.65801	5.45749	5.85828	4.74368	4.86122	5.70521	5.77321	5.5139	5.49884	5.64344	5.77598	5.75871	5.37682	5.36732	5.50629
ENSGALG00000002067	ALG1	asparagine-linked glycosylation 1, beta-1,4-mannosyltransferase homolog (S. cerevisiae)	1.8846	1.60063	1.65892	2.24613	2.3249	1.08751	1.73847	1.9894	2.06823	2.19026	1.8014	2.23894	2.01721	1.91141	1.86949	2.00053	1.8217	2.39937
ENSGALG00000002069	LOC427412	hypothetical gene supported by CR387102; hypothetical protein LOC769622	1.81619	1.76533	1.82748	2.01678	2.01876	1.82374	1.43248	1.4604	1.99905	1.96243	1.97728	2.2055	1.82711	1.10226	1.95626	1.9079	1.34773	1.90507
ENSGALG00000002070	SAP130	Sin3A-associated protein, 130kDa	3.95041	2.79063	2.49936	3.27378	2.78723	2.61193	3.61811	3.50159	3.04525	2.8983	3.0948	2.53436	2.90604	3.17118	3.19903	2.18462	3.19516	2.73972
ENSGALG00000002074			0	0	0	0	0	0	0	0	0	0	0	0	0	0	0	0	0	0
ENSGALG00000002075	LOC416394	similar to hypothetical protein MGC45438	0.259495	0	0	0	0	0	0	0	0	0	0	0	0	0	0	0	0	0
ENSGALG00000002076	Dgcr8	DiGeorge syndrome critical region gene 8	1.33343	1.01548	1.82012	1.70431	1.38323	1.72133	1.70148	1.52094	1.38081	1.57389	1.62043	1.7279	1.59965	1.90654	2.32641	2.03826	2.17747	2.01133
ENSGALG00000002078			0.848217	0.840421	0.908869	1.37033	0.791029	0.873228	1.07545	0.772516	1.05271	0.986596	1.04943	0.556319	1.26562	1.36464	1.02261	1.01685	1.05672	1.0326
ENSGALG00000002080	DOCK2	dedicator of cytokinesis 2	0.307872	0.736801	0.768876	0.195133	0.338989	0	0.208383	0.533663	0.580674	0.246844	0.532976	0.368962	0.541137	0.59074	0.457953	0.184503	0.479018	0.252191
ENSGALG00000002081	Mmp28	matrix metallopeptidase 28	0.542781	1.39266	1.13759	1.00593	1.46388	2.10768	0.670262	1.3486	1.15548	1.72948	1.21954	1.37658	1.9429	1.81855	1.8091	1.56461	1.33481	1.81664
ENSGALG00000002082	AMPD1	adenosine monophosphate deaminase 1 (isoform M)	1.11098	8.37912	9.58591	4.27413	8.30422	9.13042	5.28802	3.51723	8.42676	9.28498	8.29754	7.83998	7.74624	8.56499	9.37208	8.22568	7.38146	9.3469
ENSGALG00000002083	PLIN3	mannose-6-phosphate receptor binding protein 1	0	0	0	0	0	0	0	0	0	0	0	0	0	0	0	0	0	0
ENSGALG00000002084	NAGPA	N-acetylglucosamine-1-phosphodiester alpha-N-acetylglucosaminidase	2.17016	1.48993	2.08662	1.93046	2.55019	2.19376	2.31915	2.89137	2.00552	2.14818	2.41171	1.95674	1.98283	1.66128	1.54473	1.53099	2.13796	2.34425
ENSGALG00000002085	FZR1	fizzy/cell division cycle 20 related 1 (Drosophila)	2.80889	1.76129	2.26505	3.03156	3.15598	2.37331	2.31013	2.88906	2.68534	2.30891	2.86384	2.15949	1.68836	2.23988	2.63895	2.19178	2.58053	2.82346
ENSGALG00000002086	RASL10B	RAS-like, family 10, member B	0.46396	0	0	0.613038	0	0	0	0.752128	0	0.793598	0.63003	1.43429	0	0	0	0	0	0
ENSGALG00000002087	NCBP1	nuclear cap binding protein subunit 1, 80kDa	3.39484	3.46327	3.81813	3.55327	3.71916	3.63981	3.94149	3.29459	3.47153	3.58842	3.55844	3.8492	3.55894	3.50975	3.77739	3.77147	3.58174	3.30661
ENSGALG00000002088	Galr2	galanin receptor 2	0	0	0	0	0	0	0	0	0	0	0	0	0	0	0	0	0	0
ENSGALG00000002089	TIMM23	translocase of inner mitochondrial membrane 23 homolog (yeast)	6.51744	6.52474	6.3208	6.59923	7.23475	7.01429	7.14562	7.40702	6.84478	6.62481	6.57055	6.32263	6.55313	6.74164	6.26301	6.69765	6.3435	6.36061
ENSGALG00000002090	Gpsm2	G-protein signaling modulator 2 (AGS3-like, C. elegans)	1.1197	1.01884	1.16082	1.17694	1.31216	1.10503	1.42522	1.23764	1.1445	0.944246	1.16125	0.44599	1.12459	1.05271	1.34118	1.33975	1.26766	1.06074
ENSGALG00000002091	ZDHHC1	zinc finger, DHHC-type containing 1	1.29906	0	0.352552	0.459027	0.567763	1.50714	1.53099	1.56598	1.12971	0.59001	0.638085	0.714028	0.934589	0.528295	0.513763	0.79064	1.81551	0.358074
ENSGALG00000002093	nr2e3	nuclear receptor subfamily 2, group E, member 3	0	0	0	0	0	0	0	0	0	0	0	0	0	0	0	0	0	0
ENSGALG00000002094	TRMT2A	TRM2 tRNA methyltransferase 2 homolog A (S. cerevisiae)	3.77653	3.84023	3.86466	3.5368	4.05833	4.12055	3.75071	3.69557	4.0767	3.92494	3.62205	3.87228	4.00277	3.6681	3.35026	3.92425	3.6331	3.61355
ENSGALG00000002095	CHMP4B	chromatin modifying protein 4B	6.70281	6.67544	6.48928	6.67347	6.13375	6.09866	6.20692	6.33023	6.40965	6.56222	6.67347	6.53259	6.4474	6.61944	6.51521	6.51296	6.49849	6.4368
ENSGALG00000002097	LOC415324	similar to epididymal protein	0	0	0	0	0	0	0	0	0	0	0	0	0	0	0	0	0	0
ENSGALG00000002098	Grik3	glutamate receptor, ionotropic, kainate 3	0	0	0	0	0	0	0	0	0	0	0	0	0	0	0	0	0	0
ENSGALG00000002099	Pfkfb4	6-phosphofructo-2-kinase/fructose-2,6-biphosphatase 4	2.06643	1.99431	1.7898	1.961	2.40752	2.22483	1.8223	1.94052	2.01464	2.13837	2.47237	1.76381	2.14128	2.25034	2.35882	1.8223	1.69185	2.22622
ENSGALG00000002102	LOC415325	hypothetical LOC415325	0.485852	0.846648	0	0.393686	0	0	0.496344	0	0.557843	0.514555	0.400624	0.622221	0.989354	0	0.429672	0.537457	0.823589	0.501019
ENSGALG00000002103	LOC415669	similar to hypothetical protein 4922504H04	2.13355	2.98548	2.23703	0	2.24137	1.74151	1.12177	0.951102	1.46967	1.59139	2.25138	1.48143	1.44259	0.853652	1.49867	1.23263	1.19004	1.82421
ENSGALG00000002105	FOXI1	forkhead box I1	0.123848	0.411101	0	0	0	0	0	0	0	0	0	0.335552	0.344018	0	0.379376	0.291641	0	0.275553
ENSGALG00000002106	CLCC1	chloride channel CLIC-like 1	2.90396	2.73642	3.48667	2.85602	3.2797	2.60609	3.14861	2.99078	3.03518	2.48541	4.15892	3.08486	2.87804	2.73444	2.79104	3.56446	3.62699	2.80118
ENSGALG00000002107	RanBP1	RAN binding protein 1	3.36225	3.57178	3.57594	3.37503	3.48187	3.31786	3.87177	3.67317	3.24864	3.31126	3.40683	3.4667	3.71462	3.32799	3.2653	3.35557	3.61092	3.35606
ENSGALG00000002108	evpl	envoplakin	0.0769792	0	0	0.123516	0	0	0	0.232821	0	0	0.125279	0	0	0	0.150297	0	0	0
ENSGALG00000002109	KCTD19	potassium channel tetramerisation domain containing 19	0	0	0	0	0	0	0	0	0	0	0	0	0	0	0	0	0	0
ENSGALG00000002110	Tstd2	chromosome 9 open reading frame 97	1.71747	0.968987	1.66608	1.93949	1.70148	1.51936	1.99141	1.52396	1.45229	1.30709	1.54864	1.78147	1.59691	1.09461	1.5234	1.29325	1.26139	1.83415
ENSGALG00000002111	SEC14L5	SEC14-like 5 (S. cerevisiae)	0.867849	1.69575	2.45994	1.35538	2.58012	2.39562	1.34496	1.75093	2.11909	2.12751	2.29821	2.4674	2.07874	2.51391	2.59563	2.79932	2.30795	2.40459
ENSGALG00000002112	csf3r	colony stimulating factor 3 receptor (granulocyte)	1.43845	1.08315	0.377248	1.30709	1.33051	1.45081	0	1.28256	1.11198	1.1366	1.09272	0.775668	0.646206	0.439903	0.300779	0.657772	0.510757	0.668117
ENSGALG00000002113	lcp2	lymphocyte cytosolic protein 2 (SH2 domain containing leukocyte protein of 76kDa)	0.947769	1.09968	1.05223	0.577652	0.546677	0.61151	0.637109	0.777672	0.737352	0.597759	0.782176	1.33668	1.05324	0.931446	0.777232	0.658588	0.584389	0.39312
ENSGALG00000002114	tusc4	tumor suppressor candidate 4	0.978475	1.84333	1.33481	1.05711	1.74038	1.88517	1.42032	1.48662	1.35741	1.3619	1.43512	1.34624	1.55344	1.59405	1.02613	1.29515	1.3505	1.62539
ENSGALG00000002116			0	1.05324	0.386754	0	1.20173	1.48281	0.61838	0.625794	1.22224	1.01742	0.852083	1.21439	0.487546	0.929045	0.55234	1.56035	0.651925	1.3486
ENSGALG00000002117	parg	poly (ADP-ribose) glycohydrolase	3.00385	3.52674	3.77844	3.60777	3.38055	3.60825	3.39215	3.20989	3.69204	3.83969	3.60165	3.65993	3.56114	3.80425	3.71166	3.97563	3.48433	3.63112
ENSGALG00000002118	Kcnmb1	potassium large conductance calcium-activated channel, subfamily M, beta member 1	1.84379	0.201593	0.593128	0.465492	0.910366	0	0.365478	0.56163	0.662918	0.805632	0.284871	1.97779	0.746414	0	0.307227	0.82528	0.371347	0
ENSGALG00000002119	c16orf62	chromosome 16 open reading frame 62	3.22552	3.39215	3.36174	3.27124	3.42741	3.37723	3.12998	2.68291	3.12214	3.37892	3.00871	3.10882	2.86654	3.2466	3.01404	2.93817	3.10724	3.76626
ENSGALG00000002121			0.332456	2.71665	1.84432	1.09926	2.52996	2.33647	0	0.718308	1.34357	2.6152	1.90302	2.20257	1.89137	2.30115	2.15896	1.44913	1.90207	1.80826
ENSGALG00000002123	C1orf102	chromosome 1 open reading frame 102	1.43915	0.870146	0.635267	0.922324	1.53496	0.929543	1.25643	1.69384	0.427256	1.39444	0.694446	0.785696	0.803458	1.19049	0.551979	0.420141	0.642428	1.06774
ENSGALG00000002124	Zdhhc8	zinc finger, DHHC-type containing 8	0.685464	0.477221	0.851219	0.812921	0.341214	1.12276	1.13455	0.618002	0.858148	0.808114	0.762287	0.70674	1.03434	0.587091	1.14209	0.680818	0.911388	0.813872
ENSGALG00000002125	TMOD1	tropomodulin 1	3.97157	3.01361	2.94735	2.31013	3.71342	2.88759	1.95219	1.42572	2.85363	3.51447	2.28297	2.86384	2.80214	3.94867	3.69972	1.97132	2.269	4.48295
ENSGALG00000002127	LSM10	LSM10, U7 small nuclear RNA associated	2.85858	3.25267	3.41465	2.57726	3.66864	3.85012	3.26644	3.12778	2.56363	3.46213	2.79248	3.1093	3.58224	3.20256	2.60409	3.12582	2.94009	2.49559
ENSGALG00000002128			0.0902824	0	0	0	0	0	0	0	0	0	0	0.250205	0	0	0	0	0.283927	0.192152
ENSGALG00000002129	WDR47	WD repeat domain 47	2.29972	1.71793	1.85915	1.78497	1.02934	1.56976	2.41217	1.89392	1.69947	1.79904	1.58832	1.44665	1.98061	2.03441	2.21697	2.21937	2.29864	1.94232
ENSGALG00000002130	Stk40	serine/threonine kinase 40	3.21551	4.04563	4.43293	4.21361	4.4973	4.74368	4.03425	3.54121	4.35609	4.60995	4.34849	4.62685	4.17755	4.41402	4.35752	4.64224	4.20058	4.55695
ENSGALG00000002131	tusc4	tumor suppressor candidate 4	4.29723	5.63107	5.4134	5.01251	5.96012	5.8069	4.60924	4.65478	5.45536	5.40313	5.37278	5.15102	5.424	5.29572	5.1671	5.27576	4.67184	5.5856
ENSGALG00000002132	KCNIP1	Kv channel interacting protein 1	0	0.22099	0	0	0	0	0	0	0	0	0	0.297745	0	0	0	0	0	0
ENSGALG00000002134	THUMPD1	THUMP domain containing 1	4.11215	3.93137	4.11512	4.07729	3.72958	3.90831	4.23861	4.18814	4.04736	3.90587	4.20197	4.16883	3.80853	3.73233	3.90536	4.13227	3.66096	3.92251
ENSGALG00000002136	AP3B2	adaptor-related protein complex 3, beta 2 subunit	0.128973	0	0.19276	0.344018	0.579537	0.348687	0.450793	0	0.314993	0	0.148636	0.470705	0.251949	0	0.428253	0.215132	0.289148	0
ENSGALG00000002137	pgam5	phosphoglycerate mutase family member 5	5.13839	5.3746	5.5746	5.10215	5.5152	5.75871	5.20943	4.76588	5.79155	5.79404	5.63641	5.66556	5.59144	5.59321	5.72783	6.00038	5.5389	5.77321
ENSGALG00000002138	HYAL2	hyaluronoglucosaminidase 2	2.25647	3.52888	3.05786	3.16982	4.01462	4.09026	2.93666	3.28182	3.54687	3.20624	4.04563	3.24809	3.49278	3.4103	3.45336	3.69907	3.3835	3.31179
ENSGALG00000002139	CSDE1	cold shock domain containing E1, RNA-binding	8.13926	7.57427	8.18048	8.90166	7.69075	7.40702	7.7828	8.16681	8.31256	7.79803	8.86756	7.65314	7.83357	9.04891	8.63331	7.83998	8.11416	8.30422
ENSGALG00000002140	AP2B1	adaptor-related protein complex 2, beta 1 subunit	3.53839	3.2377	3.16401	3.79373	3.42429	3.40834	3.4959	3.23439	3.21351	3.43009	3.61249	3.17865	3.28744	3.1028	3.43409	3.15649	3.12061	3.57762
ENSGALG00000002141	UGCGL1	UDP-glucose ceramide glucosyltransferase-like 1	2.88621	2.30745	2.14554	2.37029	2.14597	2.05086	2.6473	2.47056	2.24701	2.238	2.3415	2.01366	1.94339	1.86755	2.27837	2.16402	2.02988	1.86642
ENSGALG00000002142	dgkq	diacylglycerol kinase, theta 110kDa	0.165345	0	0	0.175414	0	0	0.2321	0.540509	0.255886	0	0.174048	0	0	0.193689	0	0.243209	0.666895	0.454046
ENSGALG00000002143			2.56573	1.71515	2.62011	2.71194	1.73409	2.15551	3.00871	3.21785	2.56902	2.15551	2.54177	1.93949	2.6963	2.88474	2.85697	2.51193	2.5824	2.20351
ENSGALG00000002144	THRAP3	thyroid hormone receptor associated protein 3	4.9318	4.33588	4.50129	4.24492	4.27686	4.15625	3.14425	3.74093	4.1914	4.29506	4.35065	4.30048	4.57943	4.59284	4.99579	4.46592	4.54932	4.58009
ENSGALG00000002145	camsap1l1	calmodulin regulated spectrin-associated protein 1-like 1	2.61661	1.8217	1.92603	2.53628	1.94747	2.01464	2.53098	2.83283	1.76969	1.61572	2.21893	1.91336	2.09762	2.35354	2.03627	2.19026	2.41071	1.77673
ENSGALG00000002147	SIKE1	suppressor of IKK epsilon	5.72661	6.35712	6.78165	5.95235	6.70958	6.90313	6.16229	6.39887	6.71836	6.36905	6.62939	6.87625	6.8957	6.70281	6.7394	6.84222	6.22037	6.30806
ENSGALG00000002150	CPEB1	cytoplasmic polyadenylation element binding protein 1	0.570772	0.566601	0.341499	0.681195	0.428253	0.75694	0.19729	0.451507	1.37617	0.817457	0.261995	0.906583	0.244626	0.22614	0.48167	0.597006	0.938876	0.913551
ENSGALG00000002151	PEX12	peroxisomal biogenesis factor 12	2.87434	3.67666	3.23439	3.23391	3.46497	3.84861	3.97477	3.94023	3.24001	3.39154	3.19413	3.51447	3.42955	3.44996	3.24467	3.31948	3.45439	3.4269
ENSGALG00000002152	GABRP	gamma-aminobutyric acid (GABA) A receptor, pi	0	0	0.193408	0	0	0	0	0	0.227967	0	0	0	0	0	0	0	0	0
ENSGALG00000002155	HS6ST1	heparan sulfate 6-O-sulfotransferase 1	2.66253	3.44519	3.01266	3.66144	3.19304	3.1036	3.41126	3.27231	4.21361	2.66949	2.72267	3.20841	3.88537	3.01753	3.12115	3.73743	3.61571	3.57651
ENSGALG00000002157			11.4545	10.9646	11.0215	10.7807	11.4072	11.1212	11.1212	10.9936	10.9936	10.6879	10.833	10.9936	11.0215	10.8602	10.7567	10.9125	10.8082	10.8602
ENSGALG00000002158	GOLGA3	golgi autoantigen, golgin subfamily a, 3	5.0748	4.74224	4.55153	6.04336	4.22372	4.2039	4.28493	5.13633	4.58465	4.58985	5.01795	4.49805	4.79653	5.25391	4.78841	4.98244	4.94839	4.24314
ENSGALG00000002159	ACOX1	acyl-Coenzyme A oxidase 1, palmitoyl	4.27615	3.89813	4.09889	3.71804	3.4184	3.40075	3.72573	3.4253	3.73415	4.01932	3.93517	3.79775	3.90013	3.81142	3.95965	4.12009	3.70029	3.71862
ENSGALG00000002160	B2M	beta-2-microglobulin	10.077	10.4529	10.7293	10.9125	10.4727	9.85668	10.9646	10.5111	10.4529	10.6184	10.8602	10.3383	10.6879	10.7293	10.8836	10.1928	10.9345	10.7807
ENSGALG00000002162	ACO1	aconitase 1, soluble	2.58337	2.64509	2.35497	2.33254	2.37222	2.46384	2.70223	2.57632	2.37815	2.42542	2.18695	2.42314	2.47111	2.36799	2.58053	2.68235	2.54177	2.82412
ENSGALG00000002164	ddx59	DEAD (Asp-Glu-Ala-Asp) box polypeptide 59	2.34916	2.65769	3.30054	2.35077	2.33301	2.48891	3.32599	3.43152	3.32442	2.76258	2.99181	3.15765	3.36029	3.03113	2.68483	3.10118	4.11339	2.31013
ENSGALG00000002165			0.0825644	0	0.170777	0.17583	0.296142	0	0.23325	0	0	0.231861	0.265879	0	0	0.195613	0.144108	0	0	0.170402
ENSGALG00000002167			1.20348	0.820324	0.683191	2.03076	0.380444	0.73305	1.75226	1.19817	0.839548	0.475539	0.778141	2.02623	1.26914	0.615734	0.657772	0.725032	1.60254	0.794532
ENSGALG00000002169	plekhb2	pleckstrin homology domain containing, family B (evectins) member 2	5.63641	5.09041	4.65546	5.92771	5.11068	5.0408	5.56969	6.09735	4.687	5.46678	5.34111	4.50295	4.92821	4.95736	4.61154	4.71678	4.4567	5.00215
ENSGALG00000002170	LOC419888	similar to orphan nuclear receptor FOR1	0	0	0	0	0	0	0	0	0	0	0	0	0	0	0	0	0	0
ENSGALG00000002172	LOC424759	hypothetical LOC424759	3.34251	2.69801	3.21604	3.53567	2.39616	2.68061	3.26238	3.33367	2.92581	3.29112	3.28284	2.74129	2.92353	3.2609	3.6088	3.48287	3.34052	3.25475
ENSGALG00000002175	KIF14	kinesin family member 14	0.559383	0.161659	0.162182	0	0	0	0	0.222154	0	0.166788	0	0	0	0.177457	0	0	0	0.162626
ENSGALG00000002179	fbf1	Fas (TNFRSF6) binding factor 1	4.60258	3.74906	3.48234	3.45657	4.22049	4.18364	4.02362	4.08089	2.89598	3.89174	2.73922	2.42846	3.20526	3.71166	3.12536	3.40834	3.79321	3.66096
ENSGALG00000002180	CHFR	checkpoint with forkhead and ring finger domains	2.03875	1.93046	2.34916	2.25498	1.34542	1.83592	2.29213	2.42072	1.9747	1.94423	1.33297	1.50196	1.87925	2.30064	2.01521	2.22244	2.05813	1.92509
ENSGALG00000002182	NR5A2	nuclear receptor subfamily 5, group A, member 2	0.117964	0	0	0.141715	0.313553	0.332456	0	0.163263	0	0.188067	0.259495	0	0	0	0.155296	0.205002	0	0
ENSGALG00000002183	Prr16	proline rich 16	0	0	0	0	0	0	0	0.495624	0.585729	0.534791	0	0	0.67153	0	0	0	0.537129	0
ENSGALG00000002184			0	0.181501	0.190009	0	0	0	0	0	0	0	0	0.247386	0	0	0.311078	0	0	0
ENSGALG00000002186	UNC45B	unc-45 homolog B (C. elegans)	5.50025	5.699	6.24789	5.5139	5.75281	6.01164	5.46803	5.2692	5.73323	6.2181	6.4849	6.13678	6.01164	6.33023	6.62939	5.64122	7.50318	5.89275
ENSGALG00000002187	hsd17b4	hydroxysteroid (17-beta) dehydrogenase 4	5.41131	4.97021	5.05685	4.88805	4.47728	4.6461	5.00661	4.63755	4.92983	4.78841	4.78296	4.86383	4.67328	4.84011	4.99215	4.84767	4.81317	4.80218
ENSGALG00000002189	SNX1	sorting nexin 1	4.46265	4.23161	4.34983	4.15064	4.06436	4.41831	4.49378	4.37428	4.37497	4.38603	4.13302	4.21682	4.41622	4.18993	4.0204	4.23303	4.07059	4.21164
ENSGALG00000002191	tlx3	T-cell leukemia homeobox 3	0	0	0	0	0	0	0	0	0	0	0	0	0	0	0	0	0	0
ENSGALG00000002192	Ptprc	protein tyrosine phosphatase, receptor type, C	1.25121	1.3362	1.7934	1.26562	0.901088	0.529216	0.821599	1.23457	1.26617	0.946027	1.22769	1.28951	1.64285	1.61933	1.14958	1.24823	1.30192	0.774755
ENSGALG00000002193	ARHGEF4	Rho guanine nucleotide exchange factor (GEF) 4	0.590347	1.357	1.75318	1.06126	1.1167	1.4374	1.11857	0.677487	2.43748	1.6531	1.04541	1.30896	1.70791	1.82898	2.43151	2.66437	2.82509	2.84105
ENSGALG00000002194	Mrpl38	mitochondrial ribosomal protein L38	5.26219	4.63292	4.52548	4.72159	4.98076	4.97021	5.58698	5.80167	5.11264	4.69342	4.63533	4.81006	4.3717	4.6215	4.5982	4.35423	4.76987	4.61854
ENSGALG00000002197	Npm1	nucleophosmin (nucleolar phosphoprotein B23, numatrin)	8.05594	7.9207	7.90876	7.9207	6.856	7.05963	7.47396	8.06891	7.55197	7.46524	7.63689	7.66537	7.95083	8.2768	8.28976	8.00641	8.13262	7.60483
ENSGALG00000002198	fhod1	formin homology 2 domain containing 1	2.99078	2.01276	1.95754	3.36442	3.39573	2.73551	2.55691	2.30957	2.55605	2.78663	2.94922	2.06537	2.16898	2.29075	2.62228	1.89048	2.41372	2.71475
ENSGALG00000002199	KLHL17	kelch-like 17 (Drosophila)	0.207334	0.180666	0.785273	0.138656	1.09098	0.884455	0	0.164511	0.518334	0.408627	0.586109	0.75981	0.694446	0.692232	0.514967	0.57843	0.67995	0.848217
ENSGALG00000002200	acsm3	acyl-CoA synthetase medium-chain family member 3	0	0	0	0	0	0	0	0	0	0	0	0	0	0	0	0	0	0
ENSGALG00000002201			1.30565	2.2674	1.47199	0.964866	1.2738	0.99405	0.795959	0.970332	1.14586	0.934079	1.32736	1.98014	1.25219	0.99883	1.51012	1.28623	1.33391	1.39126
ENSGALG00000002203	FGF18	fibroblast growth factor 18	0	2.69482	1.21487	0.491646	0	0.890733	1.58028	0.593885	1.28713	0.973031	0.494026	2.37378	0.764674	1.48767	0.851628	0.987492	0.950618	0
ENSGALG00000002204	slc7a4	solute carrier family 7 (cationic amino acid transporter, y+ system), member 4	1.54625	1.28901	0.672603	1.02474	1.54965	1.77629	2.01037	1.90302	0.284366	0	1.16031	0.326449	0.51636	0.348917	0.200119	0.886324	1.15791	0.382343
ENSGALG00000002205			3.51616	2.2055	2.28394	3.45439	2.20115	2.32202	2.38014	2.71375	2.51014	2.28647	2.3627	1.64326	2.67046	2.86654	2.57632	2.09421	2.96614	2.69003
ENSGALG00000002206	Snx22	sorting nexin 22	1.64661	3.54505	3.36645	2.45522	2.92353	3.16581	1.95311	2.05524	2.96166	2.83038	2.54361	3.64304	3.38988	2.99345	2.08844	2.99818	2.18248	2.0847
ENSGALG00000002207	ATP6V1G3	ATPase, H+ transporting, lysosomal 13kDa, V1 subunit G3	0.670262	1.10135	2.04249	1.05223	0	1.3775	1.55486	0	0	1.82898	1.12828	1.75772	2.31304	1.8604	0	0	1.02081	0
ENSGALG00000002208	LOC416179	hypothetical gene supported by CR390712	0	0	0	0	0	0	0	0	0	0	0	0	0	0.57732	0	0	0	0
ENSGALG00000002210	ppiB	peptidylprolyl isomerase B (cyclophilin B)	7.71594	6.83687	6.15872	6.15342	6.23156	6.53949	6.67544	6.67737	6.80076	6.5966	6.01449	6.20333	6.45323	6.07476	6.40741	6.67737	6.67544	6.64657
ENSGALG00000002212	RAD51L3	RAD51-like 3 (S. cerevisiae)	2.64064	2.01408	1.61526	2.61818	2.18248	1.15548	1.71118	2.18793	2.25187	2.30368	1.2442	1.70968	1.00893	1.33829	1.43557	1.53267	1.8604	1.68164
ENSGALG00000002213			0	0	0	0	0.379077	0	0	0	0.259247	0	0	0.297481	0	0	0	0	0	0
ENSGALG00000002215			0.19084	0	0	0	0	0	0	0	0	0	0	0	0	0	0	0	0	0
ENSGALG00000002216	NEK7	NIMA (never in mitosis gene a)-related kinase 7	3.9396	3.89344	3.89468	3.98322	3.93137	3.90126	3.66864	3.30913	4.24183	3.8712	4.09962	3.62879	3.60381	3.67493	3.71462	4.01625	3.75763	4.13855
ENSGALG00000002219	WBP2	WW domain binding protein 2	4.11623	3.35342	3.07017	3.07737	2.9739	3.06967	3.36535	3.6473	3.05027	3.23139	2.9125	3.07527	3.49647	3.05634	2.88621	3.18119	2.72986	3.30426
ENSGALG00000002221			2.1026	1.79082	2.41263	2.12192	2.0742	1.96658	2.65577	2.43892	1.94564	2.31956	2.11089	1.90836	1.98102	2.09675	1.99759	2.16759	2.3106	2.24874
ENSGALG00000002222	noc2l	nucleolar complex associated 2 homolog (S. cerevisiae)	4.5982	3.98802	4.05833	4.2618	4.46592	4.32575	4.45274	4.60258	4.43293	4.25169	4.64379	4.36734	4.02437	4.11512	4.09667	4.00805	3.97157	3.7831
ENSGALG00000002223	Lhx9	LIM homeobox 9	0	0	0	0	0	0	0	0	0	0	0	0	0	0	0	0	0	0
ENSGALG00000002224			0.675907	1.1481	2.0081	0.777672	0	0	1.62494	0	1.79184	1.00291	1.7617	1.73236	2.03496	0	0.834364	1.01884	0.992226	1.54816
ENSGALG00000002225	RFFL	ring finger and FYVE-like domain containing 1	3.88186	3.15538	3.16264	3.53954	3.34307	3.38925	4.0655	4.39122	3.36442	3.0711	3.51897	3.33058	3.24973	3.42108	2.88001	3.16501	3.50484	3.1655
ENSGALG00000002227	DMXL1	Dmx-like 1	1.37792	0.970714	1.41205	1.40398	1.56316	1.42481	1.18358	1.20021	1.27007	1.17898	1.23037	1.26714	1.32959	1.39864	1.53099	1.37033	1.45708	1.48375
ENSGALG00000002228	Samd11	sterile alpha motif domain containing 11	1.66608	2.99026	2.17956	2.70584	3.48767	3.6719	2.12899	3.11046	2.87588	2.93122	2.79007	1.98544	2.85298	3.27744	2.38851	2.59242	2.63801	2.74129
ENSGALG00000002229	Fbxw11	F-box and WD repeat domain containing 11	5.93589	4.9839	5.38142	5.56766	4.85365	5.29763	5.44661	5.06814	5.0718	5.37682	5.41756	5.2998	5.29763	5.48692	5.49884	5.50956	5.03165	5.62208
ENSGALG00000002232	RERE	arginine-glutamic acid dipeptide (RE) repeats	6.58469	4.84326	4.72495	5.79404	5.05685	5.08118	5.13406	4.51788	5.25266	4.9667	4.87055	4.4304	4.93736	5.28802	5.46329	5.03913	5.66667	5.47586
ENSGALG00000002234	UNC13D	unc-13 homolog D (C. elegans)	0.64742	1.03529	0.711968	1.05324	1.48487	0.620338	0.787877	1.43612	0.621033	0.792292	1.07451	0.707192	1.15841	0.807305	0.60487	0.323431	0.568603	0.533329
ENSGALG00000002235	tfcp2	transcription factor CP2	2.89493	2.38205	2.77961	3.45836	2.59447	2.66205	2.41571	2.48194	2.79982	3.35227	3.14654	2.57254	2.83328	3.27231	3.01214	2.56668	2.64772	3.01904
ENSGALG00000002237	atp6v0d1	ATPase, H+ transporting, lysosomal 38kDa, V0 subunit d1	3.85674	3.21351	3.16215	3.98154	4.02802	3.58441	3.75538	3.56011	3.6719	3.57982	3.52444	3.10322	3.32853	2.83283	3.33122	3.07527	3.20783	3.71225
ENSGALG00000002239	LOC427001	exonuclease NEF-sp	1.78455	1.98102	1.97779	1.84225	1.99237	2.01637	2.26153	2.55691	1.72948	1.8485	1.96001	1.88067	2.33457	2.11145	2.09058	1.88413	2.08228	1.51642
ENSGALG00000002240	C3orf18	chromosome 3 open reading frame 18	0.812394	1.31894	1.2406	1.53099	2.60077	2.30021	1.14308	0.963892	1.91436	0.994505	1.79082	1.19143	0.78491	2.18156	1.73706	1.44041	1.21803	2.64025
ENSGALG00000002242	GALNT9	UDP-N-acetyl-alpha-D-galactosamine:polypeptide N-acetylgalactosaminyltransferase 9 (GalNAc-T9)	0.121364	0	0	0	0	0	0	0	0	0	0	0.337402	0	0	0	0	0	0
ENSGALG00000002244	Agrp	agouti related protein homolog (mouse)	0	0	0	0	0	0	0	0	0	0	0	0	0	0	0	0	0	0
ENSGALG00000002246	DENND1B	DENN/MADD domain containing 1B	1.19532	1.92544	1.99599	2.07078	2.53148	1.96756	2.01133	2.44089	2.15949	1.85864	1.97571	2.18303	2.38812	2.38938	1.62644	2.00136	1.86949	1.78497
ENSGALG00000002247	Setd6	SET domain containing 6	1.29564	0.362176	1.15182	1.96243	1.67573	1.37617	1.63495	2.39017	1.92462	1.18255	1.51642	0.936355	1.49823	1.16918	1.27146	1.60254	1.42071	1.05625
ENSGALG00000002248	NAB1	NGFI-A binding protein 1 (EGR1 binding protein 1)	2.76858	3.05427	2.81899	3.24621	2.55155	2.65856	3.03914	3.11689	2.4899	2.42649	2.78204	2.61339	2.62538	2.69482	2.58707	2.57632	2.52135	2.3121
ENSGALG00000002249	EIF2C1	eukaryotic translation initiation factor 2C, 1	1.70199	1.39669	1.84333	2.59714	2.13992	2.11194	2.22292	2.20716	1.95219	1.96363	2.23058	1.6384	1.98544	2.2611	2.11002	2.20499	1.87248	2.07033
ENSGALG00000002250	dtwd2	DTW domain containing 2	1.75476	2.58901	2.37755	2.45088	2.61448	2.74403	2.33148	2.71528	2.67953	2.45604	2.50124	2.85746	2.53591	2.47585	2.37755	2.39712	2.40257	2.70876
ENSGALG00000002252	LOC416797	hypothetical LOC416797	0	0	0.477943	0	0	0	0	0	0	0.489773	0	0	0	0	0	0	0	0
ENSGALG00000002253	hemK1	HemK methyltransferase family member 1	1.34955	1.35741	1.36232	1.67217	1.58087	1.60406	1.90836	1.7718	2.02704	1.88121	1.42176	1.82513	1.29142	1.18705	1.4604	2.02003	1.47346	2.06212
ENSGALG00000002258			0.733574	1.75982	1.10794	1.5413	2.73681	1.45172	0	0	2.70115	2.19538	1.3775	2.25407	3.47723	0	0.957467	1.93149	1.11252	1.00554
ENSGALG00000002260	CISH	cytokine inducible SH2-containing protein	4.1512	4.17891	5.94656	2.62011	5.32494	3.89752	2.77134	2.10065	3.37892	4.24747	2.76203	3.70911	2.41125	2.01721	3.1721	2.21525	2.3946	3.57417
ENSGALG00000002262	etf1	eukaryotic translation termination factor 1	7.77661	6.29136	6.63455	7.46094	5.94011	5.97267	7.22743	7.37027	6.57529	6.12437	6.69541	6.1519	5.9075	6.43283	6.26148	6.2595	6.24992	6.60887
ENSGALG00000002263	KLHL6	kelch-like 6 (Drosophila)	1.06032	1.05711	0.917136	1.31266	1.00683	1.32779	1.12125	1.31743	1.14308	0.595842	0.910366	0.313272	0.658588	0.996357	1.19432	0.962411	1.29906	0.811074
ENSGALG00000002266	Ogdhl	oxoglutarate dehydrogenase-like	0	0	0	0.22657	0	0	0	0	0	0.200287	0.222154	0	0	0.173276	0	0	0.201116	0
ENSGALG00000002267	DCUN1D3	DCN1, defective in cullin neddylation 1, domain containing 3 (S. cerevisiae)	2.72158	1.82843	1.93492	2.22944	1.91612	2.51193	3.04277	2.97788	2.24408	2.28694	2.27385	2.06115	1.78933	2.06024	2.07186	2.32202	2.46087	2.2952
ENSGALG00000002268	tmem194b	transmembrane protein 194B	1.80531	2.35671	2.47056	2.14331	1.9419	2.67178	2.07186	1.96801	2.81212	2.39168	2.15164	2.71086	2.99443	2.80495	2.26311	2.94048	2.69584	2.52368
ENSGALG00000002272	Noc4l	nucleolar complex associated 4 homolog (S. cerevisiae)	2.07654	2.30115	2.498	1.61328	2.00231	2.62137	2.50068	1.40956	2.7935	2.42757	1.8989	1.64371	2.26505	1.98061	2.49706	2.80322	2.23851	2.55888
ENSGALG00000002273	lyrm1	LYR motif containing 1	4.48592	5.18522	5.00028	5.30174	5.09495	5.45068	5.34353	6.29136	5.64822	5.26316	5.30372	5.31073	5.47012	5.62585	5.03076	5.226	5.02907	5.2189
ENSGALG00000002276	EME2	essential meiotic endonuclease 1 homolog 2 (S. pombe)	1.35892	2.33095	2.0018	1.5979	2.37124	2.54826	1.86088	1.68429	1.81619	1.69729	1.6637	2.479	2.40097	1.89647	2.09721	1.76831	1.64428	1.86701
ENSGALG00000002277	KLHL24	kelch-like 24 (Drosophila)	5.36406	2.43201	2.37457	2.96614	2.02704	2.53543	4.67855	3.24864	4.93406	2.75409	2.03251	1.97425	2.85547	3.84549	5.14104	5.01941	4.40715	5.55073
ENSGALG00000002278	unk	unkempt homolog (Drosophila)	1.75578	1.96711	1.74556	2.05813	2.17116	2.15164	2.721	2.7895	2.69766	2.20605	1.70349	1.46441	2.00322	2.14076	1.96049	1.76735	1.95539	2.02525
ENSGALG00000002279	CSNK1G1	casein kinase 1, gamma 1; similar to KIAA0101	1.82711	1.23359	1.44403	2.65242	1.69477	1.11434	1.95901	2.61448	1.26139	1.35374	1.5872	1.31323	1.36519	1.63256	1.28169	1.10887	1.17379	1.3901
ENSGALG00000002280	MFSD6	major facilitator superfamily domain containing 6	2.65918	2.35497	2.8449	3.17694	2.69333	2.67418	3.28375	2.76106	3.05786	2.8175	2.92789	2.55651	2.36688	2.63844	3.29305	2.97549	3.33476	2.80322
ENSGALG00000002282	KIAA1913	KIAA1913	0.874238	0.523723	1.30242	0.709161	0	0.547483	0.535959	0.709981	0.793598	0.548186	0.255405	1.31934	0.890267	0.29395	1.0064	1.21247	0.344319	0.340616
ENSGALG00000002283	mapkapk3	mitogen-activated protein kinase-activated protein kinase 3	2.56902	2.50575	2.88906	2.67505	2.50124	3.03462	2.3871	2.64294	2.8843	3.20256	3.30244	3.25577	3.07878	2.55548	3.12346	2.83748	2.47585	3.29112
ENSGALG00000002284	trappc3	trafficking protein particle complex 3	6.60676	5.99034	6.09408	5.84201	5.57231	6.28373	6.25602	6.55313	5.85438	5.96683	6.14555	5.6808	6.05811	5.50956	5.63107	6.1926	5.73607	5.52287
ENSGALG00000002285	Spsb3	splA/ryanodine receptor domain and SOCS box containing 3	4.77772	4.47947	4.48592	4.88898	4.82478	4.70659	5.36307	5.33527	5.00028	4.58767	4.61223	4.57251	4.49093	4.95195	5.11727	4.89527	4.91413	4.85463
ENSGALG00000002286	h3f3c	H3 histone, family 3B (H3.3B)	7.50318	6.30485	6.03751	5.86861	5.49884	5.699	6.22402	5.56521	6.81664	6.37289	5.82029	5.78566	5.77321	5.94785	6.26463	6.41859	5.73464	6.78456
ENSGALG00000002287	Crb1	crumbs homolog 1 (Drosophila)	0.121518	0	0	0	0	0	0	0	0	0	0	0	0.244422	0	0	0.209525	0.192152	0.34484
ENSGALG00000002288	lig3	ligase III, DNA, ATP-dependent	2.55019	3.7031	3.46842	2.78723	3.45184	3.5331	3.35342	2.97689	3.51345	3.79271	3.51616	3.87177	3.87284	3.66527	3.66344	3.47866	3.71977	3.38527
ENSGALG00000002289	chat	choline acetyltransferase	0	0	0	0	0	0	0	0	0	0	0	0	0	0	0	0	0	0
ENSGALG00000002290	LOC417372	hypothetical gene supported by CR386527	0	0	0	0	0	0	0	0	0	0	0	0	0	0	0	0	0	0
ENSGALG00000002294	SEMA6A	sema domain, transmembrane domain (TM), and cytoplasmic domain, (semaphorin) 6A	0.687976	0.584389	1.60792	1.00066	1.03892	1.10427	0.623312	0.319558	1.13897	1.20265	1.39126	1.1841	1.12971	1.21045	1.37931	1.21954	1.05171	1.44952
ENSGALG00000002298	COL8A2	collagen, type VIII, alpha 2	0.13913	0	0	0.487912	0	0	0	0	0.323136	0	0.221481	0	0	0.248195	0	0	0	0.276093
ENSGALG00000002299	Rgr	retinal G protein coupled receptor	0	0	0.189132	0	0	0	0	0	0	0	0	0	0	0	0	0	0	0
ENSGALG00000002301	cnot1	CCR4-NOT transcription complex, subunit 1	4.73086	4.05262	4.32395	5.08034	3.83106	4.14434	4.3848	4.64091	4.17166	4.35551	4.28069	4.05604	4.11339	4.67114	4.54719	4.27142	4.32752	4.22049
ENSGALG00000002302	YEATS2	YEATS domain containing 2	1.91487	2.45138	1.98544	1.91436	1.80995	2.27837	2.60232	2.58901	2.56409	2.08372	1.84605	2.05455	2.30843	2.36312	2.4604	2.48238	2.09933	2.36688
ENSGALG00000002303	LRIT1	leucine-rich repeat, immunoglobulin-like and transmembrane domains 1	0	0	0	0	0	0	0	0	0	0	0	0.354147	0	0	0	0	0	0
ENSGALG00000002304	adprhl2	ADP-ribosylhydrolase like 2	3.99155	4.43733	4.68795	4.5944	4.84572	4.90215	4.93736	4.46655	4.82834	4.53974	4.79907	4.83396	4.60859	4.73661	4.54254	5.03425	4.37762	4.65319
ENSGALG00000002305	Zbtb41	zinc finger and BTB domain containing 41	1.34169	1.36095	1.96711	1.76029	1.72447	2.00514	1.77673	2.01521	1.83227	1.94339	2.05086	1.79514	1.79291	2.07517	2.27625	2.22444	1.86088	2.29263
ENSGALG00000002307			0	0	0	0	0	0.708804	0	0.248195	0	0	0	0	0	0	0	0	0	0
ENSGALG00000002308	COMMD10	COMM domain containing 10	3.45498	3.44203	3.72627	2.53974	3.29305	3.63617	2.63128	2.4475	3.59795	3.43508	3.44455	3.53032	3.15923	3.49278	3.2609	3.3659	2.99497	3.86996
ENSGALG00000002310	HIBCH	3-hydroxyisobutyryl-Coenzyme A hydrolase	5.46329	6.02781	6.14029	5.73989	5.44418	5.56859	5.28064	5.22948	5.79916	6.03142	5.91507	6.27417	6.19776	5.60099	6.12915	6.43873	5.87724	6.14349
ENSGALG00000002311	Galk1	galactokinase 1	0.621772	0.950191	1.34724	0.754838	0.893798	1.01093	0.870146	0.359277	1.32327	0.960129	1.29849	0.973031	1.3061	0.855598	1.07715	1.13589	1.36866	1.60445
ENSGALG00000002312	TMEM132E	transmembrane protein 132E	0.258958	1.70101	1.69522	0.797416	0.887309	0.98713	1.04858	1.29802	1.31216	1.61684	1.18671	1.24109	1.36418	1.20077	1.69331	1.35278	1.07451	1.12371
ENSGALG00000002313	SLC38A7	solute carrier family 38, member 7	1.83269	1.93492	1.65984	2.16137	2.61242	2.3871	1.88173	1.6412	3.11808	1.75824	2.48194	1.93767	1.56362	1.93149	2.65242	1.69862	1.75772	2.54316
ENSGALG00000002314	PCDH21	protocadherin 21	0.267151	0	0	0.215984	0	0.385151	0.182433	0.299714	0	0.172799	0.133167	0.222673	0	0	0	0	0	0
ENSGALG00000002315	PARL	presenilin associated, rhomboid-like	4.62084	5.255	5.32711	4.82317	5.55666	5.44937	5.14025	5.10138	5.18938	5.03755	5.13839	5.27378	5.46678	5.53348	5.03255	5.3599	5.19619	4.68405
ENSGALG00000002316	NUBP2	nucleotide binding protein 2 (MinD homolog, E. coli)	4.15003	4.07167	3.61628	4.23234	4.28012	4.42113	4.43107	4.46525	4.01238	3.71286	4.23861	3.88132	3.6681	3.34571	3.64909	3.71166	3.48187	3.23031
ENSGALG00000002317	sorD	sorbitol dehydrogenase	2.83534	4.27746	3.80853	3.26585	4.00864	4.47374	3.21832	3.13283	3.89174	3.96189	3.77147	4.17103	4.13922	3.55522	3.84178	3.98632	3.52732	3.96937
ENSGALG00000002318			1.78251	0.662918	0.352165	0.937252	0.297481	0	0.887309	1.31638	0.392157	0.175635	0.479635	0.870659	0.439582	0.257892	0.362504	0.501019	0.416931	0
ENSGALG00000002319	TEKT2	tektin 2 (testicular)	0	0	0	0	0.553386	0	0.34784	0	0	0	0	0	0	0.495624	0	0	0	0
ENSGALG00000002321	Got2	glutamic-oxaloacetic transaminase 2, mitochondrial (aspartate aminotransferase 2)	6.99243	8.26086	8.67662	8.28324	8.95315	8.76681	8.36245	7.34364	8.64126	8.71506	8.73647	8.68455	8.51055	8.64126	9.00102	8.52714	8.14521	8.60215
ENSGALG00000002325	Igfals	insulin-like growth factor binding protein, acid labile subunit	0.138362	0	0	0	0	0	0	0	0	0	0	0	0	0	0	0	0	0
ENSGALG00000002326	LOC431656	hypothetical LOC431656	1.16768	1.40351	1.09501	1.29243	0.943317	0.912671	0.862508	1.1509	0.655546	1.00154	1.30512	1.13364	1.2738	1.37307	1.18563	1.03434	1.05581	1.02128
ENSGALG00000002327	NRG3	neuregulin 3	0.14476	0	0.520078	0.414062	0	0	0	0	0.582881	0	0.418852	0	0	1.01147	0	0.551234	0.327814	0.520759
ENSGALG00000002329	ccl1	chemokine (C-C motif) ligand 1	1.2442	3.51819	2.77559	1.53001	3.45439	3.06728	2.82297	1.6898	3.01808	3.00385	2.44288	3.03914	2.64986	3.46164	1.88173	3.19105	2.01227	1.99323
ENSGALG00000002335	dock3	dedicator of cytokinesis 3	0.138786	0	0.163444	0.197519	0	0	0	0.180471	0	0	0	0	0.38154	0.178035	0	0.226307	0	0
ENSGALG00000002336	ep400	E1A binding protein p400	2.71867	1.63752	1.56316	2.08888	1.06032	1.71558	2.15078	2.23387	1.5641	1.81299	1.64428	1.60063	1.78835	1.85915	2.25361	1.9894	2.09524	1.55622
ENSGALG00000002338	ASPM	asp (abnormal spindle) homolog, microcephaly associated (Drosophila)	0.151629	0.46396	0.67153	0.129299	0.366999	0.659498	0.169155	0.171341	0.488734	0.468945	0.123691	0.38154	0.55414	0.213987	0.566274	0.33038	0.277691	0.31056
ENSGALG00000002340	znf609	zinc finger protein 609	3.9396	3.68493	3.67666	4.4521	4.99843	4.74688	4.82098	4.45156	4.63675	4.32815	4.69851	3.9681	4.38603	4.63447	4.42591	3.98856	4.67264	4.39176
ENSGALG00000002341	ap3s1	adaptor-related protein complex 3, sigma 1 subunit	5.10495	3.90411	3.71749	4.29445	4.10081	3.77455	4.70595	4.10455	4.25388	3.82997	3.62319	3.94337	4.13744	3.78188	4.07059	3.73021	4.59376	3.87461
ENSGALG00000002342	GPC1	glypican 1; similar to Glypican-1 precursor (Heparan sulfate proteoglycan core protein)	2.74891	3.54835	3.67493	2.47274	3.6056	3.86705	3.21665	3.38925	3.35135	2.49843	3.43111	3.79046	3.83645	3.90831	3.21443	2.6605	3.07065	3.40683
ENSGALG00000002345	Atg12	ATG12 autophagy related 12 homolog (S. cerevisiae)	5.0914	4.21609	3.7241	4.09026	4.22315	3.95306	4.73661	4.46936	4.06935	4.08445	3.57372	3.83864	3.78737	3.58032	3.87228	4.17462	3.78026	3.91157
ENSGALG00000002346	clspn	claspin homolog (Xenopus laevis)	0.572999	0.689776	0.60318	1.03772	0.569018	0.298587	0.40029	0.95351	0.79496	0.251723	0.192312	0.590347	0.43279	0.758203	0.328654	0.433529	0.403121	0.351578
ENSGALG00000002347	C3orf58	chromosome 3 open reading frame 58	1.49554	0.424764	1.84276	1.13535	0.989354	1.37699	1.49636	0.664452	0.447387	1.06583	0.727184	0.846317	1.42273	1.32779	1.26326	0.71647	0.692671	0.964866
ENSGALG00000002348	Pms1	PMS1 postmeiotic segregation increased 1 (S. cerevisiae)	2.90442	2.90248	3.75586	2.11194	3.30707	3.17072	2.53543	2.41125	2.88299	2.87034	2.9677	3.68836	3.173	3.05255	3.4897	2.72055	3.27577	2.7007
ENSGALG00000002349			0	0	0	0	0	0	0	0	0	0.262259	0	0	0	0	0	0	0	0
ENSGALG00000002350	DNAH3	dynein, axonemal, heavy chain 3	1.13759	0.850829	0.886324	0.478688	0.307872	0.585497	0.633175	0.73778	0.668117	0.431096	0.56163	0.338989	0.703015	0.623312	0.708346	0.660609	0.777672	0.409818
ENSGALG00000002351			0	0	0	0	0	0	0	0	0	0	0	0	0	0	0	0	0	0
ENSGALG00000002352	Oaz2	ornithine decarboxylase antizyme 2	7.56926	6.80344	6.36061	7.5571	7.23098	6.85865	8.02578	7.78861	7.42597	6.97666	7.35845	6.26463	6.37928	6.50615	6.19967	6.52474	6.27629	6.52474
ENSGALG00000002353	C1orf216	chromosome 1 open reading frame 216	0.626234	0.886853	0	0.631968	1.31934	1.44447	0	0.792701	0.677871	0.986101	0.802984	0	0.470705	0.53827	0	0	0.959131	0.72912
ENSGALG00000002354	PUS1	pseudouridylate synthase 1	4.02679	3.01855	2.88575	3.44561	2.93914	3.42487	3.6067	3.71462	3.43785	3.14387	3.24107	3.64784	3.4142	3.41794	3.36535	3.83864	3.65768	3.26702
ENSGALG00000002355	RBPMS2	RNA binding protein with multiple splicing 2	1.6653	0.814319	1.36771	1.2406	1.79238	1.45857	1.62207	1.41649	1.28811	1.03991	1.65939	1.10648	0.617585	1.13286	1.42991	1.11936	1.34026	1.81449
ENSGALG00000002356	FTSJD1	FtsJ methyltransferase domain containing 1	0.795517	1.29196	0.977279	1.17592	0.613498	1.73949	1.33918	1.70349	1.44993	1.28303	1.32914	1.41205	1.46714	1.39221	1.19873	1.58133	1.12177	1.61783
ENSGALG00000002358	CDO1	cysteine dioxygenase, type I	8.08756	2.62091	3.1549	5.21148	1.44713	1.67317	4.26607	4.51287	1.4101	1.36148	1.65643	1.57432	1.55299	1.76583	1.1895	1.09272	1.05451	1.9321
ENSGALG00000002362	ARMET	arginine-rich, mutated in early stage tumors	6.24587	6.48928	6.46319	6.29136	7.03684	7.04925	5.97111	6.4368	6.33488	6.17071	6.03751	7.13878	6.91422	6.30806	6.5197	6.71261	6.28373	6.39498
ENSGALG00000002363	HSPA9	heat shock 70kDa protein 9 (mortalin)	7.35845	6.67094	7.31399	7.14945	6.39887	6.39498	6.7513	6.74645	6.85865	6.85306	6.9593	6.90589	7.0111	7.02677	7.16138	7.10625	7.01429	7.44712
ENSGALG00000002364	SEC16A	SEC16 homolog A (S. cerevisiae)	3.61963	2.17998	2.66753	3.56011	2.00466	2.54361	3.34407	3.50415	2.67272	2.50426	2.87034	2.13298	2.38359	2.67046	2.65769	2.56313	2.81401	2.50124
ENSGALG00000002367			0	0	0	0	0	0	0	0	0	0	0	0	0	0	0	0	0	0
ENSGALG00000002369			0	0	0	0	0	0	0	0	0	0	0	0	0	0	0	0	0	0
ENSGALG00000002370	Sh2d4b	SH2 domain containing 4B	0.211309	0	0	0.319558	0	0	0.414062	0.183262	0	0	0	0	0	0.270184	0	0.228253	0	0.209765
ENSGALG00000002371	RUSC2	RUN and SH3 domain containing 2	3.91451	4.48592	4.65546	4.48809	4.86886	4.3961	3.77212	4.6762	4.07224	4.60082	4.37762	4.04624	4.12238	4.15498	4.65086	3.70029	4.10834	3.70864
ENSGALG00000002372	RBM15B	RNA binding motif protein 15B	4.39176	3.18168	3.63217	3.98856	3.44092	3.80472	4.24314	3.87461	3.64966	3.31404	3.46721	3.19809	3.63357	3.30707	3.42741	3.49122	3.18331	3.98208
ENSGALG00000002374	SLC9A9	solute carrier family 9 (sodium/hydrogen exchanger), member 9	0.43279	1.05223	1.07348	0.498481	0.461274	0.89295	0.698846	0.492553	0.508182	1.35892	1.10946	0.545567	0.570415	0.694446	0.489773	0.70119	0.453658	0.791029
ENSGALG00000002375	notch1	Notch homolog 1, translocation-associated (Drosophila)	0.285456	0.19587	0.457164	0.933212	0.63923	0.539027	0.562781	0.458733	0.447739	0.462361	0.748452	0.309387	0.253191	0.605736	0.891132	0.613883	0.845907	0.835231
ENSGALG00000002377	eno1	enolase 1, (alpha)	6.91139	8.12625	7.68031	6.85306	7.72525	8.08756	7.32594	7.11311	7.49864	8.23926	7.31019	8.4038	7.10625	7.79803	8.03746	8.03198	7.33012	7.09171
ENSGALG00000002379	mrps17	mitochondrial ribosomal protein S17	6.52245	6.72446	6.72446	6.04174	6.22785	6.26148	5.8069	6.7786	6.10791	6.76233	6.33023	7.1094	6.75424	6.27629	6.47595	6.74645	6.34596	6.42484
ENSGALG00000002383			1.24656	0	0	0	0	0	0.762287	1.23263	0	0	0	1.17752	0	0.324348	0	0.407973	0	0
ENSGALG00000002384	OSGEPL1	O-sialoglycoprotein endopeptidase-like 1	2.57818	4.50014	4.10388	2.23005	3.20892	3.36535	3.36698	3.13733	4.41348	4.29324	3.8153	4.37235	4.71449	4.51073	4.30483	4.45747	2.99394	3.50115
ENSGALG00000002386	TMEM8B	chromosome 9 open reading frame 127	0.342155	0.94283	1.21579	0.636287	1.89703	2.0712	1.76381	1.47953	1.37506	1.17279	1.07914	1.45081	1.72031	1.27102	1.38226	1.55392	1.6075	0.993543
ENSGALG00000002388	Gbas	glioblastoma amplified sequence	5.4861	7.70463	7.98164	7.09171	7.58271	7.25303	7.06349	5.91363	7.29843	7.68031	7.72525	8.01745	8.18579	7.70463	8.23265	8.13926	6.96527	7.28969
ENSGALG00000002389	ITGB4	integrin, beta 4	0.0764774	0	0	0.161856	0.274746	0	0.190231	0.144296	0.240517	0	0.164511	0	0.210541	0.211309	0.352165	0.201116	0.396634	0.155537
ENSGALG00000002390	CA6	carbonic anhydrase VI	0.5111	0.319558	0.319558	0	0	0.524439	0.993543	0.487546	0	0.701715	0.690605	0	0	0	0	0	0	0
ENSGALG00000002392	MPP3	similar to human homolog of Drosophila lethal discs large 1; Method: conceptual translation supplied by author; membrane protein, palmitoylated 3 (MAGUK p55 subfamily member 3)	1.87726	1.29142	1.10334	1.20903	1.18906	1.09231	1.24563	1.46292	0.772165	1.09838	1.04806	1.29515	0.99405	1.38028	1.05117	1.21803	1.2262	1.01685
ENSGALG00000002393	TFAP2E	transcription factor AP-2 epsilon (activating enhancer binding protein 2 epsilon)	0	0	0	0	0	0	0	0	0	0	0	0	0	0	0	0	0	0
ENSGALG00000002394			3.86008	4.11623	4.11161	4.18875	4.58538	4.54613	4.42734	4.27281	3.97118	4.08955	4.24675	4.34074	4.23303	4.03805	4.09619	3.89174	3.96561	3.75586
ENSGALG00000002395			0.219381	0	0	0.335552	0	1.1551	1.13801	0.98713	0.304194	0.428598	0	0.342409	0.726724	0.527819	0	0	0.827066	0
ENSGALG00000002397			1.90257	6.70281	6.81907	3.39484	6.3208	7.2755	5.18177	4.19515	5.93589	6.83938	6.27043	7.33012	7.29404	7.13878	7.20028	7.58271	7.65314	5.80427
ENSGALG00000002398	Vprbp	Vpr (HIV-1) binding protein	3.96121	3.16628	3.18737	3.6519	2.79739	3.45598	4.51073	4.69518	3.40988	3.12115	3.19199	3.12494	3.53245	3.58315	3.57279	3.33263	3.66239	2.92951
ENSGALG00000002399			3.79622	3.43878	3.26765	3.15598	3.48495	3.54626	3.6282	3.77796	3.38165	3.38988	3.55375	3.39328	3.40118	3.24761	3.28079	3.41078	3.69846	3.09603
ENSGALG00000002402	Asnsd1	asparagine synthetase domain containing 1	3.95176	4.35145	4.08144	4.19986	4.06487	4.45747	4.36734	3.89138	3.42582	3.95663	4.31939	4.09962	4.24123	4.63158	4.40504	4.49313	4.1058	3.94566
ENSGALG00000002403	ULK1	unc-51-like kinase 1 (C. elegans)	2.53922	2.11579	3.13733	2.01637	2.552	3.40621	2.96988	2.56363	4.23364	3.3145	1.74773	1.85377	2.49612	3.46104	4.56811	4.39249	3.92912	4.36919
ENSGALG00000002407	HYDIN	hydrocephalus inducing homolog (mouse)	0.457953	0.181265	0.2187	0.343124	0.292466	0.308452	0	0.228482	0.270805	0.188897	0.211762	0.26075	0.227224	0.159847	0.203304	0.178035	0.19084	0.166425
ENSGALG00000002408	Ncdn	neurochondrin	3.11808	2.35933	2.31443	2.76994	2.94413	2.70876	4.32054	3.47494	2.97835	2.86979	2.34069	1.79859	1.89647	2.20205	2.34864	2.59143	2.76299	2.48793
ENSGALG00000002412			3.46046	3.99447	3.94508	3.80911	4.54123	4.44056	4.05604	3.61304	3.91522	3.7037	4.04624	3.99796	4.0256	3.98446	3.9624	3.91586	3.70742	3.23714
ENSGALG00000002413	Celf4	bruno-like 4, RNA binding protein (Drosophila)	0	0	0	0	0	0	0	0	0	0	0	0	0	0	0	0	0	0
ENSGALG00000002414	TSPAN14	tetraspanin 14	1.90836	2.09762	2.33505	2.39616	2.2334	2.74514	2.36688	2.2767	2.80613	2.82412	2.41609	1.45229	2.37079	2.85363	2.47739	2.56858	2.37959	2.43539
ENSGALG00000002415	Sap30bp	SAP30 binding protein	3.88537	3.23031	3.16121	3.31616	2.66583	3.33122	3.71571	3.48142	3.20678	3.37829	3.23953	3.01703	3.17814	3.15197	2.72318	3.17452	3.13606	2.98548
ENSGALG00000002417	LOC769292	hypothetical protein LOC769292	5.31474	5.25854	4.96578	5.4646	5.62981	5.40787	5.17513	5.36732	5.29198	5.30078	5.35206	4.77313	4.39882	4.61534	4.32395	4.58842	4.85006	4.61936
ENSGALG00000002419	LOC426890	similar to KIAA1328 protein	0.450092	0.798395	0.606992	0.497455	0.30385	0.686339	0.639621	0.748857	0.55968	0.769692	0.600916	0.527819	0.233645	0.711592	0.642745	0.402108	0.240027	0.662184
ENSGALG00000002420	egfl7	EGF-like-domain, multiple 7	1.8909	2.12899	1.88955	3.05027	2.82649	2.05927	2.11489	2.40139	2.83187	2.21007	2.89774	2.20205	2.0275	2.27483	2.54773	2.31013	2.38414	2.11717
ENSGALG00000002421	C10orf58	chromosome 10 open reading frame 58	3.41569	4.59992	3.64623	3.15649	4.2566	4.13795	3.30292	3.05484	3.38055	3.88005	3.42064	4.12434	4.81626	3.62319	3.55573	4.49583	3.18002	4.60442
ENSGALG00000002422	CCDC78	coiled-coil domain containing 78	0	0	0	0	0	0	0	0	0	0	0	0	0	0	0	0	0	0
ENSGALG00000002424			1.29468	0.539378	0.901938	1.073	0.487912	0.886324	1.3514	1.00109	0.946027	1.13759	0.837421	0.95351	0.818548	1.03856	0.994505	0.90474	0.707986	1.25471
ENSGALG00000002426	Exosc3	exosome component 3	3.67035	3.55113	3.15649	3.05684	3.66928	3.70673	4.19059	3.01703	3.20042	2.7373	3.37455	3.1148	3.23191	3.08346	3.06874	3.1022	3.54176	3.25728
ENSGALG00000002427	LOC770371	hypothetical protein LOC770371	0.13803	1.26562	1.28765	0.920308	0.98176	0.499615	0.753619	0.79064	0.725949	1.23263	0.880043	0.799611	1.22532	1.0554	1.09231	1.13148	1.18865	0.769254
ENSGALG00000002428	ZP2	zona pellucida glycoprotein 2 (sperm receptor)	0	0	0	0.182228	0	0	0	0	0	0	0	0	0	0	0	0	0	0
ENSGALG00000002430	SMN	survival motor neuron	5.87399	5.88051	5.88632	5.80055	5.70268	5.83329	6.26842	6.26301	5.89878	5.66226	5.94162	5.92318	5.815	5.73858	5.85828	5.7745	6.05957	5.45642
ENSGALG00000002431			0.601792	2.86165	2.29263	0.956378	1.8686	2.14597	0.743806	1.75374	1.69862	1.92328	2.50227	1.48619	2.14276	2.153	1.94095	1.70791	1.71118	1.1667
ENSGALG00000002432	DYDC1	DPY30 domain containing 1	0	0	0	0	0	0	0	0	0	0	0	0	0	0	0	0	0	0
ENSGALG00000002433	ORMDL1; SLC40A1	ORM1-like 1 (S. cerevisiae); solute carrier family 40 (iron-regulated transporter), member 1	2.06872	1.58432	2.24751	2.75562	1.62897	1.74081	1.85767	2.49415	1.96243	1.55577	2.08372	1.7057	1.79807	2.10016	2.16193	1.71845	1.82898	2.03769
ENSGALG00000002435	Duox2	dual oxidase 2	0	0	0	0	0	0	0	0	0	0	0	0	0	0	0	0	0	0
ENSGALG00000002436			0	0	0	0	0	0	0	0	0	0	0	0	0	0	0	0	0	0
ENSGALG00000002437	Fam69b	family with sequence similarity 69, member B	0.627339	1.16427	0.465863	0.611862	1.22857	0.908869	0.463065	0.430378	0.32013	0	0.508182	0.778921	0.793067	0.686339	0.392157	0.664011	0	0.601792
ENSGALG00000002439	BDP1	B double prime 1, subunit of RNA polymerase III transcription initiation factor IIIB	1.01195	0.522659	0.637681	1.11724	0.42229	0	1.28114	1.08512	0.924684	0.393686	0.627771	0	0.318647	0.21557	0.829604	0.888077	0.528744	0.811547
ENSGALG00000002442	ANKS4B	ankyrin repeat and sterile alpha motif domain containing 4B	0.860029	0.273644	0	0	0	0.464766	0	0	0	0.277691	0	0	0	0.386486	0.216636	0	0.285209	0
ENSGALG00000002443	FBXL16	F-box and leucine-rich repeat protein 16	0	0	0	0	0	0	0	0	0	0	0	0	0	0	0	0	0	0
ENSGALG00000002444	LOC770251	similar to Myo15b protein	0.854054	0.541613	0.855157	0.623736	0.396302	0.761758	0.931446	0.77383	0.440543	0.583215	0.519102	0.337039	0.541613	0.38076	0.599441	0.73778	0.627339	0.700822
ENSGALG00000002445	KIAA0319L	KIAA0319-like	4.51728	4.30876	4.65996	5.08738	4.53064	4.616	4.31939	4.14814	4.27886	4.64379	4.61464	4.84858	4.66306	4.88723	4.89951	4.70735	4.46803	4.61154
ENSGALG00000002447	Ctnna1	catenin (cadherin-associated protein), alpha 1, 102kDa	3.61249	3.4383	3.08936	3.47494	3.41887	3.05634	3.00385	3.42108	3.07162	3.55783	3.26486	3.55272	3.21036	3.02757	3.63773	2.86523	3.52796	3.44831
ENSGALG00000002448	cct6a	chaperonin containing TCP1, subunit 6A (zeta 1)	6.81907	6.68438	6.97115	6.02993	6.21004	6.856	6.60676	5.96012	6.65271	6.6597	6.85306	6.93785	6.81664	6.69263	6.75905	6.62481	6.61389	6.53259
ENSGALG00000002449			0	0	0	0	0	0	0	0	0	0	0	0	0	0	0	0	0	0
ENSGALG00000002450	WDR24	WD repeat domain 24	3.94201	3.79271	4.4304	4.04308	4.57106	4.53444	5.05185	5.44221	3.82348	4.7374	5.05685	5.4134	4.79811	4.05833	3.54451	3.92365	4.14434	3.73743
ENSGALG00000002451	KCNT2	potassium channel, subfamily T, member 2	0.0877703	0.241888	0	0	0	0	0	0.165345	0	0	0.144621	0	0	0.228253	0	0	0	0
ENSGALG00000002452	AQP3	aquaporin 3 (Gill blood group)	2.3254	2.62178	2.60307	3.34199	3.28647	2.95803	3.06375	3.41948	3.31126	3.19564	3.1148	2.75362	2.63771	3.03775	3.11144	2.84807	3.36992	3.09642
ENSGALG00000002453			0.584029	0.529565	0.395003	1.42437	0.937252	0.921874	0.873732	1.12029	0.540509	0.394313	0.887309	0.22407	0.281995	0.48258	0.643126	0.475947	0.505377	0.792701
ENSGALG00000002454			0	0	0	0	0	0	0	0	0	0	0	0	0	0	0.443972	0	0	0
ENSGALG00000002455			0	0	0	0	0	0	0	0	0	0	0	0	0	0	0	0	0	0
ENSGALG00000002457	SIL1	SIL1 homolog, endoplasmic reticulum chaperone (S. cerevisiae)	2.62228	2.78841	2.99127	1.73042	2.83038	3.3145	2.46999	2.48238	3.2073	3.25834	3.05484	2.92353	2.88575	2.76299	2.881	3.02958	2.89301	2.85247
ENSGALG00000002458	VAC14	Vac14 homolog (S. cerevisiae)	3.53356	3.31295	3.37999	3.13283	3.96361	3.92494	3.11808	3.13645	3.44041	3.81648	3.4981	3.45385	3.31503	3.18948	3.13543	3.07162	3.33886	3.52039
ENSGALG00000002459	LOC427574	hypothetical protein LOC770732; hypothetical LOC427574	1.04129	0.586603	1.15937	1.51196	1.77887	1.69629	1.06261	0.541137	1.58028	0.936885	0.457164	1.78835	0.729582	1.27925	1.21622	0	0.575445	1.81205
ENSGALG00000002460	WDR75	WD repeat domain 75	3.45933	2.59563	2.71867	3.22349	2.57681	2.93969	3.64022	3.46213	3.22223	2.96885	2.59876	2.84542	2.8395	2.79932	2.77229	2.86696	2.95092	2.47384
ENSGALG00000002461	MMP17	matrix metallopeptidase 17 (membrane-inserted)	0.119476	1.95311	1.25734	0.19729	0.978073	0.826577	0	0.373074	0.841773	0.980224	0.71647	0.952555	1.4126	0.703015	1.36051	0.990233	0.960631	1.01493
ENSGALG00000002462	SEC11A	SEC11 homolog A (S. cerevisiae)	5.44764	3.84861	3.74954	4.06377	3.68362	3.68723	4.63926	4.80048	4.34147	4.00926	4.18159	3.84751	3.43204	3.49859	3.62435	3.82817	3.99732	3.7031
ENSGALG00000002463	sumf2	sulfatase modifying factor 2	1.4347	1.86546	1.19577	1.49094	1.43951	1.76831	1.42708	1.70301	1.39911	1.72183	1.70057	1.81205	1.27293	1.509	1.44665	1.34169	0.421229	0.825704
ENSGALG00000002466	SLC2A5	solute carrier family 2 (facilitated glucose/fructose transporter), member 5	1.79291	0.869172	0.522659	1.52732	0.285692	0.670718	2.37652	2.09421	0.463065	0.891468	1.60162	0.405902	1.09316	1.26562	0.410749	0.404149	0.273126	0.213709
ENSGALG00000002467	LOC415679	similar to hypothetical protein BC002770	0.572646	0.765484	0.263423	0	0	0.67345	0.267812	0.234914	0	0.425097	0.442495	0.723926	0	1.12125	0.938485	0	1.53209	0.910366
ENSGALG00000002469	Cdc73	cell division cycle 73, Paf1/RNA polymerase II complex component, homolog (S. cerevisiae)	4.3638	4.69739	5.21237	4.20507	4.47162	4.36118	4.16485	3.86303	4.37762	4.62833	4.33658	4.32575	4.41762	4.63088	5.0082	4.71124	4.38016	4.80152
ENSGALG00000002470	Cyp27a1	cytochrome P450, family 27, subfamily A, polypeptide 1	5.10882	4.91946	4.73661	5.32293	5.72883	5.47477	4.65826	4.82317	5.54189	5.11264	5.17989	3.89946	3.96628	4.89381	3.94263	3.76099	4.36919	5.61578
ENSGALG00000002471	ZNF592	zinc finger protein 592	2.32824	2.47274	2.66895	2.39562	2.08517	2.50027	2.53396	2.64929	2.53922	2.71321	2.25545	2.53288	2.74514	2.852	2.90003	2.80162	2.59714	2.55067
ENSGALG00000002473	GPR157	G protein-coupled receptor 157	9.77695	6.65271	6.35389	10.1112	7.34364	7.29404	9.69461	9.20706	8.41818	6.54399	7.42067	6.41462	6.30644	7.46975	6.93506	6.47595	7.95083	7.50688
ENSGALG00000002475	MALT1	mucosa associated lymphoid tissue lymphoma translocation gene 1	0.828299	1.73906	1.98737	1.87248	1.35589	0.917571	1.33051	1.59924	0	1.47612	1.68286	0	1.68244	1.52732	0.885532	1.90944	1.97132	1.32588
ENSGALG00000002477	B3galt2	UDP-Gal:betaGlcNAc beta 1,3-galactosyltransferase, polypeptide 2	1.18157	0	0.618002	1.08041	0	0	0.381022	0.344018	0	0	0	0	0.474083	0	0.325533	0	1.10503	0
ENSGALG00000002478	MATR3	matrin 3	5.95235	4.76832	4.97801	5.6876	4.3252	3.96875	4.38345	4.94455	4.60924	4.36782	5.00907	4.50129	4.91946	5.02743	5.07844	4.50853	5.17513	4.89125
ENSGALG00000002479	mat1a	methionine adenosyltransferase I, alpha	1.47396	2.63983	3.00429	0.606552	1.92912	3.00429	1.66227	1.47396	2.31304	3.02032	2.4479	2.88052	2.39562	2.25315	2.59817	3.05207	2.86617	2.6227
ENSGALG00000002480	ALPK3	alpha-kinase 3	5.54078	6.92666	7.53444	7.7828	7.8084	7.82767	7.37027	7.20028	7.49496	8.29754	8.59235	7.17134	7.5167	8.21151	7.82217	7.15834	7.49496	7.7302
ENSGALG00000002484	CRYM	crystallin, mu	1.64472	2.16898	2.00281	1.48487	1.96001	2.22444	1.57075	1.33051	2.52476	2.24137	2.04134	2.2587	2.52748	2.40348	2.25229	2.2123	2.15896	2.46847
ENSGALG00000002485	phkg1	phosphorylase kinase, gamma 1 (muscle)	7.97509	11.3307	11.6064	9.747	11.7554	11.555	10.1928	9.63607	11.3707	11.4072	10.9936	11.4545	11.0943	10.9345	11.2659	11.0943	10.9125	10.8836
ENSGALG00000002486	RNF123	ring finger protein 123	4.1722	4.34216	4.58913	4.45479	4.92555	4.84482	4.49093	3.4216	4.69929	4.83791	4.97615	4.5944	4.30483	4.6762	4.85178	4.29779	4.73026	4.81546
ENSGALG00000002487	sfrs8	splicing factor, arginine/serine-rich 8 (suppressor-of-white-apricot homolog, Drosophila)	3.39688	3.12258	2.96413	3.20945	2.71621	2.93864	3.38527	3.08731	3.00782	2.87535	3.12684	3.00088	3.16448	3.28182	3.28595	2.85458	3.37999	2.77598
ENSGALG00000002488	Paip2	poly(A) binding protein interacting protein 2	7.40702	6.83459	6.88244	7.16397	6.83459	6.45504	6.64884	6.61663	6.71261	6.56841	6.83938	7.08023	6.88766	6.68257	6.89783	6.68257	7.09785	6.57529
ENSGALG00000002489	KIAA0649	KIAA0649	2.0354	1.29564	1.65795	2.35541	1.31115	1.78541	1.7623	2.40257	1.49554	1.63607	1.57075	1.52182	1.73409	2.07374	2.27881	1.79238	1.51145	0.891929
ENSGALG00000002490	Uqcrc2	ubiquinol-cytochrome c reductase core protein II	6.57791	7.54744	7.7207	6.35712	7.02047	7.38146	6.58732	5.77725	6.99243	8.04983	7.18086	7.9207	7.90876	7.21118	7.98897	7.70039	6.95568	7.66986
ENSGALG00000002492	H6pd	hexose-6-phosphate dehydrogenase (glucose 1-dehydrogenase)	1.52786	1.10992	1.02523	1.49636	1.42749	1.73318	2.01774	1.67118	1.16427	0.631604	0.88349	0.870146	1.11577	1.31894	1.05411	1.15592	0.923705	1.10226
ENSGALG00000002493	LOC423629	hypothetical gene supported by CR353074; CR353078	0.218932	0	0	0	0	0	0	0	0	0.437516	0	0	0	0	0	0	0	0
ENSGALG00000002495	Chchd2	coiled-coil-helix-coiled-coil-helix domain containing 2	10.3561	10.8602	11.3707	10.7567	10.9936	11.2903	10.8602	10.2215	11.3307	10.9936	11.0215	11.555	11.3307	10.9646	11.2263	11.4072	10.833	10.9345
ENSGALG00000002496	LL	lung lectin	0	0	0	0	0	0	0	0	0	0	0	0	0	0	0	0	0	0
ENSGALG00000002497	RHOT2	ras homolog gene family, member T2	3.8848	3.22604	3.47221	4.19463	4.07852	3.58559	3.72177	4.08017	3.68885	3.54276	3.88796	3.37308	3.29258	3.35079	3.12891	3.173	3.39532	3.44146
ENSGALG00000002499	Zmym4	zinc finger, MYM-type 4	2.02227	1.90743	2.21697	2.06076	1.49971	2.16137	2.08178	1.9321	1.84333	2.43496	2.09721	2.01637	2.30583	2.46599	2.50426	2.32341	2.22444	2.09322
ENSGALG00000002500	gmppb	GDP-mannose pyrophosphorylase B	2.7935	3.72025	3.50975	3.29612	4.35284	3.55573	2.76299	1.9908	3.7419	3.811	3.15598	3.66578	3.62022	3.27623	3.3659	3.30054	3.27623	3.4131
ENSGALG00000002501	vkorc1l1	vitamin K epoxide reductase complex, subunit 1-like 1	3.11579	3.07974	4.09563	2.36847	3.2299	3.33429	3.40167	3.13175	3.77329	2.70223	2.75362	3.98208	3.53734	3.23245	3.70078	4.0667	3.70864	3.14161
ENSGALG00000002503	SFTPA1	surfactant, pulmonary-associated protein A1	0	0	0	0	0	0	0	0	0	0	0	0	0	0	0	0	0	0
ENSGALG00000002504	Trove2	TROVE domain family, member 2	1.18006	1.20173	1.74151	1.76969	1.1847	1.28303	1.69522	1.15003	1.48143	1.27293	1.66657	1.69897	1.45554	1.91487	1.42032	1.86701	1.60832	1.72401
ENSGALG00000002505			2.29739	1.59965	0	1.22571	1.961	1.1509	0	1.23223	1.57953	1.75672	1.55344	0.982658	0.978073	1.44194	1.60162	0.857347	1.88998	0.787423
ENSGALG00000002506	SPSB1	splA/ryanodine receptor domain and SOCS box containing 1	6.63213	3.34986	3.11866	6.45323	4.15951	5.27305	7.45614	6.78456	5.32062	4.087	5.07003	3.60214	4.0791	5.99481	5.19248	4.04119	4.80729	4.38016
ENSGALG00000002507	Mbl2	mannose-binding lectin (protein C) 2, soluble	0	0	0	0.249323	0	0	0	0.273644	0	0	0	0	0.377248	0	0	0	0	0
ENSGALG00000002509	Col5a2	collagen, type V, alpha 2	1.75318	2.55651	2.01774	0.718749	1.28169	1.38626	0.791029	0.787877	1.21406	1.90358	1.53846	2.33928	2.03396	1.61783	2.01637	2.04249	1.76639	1.20077
ENSGALG00000002510			3.32394	3.03202	2.81947	3.21785	3.57417	3.4184	3.23291	3.38416	2.87087	3.27124	3.28132	2.61242	2.63485	3.04704	3.08486	2.54517	2.56409	3.32099
ENSGALG00000002511	Sycp1	synaptonemal complex protein 1	0	0	0	0	0	0	0	0	0	0	0	0	0	0	0	0	0	0
ENSGALG00000002513	Slc23a1	solute carrier family 23 (nucleobase transporters), member 1	0.152523	0	0	0	0	0.518735	0.511461	0	0.344319	0.318284	0	0	0.405235	0	0	0.345779	0	1.03812
ENSGALG00000002514	sfpq	splicing factor proline/glutamine-rich (polypyrimidine tract binding protein associated)	4.3457	3.8016	4.22315	4.08769	3.36535	3.6275	3.09427	3.14592	4.06996	4.03348	3.79439	3.97061	4.04904	3.70078	3.75538	3.98446	4.08626	4.05544
ENSGALG00000002515	OLFM1	olfactomedin 1	0.306939	1.59499	1.55622	0.204756	1.62207	1.62843	0.557843	0.383416	0.876028	1.62694	0.912253	1.9718	1.97425	1.98784	2.16299	1.95709	1.37931	1.33212
ENSGALG00000002517			4.37697	4.89064	4.3617	3.43621	5.08816	5.04152	3.64484	3.15649	5.02524	4.51649	3.50261	4.08769	4.35752	3.22552	4.08769	4.77772	3.58842	4.98598
ENSGALG00000002518			0	0	0	0	0	0	0	0	0	0	0	0	0	0	0	0	0	0
ENSGALG00000002519	SLC25A33	solute carrier family 25, member 33	5.52287	3.14327	2.23529	4.61683	2.7501	3.08346	6.25385	4.37624	3.68991	2.73278	3.2629	2.8204	3.17694	3.78097	2.91194	2.76762	3.32394	2.39257
ENSGALG00000002521	UBE1L	ubiquitin-activating enzyme E1-like	1.33159	1.74444	1.62539	1.50801	2.37861	2.12545	1.44194	0.778921	1.78835	1.60978	1.82563	2.01464	1.59584	1.39478	1.60674	1.53402	1.58875	1.56362
ENSGALG00000002522	SLC28A2	solute carrier family 28 (sodium-coupled nucleoside transporter), member 2	4.79586	7.0858	6.95568	6.62939	7.03944	7.18435	6.80868	6.75424	6.98561	7.53041	7.50318	6.79236	7.23098	7.35845	6.80076	6.7703	6.91139	6.83175
ENSGALG00000002523	creb3	cAMP responsive element binding protein 3	5.81131	4.41831	3.94867	5.10138	5.40651	4.67328	5.699	5.62353	4.70423	3.98908	5.0895	4.2566	4.94237	4.69437	3.90193	4.09504	4.27413	3.95717
ENSGALG00000002524	UCHL5	ubiquitin carboxyl-terminal hydrolase L5	5.25666	5.44418	5.41435	4.6887	5.18837	4.94088	4.52924	5.16815	4.93258	5.06467	5.36833	5.33001	5.46104	5.38142	5.19547	5.23251	4.67939	5.3567
ENSGALG00000002525	RASGEF1A	RasGEF domain family, member 1A	0.820673	0.438847	0.954447	0.620674	0.895513	0.605343	0.871861	0.505732	0.944246	0.37661	0.831318	1.27615	1.10887	1.15231	0.959657	0.575764	0.55414	0.791898
ENSGALG00000002526	DLGAP3	discs, large (Drosophila) homolog-associated protein 3	4.56536	5.65335	5.57689	4.6064	6.04174	6.11595	4.66836	5.62468	5.68636	5.72883	5.14374	6.04006	6.07999	5.38684	5.47679	5.80573	5.44937	6.07638
ENSGALG00000002527	TMEM201	transmembrane protein 201	2.21697	1.01195	2.1144	4.18704	1.90885	2.52595	2.96451	3.31948	1.93046	2.11348	2.73823	1.78785	1.75578	2.62441	2.70876	2.55306	2.70641	1.89502
ENSGALG00000002528	Dnajc18	DnaJ (Hsp40) homolog, subfamily C, member 18	6.10977	6.11256	6.02249	5.92318	6.05641	6.47416	6.12741	6.64884	6.16091	5.9075	6.15872	6.58041	6.37289	6.4962	6.37132	5.98166	6.09063	5.40196
ENSGALG00000002529	LOC769988	similar to Methylcrotonoyl-Coenzyme A carboxylase 2 (beta)	4.0791	4.9667	5.09686	3.85781	4.43733	4.57333	4.12595	4.09026	4.63374	4.98322	4.69437	4.57738	5.34001	4.77151	4.89527	4.76421	4.65996	4.60995
ENSGALG00000002531			5.09586	3.66928	3.88595	4.43107	3.99796	3.96121	3.79982	4.27686	3.74847	4.08377	4.0761	3.76734	3.95777	4.20757	4.18016	3.61811	3.96937	4.15756
ENSGALG00000002532	gja4	gap junction protein, alpha 4, 37kDa	1.4604	3.8447	3.04472	3.59515	3.31948	2.6227	3.26765	2.79542	2.5017	3.33571	2.63128	2.13194	3.25834	3.70029	2.39208	2.09615	3.61461	3.18685
ENSGALG00000002535	WDR90	WD repeat domain 90	0	0	0.762584	0.354433	1.44609	0.481115	0	0.253191	0.683921	0.634805	1.05368	0.934079	0.591756	0.888077	1.07914	0.315378	0.885948	1.23223
ENSGALG00000002536	stx2	syntaxin 2	3.63259	4.35551	4.81317	3.47444	3.77022	3.70194	3.43785	3.53032	3.6331	4.02747	4.12434	4.4455	4.57251	4.51728	4.49241	4.52087	4.54547	4.04506
ENSGALG00000002538	SHF	Src homology 2 domain containing F	2.65326	3.61527	3.53789	4.03805	4.70987	3.81925	4.08198	3.80592	3.77595	4.23493	4.5046	3.54687	4.01625	4.07413	3.50698	3.69094	4.10696	4.17344
ENSGALG00000002539	KCNN2	potassium intermediate/small conductance calcium-activated channel, subfamily N, member 2; similar to calcium-activated potassium channel SK3	1.48325	1.32736	1.15636	1.36727	1.19488	1.18518	1.89548	1.10745	1.55913	1.19097	1.00893	1.31991	1.3892	1.40646	1.32588	1.27198	2.02227	1.36771
ENSGALG00000002540	RGS2	regulator of G-protein signaling 2, 24kDa	5.12874	4.06436	4.71449	5.03076	5.28296	5.32062	3.49278	4.56314	6.13202	5.52053	4.85092	4.90029	5.08034	5.76094	6.08186	6.35712	5.79916	5.88967
ENSGALG00000002541			2.69333	3.59263	2.92912	3.32744	4.21728	3.69038	2.91397	3.45048	3.69792	2.63895	3.07213	3.32155	3.49859	3.32853	2.32064	2.49843	3.29156	3.73902
ENSGALG00000002542	GUSB	glucuronidase, beta	2.12985	2.99127	3.05309	2.12545	2.88052	3.03826	1.89963	1.6637	2.40045	2.64064	2.27035	2.97148	2.83809	2.34104	3.02591	3.25728	3.13645	2.51889
ENSGALG00000002543	csgalnact2	chondroitin sulfate N-acetylgalactosaminyltransferase 2	2.54415	2.85157	2.92443	2.69333	2.42706	3.02393	3.09825	3.30752	2.47835	2.88906	2.72648	3.03826	2.54127	2.77598	2.52748	3.08447	2.82551	2.31672
ENSGALG00000002544	PCDH12	protocadherin 12	1.35005	0.862508	1.24698	1.1366	1.25471	1.71372	1.56976	2.14076	1.47612	1.30896	1.48767	1.39815	1.33435	0.811547	1.02523	1.54223	1.40043	1.10946
ENSGALG00000002546	Col5a1	collagen, type V, alpha 1	0.551668	1.70529	1.24612	0.546677	0.455374	1.15592	0.399924	0.364943	0.616049	1.15883	0.854054	1.43915	1.39669	1.09881	1.5293	1.34955	1.20566	0.860029
ENSGALG00000002547			0	0	0	0	0	0	0	0	0	0	0	0	0	0	0	0	0	0
ENSGALG00000002548	TLN1	talin 1	3.48023	2.33013	2.18156	2.80322	3.3613	2.28872	1.7075	2.11043	2.25086	2.37331	2.42121	2.03875	2.72588	2.23295	2.46908	2.25034	2.83908	3.04525
ENSGALG00000002549	RGS1	regulator of G-protein signalling 1	1.45436	1.57985	0.254638	0.448456	0.431096	0.663343	0.550873	0.65983	0	0.417264	0.200685	0.510425	0.520371	0.230361	0.215777	0.593128	0.265362	0.421662
ENSGALG00000002550	Tshb	thyroid stimulating hormone, beta	0	0	0	0	0	0	0	0	0	0	0	0	0	0	0	0	0	0
ENSGALG00000002551	TTC18	tetratricopeptide repeat domain 18	0.221481	0.725032	1.06345	0.504762	1.33918	1.37883	0.273644	0.311078	0.829175	1.14677	0.62814	0.927693	1.25078	1.04038	1.1167	0.61536	0.867326	1.10553
ENSGALG00000002552	COL3A1	collagen, type III, alpha 1	2.02326	3.21036	2.78151	0.859017	1.21954	1.71747	0.875588	0.81527	1.52583	2.5472	2.11043	2.74891	2.52135	2.41171	3.30244	2.30368	2.1851	1.7898
ENSGALG00000002553	PCDH1	protocadherin 1	0.434978	0.241309	0.199195	0.643575	0	0.297481	0.345779	0.178269	0.277243	0.250424	0.794532	0.215984	0.32013	0.379077	0.39955	0.220051	0.526418	0.642018
ENSGALG00000002554	Tspan2	tetraspanin 2	1.00154	1.82605	3.02348	1.50844	1.98327	1.75672	1.87248	1.30659	2.07972	0.989698	1.92772	1.1667	2.15119	1.56821	2.27541	2.20398	1.4051	1.08464
ENSGALG00000002555	RET	ret proto-oncogene	0.0908602	0.763049	0.470089	0.151284	0	0	0.180082	0.151629	0.414726	0.303554	0.131617	0.273417	0.378158	0	0.222154	0.463654	0.217093	0.335843
ENSGALG00000002556	NGFB	nerve growth factor, beta polypeptide	0.627771	0.880043	0.384391	0.664452	0.608128	0	0	0	0	0.388559	0.68503	0.790185	0	0.33432	0.32013	0.416931	0.390094	0
ENSGALG00000002557	GPR133	G protein-coupled receptor 133	0	0.664452	0.465119	0	0	0	0.235449	0.31411	0	0.356568	0.275553	0.569506	0.289396	0.199195	0.191062	0.248581	0	0.233439
ENSGALG00000002558	ASL1	argininosuccinate lyase	0.400913	0	0.304514	2.2611	0	0	0.655546	0.278968	0.562025	0	0	0	0	0	0	0	0	0
ENSGALG00000002559			0.999198	2.01037	1.25902	0.909447	1.2099	1.2406	0.666008	0.804438	1.1481	1.40093	1.32544	1.16958	1.15883	1.46134	1.10334	0.983049	1.10466	0.872853
ENSGALG00000002560	OR12D2	olfactory receptor, family 12, subfamily D, member 2	0	0	0	0	0	0	0	0	0	0	0	0	0	0	0	0	0	0
ENSGALG00000002561	FANCE	Fanconi anemia, complementation group E	1.63149	1.48907	1.06825	0.39955	1.3362	0.995489	0.673883	0.845038	0	0.707986	0.411101	0.660609	0	0.763557	0.579897	0.881976	0.532257	0.488734
ENSGALG00000002562			0.571641	0.317701	0.824407	1.46183	1.17175	0.858531	0.503097	0.929543	0.567005	0.886853	1.40863	0.48618	0.574556	0.896729	0.956378	0.615734	0.882499	0.970714
ENSGALG00000002563			1.80226	2.77495	1.87925	1.81855	2.26451	1.8862	1.18766	1.51145	1.71267	2.12545	2.26414	2.59876	2.01464	1.85564	1.97728	1.49466	1.36372	2.66803
ENSGALG00000002564	RGS4	regulator of G-protein signaling 4	1.13492	1.9536	1.71206	2.153	2.89386	2.59403	1.87623	1.76533	2.58424	2.35634	3.39439	2.00231	2.38414	2.51057	2.868	2.62481	2.68235	2.55651
ENSGALG00000002567			0	0	0	0	0	0	0	0	0	0	0	0	0	0	0	0	0	0
ENSGALG00000002569	RANP1	RAN, member RAS oncogene family pseudogene 1	7.93978	7.88133	7.79259	7.7207	7.52138	7.70039	7.97509	7.75133	7.53444	7.99518	7.92635	7.45107	7.46975	7.27186	7.32183	7.43789	7.35845	7.48585
ENSGALG00000002570	LOC416197	hypothetical LOC416197	0.530389	0	0	0	0.607391	0	0	0.359927	0	0	0	0.800867	0	0	0	0	0	0
ENSGALG00000002574			1.20613	0.455704	0.77055	1.71648	0	1.09272	1.4595	1.31541	0	0	1.1551	1.5613	0.935933	0.930952	1.44713	0.50697	0.767386	0
ENSGALG00000002576	ASL2	argininosuccinate lyase	2.39897	2.04039	1.44993	1.84799	1.04943	1.43845	2.15024	2.01227	2.06212	1.39815	1.83744	2.09615	0.879096	1.80995	1.5413	1.7057	2.27837	1.75374
ENSGALG00000002577	stard10	StAR-related lipid transfer (START) domain containing 10	0	0	0	0	0.409384	0	0	0	0	0.254638	0	0	0	0	0	0	0	0
ENSGALG00000002578	aph1a	anterior pharynx defective 1 homolog A (C. elegans)	3.44391	4.03097	3.75178	3.70742	4.87449	4.49583	4.19319	4.26528	4.57667	4.44751	4.35609	4.17517	4.63005	4.04563	3.72685	4.25048	4.73818	3.97157
ENSGALG00000002579	RIMBP2	RIMS binding protein 2	0.133167	0.349466	0.924188	0.595842	0.388559	0.316628	0	0.158093	0.396634	0.649504	0.137007	1.08558	0.366368	0.319872	0.739039	1.25695	0.53977	1.63886
ENSGALG00000002581	htatip2	HIV-1 Tat interactive protein 2, 30kDa	2.40518	3.29507	3.35026	1.57777	3.31295	3.50545	2.23137	1.83075	3.34199	3.28545	2.40299	3.30913	2.8439	2.49843	3.41465	2.92296	2.36071	3.40448
ENSGALG00000002583	PIK3CD	phosphoinositide-3-kinase, catalytic, delta polypeptide	1.18766	1.13102	0.722602	1.96996	0.470089	0.606097	0.833952	1.37883	0.830984	0.379376	0.579897	0.668486	0.986596	0.766966	0.682271	0.725478	0.550504	0.582183
ENSGALG00000002585	GULP1	GULP, engulfment adaptor PTB domain containing 1	2.62178	2.66949	2.33802	4.11215	2.51737	1.31799	2.29075	2.08844	2.40709	2.03875	2.46599	1.7779	2.26059	2.11862	2.14597	2.4081	2.29213	2.3871
ENSGALG00000002587	CRCP	CGRP receptor component	3.96189	3.43508	4.20686	2.37959	2.67803	3.71462	2.76487	3.12395	3.23245	3.70967	3.02348	3.11808	2.87859	3.0248	3.15649	2.81362	2.50631	4.47667
ENSGALG00000002588	Ppard	peroxisome proliferator-activated receptor delta	4.09205	3.27794	3.24917	4.72957	3.78544	3.63259	5.5746	4.28012	3.86466	3.63048	3.73021	3.28329	3.14327	4.35609	4.08198	3.55743	4.25866	3.6473
ENSGALG00000002590			0	0	0	0	0	0	0	0	0	0	0	0	0	0	0	0	0	0
ENSGALG00000002591	POLR2E	polymerase (RNA) II (DNA directed) polypeptide E, 25kDa	7.24983	6.93506	6.64161	6.64884	7.39063	7.20763	6.77324	7.4822	6.96805	7.02677	6.96527	6.93506	6.90589	6.57055	6.67347	7.22743	6.88503	7.25776
ENSGALG00000002594	TFPI	tissue factor pathway inhibitor (lipoprotein-associated coagulation inhibitor)	0.275553	1.34955	0.813872	1.08558	0	0.787877	0.317701	0.28145	0.349178	0.690223	0.41187	1.25173	1.13148	0.778141	0.265091	0.712828	0.320416	0.325302
ENSGALG00000002595	GPX4	glutathione peroxidase 4 (phospholipid hydroperoxidase)	7.46975	8.45832	7.94485	7.20763	8.64884	8.80559	8.17395	7.76812	8.55707	8.18579	7.69075	8.41818	8.71506	8.08756	7.79259	8.54486	7.8084	8.1941
ENSGALG00000002597	ZMYND17	zinc finger, MYND-type containing 17	3.0225	5.95079	6.4368	4.33179	6.99243	6.51084	3.99925	4.08445	6.16401	5.99629	6.48683	5.93589	6.13829	6.11942	5.84736	5.90335	5.82893	6.01302
ENSGALG00000002598	TPST1	tyrosylprotein sulfotransferase 1	6.78456	2.83908	2.92533	4.72495	2.79104	3.16982	3.83759	4.26999	2.41263	2.92989	3.05027	3.1295	3.22452	2.85746	2.75409	3.44291	3.13684	2.22722
ENSGALG00000002599	C9orf100	chromosome 9 open reading frame 100	0.359927	0.633175	0.283927	0	0	0	0.297266	0.437199	0	0.478688	0	0.371678	0	0	0.23811	0	0.477221	0
ENSGALG00000002602	CSMD2	CUB and Sushi multiple domains 2	0.142925	0.154366	0	0.121518	0	0	0	0.141907	0	0	0.126021	0	0.207626	0.138786	0.130779	0	0.178659	0.152709
ENSGALG00000002603	Cog4	component of oligomeric golgi complex 4	3.92912	3.69204	3.97401	3.6275	3.79321	4.04962	3.45778	2.91492	3.74529	4.21925	3.46497	3.71616	3.78188	3.57827	3.77653	3.67035	3.22223	4.0204
ENSGALG00000002604	GGPS1	geranylgeranyl diphosphate synthase 1	4.33179	4.96301	4.86292	4.59676	4.82243	4.65319	5.40651	5.65335	5.00126	4.63292	4.96484	5.29384	4.92732	4.92983	4.81546	4.71614	4.79736	4.07413
ENSGALG00000002605	MRPL17	mitochondrial ribosomal protein L17	7.98164	7.74624	7.07035	7.06689	7.85122	8.10805	7.69637	7.87529	7.64826	7.49019	7.2653	7.46524	7.21118	6.94942	6.69765	7.31399	6.99809	7.39399
ENSGALG00000002606	CLSTN1	calsyntenin 1	2.74668	2.91794	3.12061	2.54177	2.77046	3.20783	2.79648	2.30795	3.11093	3.28284	2.89878	2.98044	3.00145	3.08301	3.21255	3.12452	2.94091	3.05976
ENSGALG00000002607	Y-Lec1	C-type lectin; hypothetical protein LOC768352; similar to C-type lectin	0	0	0	0	0	0	0	0	0	0	0	0	0	0	0	0	0	0
ENSGALG00000002610			3.25978	4.92555	4.14434	4.18414	6.07348	5.38886	4.65243	4.46181	5.46572	5.09312	4.63609	4.96578	5.03425	4.33871	4.74863	4.62925	4.60165	4.87449
ENSGALG00000002611	Adcy10	hypothetical protein LOC776847; adenylate cyclase 10 (soluble)	0	0	0	0	0	0	0	0	0	0	0	0	0	0	0	0	0	0
ENSGALG00000002612	LOC424773	similar to KIAA0332	3.8546	3.43152	3.88724	3.82467	3.1173	2.64986	3.05591	3.3628	2.9307	3.23549	3.41078	3.56998	3.91343	3.88595	3.93621	3.26824	3.97118	3.27849
ENSGALG00000002614			0.601379	1.54526	2.33928	1.49152	2.4184	1.84072	1.49515	1.41099	2.30425	3.67094	0.786578	1.79617	1.35892	2.40207	2.18303	1.42889	4.7445	2.30166
ENSGALG00000002615	Def6	differentially expressed in FDCP 6 homolog (mouse)	1.59541	2.02623	1.5467	1.68893	1.25408	1.22769	1.1847	1.59228	1.72698	1.59584	1.58481	1.53052	1.67813	1.67317	1.78541	1.80097	1.38323	0.983049
ENSGALG00000002616	Lzic	leucine zipper and CTNNBIP1 domain containing	3.76477	4.30691	4.36919	4.20333	4.11703	4.20629	4.06613	4.23996	4.34497	4.48295	4.23027	4.61393	4.42591	4.52403	4.51351	4.76011	4.21564	4.24996
ENSGALG00000002618	KCTD7	potassium channel tetramerisation domain containing 7	1.83937	0.992644	0.971226	0.70119	1.20566	1.63659	3.12009	1.20125	1.06671	0.674313	1.46916	1.06167	0.652384	0.985124	0.831728	1.414	1.47199	0.917571
ENSGALG00000002621	SLC25A42	solute carrier family 25, member 42	1.56821	0.943798	1.85339	2.15787	2.12498	1.84605	1.46714	1.71163	2.65536	2.48499	2.17998	1.64712	2.27075	2.80273	3.02958	2.80833	2.30957	2.69333
ENSGALG00000002622	FCHSD1	FCH and double SH3 domains 1	0.798832	0.859529	0.412804	0.420141	1.12423	0.973433	0.750291	0.379376	0.606992	0.682738	0.432163	0	0	0	0.326975	0.452624	0.560466	0.386486
ENSGALG00000002623	PCOLCE2	procollagen C-endopeptidase enhancer 2	6.65271	4.82478	3.7464	4.82478	3.36698	2.45361	4.69518	4.7374	3.65711	4.06795	3.36029	3.91451	4.33179	4.18293	4.49946	3.90411	3.93028	3.99675
ENSGALG00000002624	bms1	BMS1 homolog, ribosome assembly protein (yeast)	3.07396	2.94922	2.81994	3.30244	2.09861	2.82843	3.48712	3.22223	3.21785	2.89246	3.09603	2.69528	2.99542	3.47153	3.2421	2.9764	3.67432	2.74668
ENSGALG00000002626	RXRA	retinoid X receptor, alpha	5.33001	5.44559	5.79539	6.41462	6.48928	6.27629	6.45701	6.45504	6.31052	6.14349	6.36061	5.47679	5.78734	6.03892	6.4368	5.25854	6.70055	6.42911
ENSGALG00000002629	c7orf42	chromosome 7 open reading frame 42	3.35342	3.65671	3.76212	3.69618	4.08377	4.16688	4.13481	3.98154	3.76368	3.71012	3.70612	3.67493	3.73021	3.87776	3.44672	3.76964	3.72025	3.57372
ENSGALG00000002630			1.67573	1.59881	1.37883	1.79995	1.91887	1.96001	1.2886	1.35176	1.63793	1.7633	1.53309	1.60498	1.818	1.83893	1.65537	2.01521	1.84949	1.78933
ENSGALG00000002631	LOC417550	similar to CDNA sequence BC046404	0	0.800867	0.748001	0.346776	0.703015	0	0	0	1.01884	0.457488	0.95695	0	0	0.863794	0.844153	0.489374	0	0.43279
ENSGALG00000002632	CALCRL	calcitonin receptor-like	1.23686	0.805632	1.43697	1.71423	1.33829	0	0.891929	1.30753	1.04084	1.13406	1.41789	0.468312	0	1.1712	1.42522	0.840421	1.47667	1.05324
ENSGALG00000002633	LOC772195	hypothetical protein LOC772195	0	0	0	0	0	0	0.681596	0	0	0	0	0	0	0	0	0	1.10383	0
ENSGALG00000002634	HDAC3	histone deacetylase 3	4.23933	3.50545	4.11703	3.97746	4.19873	4.51788	4.63447	4.0655	4.09619	4.29053	3.96433	3.77844	3.80036	4.1058	3.95598	4.18562	3.75845	4.22111
ENSGALG00000002637			2.80273	0	0	1.72888	0	1.32688	1.15791	2.83863	0.703015	0	0	1.70057	1.18906	0	0.554567	0	0	0.632372
ENSGALG00000002638	LOC423635	hypothetical LOC423635	3.98908	5.36233	5.22096	4.34074	5.79279	5.7102	4.12899	3.64857	5.01167	5.97573	5.12874	5.91192	5.72883	5.26418	5.97111	6.03142	5.35206	5.77725
ENSGALG00000002639	Trpc1	transient receptor potential cation channel, subfamily C, member 1	2.85547	2.12287	2.46695	1.61684	1.73949	1.72553	1.78194	1.78095	1.80394	1.86308	1.7279	2.13048	1.94747	2.34711	2.48194	2.46544	1.40398	2.33254
ENSGALG00000002643	SELP	selectin P (granule membrane protein 140kDa, antigen CD62)	1.77122	4.07852	4.86383	3.00627	4.06795	4.64149	3.50545	2.8348	3.65993	4.14937	3.53734	3.59647	3.8641	3.31242	4.58985	4.47018	4.72008	2.76439
ENSGALG00000002644	RPL10A	ribosomal protein L10a	9.33186	9.45592	9.3165	9.12168	9.44292	9.66551	9.57008	10.1253	9.28498	9.45592	9.3165	9.69461	9.58591	9.15617	9.2433	9.48569	9.44292	9.3165
ENSGALG00000002645	PIWIL1	piwi-like 1 (Drosophila)	0	0	0	0.181501	0	0	0	0	0	0	0	0	0	0.200484	0	0	0	0
ENSGALG00000002646	KIAA1946	KIAA1946	1.25534	1.95496	1.52489	0.447387	2.06872	1.74722	1.04902	1.23726	0.966387	1.26326	1.53891	1.84483	1.82563	1.34071	1.82114	1.68128	1.99465	1.53402
ENSGALG00000002647	PLS1	plastin 1 (I isoform)	1.00385	0.421662	0.21779	0.277944	0	0	0.625364	0.304514	0.254148	0	0.358708	0.278247	0.562392	0.303304	0.401831	0.773345	0.349178	0.571234
ENSGALG00000002648	FUK	fucokinase	2.18349	1.93767	2.26153	2.49706	3.09427	2.42599	1.82563	1.70791	2.40865	2.28975	2.19026	2.21893	2.32641	2.16137	2.28297	1.98141	1.93347	2.80495
ENSGALG00000002649	Ube4b	ubiquitination factor E4B (UFD2 homolog, yeast)	5.255	2.92199	3.23291	4.62223	3.09226	3.09375	4.7445	4.99041	3.4022	3.18055	3.71616	2.63801	3.05027	3.29112	3.15765	2.92789	3.73852	2.80403
ENSGALG00000002651	ST3GAL2	ST3 beta-galactoside alpha-2,3-sialyltransferase 2	4.76588	4.04236	4.03608	4.61936	4.72581	4.53895	3.91086	3.69204	4.52855	4.19809	4.11455	3.80853	3.66289	4.28981	4.12782	3.87776	3.99675	4.43445
ENSGALG00000002652	fzd10	frizzled homolog 10 (Drosophila); similar to Frizzled-10	0	0	0	0	0	0	0	0	0	0	0	0	0	0	0.264294	0	0	0
ENSGALG00000002653	C17orf85	chromosome 17 open reading frame 85	3.25475	2.62441	2.6664	3.26447	2.59189	2.68291	2.73186	2.2952	3.14539	2.58707	2.66205	2.77961	2.60464	2.7895	2.7895	2.78051	2.44426	3.02757
ENSGALG00000002655	Itgav	integrin, alpha V (vitronectin receptor, alpha polypeptide, antigen CD51)	1.0326	0.579194	1.05672	1.52631	1.25956	1.60633	1.19713	1.0645	0.915452	1.13941	1.24989	0.629155	1.01742	1.46001	1.22182	1.47953	1.63409	1.42522
ENSGALG00000002656	crk	v-crk sarcoma virus CT10 oncogene	4.62514	4.02188	4.36046	4.40205	4.09504	4.04308	4.87944	4.91343	4.24552	3.84238	4.35872	4.11028	4.03052	4.18223	4.35065	4.38016	4.72669	4.47594
ENSGALG00000002658	Atf6	activating transcription factor 6	3.93316	3.0053	3.05374	3.6973	3.47399	2.913	3.54941	3.37048	3.57178	3.1173	3.11046	2.75265	2.52227	2.67459	3.13645	2.65038	3.34354	3.41622
ENSGALG00000002659	WDR5	WD repeat domain 5	4.67264	4.89792	4.75013	5.26534	4.73086	4.79736	5.1671	5.57101	4.86886	4.88723	5.34473	4.8323	5.33001	5.61956	4.97107	4.93327	5.3567	4.5869
ENSGALG00000002661	YWHAE	tyrosine 3-monooxygenase/tryptophan 5-monooxygenase activation protein, epsilon polypeptide	8.14521	6.87625	7.43028	7.5167	6.72137	6.68982	6.87933	6.90061	6.94343	7.31019	7.37799	7.22346	7.19745	7.32183	7.78861	7.37373	8.00641	7.66537
ENSGALG00000002663	ATR	ataxia telangiectasia and Rad3 related	1.31991	1.10026	1.53711	1.34955	1.30192	1.6943	1.36051	0.922324	1.45857	1.53756	1.30242	1.39221	1.10697	1.33435	1.20077	1.46486	1.50956	1.32036
ENSGALG00000002664	anxa11	annexin A11	4.64702	5.12598	4.81006	4.25388	5.12874	4.79499	4.2841	4.18757	4.6919	5.36638	5.02421	5.34111	4.88111	4.55153	5.03587	4.81626	5.4713	4.80373
ENSGALG00000002665	PCYOX1L	prenylcysteine oxidase 1 like	3.54505	3.62381	2.73597	3.79884	3.811	3.21255	3.01536	3.75763	3.92665	3.0465	3.59911	3.39774	3.50866	3.57178	3.19007	2.75047	2.69766	3.36743
ENSGALG00000002666	RAB11FIP3	RAB11 family interacting protein 3 (class II)	2.02142	2.95803	3.61402	2.10472	3.64304	3.12582	2.06491	1.79422	2.80403	3.66703	3.03254	2.41923	3.28375	3.02802	3.51403	3.38254	3.01536	3.25222
ENSGALG00000002667	Olfml2b	olfactomedin-like 2B	1.34357	2.27336	2.3603	0.422582	2.41695	2.41695	0.753998	0	1.50595	2.42991	1.97069	1.99699	2.15414	2.16299	2.68758	2.53839	1.95496	2.14036
ENSGALG00000002670	ZC3H15	zinc finger CCCH-type containing 15	6.75424	7.28969	7.46524	7.01783	6.80076	6.54832	6.4962	6.67544	6.67737	6.35174	7.25303	7.14945	7.36247	7.8084	7.09785	7.05963	7.22743	6.63455
ENSGALG00000002671	Tmem132d	transmembrane protein 132D	0	0	0	0	0.3281	0	0.283137	0	0	0	0	0	0	0	0	0	0	0
ENSGALG00000002672	SBNO2	strawberry notch homolog 2 (Drosophila)	2.53974	1.32369	1.22224	2.33614	1.46577	1.40309	1.81714	1.92053	1.52678	1.62644	1.52875	0.925122	1.16865	1.51104	1.59455	1.3775	1.97069	1.77284
ENSGALG00000002673	GRPEL2	GrpE-like 2, mitochondrial (E. coli)	3.81476	3.8197	3.96995	4.78296	4.26607	4.39534	3.27231	2.83089	4.21564	4.26819	4.11161	4.47162	3.99615	4.23745	4.85946	4.05968	3.49332	4.4455
ENSGALG00000002675	SCUBE3	signal peptide, CUB domain, EGF-like 3	0	0	0	0	0	0	0	0	0	0	0	0	0	0	0	0	0	0
ENSGALG00000002677	DYM	dymeclin; hypothetical LOC431369; similar to dymeclin	5.13504	5.63268	5.54847	5.52714	5.08888	5.96151	6.16091	6.04471	5.79664	5.5445	5.49665	5.74569	5.55666	6.09735	5.70268	5.50298	5.76743	5.54966
ENSGALG00000002678			0.426635	0.67345	0.634468	1.02752	0.69356	0.404915	0.323431	0.366368	0.441438	0.31926	0.405235	0.412804	0.572646	0.465119	0.870146	0.599441	0.765484	0.933212
ENSGALG00000002679	Glt1d1	glycosyltransferase 1 domain containing 1	0.275842	0.671971	0.822111	0.257153	0.354433	0.520078	0	0	0.765484	0.524063	0.418569	0.512187	0.268822	0.55968	0.697969	0.798395	0.4205	0.681943
ENSGALG00000002681	hsd17b7	hydroxysteroid (17-beta) dehydrogenase 7	1.84547	1.95016	2.07925	1.37931	1.44665	1.92509	2.79932	2.55548	2.27756	2.08078	2.08178	2.07517	1.76969	1.60919	1.61828	1.7889	2.06767	1.39221
ENSGALG00000002682	BRD3	bromodomain containing 3	1.87354	1.9938	2.45457	2.72588	2.45088	2.54177	2.57204	3.06874	2.71771	2.4141	2.61772	2.34815	2.42789	3.03518	2.90207	2.61279	3.12258	2.63844
ENSGALG00000002683			3.50591	4.44488	3.97942	4.23557	5.0718	5.14489	4.59739	5.0718	4.40287	4.80469	4.46474	4.39249	4.62756	4.23161	3.53734	4.44488	4.58985	4.73818
ENSGALG00000002686	ECD	ecdysoneless homolog (Drosophila)	3.28483	2.9569	2.6737	2.73227	3.19946	3.36992	3.8072	3.22552	2.9849	2.8439	2.70533	2.61929	3.48667	3.06518	3.66643	2.95907	3.43621	2.92061
ENSGALG00000002688			0	0	0	0	0	0	0	0	0	1.60254	0	0	1.06583	0	0	0	0	0
ENSGALG00000002689	NUP35	nucleoporin 35kDa	3.53465	3.71408	3.47608	3.36992	3.52611	3.16886	3.66096	2.96115	3.62151	3.32853	3.06375	3.20489	3.46213	3.28229	3.22604	3.55413	3.65505	3.82589
ENSGALG00000002690	LOC415683	similar to KIAA1990 protein	2.69285	1.81497	1.9061	2.74071	2.61661	2.21105	1.99905	1.90555	2.18156	2.46695	2.24408	1.99505	1.7718	2.08662	2.45457	2.25647	1.98488	2.8204
ENSGALG00000002692	Tcp11	t-complex 11 homolog (mouse)	0	0	0	0	0	0	0	0	0	0	0	0	0	0	0	0	0	0
ENSGALG00000002693	LOC423639	similar to Expressed sequence AA536717	2.05524	1.67317	1.66765	2.26797	1.48375	1.99274	1.82421	1.63103	1.58184	1.81855	1.42071	1.7087	1.48096	1.91246	2.19776	1.57582	2.3514	1.33159
ENSGALG00000002695	SLC15A4	solute carrier family 15, member 4	4.4009	4.52548	4.85092	3.92548	4.75013	4.80373	4.41348	4.21222	5.0106	4.95886	4.58182	4.91591	4.70987	5.08383	5.03755	5.05287	5.11416	5.14025
ENSGALG00000002696	RpL17	ribosomal protein 17-like; ribosomal protein L17	11.2903	10.8082	10.8082	10.7047	10.3062	10.0932	10.6184	11.0215	10.6184	10.8082	10.5598	10.7807	10.8836	10.7047	10.4155	10.8082	10.6879	10.526
ENSGALG00000002697	dusp19	dual specificity phosphatase 19	3.90587	4.55384	4.38738	3.88367	4.29445	4.45479	3.95717	3.96995	3.97061	4.35065	4.53974	4.91946	4.74073	4.5944	4.76084	4.91666	4.59599	4.4009
ENSGALG00000002699	VAV2	vav 2 guanine nucleotide exchange factor; similar to GDP/GTP exchange factor VAV2; VAV2	0.524439	0.619926	0.889458	0.521102	1.45603	1.31991	0.919405	0.246844	0.574992	1.13801	1.16575	0.648238	0.835231	0.897165	0.667271	1.57075	0.373978	1.11625
ENSGALG00000002701	dnajc9	DnaJ (Hsp40) homolog, subfamily C, member 9	3.85838	5.05601	3.59372	3.99269	5.00126	5.03755	4.26759	4.01462	4.21991	3.75538	3.86303	4.3717	4.41891	4.28493	5.08816	4.09889	5.18342	3.9031
ENSGALG00000002702	ATP8B2	ATPase, class I, type 8B, member 2	3.62699	3.2044	2.56048	3.7539	4.02619	3.41669	3.84076	4.25113	3.61628	3.57827	3.87516	3.45933	3.11866	3.53245	3.15307	3.26585	3.36225	3.79982
ENSGALG00000002703	TFAM	transcription factor A, mitochondrial	5.03755	5.09394	5.06901	4.73661	5.13926	5.1298	4.75231	4.47457	5.39537	5.0914	4.91946	5.18638	5.2998	5.02028	5.17432	5.29881	4.78458	5.39757
ENSGALG00000002704	afap1l1	actin filament associated protein 1-like 1	0.644002	0.433529	0.80395	1.19713	1.1481	1.27726	0.565791	0.550873	1.09586	0.961034	1.30334	0.71074	0.864255	0.811074	1.06825	1.13492	0.907944	1.34315
ENSGALG00000002705	CISD1	CDGSH iron sulfur domain 1	6.0705	6.20126	6.58732	6.23738	6.32856	6.43873	5.78175	5.83884	6.1519	6.4677	6.41679	6.77601	6.65699	6.40965	6.70958	6.58259	6.26463	6.6597
ENSGALG00000002706	XRN1	5'-3' exoribonuclease 1	2.96832	2.88474	3.05207	2.83647	2.91348	2.52794	2.53628	1.98582	2.93459	2.86336	2.70981	2.47384	2.269	2.83863	2.93969	2.79884	2.57158	3.08591
ENSGALG00000002707	CHRNB2	cholinergic receptor, nicotinic, beta 2 (neuronal)	2.47274	3.19059	2.90552	3.5723	2.99542	3.27849	3.39688	3.49278	3.65671	3.21443	3.56446	2.83809	2.69675	3.68128	2.51935	2.63074	3.11144	3.12009
ENSGALG00000002708	LINGO1	leucine rich repeat and Ig domain containing 1	5.4134	7.07035	7.37027	6.97404	7.05461	7.55197	7.11994	6.34213	7.89292	8.13262	6.94631	7.31019	6.96527	8.36245	7.38146	7.69637	8.17395	7.65657
ENSGALG00000002709	Myo1C	myosin IC	2.21337	1.69331	2.18744	2.10666	1.81949	1.96302	2.33977	1.96363	2.10818	2.1681	2.39562	2.21697	2.37815	2.14642	2.57866	2.41263	2.13751	2.81401
ENSGALG00000002710	IPMK	inositol polyphosphate multikinase	1.80826	1.75619	1.7087	2.18462	2.21374	2.71571	1.5833	1.93906	1.56598	2.10818	2.15119	2.13396	2.08888	2.31162	2.1139	2.49179	1.60445	1.68081
ENSGALG00000002712	LIPG	lipase, endothelial	3.62594	2.79007	2.48586	1.95581	0.500323	0.660609	0.941931	1.61629	0.82745	1.62494	1.04038	1.64937	1.32779	0.82402	0.985612	0.980224	0.424764	0.663343
ENSGALG00000002714	TMEM132C	transmembrane protein 132C	0.0861962	0.176777	0.181265	0	0	0	0	0	0	0	0	0	0	0	0.151284	0	0	0
ENSGALG00000002715	XPO6	exportin 6; hypothetical protein LOC769383	2.99594	2.3514	2.33148	2.79492	2.48586	2.3374	3.1721	2.48695	2.46787	2.42363	2.32341	2.14386	2.60307	2.3125	2.3946	2.14924	2.186	2.32444
ENSGALG00000002716	tmco1	transmembrane and coiled-coil domains 1	5.14613	4.75779	4.45479	5.18837	4.45815	4.63005	5.39664	5.42281	4.91067	4.71351	4.85807	4.60442	4.47728	4.78296	4.47292	4.38418	4.53147	4.20197
ENSGALG00000002719	CSNK1D	casein kinase 1, delta	3.24973	3.08983	3.24256	2.99443	3.0068	3.09642	3.41264	3.45598	3.09727	3.19059	3.27623	3.27231	3.21991	3.34251	3.34458	3.45988	3.123	3.11866
ENSGALG00000002720	Aqp5	aquaporin 5	0	0	0	0	0	0	0	0	0	0	0	0	0	0	0	0	0	0
ENSGALG00000002722	MST1	macrophage stimulating 1 (hepatocyte growth factor-like)	2.07972	1.94909	3.14539	2.31349	2.44288	2.74225	2.36533	1.67994	2.53591	2.23099	2.66895	3.73743	3.34109	2.73922	2.90442	2.77389	2.75089	2.2882
ENSGALG00000002723	Anks1a	ankyrin repeat and sterile alpha motif domain containing 1A	1.16526	0.846317	1.37147	1.25956	1.31541	1.04501	0.962965	0.649127	1.19662	0.915002	0.82528	0.467232	0.460113	0.764016	1.22433	0.833952	0.851628	1.12029
ENSGALG00000002725	UAP1	UDP-N-acteylglucosamine pyrophosphorylase 1	4.10696	3.56011	3.32222	3.20841	3.81813	3.86355	3.22876	3.18331	3.73852	3.29156	3.66289	3.36743	3.62994	2.97093	3.37679	3.01361	3.04848	3.16356
ENSGALG00000002726	KIF1B	kinesin family member 1B	2.22394	3.05729	3.94807	3.23549	3.3659	3.35227	3.32799	3.03914	3.37211	4.18757	3.93028	3.24309	3.44455	4.40715	4.02362	3.57827	4.07293	3.90193
ENSGALG00000002728	SLC16A3	solute carrier family 16, member 3 (monocarboxylic acid transporter 4)	2.31622	3.75071	4.81168	2.81994	3.31354	3.34109	2.54517	2.81994	3.16121	3.91395	3.8492	3.68664	4.18086	3.67139	4.46265	5.00477	3.01753	4.00681
ENSGALG00000002729	GK5	glycerol kinase 5 (putative)	1.5467	1.57831	1.86404	1.67573	1.85339	1.61136	2.38851	1.9345	2.1551	1.6118	1.70148	1.59691	1.68164	1.58568	1.79709	1.82605	1.90697	1.44002
ENSGALG00000002732	AKAP7	A kinase (PRKA) anchor protein 7	3.1022	5.42981	5.79916	3.63617	5.40521	6.05321	4.08511	3.69444	5.15571	5.3758	5.12032	5.83185	5.31666	5.54078	5.34473	5.39882	4.58842	5.78303
ENSGALG00000002734	Uhmk1	U2AF homology motif (UHM) kinase 1	4.77223	4.57106	4.66774	4.98244	5.33889	4.97615	4.51788	4.85807	4.96578	5.03481	4.95586	4.87218	4.82908	5.03255	4.94088	4.79169	4.59062	5.38458
ENSGALG00000002735	TAF11	TAF11 RNA polymerase II, TATA box binding protein (TBP)-associated factor, 28kDa	5.3067	4.80373	4.65826	4.87449	5.01795	5.08553	5.57231	5.60099	5.29881	4.82478	5.25266	4.59284	4.52625	4.74149	4.24314	4.63675	4.85807	4.22774
ENSGALG00000002736	LOC776972	similar to MutS homolog 5 (E. coli)	0.110867	0.227224	0	0	0	0	0	0	0	0.244841	0	0	0	0	0	0	0	0
ENSGALG00000002739			3.43367	2.76804	2.13796	2.33687	2.51697	2.58999	3.00579	2.55502	2.4141	2.39115	2.38109	2.42706	2.57366	2.42497	2.46645	2.82747	2.59403	2.55732
ENSGALG00000002740	LOC420006	similar to DLGH2 protein	0.600916	0.702204	0.672264	0.416931	0.976005	1.10334	0.886853	0.65457	1.18112	1.13589	0.545266	1.42791	0.844153	1.02667	0.845907	1.06295	0.784444	1.39911
ENSGALG00000002742	TMEM132B	transmembrane protein 132B	0	0	0.184729	0.143429	0	0	0	0.305287	0	0	0	0	0.335552	0	0.15594	0	0.269683	0
ENSGALG00000002744			0	0	0	0	0	0	0	0	0	0	0	0	0	0	0	0	0	0
ENSGALG00000002745	GLG1	golgi apparatus protein 1	3.61861	3.16067	3.24001	3.6357	3.34109	3.27231	3.20989	3.21883	3.2603	3.25978	3.34571	2.96413	2.89544	3.5331	3.33225	3.21785	3.21991	3.46783
ENSGALG00000002746	Hmg20a	high-mobility group 20A	2.21374	2.66997	2.68758	2.08795	2.44193	2.7373	2.22578	1.88248	2.77639	2.86277	2.19178	2.31098	2.28123	2.41263	2.78461	2.7983	2.04764	2.93415
ENSGALG00000002747	FASN	fatty acid synthase	3.47821	3.38765	3.38875	3.06874	3.24917	3.52444	3.30091	3.40834	3.16682	3.27231	3.36334	3.81029	3.70911	3.39573	3.48076	3.40338	3.0459	3.12395
ENSGALG00000002749	nos1ap	nitric oxide synthase 1 (neuronal) adaptor protein	1.48814	3.26398	2.91542	2.96312	3.66144	3.53567	3.23549	2.12751	3.28329	3.38716	3.94201	3.48023	3.42582	3.3835	3.89138	3.05786	2.95963	3.66239
ENSGALG00000002750	NCKAP1	NCK-associated protein 1	4.30822	3.70552	4.05368	4.0532	3.55375	3.59372	3.69557	3.53628	3.68308	3.89138	3.60322	3.6357	3.67258	3.81925	3.77393	3.91751	3.48767	3.91919
ENSGALG00000002752			0	0	0	0	0	0	0	0.553744	0	0	0	0	0	0	0	0	0	0
ENSGALG00000002755	RFWD3	ring finger and WD repeat domain 3	1.00246	1.22093	1.56976	1.42481	1.96711	1.81749	1.90107	1.43429	1.52142	1.74444	1.58432	1.394	1.40694	1.56976	1.27198	1.59924	1.26381	1.44522
ENSGALG00000002756	Tmem121	transmembrane protein 121	0	0	0	0	0	0	0	0	0	0	0	0	0	0	0	0	0	0
ENSGALG00000002759	SGK269	NKF3 kinase family member	1.00683	0.898021	1.24155	1.97225	1.00021	1.59313	1.34357	1.87672	1.02846	1.5577	1.4805	0.724638	1.28623	1.61428	1.4051	1.14043	1.62138	1.35435
ENSGALG00000002761	sirt1	sirtuin (silent mating type information regulation 2 homolog) 1 (S. cerevisiae)	2.96366	2.91492	2.56179	2.35304	2.92243	2.9569	3.3183	3.25677	2.9115	3.00737	2.71571	2.89878	3.09727	2.83809	3.01307	2.76994	2.96832	2.76338
ENSGALG00000002762	C6orf107	chromosome 6 open reading frame 107	1.26515	1.54423	2.30583	1.40351	3.01214	2.72844	1.80688	0.85261	1.87881	2.43653	2.31443	1.7738	2.05188	2.71727	3.07396	2.31814	2.46496	3.11913
ENSGALG00000002763	FRZB	frizzled-related protein	2.06925	4.42033	4.14676	2.16958	3.06283	3.38583	1.78598	2.15358	3.66289	3.68615	2.83385	3.84076	3.78852	3.35026	3.50648	3.78909	2.71086	2.53436
ENSGALG00000002764	Atp1b3	ATPase, Na+/K+ transporting, beta 3 polypeptide	3.89587	3.64784	3.65241	4.19386	3.57542	3.42372	3.05684	3.8016	3.66411	3.78795	3.79046	3.73794	3.6473	4.01289	3.93199	3.84354	3.96189	3.49859
ENSGALG00000002765			4.27281	3.52504	3.93199	4.28627	3.16837	3.34679	3.70552	3.99221	3.69618	3.74466	3.93395	3.38114	3.48806	3.71681	3.97942	3.70864	3.67493	3.85893
ENSGALG00000002766			0.284213	0	0	0.248806	0	0	0	0	0	0	0	0	0	0	0	0	0	0
ENSGALG00000002769	dnajc12	DnaJ (Hsp40) homolog, subfamily C, member 12	3.82467	4.20254	3.26702	3.61461	3.70194	3.44041	3.52732	3.94337	3.15197	2.94466	3.57827	3.44346	3.74351	3.35403	2.60986	3.39828	4.16182	3.05161
ENSGALG00000002771	CRIP2	cysteine-rich protein 2	3.71166	6.58259	5.64224	3.57417	5.48168	5.5139	3.37363	3.89813	5.01702	5.88051	4.68098	5.32167	5.62981	5.16066	5.56859	5.28185	4.05906	5.12874
ENSGALG00000002773	Snrpc	small nuclear ribonucleoprotein polypeptide C	7.24609	7.28525	7.35371	6.50868	7.16397	7.27924	6.98561	7.33515	6.97115	7.54241	6.97115	7.27924	6.84222	6.83687	7.12796	7.04925	7.24227	7.05732
ENSGALG00000002774	TSPAN3	tetraspanin 3	6.40521	6.0958	5.96544	6.12097	5.9062	5.81359	6.24191	5.84201	6.06892	6.22204	5.77725	5.74838	5.7745	5.83884	6.22402	6.09408	6.39298	6.12437
ENSGALG00000002775	FA2H	fatty acid 2-hydroxylase	0.412804	0.888458	0.8423	0.549698	1.16217	1.50664	1.43512	2.14924	1.13706	0.527428	1.29749	0.641582	0.663638	0.870146	0.43466	0.546677	1.3184	0.489374
ENSGALG00000002777	ACAA2	acetyl-Coenzyme A acyltransferase 2 (mitochondrial 3-oxoacyl-Coenzyme A thiolase)	6.60393	5.6284	5.48168	7.03944	5.13504	5.1734	6.03892	5.25391	5.79771	5.3746	5.46803	5.62468	5.74838	5.39664	5.63505	5.78423	5.04233	6.11082
ENSGALG00000002778	C6orf106	chromosome 6 open reading frame 106	5.07586	5.72137	6.04828	5.63746	5.93589	6.04471	5.76896	5.95843	5.81245	6.30072	6.36464	6.12583	6.19967	6.57299	6.60887	6.17443	6.12097	6.10791
ENSGALG00000002779	USP52	ubiquitin specific peptidase 52	1.83848	1.36002	1.36095	1.79037	1.5833	1.42032	1.29325	1.29468	1.39313	1.51688	1.26478	1.29196	1.20511	1.57075	1.66961	1.45751	1.56231	1.46672
ENSGALG00000002781	BRCA1	breast cancer 1, early onset	0.113569	0.228954	0.160047	0	0.281995	0	0.253191	0.148107	0.190693	0	0.225221	0	0	0.214674	0.137354	0.184277	0	0
ENSGALG00000002783	Slc43a2	solute carrier family 43, member 2	5.4713	1.32588	1.65179	3.41887	1.44259	1.79807	5.42751	3.31404	4.42662	1.91045	2.02436	0.998372	1.69947	3.14387	3.92251	4.07353	4.58913	3.87952
ENSGALG00000002784	APEH	N-acylaminoacyl-peptide hydrolase	2.49508	3.48495	3.31404	3.50916	4.11762	3.83272	2.7695	2.1894	3.74954	3.50361	3.17753	3.92304	3.34199	3.3585	3.41126	3.4425	2.71137	4.06795
ENSGALG00000002786	PSTPIP1	proline-serine-threonine phosphatase interacting protein 1	0.926848	0	0.297981	0.233962	0	0.506608	0.305977	0.640794	0	0	0.658588	0.609987	0.377568	0.262493	0.241888	0.534485	0	0.307553
ENSGALG00000002787	MED23	mediator complex subunit 23	3.33122	3.21498	3.30913	3.07575	3.09081	3.29747	3.40448	3.10567	3.12258	3.28023	3.21665	3.16501	3.25267	3.42064	3.1378	3.41887	3.13427	3.06469
ENSGALG00000002789	map2	microtubule-associated protein 2	0.0889058	0.456527	0.317701	0.144955	0.288839	0.288304	0.179884	0.151109	0.182228	0.295367	0.205002	0.303018	0.364943	0.236665	0.269415	0.460113	0.242959	0.189771
ENSGALG00000002790	Ablim3	actin binding LIM protein family, member 3	0.268089	0.768499	0.23811	0.467959	0.582183	0.412146	0.377248	0	1.09968	0	0.804837	0.885948	0.308833	0.322175	0.413369	0.753096	0.616394	0.823589
ENSGALG00000002792	SPDEF	SAM pointed domain containing ets transcription factor	0	0	0	0	0	0.817457	0	0.863794	0	0	0	0	0	0	0	0	0	0
ENSGALG00000002796	PDXDC1	pyridoxal-dependent decarboxylase domain containing 1	2.84655	2.4604	2.59876	2.5894	2.40865	2.4904	2.15685	2.19376	2.45318	2.60232	2.4904	2.72158	2.51391	2.63228	2.83328	2.72537	2.58901	2.47237
ENSGALG00000002797	PGD	phosphogluconate dehydrogenase	4.99129	3.74529	3.56275	3.60322	3.42955	3.42789	3.61963	3.22177	3.79714	3.78909	3.03057	3.65505	3.4216	2.91642	3.24426	3.94616	2.99231	3.52839
ENSGALG00000002798	Wdr59	WD repeat domain 59	2.33928	2.54127	2.72648	2.14554	2.85746	2.41923	1.79238	2.50124	2.86936	2.49508	2.33095	2.33647	1.93717	2.03826	2.63128	2.33614	2.17861	3.02443
ENSGALG00000002800	GRK7	G protein-coupled receptor kinase 7	1.48001	1.34215	1.73906	1.2478	1.72234	1.46342	0.483211	1.1167	0.718308	1.44145	1.80826	2.03496	1.64878	1.93717	1.57348	1.05324	1.33435	1.13148
ENSGALG00000002802	Pacsin1	protein kinase C and casein kinase substrate in neurons 1	0.130779	0	0.609987	0	0.719161	0.476847	0	0	0	0	0.483903	0.369258	0	0.540509	0.725032	1.00936	0.295684	0.692671
ENSGALG00000002803	Mta1	metastasis associated 1	4.13977	3.26999	3.6894	3.6226	3.0053	3.27794	3.12834	3.3296	3.29459	3.48234	3.36442	3.33009	3.49962	3.52504	3.56501	3.14064	3.58315	3.52504
ENSGALG00000002804	RND2	Rho family GTPase 2	0	0	0	0.511461	0	0	0	0	0	0	0	0	0	0	0	0	0	0
ENSGALG00000002805	Lman1	lectin, mannose-binding, 1	5.71869	4.08261	3.92494	5.18756	3.60262	3.13087	4.16562	4.33318	4.10208	3.65351	4.02245	3.35079	3.43937	3.23854	3.45439	3.56792	3.5564	3.22821
ENSGALG00000002810	Ubtd2	ubiquitin domain containing 2	2.73381	4.10276	3.54505	3.35933	3.50759	4.19059	3.90411	4.25732	3.50591	3.76964	3.66754	4.36867	4.05204	3.69508	3.63459	4.03986	3.83711	3.51294
ENSGALG00000002813	rps10	ribosomal protein S10	12.0949	11.2263	11.2659	10.9936	10.8082	11.1941	11.5056	11.8169	11.1941	11.3307	10.8836	11.3307	11.2263	11.1941	11.0943	11.1512	11.1212	10.9936
ENSGALG00000002816	STK10	serine/threonine kinase 10; hypothetical LOC416203	2.19226	1.67018	1.41158	3.5793	1.3523	1.33343	1.68207	2.1026	1.36464	1.54576	1.68164	1.29906	1.59924	1.54576	1.47854	1.33254	1.31462	1.25219
ENSGALG00000002817	CPLX4	complexin 4	0.501019	0	0.8	0	0	0	0	0.834364	0	0	0	0	0	0.734747	0	0	0	0
ENSGALG00000002818	vat1	vesicle amine transport protein 1 homolog (T. californica)	1.99465	1.80484	1.18006	1.91384	1.26515	1.57831	2.22089	1.86701	2.01087	1.53402	1.73847	2.23439	1.55722	1.64222	1.91847	1.88718	1.75008	1.73318
ENSGALG00000002820	DFFA	DNA fragmentation factor, 45kDa, alpha polypeptide	3.24703	2.42599	2.6639	3.20624	2.93565	3.13543	3.13476	3.18516	2.9125	2.80035	2.93914	2.9677	2.78248	2.96659	2.67325	2.82297	1.98544	3.09081
ENSGALG00000002823			2.84962	1.78147	2.43653	3.04052	2.20664	2.43748	3.17452	2.91052	3.52176	2.70333	2.02476	2.70533	1.18766	1.98102	2.48452	3.13283	2.61716	3.04376
ENSGALG00000002827	GPS1	G protein pathway suppressor 1	4.89704	4.84407	5.18342	4.68498	4.69112	5.10215	4.84149	4.59134	4.91591	5.34752	4.90306	5.09394	5.02421	4.9606	5.14489	5.16525	5.00215	5.05287
ENSGALG00000002828	UNC80	similar to KIAA1843 protein	0.273937	0	0	0	0	0	0.183818	0	0.183007	0	0	0	0	0.136657	0.131617	0	0	0
ENSGALG00000002829	SCARF1	scavenger receptor class F, member 1	3.08824	2.03496	1.2447	2.35671	2.20016	1.57177	2.95803	2.37079	2.4132	1.58241	1.96756	2.08704	2.46153	1.69287	2.21105	1.81619	2.96451	2.25594
ENSGALG00000002830	NUDT3	nudix (nucleoside diphosphate linked moiety X)-type motif 3	3.84076	4.89381	5.5389	4.68266	5.59993	5.84987	4.65008	4.64852	5.52842	5.7102	5.30777	5.41632	5.29103	5.92582	6.17781	5.3099	4.86625	6.28024
ENSGALG00000002831	SH3PXD2B	similar to SH3 and PX domains 2B; similar to LOC496321 protein; SH3 and PX domains 2B	0.817457	0.21557	0.440288	0.572287	0.95695	0	0.87648	0.409818	0.601792	0.642745	0.424419	0.283137	0	0.287151	0.172336	0.476453	0.554946	0.521102
ENSGALG00000002832	IFI35	interferon-induced protein 35	4.77971	5.12874	5.13839	5.06562	5.49565	5.21237	5.29384	5.15191	5.19053	5.1418	4.99304	5.55433	4.93828	5.03165	4.77549	4.96847	4.49313	5.09948
ENSGALG00000002835	NTAN1	N-terminal asparagine amidase	3.72897	4.10834	3.88907	3.86529	4.35872	4.25318	4.31077	4.26759	4.023	3.93137	4.06996	4.38547	4.26117	4.00111	3.84811	4.04624	4.01068	3.86008
ENSGALG00000002836	Pex14	peroxisomal biogenesis factor 14	3.93082	3.72897	3.82946	4.12009	3.04965	3.40883	3.65887	3.51403	3.61249	3.71862	3.5368	3.63259	3.39484	3.0035	3.4216	3.64674	3.54045	3.3183
ENSGALG00000002837	Rpl27	ribosomal protein L27	10.3383	10.2896	10.3062	10.2393	10.1928	10.1419	9.94189	10.3931	10.2581	10.3383	10.2393	10.2063	10.3062	10.3561	10.1574	10.1574	10.4343	10.1419
ENSGALG00000002839	sec11c	SEC11 homolog C (S. cerevisiae)	5.42281	4.83791	4.75231	4.46803	3.92093	3.81206	4.37235	4.47796	4.55909	4.56387	4.26999	4.66708	4.01345	3.67317	4.15826	4.25318	4.44056	4.46869
ENSGALG00000002840			0.13471	0	0	0	0.332106	0	0	0	0	0	0	0.378524	0	0	0	0	0	0.195133
ENSGALG00000002841	RFNG	RFNG O-fucosylpeptide 3-beta-N-acetylglucosaminyltransferase	4.51931	4.76163	4.6762	4.8179	4.81168	5.34473	4.72325	4.42033	4.30876	4.82243	4.84572	4.84081	4.79907	5.10215	4.80152	4.97706	4.79169	4.62291
ENSGALG00000002843	RILP	Rab interacting lysosomal protein	4.37298	3.03873	2.41071	3.67258	3.5862	3.52504	5.29572	3.84549	4.14676	3.44346	2.84337	3.5862	3.56939	3.65505	4.31077	4.24814	3.53095	4.03986
ENSGALG00000002844	RCN2	reticulocalbin 2, EF-hand calcium binding domain	3.81029	4.34763	3.91395	3.57594	3.72466	3.76964	3.85115	3.43878	3.85338	4.22256	3.80971	3.8462	4.23745	4.06996	4.03608	4.46936	3.87065	4.16257
ENSGALG00000002845	CTNNA3	catenin (cadherin-associated protein), alpha 3	0.355962	2.8175	2.92491	0.356277	2.54022	2.79198	0.913551	0.559053	2.09421	2.99345	1.69862	2.64873	1.94856	2.14386	2.75961	2.60723	2.33505	3.0948
ENSGALG00000002846	NEURL1B	neuralized homolog 1B (Drosophila)	0	0.337402	0	0.254878	0	0	0	0	0	0	0	0	0	0	0.264825	0	0	0.505732
ENSGALG00000002847	rpe	ribulose-5-phosphate-3-epimerase	4.84407	3.73287	4.10081	3.80036	4.04563	4.31167	4.44751	3.63517	4.20197	4.55986	4.37235	4.5077	3.71749	3.91586	3.83969	3.55056	3.7464	4.54309
ENSGALG00000002848	rho	rhodopsin (opsin 2, rod pigment) (retinitis pigmentosa 4, autosomal dominant)	0	0	0	0	0	0	0	0	0	0	0	0	0	0	0	0	0	0
ENSGALG00000002849	DCXR	dicarbonyl/L-xylulose reductase	1.92823	4.37948	3.88796	3.30707	4.3961	4.08261	2.78204	2.03496	3.7241	3.78026	3.04525	4.49093	3.70029	3.68664	4.03281	3.81206	3.22876	4.04962
ENSGALG00000002850	RASA2	RAS p21 protein activator 2	2.25703	1.51104	1.54046	1.84072	1.88028	0.922324	1.89748	1.9689	1.54326	1.28765	1.33771	1.5418	1.73906	1.59541	1.66707	1.3061	1.48001	1.74876
ENSGALG00000002852			3.20256	3.15813	3.25528	3.29013	2.68235	3.40448	3.35135	4.0747	3.25021	3.56898	3.40448	3.08591	3.48912	3.35183	3.1295	3.78737	3.72627	3.31404
ENSGALG00000002853	cfdp1	craniofacial development protein 1	3.74529	4.18478	3.69618	3.22223	3.926	4.18086	4.23303	4.31268	3.77653	4.14292	4.18478	4.04378	4.27355	3.44092	3.66469	3.73676	4.089	3.50545
ENSGALG00000002854			1.1445	1.14368	0.985612	2.47739	1.51488	1.4595	0.891468	0.871861	1.37931	1.06217	1.36232	0.891929	0.950618	1.15285	0.71489	0.989698	0.628651	1.89548
ENSGALG00000002855	SARDH	hypothetical protein LOC776689; sarcosine dehydrogenase	0.294825	0.674313	0.801344	0	0.512187	0	0	0	0.244422	0.436912	0.502752	0.282326	0.689776	0.477221	0.258408	0.672264	0.221684	0.32013
ENSGALG00000002856	RUNDC1	RUN domain containing 1	5.45749	5.27859	5.66667	5.8568	5.42075	5.79771	5.94785	5.73026	5.837	5.96291	5.92318	5.71743	5.76212	5.70521	5.72012	5.87724	5.25391	5.63107
ENSGALG00000002859	rac1; rac3	ras-related C3 botulinum toxin substrate 3 (rho family, small GTP binding protein Rac3); ras-related C3 botulinum toxin substrate 1 (rho family, small GTP binding protein Rac1)	4.2618	4.94839	5.18177	5.21594	5.24146	5.18638	4.64938	4.2957	4.93912	5.14374	4.97881	5.68374	5.39243	5.12103	5.74305	5.66111	5.33409	4.81396
ENSGALG00000002860			0	0	0	0	0	0	0	1.57532	0	0	0	0	0	0	0	0	0	0
ENSGALG00000002861	TMEM170	transmembrane protein 170	2.48141	2.22292	2.27035	2.63357	2.70838	2.48141	3.19672	2.67594	2.63801	2.31814	2.23295	1.961	2.44896	2.45896	2.3121	2.552	2.03875	2.91492
ENSGALG00000002862	LOC416414	hypothetical LOC416414	3.41737	3.21883	3.21403	2.96561	3.2057	3.4142	3.62435	3.19761	3.65241	3.2421	3.33992	3.3762	3.44888	3.36843	3.19761	3.37829	3.46213	3.29156
ENSGALG00000002863	ERGIC1	endoplasmic reticulum-golgi intermediate compartment (ERGIC) 1; hypothetical protein LOC770368; hypothetical LOC430242	5.79155	6.07638	5.96402	5.67053	5.9743	6.22204	5.95702	5.91192	6.05453	5.85998	5.76212	6.13202	6.19045	6.3269	6.09408	6.28172	5.81131	5.44418
ENSGALG00000002864	LRRTM3	leucine rich repeat transmembrane neuronal 3	0	0	0.164291	0	0	0	0	0	0	0.21557	0	0.217555	0	0.18635	0	0	0	0.165834
ENSGALG00000002866	LOC424004	similar to hypothetical protein FLJ23861	3.47723	1.8598	1.96756	3.08346	1.70791	2.14642	4.02105	4.23432	2.01521	2.08424	2.52643	2.39409	2.20016	2.41695	2.16453	2.14554	2.68348	1.67018
ENSGALG00000002868	RPL26L1	ribosomal protein L26-like 1	9.66551	9.96217	9.79385	9.3469	10.1112	9.96217	9.97662	10.2726	9.71196	9.79385	9.57008	9.92325	9.90596	9.55541	9.47299	9.65117	9.58591	9.68105
ENSGALG00000002869	ENPP3	ectonucleotide pyrophosphatase/phosphodiesterase 3	0.989354	1.25121	1.15366	1.21149	0.981299	1.357	0.900221	1.35374	1.1569	1.19338	1.32416	0.955875	0.901088	1.20265	1.48857	0.995011	1.01548	1.31541
ENSGALG00000002870	LEMD2	LEM domain containing 2	6.15693	3.14276	3.6473	5.94785	3.56068	3.23953	5.65955	5.50629	3.76423	3.39688	4.09322	3.00385	3.56843	3.72844	3.64068	3.37211	3.83645	3.6973
ENSGALG00000002871	PHACTR4	phosphatase and actin regulator 4	3.17542	2.70278	2.87588	3.15001	2.99925	2.81899	2.71621	3.13959	3.02304	2.82938	3.19147	2.8965	2.73502	2.99292	2.83999	2.66949	2.81113	2.98246
ENSGALG00000002872	MALT1	mucosa associated lymphoid tissue lymphoma translocation gene 1	2.64236	2.4518	3.29846	3.19105	1.97374	2.42542	2.69192	2.80273	1.7779	2.34916	2.64986	2.52269	2.46342	3.06469	2.69055	2.26311	3.00916	2.165
ENSGALG00000002873	Rsl1d1	ribosomal L1 domain containing 1	3.42307	3.64191	3.47544	3.23655	3.06339	2.88474	3.14064	3.33571	3.82193	3.34052	3.22938	3.32853	3.19199	3.15538	3.16501	3.33318	3.29687	3.2057
ENSGALG00000002874	ZBTB38	zinc finger and BTB domain containing 38	3.39644	1.56362	2.30319	3.11212	1.71648	1.41354	2.14225	2.23944	1.72183	1.77673	1.94747	1.73507	1.73665	2.58149	2.65536	2.22722	2.31098	2.07186
ENSGALG00000002877	LRRC45	leucine rich repeat containing 45	2.88052	2.72318	3.06418	2.65326	2.67548	3.3585	2.87087	2.66253	3.04472	2.80451	2.72158	3.11913	3.26702	3.24372	2.99762	3.03202	2.76994	2.65675
ENSGALG00000002878	C5orf41	chromosome 5 open reading frame 41	2.0856	1.1712	0.601379	2.03679	1.12697	1.1626	2.15465	1.84072	1.68377	0.978475	0.823589	0.869554	0.762287	0.982172	1.26008	1.02303	1.36051	1.53496
ENSGALG00000002880	aarsd1	alanyl-tRNA synthetase domain containing 1	4.46317	5.09686	5.11629	4.80469	5.00028	4.91507	4.57667	4.48809	5.0408	5.15288	4.95267	5.15571	4.84858	4.82478	5.0595	4.85807	4.60356	4.90103
ENSGALG00000002881			6.56017	7.11994	6.84478	5.8712	6.69263	6.49849	6.85306	7.53444	6.28953	6.53259	6.59923	6.73174	7.26884	6.20493	6.33488	6.47982	6.13375	6.36265
ENSGALG00000002882	BNIP1	BCL2/adenovirus E1B 19kDa interacting protein 1; similar to BCL2/adenovirus E1B 19kDa interacting protein 1	3.24163	3.13733	3.31891	2.5408	2.881	3.07396	3.05069	2.77906	2.89544	3.39644	2.79395	3.16303	3.23439	2.72208	3.01753	2.84152	2.98399	2.88712
ENSGALG00000002883	scaper	S phase cyclin A-associated protein in the ER	2.39988	2.34864	2.54632	2.53665	2.35077	2.51145	2.8843	2.37222	2.58901	2.40139	2.62578	2.17065	2.10065	2.36533	2.41263	2.39069	2.57469	2.4904
ENSGALG00000002886	NKX2-5	NK2 transcription factor related, locus 5 (Drosophila)	0	0	0	0	0	0	0	0	0	0	0	0	0	0	0	0	0	0
ENSGALG00000002888			1.14308	0.75694	1.48325	2.1235	1.38271	1.02432	0.869554	1.51443	1.22571	1.12082	1.37147	1.02391	1.06671	1.31743	1.66022	1.39529	2.14225	1.82114
ENSGALG00000002889	aspscr1	alveolar soft part sarcoma chromosome region, candidate 1	3.45095	3.89174	3.68065	3.6719	4.10388	4.19515	3.62205	3.17496	3.60978	3.97221	3.73743	3.92251	4.00497	3.72802	3.3589	4.15433	3.5665	3.8197
ENSGALG00000002891	acadl	acyl-Coenzyme A dehydrogenase, long chain	7.04622	6.54619	6.8504	6.20493	5.91785	6.45323	6.29722	5.74724	6.67977	6.62939	6.68707	6.68982	7.00793	5.70268	6.61389	6.68438	6.31663	7.08023
ENSGALG00000002892	LOC423653	similar to slc22a15 related	1.73847	0.866915	0.657772	1.54326	0.641582	0.953999	1.95798	3.03057	0.446373	0.407644	0.486832	0.59536	0.619926	0.541137	0.91663	0.891132	1.3491	0.900221
ENSGALG00000002893	STC2	stanniocalcin 2	5.84987	1.69729	2.58569	3.91819	1.98895	1.1712	2.99925	4.05204	1.06396	0.855598	2.14431	1.38126	1.50071	1.59014	1.72447	0.877783	2.881	0.925122
ENSGALG00000002894	PACS2	phosphofurin acidic cluster sorting protein 2	2.96885	4.50376	4.74149	3.66928	4.37948	4.9229	3.93459	3.7037	4.50703	4.8423	4.24871	4.65008	4.09727	4.98244	4.4673	4.37106	4.05833	4.69739
ENSGALG00000002896	Enpp1	ectonucleotide pyrophosphatase/phosphodiesterase 1	2.56229	2.26505	2.06257	1.92544	1.20265	1.26048	1.61881	1.91191	1.47854	1.66329	1.52044	1.62348	2.0947	2.02003	1.88768	1.55021	1.99431	1.30512
ENSGALG00000002897	SLC16A14	solute carrier family 16, member 14 (monocarboxylic acid transporter 14)	0	0	0	0	0	0	0	0	0	0	0	0	0	0	0	0.499962	0	0.470705
ENSGALG00000002898	alpk2	alpha-kinase 2	1.29243	4.34074	4.83715	2.87386	3.94508	3.74093	1.69729	1.71465	3.67258	3.66864	4.58767	4.26759	4.65996	4.98076	4.49093	4.22833	4.34631	3.49647
ENSGALG00000002899	AACS	acetoacetyl-CoA synthetase	2.38608	1.84121	2.05874	1.66278	1.93	1.96507	2.0275	2.24923	2.18847	2.01227	2.08704	2.18462	2.0081	2.32202	2.09111	2.30319	2.13533	2.14873
ENSGALG00000002900	Notum	notum pectinacetylesterase homolog (Drosophila)	2.73227	3.57316	4.20507	3.54121	3.47544	4.0023	3.11962	3.09779	3.77796	3.88073	4.10276	3.86823	4.12292	4.42591	3.7831	4.13302	3.83576	3.51203
ENSGALG00000002903	FAM44B	family with sequence similarity 44, member B	6.35906	4.86451	4.66708	5.62468	4.68266	5.07093	5.96544	6.35906	4.40715	4.73026	5.04907	4.616	4.70349	4.5869	4.24936	4.4809	4.96937	4.45815
ENSGALG00000002904	REEP3	receptor accessory protein 3	1.8091	1.08558	0.665611	1.99699	1.0075	1.22433	1.50485	2.71282	0.454995	0.68469	0.326449	0	0.513422	0.824407	0.813407	0.717994	1.16619	1.00021
ENSGALG00000002906	TARDBP	TAR DNA binding protein	6.00238	5.97715	5.99481	6.34033	5.66422	5.68374	6.24587	6.23738	6.03142	5.97986	5.80321	5.73464	6.11942	5.95079	6.22037	6.16761	6.50615	5.92453
ENSGALG00000002907	MYL1	myosin, light chain 1, alkali; skeletal, fast	13.1303	13.5323	13.904	12.8968	12.7813	12.8968	13.2407	13.0065	15.3	13.3823	12.8968	14.598	13.904	13.904	14.0643	13.904	13.7117	12.8968
ENSGALG00000002908	TRAIP	TRAF interacting protein	0	0	0.231096	0	0	0	0	0	0.264013	0	0.181501	0	0	0.197942	0.184503	0.258625	0	0
ENSGALG00000002909	CTGF	connective tissue growth factor	3.69094	3.86067	2.04867	2.78151	1.62348	1.32236	3.20383	3.65887	2.49936	2.45792	1.88248	2.56122	2.08321	1.45809	2.31508	1.16082	2.4461	1.82662
ENSGALG00000002910	GSPT1	G1 to S phase transition 1	6.12583	5.21419	5.5139	5.56406	4.877	4.91666	5.28296	5.36931	5.20813	5.34111	5.47012	5.18342	5.2699	5.36307	5.36516	5.18756	5.22689	5.0474
ENSGALG00000002911	MOXD1	similar to DBHR protein; monooxygenase, DBH-like 1	2.53288	4.16961	2.90396	2.26059	2.99181	2.95458	3.06916	2.95628	2.99443	3.7464	3.1616	3.5958	3.36645	3.2578	2.5909	2.54022	2.88664	2.30064
ENSGALG00000002913	BRI3BP	BRI3 binding protein	2.70876	3.19672	2.76106	3.22714	3.24372	3.27577	2.96832	3.29202	3.5958	3.47544	3.1173	2.84213	2.66289	3.60935	3.28483	2.91105	2.73597	3.55219
ENSGALG00000002917	Nedd4l	NEDD4L; hypothetical protein LOC776508; neural precursor cell expressed, developmentally down-regulated 4-like	4.51432	3.9031	4.11623	4.04506	3.83397	3.94686	4.18086	4.04962	4.21925	4.00864	4.22256	3.66754	3.89468	4.07788	3.90587	3.99675	3.90193	3.99332
ENSGALG00000002919	MON1A	MON1 homolog A (yeast)	5.38684	5.42516	4.93828	5.2197	5.85998	6.15872	5.92181	6.39677	5.63382	5.38572	5.7114	5.4713	5.51044	5.49322	5.01616	5.21148	5.30578	4.58985
ENSGALG00000002921	lancl1	LanC lantibiotic synthetase component C-like 1 (bacterial)	2.97294	3.9782	4.09829	3.47344	3.7898	3.66411	2.89042	2.49893	3.92139	4.24996	3.57481	3.74026	3.27477	3.65768	3.85506	3.83272	3.40683	4.57251
ENSGALG00000002922	Notch2	Notch homolog 2 (Drosophila)	1.72698	1.49636	1.47462	1.4319	1.71845	1.13286	1.89703	2.08321	1.21803	1.50714	1.53402	1.0826	1.51401	1.47564	1.43793	1.40746	1.76735	1.75578
ENSGALG00000002923	LOC417386	similar to MGC81282 protein	2.6362	4.00681	3.20841	2.58754	4.14223	5.19144	3.62497	2.34916	3.71616	3.56501	3.44996	5.699	4.71614	4.09775	3.21991	4.42974	4.56536	2.917
ENSGALG00000002924	Snx29	sorting nexin 29	0.978784	1.00205	0.652384	0.798832	0.987492	1.04726	0.698379	0.734747	0.80933	0.500323	0.782666	1.28901	0.622571	0.802984	0.576517	0.897664	0.668486	0.650321
ENSGALG00000002925	etfA	electron-transfer-flavoprotein, alpha polypeptide (glutaric aciduria II)	5.27378	4.20686	4.39817	4.65996	4.0791	3.96937	3.71616	4.18639	3.71749	4.51728	4.3252	4.21222	4.81257	3.21832	3.96937	4.42113	3.55056	4.36118
ENSGALG00000002926	DBH	similar to dopamine beta-monooxygenase (EC 1.14.17.1); dopamine beta-hydroxylase (dopamine beta-monooxygenase); similar to dopamine beta-hydroxylase	0	0	0	0	0	0	0	0	0	0	0	0	0	0	0	0	0	0
ENSGALG00000002928	GATAD2A	GATA zinc finger domain containing 2A	4.06321	3.45657	3.58739	4.23802	3.50916	3.6698	3.497	4.3717	3.64674	3.73112	3.8734	3.64623	3.51447	3.77595	3.7469	3.50822	3.2619	3.96189
ENSGALG00000002929	Trip12	thyroid hormone receptor interactor 12	5.40313	4.70829	5.1079	5.0474	4.72957	4.72325	4.67467	4.82478	4.67114	4.7049	4.88805	4.84767	4.90976	4.98162	5.00572	4.99843	4.90029	4.72325
ENSGALG00000002930	STX7	syntaxin 7; similar to syntaxin 7	4.36118	4.7018	4.97706	4.51073	4.38345	4.3252	4.4673	4.42296	4.46181	4.50014	4.44751	5.00745	4.67939	4.52924	4.46108	4.87532	4.35145	4.73335
ENSGALG00000002931	REG4	regenerating islet-derived family, member 4	0	0	0.75518	0	0	0	0	0	0	0	0	0	0	0	0	0	0.761758	0
ENSGALG00000002932	NME2	non-metastatic cells 2, protein (NM23B) expressed in	8.72494	9.4204	9.20706	8.08077	9.07306	9.20706	9.04891	8.68455	9.25541	9.06088	8.87904	9.54193	9.55541	9.26831	9.45592	9.69461	9.20706	9.4204
ENSGALG00000002937	PSME3	proteasome (prosome, macropain) activator subunit 3 (PA28 gamma; Ki)	4.41402	5.05685	4.98076	4.56314	5.24733	5.36233	4.6754	3.76423	4.85092	5.48068	4.81168	5.02119	4.86625	4.63234	4.88454	5.04309	4.49241	5.0082
ENSGALG00000002939			0	0.906583	0.319872	0	0	0.521495	0	0	0.349466	0	0.689141	0.652816	0.401505	0.275244	0.250424	0.353538	0	0
ENSGALG00000002940	CPPED1	calcineurin-like phosphoesterase domain containing 1	2.24874	2.76299	3.16735	2.11909	2.60464	2.51057	2.41797	2.4931	1.94909	2.35402	2.71822	2.82601	2.86277	2.48141	2.51103	2.53288	3.07819	2.16243
ENSGALG00000002941	RBM6	RNA binding motif protein 6	3.14115	2.75047	2.64178	3.19199	2.09762	1.99553	2.63074	2.9739	2.2941	2.62825	2.96988	2.498	2.80076	2.72013	2.83748	2.08931	2.75265	2.31304
ENSGALG00000002942	JMJD1C	jumonji domain containing 1C	3.62022	2.33647	2.42706	3.34354	2.39937	2.36937	3.33938	3.38304	2.82147	2.23944	2.14177	2.25034	2.77336	2.96988	2.73083	2.82649	2.71571	2.58707
ENSGALG00000002943	Prpf8	PRP8 pre-mRNA processing factor 8 homolog (S. cerevisiae)	6.01778	4.37565	4.52471	5.61115	4.36446	4.4567	5.3758	4.94174	4.79736	4.70349	4.75337	4.24123	4.41962	4.74863	4.8179	4.53064	4.81396	4.88989
ENSGALG00000002944	Cps1	carbamoyl-phosphate synthetase 1, mitochondrial	0.200484	0.447387	0.221217	0.176428	0.29395	0.557843	0	0	0.255405	0.17384	0.13471	0	0.228482	0.147242	0.229209	0.24536	0.227224	0.347589
ENSGALG00000002945	C15orf27	chromosome 15 open reading frame 27	1.58622	1.27198	1.1847	1.74081	1.3486	1.32959	1.38422	1.95798	1.10553	0.903382	1.35636	1.09881	1.45708	1.14772	1.11724	0.963455	1.62539	1.19097
ENSGALG00000002946	shisa9	hypothetical gene supported by BX930628	0.17384	0	0	0	0	0	0	0	0	0	0	0	0	0	0	0	0	0
ENSGALG00000002948	txnl1	thioredoxin-like 1	8.41029	7.52686	7.36596	8.23265	7.20028	7.05732	8.4038	8.52714	7.31019	7.0111	7.85673	6.34213	6.40521	6.29136	6.18599	6.40521	6.96805	5.98604
ENSGALG00000002952	Nrg4	neuregulin 4	3.1725	5.01866	4.17836	3.95378	4.21424	4.1272	3.7031	3.01855	3.95041	4.75337	4.50376	4.70898	4.99843	4.77393	4.42033	4.77632	4.64447	4.13744
ENSGALG00000002954	mbtd1	mbt domain containing 1	1.17379	1.11434	1.8881	1.59691	1.39864	1.68637	2.00552	1.76129	1.59228	2.11814	1.92723	1.87824	1.85819	2.10818	2.40752	2.05726	1.36822	2.20605
ENSGALG00000002955			2.23578	1.96412	1.8989	1.5577	1.45346	0.890267	1.32588	1.89548	1.07715	1.47257	1.51795	1.6653	2.16759	1.78598	2.30691	1.09461	1.93717	1.34773
ENSGALG00000002957	SLC12A3	solute carrier family 12 (sodium/chloride transporters), member 3	0.105563	0	0	0.173276	0.372177	0	0	0	0	0	0.173465	0	0.29218	0.192953	0	0	0	0.339533
ENSGALG00000002958	Dner	delta/notch-like EGF repeat containing	0.108428	0	0	0	0	0	0	0	0	0	0	0	0	0.201593	0	0	0	0
ENSGALG00000002959	nrbf2	nuclear receptor binding factor 2	6.74164	7.16397	6.82394	6.93506	6.59419	6.54399	7.19098	7.6232	6.89055	6.54832	7.00793	6.71523	7.03684	7.57885	6.71261	7.02379	7.09171	6.14886
ENSGALG00000002960	HMGCS2	3-hydroxy-3-methylglutaryl-Coenzyme A synthase 2 (mitochondrial)	0.323752	0.372177	0	0	0	0	0.35097	0	0.38154	0.770967	0	0	0	0	0	0	0	0
ENSGALG00000002961	LOC770313	hypothetical protein LOC770313	1.81158	1.55067	0.668486	1.81749	0.995011	1.84027	0.645217	0	1.12543	1.3491	1.6548	0.80933	1.52279	1.62138	0.973933	1.50196	1.28169	1.57777
ENSGALG00000002963	PID1	phosphotyrosine interaction domain containing 1	1.52875	2.23005	2.07874	1.71465	1.43391	0.981299	1.89048	1.03772	1.4045	1.85665	1.14586	2.39791	1.54864	2.28647	1.40956	1.32642	1.94473	0.995912
ENSGALG00000002964	DHX37	DEAH (Asp-Glu-Ala-His) box polypeptide 37	2.36643	2.23387	2.09111	2.01823	2.16	2.40752	2.86696	3.13543	2.9529	2.36358	2.54471	1.98381	1.95853	1.6199	1.82563	2.17477	1.95263	1.97225
ENSGALG00000002967	ZNF365	zinc finger protein 365	4.80152	4.19463	3.4897	5.0595	3.55272	3.75845	6.03142	5.35873	4.75927	3.4478	4.05784	4.23861	4.25113	4.21488	4.31862	5.00572	4.70898	4.09563
ENSGALG00000002968	ZNF341	zinc finger protein 341	1.55206	1.48857	1.39764	1.49971	1.65353	1.84799	1.77629	1.94143	2.01637	1.64937	1.38682	1.33212	1.58524	1.45172	1.48662	1.93864	1.88173	1.57898
ENSGALG00000002969	KIAA0892	KIAA0892	3.47004	2.98733	2.97888	3.60079	3.02443	2.99818	3.54008	3.09323	3.27185	3.20945	3.01648	3.01111	2.91846	3.19059	3.35805	3.15598	3.28803	3.17452
ENSGALG00000002971	NSD1	nuclear receptor binding SET domain protein 1	2.13095	1.44364	1.56182	2.69241	2.05874	2.19585	2.26641	2.57528	2.2936	2.06767	2.17607	1.64428	1.81855	2.42121	2.13687	1.64472	2.7895	2.22944
ENSGALG00000002973	BECN1	beclin 1, autophagy related	5.22397	5.21148	5.44559	5.36233	4.6064	4.17755	4.21564	4.39749	4.67855	4.71058	5.06142	5.10215	5.27476	5.34251	5.40094	4.88454	5.08034	4.94657
ENSGALG00000002974			0	0	0	0	0	0	0	0	0	0	0	0	0	0	0	0	0	0.156783
ENSGALG00000002980	PLEKHK1	pleckstrin homology domain containing, family K member 1	0.680404	0.474083	0.49522	1.03892	0.651925	0.971226	1.33829	1.70923	0.664848	0.753998	0.748001	0.808468	0.383733	1.32457	1.04327	0.782666	1.20864	0.954936
ENSGALG00000002981			2.52227	2.26797	2.5017	2.50124	2.75409	2.76106	2.81947	2.66803	2.64873	2.64772	2.49936	2.50227	2.69965	2.79781	2.79595	3.04525	2.85115	2.73032
ENSGALG00000002982	SLC2A6	solute carrier family 2 (facilitated glucose transporter), member 6	1.40043	0.396634	0.386486	0.899802	0.593885	0	1.33297	0.822111	0	0.852083	0.291641	0.79146	0	0.745567	0.31382	0.413082	0.982172	0.592252
ENSGALG00000002984	RAB24	RAB24, member RAS oncogene family	5.64344	5.3758	4.97993	4.86968	5.54847	5.43322	4.85365	5.63107	5.32615	5.22948	5.12695	5.40521	5.38354	5.11264	4.69665	5.13926	4.57943	5.13284
ENSGALG00000002985	utp18	UTP18, small subunit (SSU) processome component, homolog (yeast)	2.10961	2.77186	2.20716	2.53436	2.82087	3.123	3.22349	2.90003	2.852	2.65536	2.9537	2.76487	2.7672	2.6362	2.72374	2.63128	2.56955	2.57681
ENSGALG00000002986			2.05813	1.9465	2.17065	2.16	3.05484	2.17512	1.70101	1.85098	2.18102	2.1086	2.06173	2.48499	2.08743	1.68207	1.89748	2.08273	1.60919	2.5824
ENSGALG00000002987	SERPINF2	serpin peptidase inhibitor, clade F (alpha-2 antiplasmin, pigment epithelium derived factor), member 2	2.43892	1.68836	1.46672	1.77083	1.90302	1.7898	2.18744	1.96571	0.877783	1.62897	1.17752	1.85717	1.57128	1.15592	1.38724	1.09098	1.37658	1.3892
ENSGALG00000002988	PHGDH	phosphoglycerate dehydrogenase	1.57777	1.2738	0.304194	0.227967	0.757368	0.767734	0.754464	0.917571	0.542402	1.0446	0	0.396889	0	0.431699	0.233962	0.532613	0.673014	0.460494
ENSGALG00000002989	UBE2Q2	ubiquitin-conjugating enzyme E2Q family member 2	7.00793	7.67561	7.7302	7.36247	7.36596	7.95762	7.59124	7.13878	8.06311	7.80313	8.32509	7.05963	7.51176	7.97509	7.44236	7.40235	7.82767	7.07715
ENSGALG00000002990	prelid1	PRELI domain containing 1	6.51521	5.49565	4.70349	5.2405	4.89064	5.0334	6.30072	6.57529	5.73989	4.87372	5.09863	4.85463	4.71528	4.30483	4.0796	5.14613	5.09686	4.5077
ENSGALG00000002991	ARID5B	AT rich interactive domain 5B (MRF1-like)	0.673014	0	0.270184	0.642745	0.327814	0.59001	0.795517	0.888077	0.225951	0.451115	0.556025	0.250691	0.569506	1.05117	0.52709	0.703015	0.798832	0.592651
ENSGALG00000002992	WDR69	WD repeat domain 69	0.103041	0.212223	0	0	0	0	0	0	0	0.231096	0	0	0	0	0	0	0	0
ENSGALG00000002993	CA10	carbonic anhydrase X	0.0812833	0.164101	0	0.129615	0	0.305043	0.180471	0.19043	0	0	0.302191	0.220051	0.222924	0.145946	0.142743	0	0	0.167153
ENSGALG00000003000			3.42429	2.75663	2.69003	2.84962	2.70784	2.80672	2.62011	2.34473	3.12452	2.81815	2.86696	2.57322	2.83283	2.73823	2.87282	2.58516	2.39409	2.66487
ENSGALG00000003003	CCL20	chemokine (C-C motif) ligand 20	0.954936	0	0.579537	0	0	0	0.576896	1.36866	0	0	0	0.705933	0	0	0	0	0	0
ENSGALG00000003005	Chrnb4	cholinergic receptor, nicotinic, beta 4	0.149127	0	0	0	0	0	0.224533	0	0	0	0	0.273644	0	0	0	0	0	0
ENSGALG00000003007	KIF2B	kinesin family member 2B	0	0	0	0	0	0	0	0	0	0	0	0	0	0	0	0	0	0
ENSGALG00000003010	NUP93	nucleoporin 93kDa	2.12014	2.09271	2.03441	1.3725	1.78305	2.15208	2.13446	1.13801	2.2674	2.06024	2.02575	1.75266	2.21467	1.51985	1.92215	2.13642	1.5979	2.54972
ENSGALG00000003011	TOM1L1	target of myb1 (chicken)-like 1	0.638824	0.854661	0.351578	0.632372	0.744622	1.25362	0.983468	0.898889	0.75071	0.589368	0.713207	1.31503	0.725949	0.534485	0.188897	0.94466	0.581094	0.739459
ENSGALG00000003013	C10orf107	chromosome 10 open reading frame 107	0	0	0	0	0	0	0	0	0	0	0	0	0	0	0	0	0	0
ENSGALG00000003014	CHRNA3	cholinergic receptor, nicotinic, alpha 3	0	0.587478	0.520759	0	1.02081	0.595842	0.325533	0.338989	0.407973	0.372741	0.82745	1.16427	0.861784	0.334049	0	0.64785	0.964866	0
ENSGALG00000003015	Serpinf1	serpin peptidase inhibitor, clade F (alpha-2 antiplasmin, pigment epithelium derived factor), member 1	3.53734	5.86134	4.65762	1.88173	4.0256	4.57042	2.47942	3.35805	3.80592	5.24599	3.69444	5.63268	4.42974	4.31739	4.57943	4.60258	3.51723	4.13536
ENSGALG00000003016	masp2	mannan-binding lectin serine peptidase 2	0.108531	0.357468	0.233439	0.185366	0.390604	0	0.242673	0.335843	0.268578	0	0.497455	0.457488	0	0	0.3127	0	0.238735	0.238319
ENSGALG00000003018	SCARB1	scavenger receptor class B, member 1	2.88664	3.18055	3.11046	2.6297	3.19809	3.18893	3.1655	3.40167	3.27794	2.69192	3.21351	3.29953	3.23245	3.28483	2.24874	3.68256	2.9006	2.61969
ENSGALG00000003019	WDR7	WD repeat domain 7	2.69584	2.2334	2.07078	2.67594	2.39257	2.33891	2.63578	2.65487	2.28394	2.36495	2.11679	2.30021	2.21836	2.13446	2.38978	2.14076	2.44039	2.44039
ENSGALG00000003021	chrna5	cholinergic receptor, nicotinic, alpha 5	1.48241	2.5086	3.26486	0.834858	2.57052	2.52643	1.34026	0.617133	2.61391	2.54576	2.51791	2.09812	2.76054	2.92951	2.60609	2.97991	1.66227	3.04704
ENSGALG00000003022			1.43429	1.08181	0.723926	1.43915	1.86701	1.32279	1.32642	1.09461	1.70148	1.22902	1.36727	1.34804	0.691469	1.11469	1.13102	1.72282	1.4347	1.72601
ENSGALG00000003024	Armc6	armadillo repeat containing 6	4.68795	4.49093	5.00215	4.70829	4.40939	4.93657	4.93828	5.12598	4.93736	5.34251	4.58985	4.7691	4.62364	4.47292	4.70104	4.61393	4.67328	4.75337
ENSGALG00000003025	SLC19A3	solute carrier family 19, member 3	0.665611	0.486557	0	0	0	0.501019	0.304194	0.635569	0.337039	0	0.391872	0.389162	0.379656	0.452624	0	0	0	0
ENSGALG00000003026	MKL2	MKL/myocardin-like 2	1.91045	1.39815	2.00655	2.13687	1.05901	1.03529	1.43845	1.83848	1.46916	1.64168	1.45081	1.36232	1.66428	1.6412	2.19626	1.39991	1.89963	1.591
ENSGALG00000003028	Adamts13	ADAM metallopeptidase with thrombospondin type 1 motif, 13	0.871012	1.40694	0.961919	0.868685	0.70553	0.697604	0.844153	1.11936	1.01195	1.42071	0.888458	0.60487	1.23409	1.1841	1.19625	0.876028	1.10946	0.673014
ENSGALG00000003029	LOC424383	similar to phosphatidic acid phosphatase type 2 domain containing 2	5.40432	5.82335	5.4517	5.02837	5.88814	6.0958	4.74688	5.9743	5.47679	5.657	5.10053	6.13057	5.79279	5.3567	5.04554	5.13284	5.23959	5.0822
ENSGALG00000003030	DDX41	DEAD (Asp-Glu-Ala-Asp) box polypeptide 41	2.2587	2.26855	2.56088	2.92912	2.95227	2.70333	2.95907	2.82456	2.59042	2.69055	2.82551	1.90155	2.1855	2.27075	2.51534	2.47835	2.35196	2.61279
ENSGALG00000003031	SMYD4	SET and MYND domain containing 4	2.89137	3.25577	3.37308	2.89544	3.46783	3.33811	2.68235	3.03775	2.81698	3.04167	2.86336	3.71225	3.44203	3.13283	3.3296	3.09129	3.23139	2.86384
ENSGALG00000003033	Stxbp4	syntaxin binding protein 4	0.669874	0	0.336756	0.725032	0	0.712401	0.781812	0.414062	0.629575	0.662918	0.817457	0.558318	0.283431	0.891929	0.87143	0.78491	0.898446	0.860487
ENSGALG00000003034	SS2	somatostatin II	0.630421	0	0	1.39764	0	0	0	0	0	0.976921	0	1.17543	0	0	0	0	0	0
ENSGALG00000003035	Fam78b	family with sequence similarity 78, member B	2.83809	2.67505	2.02667	3.28182	2.8606	2.01227	2.40207	2.27114	2.05188	2.14331	2.18409	2.59042	2.29632	2.2497	2.1245	2.40139	1.91754	2.27035
ENSGALG00000003038	Atf7	activating transcription factor 7	3.06823	2.37124	2.4184	3.66643	3.82136	3.65887	3.38988	3.19147	3.11626	2.9542	3.03002	2.38608	2.70929	2.69584	3.03202	2.14276	3.31295	3.79373
ENSGALG00000003039	SRM	spermidine synthase	4.26884	5.15571	4.59284	4.54719	5.45409	5.09234	3.82193	3.94751	4.89064	5.02907	4.89704	5.15471	4.9535	5.1307	4.65165	5.14374	5.03682	4.79169
ENSGALG00000003042	PXMP4	peroxisomal membrane protein 4, 24kDa	4.65086	5.75559	5.79664	5.04489	5.77035	5.83185	5.2692	5.00312	5.59543	6.02619	5.52714	6.11452	5.84482	5.4979	5.5599	6.04336	5.82726	5.3543
ENSGALG00000003043	BBS2	Bardet-Biedl syndrome 2	3.41126	1.88248	1.78785	2.08126	2.04955	2.16345	2.32341	2.77754	2.30319	2.2882	2.53922	1.80688	2.33505	2.18303	2.3761	2.44896	2.60363	2.56668
ENSGALG00000003045	E2F1	E2F transcription factor 1	1.58241	1.38081	1.39221	1.3219	1.31415	1.55021	1.47564	1.52536	1.14907	1.4374	1.15366	1.2447	1.16311	1.65984	1.20216	0.976921	0.917996	1.78598
ENSGALG00000003046	Psma4	proteasome (prosome, macropain) subunit, alpha type, 4	7.65657	7.32594	7.11617	8.03198	7.2383	7.32594	7.60853	7.7828	6.92054	7.20763	8.13262	6.8057	6.8706	7.05461	6.98561	6.35906	7.23475	6.72446
ENSGALG00000003047	SFRS14	splicing factor, arginine/serine-rich 14	1.09272	1.35835	1.49597	0.864938	1.75318	1.31743	1.30001	1.1463	0.958289	1.43391	1.79859	1.70349	1.81894	1.42991	2.00466	1.72234	1.84121	1.77887
ENSGALG00000003048	LOC768803	hypothetical protein LOC768803	3.16121	2.52227	1.84605	1.92509	3.30151	3.2578	2.18052	3.50759	2.91901	2.38938	2.63895	2.04039	1.67623	2.40045	1.96243	1.74918	1.5641	2.19538
ENSGALG00000003049	ST8SIA3	ST8 alpha-N-acetyl-neuraminide alpha-2,8-sialyltransferase 3	0	0	0	0	0	0	0	0	0	0	0	0	0	0	0	0	0	0
ENSGALG00000003050	Adra2b	adrenergic, alpha-2B-, receptor	0	0	0	0	0	0	0	0	0	0	0.294825	0	0	0	0	0.423295	0.404519	0
ENSGALG00000003051			0	0	0.63923	0	0	0	0	0	1.0941	0	0	0	0	0	0	0.670262	0	0.64785
ENSGALG00000003052	HRB	HIV-1 Rev binding protein	4.91836	5.17177	4.72008	5.37682	4.89125	4.98244	5.32494	5.34752	5.03481	4.97366	5.02524	5.06142	5.11963	5.40787	4.72669	5.18177	5.19457	4.57738
ENSGALG00000003053	Prdx6	peroxiredoxin 6	9.39055	8.52714	8.4038	8.86756	9.13042	8.7981	8.94037	8.18048	8.92708	8.66665	8.77731	8.7981	8.74763	8.70608	8.54486	8.57688	8.55707	9.14538
ENSGALG00000003058			0.474083	0	0.188697	0.414726	0.325302	0.346376	0.51293	0.867849	0.310826	0.362749	0.606097	0.445639	0.345163	0.323752	0.226966	0.299969	0.368336	0.193182
ENSGALG00000003059	HLF	hepatic leukemia factor	2.49843	2.79648	2.80787	1.95219	2.07601	1.86594	2.00091	2.16046	1.74971	2.36178	2.2936	2.09111	2.74799	2.58754	2.64064	2.10016	2.58516	3.01992
ENSGALG00000003063	Agphd1	aminoglycoside phosphotransferase domain containing 1	1.73507	3.62022	3.6357	3.80472	4.04378	4.20569	2.56955	3.0678	3.30707	3.85058	2.91542	3.88595	4.21103	3.40022	3.62594	3.89344	3.12536	3.56998
ENSGALG00000003064	Tada1l	transcriptional adaptor 1 (HFI1 homolog, yeast)-like	4.70261	4.61154	4.54309	5.11416	4.67855	4.51287	5.30281	4.98778	4.63088	4.46474	4.86546	4.32752	4.48738	4.68405	4.28675	4.04736	4.68405	4.45274
ENSGALG00000003065	APBA2BP	amyloid beta (A4) precursor protein-binding, family A, member 2 binding protein	1.78095	3.37999	3.18119	2.08024	3.95251	3.90536	2.50668	2.13355	3.59647	3.39828	2.96065	3.79214	3.37942	2.78891	3.44943	3.34939	2.45743	3.53198
ENSGALG00000003066	FECH	ferrochelatase (protoporphyria)	3.05113	1.8014	2.69965	3.23342	3.05069	2.68592	3.02843	2.88519	2.54271	2.62091	3.39328	2.41749	2.14431	2.70422	2.80732	2.51436	2.50668	2.3578
ENSGALG00000003067	mrpl44	mitochondrial ribosomal protein L44	6.33229	6.80076	6.20842	6.56222	7.03341	7.02677	6.92397	6.99574	6.60393	6.38499	6.24191	6.64884	6.89055	6.63709	5.80573	6.99574	6.24049	6.29136
ENSGALG00000003068	EZH1	enhancer of zeste homolog 1 (Drosophila)	2.91438	2.0639	2.33403	2.34104	2.93617	2.55019	2.59817	2.21105	2.63128	2.38205	2.51014	1.99465	2.05813	2.20951	2.12899	2.02623	2.12856	2.66289
ENSGALG00000003069	TNFSF4	tumor necrosis factor (ligand) superfamily, member 4 (tax-transcriptionally activated glycoprotein 1, 34kDa)	1.40956	0	0.878701	0.909862	0.83607	0.82745	0.814781	1.48001	0	0.887309	0.431699	0.683536	0.689141	0.492894	0	0.587478	0.556581	0
ENSGALG00000003071	OGFOD1	2-oxoglutarate and iron-dependent oxygenase domain containing 1	3.10567	2.92789	3.03002	3.25021	3.08788	2.75961	2.78108	2.82843	3.57279	3.09779	3.08398	2.99443	2.57158	2.70838	2.8175	2.65242	3.15197	3.0465
ENSGALG00000003072	RPA1	replication protein A1, 70kDa	5.13284	4.25048	4.37624	4.94174	3.99925	4.09889	4.63675	4.66063	3.85058	4.11281	4.35752	3.86008	3.77694	4.07852	4.14676	3.92304	3.49647	4.01289
ENSGALG00000003073	Rhobtb1	Rho-related BTB domain containing 1	0.437199	0.284614	0.492553	0.247676	0.348917	0.365478	0.311363	0.181728	0.741132	0.305043	0.163444	0.261255	0.38076	0	0.361508	0.530389	0.315678	0.320745
ENSGALG00000003074	HOMER3	homer homolog 3 (Drosophila)	3.99866	6.32856	7.11994	4.92821	7.11994	7.07402	5.77321	5.19696	7.09171	6.67094	5.98318	6.33229	5.92059	6.24191	6.67737	6.50615	5.97111	7.14204
ENSGALG00000003075	SLC34A1	solute carrier family 34 (sodium phosphate), member 1	0	0	0	0	0	0	0	0	0	0	0	0	0	0	0	0	0	0
ENSGALG00000003076			1.41789	0	0.879551	1.39171	0	0	0.543512	1.29702	0.605343	0	0.732209	0	0.693979	0	0	0	0	0
ENSGALG00000003078	MMD	monocyte to macrophage differentiation-associated	4.15064	4.03986	3.79373	5.00745	3.14064	3.43152	5.17859	5.12874	3.59427	3.45726	4.0944	3.65562	3.09863	3.73676	3.34163	3.89752	4.32575	3.35557
ENSGALG00000003079			4.85092	4.46474	4.35872	4.39176	4.45951	4.66139	4.59134	5.09041	4.71449	4.63755	4.65319	4.40636	4.40939	4.31999	4.2873	4.41962	4.68615	4.61534
ENSGALG00000003081	LOC424386	chromosome 1 open reading frame 9; hypothetical LOC424386	4.56465	2.60266	2.93223	2.88951	2.30425	2.37498	2.84903	3.38114	2.58381	2.77858	2.62137	2.54872	2.68483	2.76203	2.67953	2.75961	2.58569	2.62324
ENSGALG00000003082	DPH1	DPH1 homolog (S. cerevisiae)	2.65675	2.07517	1.63607	2.81815	3.23139	2.65577	2.58901	2.21337	2.66005	2.33095	2.69965	2.02227	2.35402	1.58432	2.57774	2.33052	2.6513	2.6639
ENSGALG00000003084			5.73176	5.2675	5.27576	5.29103	4.75525	5.21718	5.36638	6.04828	5.44221	5.16423	5.18837	5.11416	4.85946	4.5077	4.67018	5.0232	4.92555	4.90558
ENSGALG00000003085	CDC2	cell division cycle 2, G1 to S and G2 to M	0.785273	0.887309	1.17488	0	0.986101	1.1454	0.649852	0.65332	1.67813	0.833952	0.325533	0.966387	0.98176	1.17326	0.441117	0.901938	0.67508	0
ENSGALG00000003086	EXOSC10	exosome component 10	5.07285	4.16629	3.79832	5.04392	3.91024	4.12434	5.62585	5.61002	4.85463	3.91919	4.16629	3.64966	3.89232	4.0761	3.98632	3.73415	4.36665	4.21424
ENSGALG00000003087	Nars	asparaginyl-tRNA synthetase	5.65335	4.61936	4.87854	4.94308	4.1089	4.24996	4.80048	4.94839	4.51351	4.61683	4.77971	4.75687	4.38795	4.44254	5.05483	4.55064	4.60584	4.31499
ENSGALG00000003091	Parn	poly(A)-specific ribonuclease (deadenylation nuclease)	2.6596	2.48084	2.43337	2.36495	2.01774	2.19875	2.63397	2.07601	2.52316	2.14225	2.15842	2.31443	2.11862	1.91612	2.15842	2.57726	2.13488	2.14699
ENSGALG00000003092	Erlin2	ER lipid raft associated 2	4.67328	5.24733	5.37151	5.48506	4.48154	5.05185	5.4692	5.64122	5.15768	5.25778	5.60893	5.40094	5.49884	5.91785	5.33889	5.62077	5.34856	4.23745
ENSGALG00000003096	CBFA2T2	core-binding factor, runt domain, alpha subunit 2; translocated to, 2	3.24571	3.46721	3.17072	3.08731	4.19463	4.44122	4.27686	3.85838	4.11339	3.95434	3.91281	3.83711	4.08565	3.92193	3.88796	3.8413	3.95598	3.80363
ENSGALG00000003097	FAM83D	family with sequence similarity 83, member D	1.38465	1.03892	0.970714	1.19488	2.1894	2.39518	1.85464	1.73906	1.74665	0.631968	1.13589	0.930952	1.07099	1.40956	1.02303	1.33098	0.632792	1.20125
ENSGALG00000003099	PCTP	phosphatidylcholine transfer protein	3.01904	4.48522	4.70987	4.44887	5.01167	4.81626	3.97342	3.4981	4.33588	4.32637	4.51931	4.60082	4.56607	4.42113	4.42734	4.44887	4.03217	5.33612
ENSGALG00000003101	PROSC	proline synthetase co-transcribed homolog (bacterial)	5.90852	5.26219	5.49884	5.58052	5.53974	5.46329	5.61335	5.16249	5.65955	5.41632	5.57231	5.30484	5.14903	5.04907	5.22948	5.44221	5.32494	5.45409
ENSGALG00000003103	MST1R	macrophage stimulating 1 receptor (c-met-related tyrosine kinase)	1.1481	0.290198	0.193182	0.575764	0	0.466909	1.15325	1.42791	0.39891	0.196474	0.408627	0	0	0.463383	0.216384	0	0.871861	0
ENSGALG00000003105	ANKFN1	ankyrin-repeat and fibronectin type III domain containing 1	0	0	0	0	0	0	0	0	0	0	0	0	0	0	0	0	0	0
ENSGALG00000003106			0	0.215777	0	0	0.383144	0.398205	0	0.201593	0.39312	0.479635	0.180261	0.290198	0.446373	0.312139	0	0	0.360556	0.231861
ENSGALG00000003107	Amfr	autocrine motility factor receptor	6.96263	6.30277	6.69765	6.94942	7.13469	6.86132	7.31019	7.28969	6.82113	6.70732	6.96263	6.24992	6.50615	7.18086	6.66408	6.61944	6.86763	6.57791
ENSGALG00000003108	SMG6	Smg-6 homolog, nonsense mediated mRNA decay factor (C. elegans)	2.3984	1.79617	1.63409	2.39017	2.49225	1.82322	2.27258	2.07553	2.04354	2.03441	2.22527	1.8821	1.9465	1.90885	2.23482	1.77284	2.37755	2.32602
ENSGALG00000003109	Pink1	similar to protein kinase BRPK; PTEN induced putative kinase 1	7.46524	6.61944	6.35906	7.37027	6.8706	6.86763	6.82866	7.20386	7.33907	6.72137	7.02977	6.65699	6.59008	7.0111	6.91422	6.49124	6.78713	7.45107
ENSGALG00000003110			0	0	0	0	0	0	0	0	0	0	0	0	0	0	0	0	0	0
ENSGALG00000003111	Bfar	bifunctional apoptosis regulator	2.78051	2.39562	2.23058	2.14276	2.552	2.35402	2.39069	2.08662	2.45896	2.18896	2.21052	2.43653	2.23196	1.9894	2.33301	2.49273	2.1551	2.44139
ENSGALG00000003113	RGS14	regulator of G-protein signalling 14	2.57589	2.05136	1.63931	2.04455	2.17659	1.67521	1.628	2.31672	1.69384	1.54473	1.3514	1.59831	1.80097	1.0796	1.63981	1.29906	1.68207	1.24206
ENSGALG00000003114	nog	noggin	0.415966	0	0	0	0	0	0.67345	0	0	0	0	0	0	0	0.593485	0	0	0
ENSGALG00000003115			0.314657	0.414726	0.23325	0.617133	0.534791	0.71489	0.514967	0.697129	0.544477	0.428253	0.567763	0.258155	0.340384	0.574215	0.309081	0.431454	0.374998	0.397255
ENSGALG00000003118	GPR124	G protein-coupled receptor 124	1.06126	0.767386	1.213	1.23075	1.21406	1.20216	0.972518	1.16575	1.23686	1.33829	1.42991	1.19237	1.13102	0.910366	1.62348	0.858531	0.882983	1.29054
ENSGALG00000003120	ncor2	nuclear receptor co-repressor 2	1.96363	1.36866	1.12082	2.3273	2.01464	1.91287	1.92215	1.73556	1.7346	1.89599	1.98283	1.04677	1.65745	2.00601	1.90409	1.49867	2.34767	2.11002
[truncated: 15,109 more rows]
