# Supplementary material for: Transcriptomic profiles of muscle, heart, and spleen in reaction to circadian heat stress in Ethiopian highland and lowland male chicken
Source: Cell Stress Chaperones. 2018 Dec 18;24(1):175–94. doi: 10.1007/s12192-018-0954-6 (PMC6363629; doi:10.1007/s12192-018-0954-6)
Supplement: Supplementary file 3 — Normalized spleen tissue gene expression data (in FPKM). (XLSX 4208 kb) [file 12192_2018_954_MOESM3_ESM.xlsx]

## Sheet: Read me
Supplementary data for:
Reaction to circadian heat stress in Ethiopian highland and lowland male chicken – heart, breast muscle, and spleen transcriptome profile differences between chicken from different locations and changes during day time
Marinus F.W. te Pas, Woncheoul Park, Krishnamoorthy Srikanth, Steve Kemp, Jun-Mo Kim, Dajeong Lim, Jong-Eun Park
Lowland and Highland Chicken received a number:
1-3	Chicken slaughtered in the morning
4-6	Chicken slaughtered at noon
7-9	Chicken slaughtered in the evening
Gene data are in FPKM (Fragments Per Kilobase Million) after normalization

## Sheet: Original data Spleen
tracking_id	Abbreviation	Gene Name	Highland chicken 1	Highland chicken 2	Highland chicken 3	Highland chicken 4	Highland chicken 5	Highland chicken 6	Highland chicken 7	Highland chicken 8	Highland chicken 9	Lowland chicken 1	Lowland chicken 2	Lowland chicken 3	Lowland chicken 4	Lowland chicken 5	Lowland chicken 6	Lowland chicken 7	Lowland chicken 8	Lowland chicken 9
ENSGALG00000000003	PANX2	pannexin 2	0.0858316	0.0117257	0.00956454	0.011381	0.00431521	0.00368663	0.0105952	0.0167466	0.0633469	0.0691824	0.0524983	0.0077091	0.0123756	0.0213523	0.0267774	0.00868224	0.0368221	0.0111167
ENSGALG00000000004	RFK	riboflavin kinase	4.27142	4.5438	3.88245	4.52403	4.26055	4.11161	4.95195	4.68615	4.10455	4.08626	4.04674	4.43924	4.25169	4.47219	4.0753	4.12434	4.00864	4.5064
ENSGALG00000000011	LOC427084	hypothetical LOC427084	3.36174	3.59515	3.63259	3.30869	3.80911	3.63938	3.57594	3.54995	3.66864	3.56011	3.36535	3.22452	3.51077	3.45048	3.56501	3.79925	3.23139	3.3296
ENSGALG00000000013	LOC419511	similar to Dual specificity phosphatase 11 (RNA/RNP complex 1-interacting)	3.21832	2.79648	2.88759	3.18002	2.50668	2.67911	3.63773	3.36395	3.3145	2.92061	2.57774	3.18331	3.14861	2.31622	3.03462	3.34307	2.66253	2.82938
ENSGALG00000000014			0.191536	0.055038	0.221948	0.0701798	0.0527139	0.176971	0.194706	0.148636	0.0301571	0.0624356	0	0.194061	0.319558	0.0343293	0.136503	0.289396	0.0709866	0.019357
ENSGALG00000000017			3.05936	1.63607	2.13246	1.84432	1.83983	1.47511	3.73618	3.12494	1.98102	2.60363	2.23439	1.0645	4.02105	1.27775	1.92509	2.23529	2.30843	1.20348
ENSGALG00000000019	aak1	AP2 associated kinase 1	0.98713	0.761009	0.976472	0.964422	1.10992	1.27879	1.2262	1.0193	0.962411	0.632792	0.772516	0.99405	0.918878	1.20021	1.0075	1.1445	1.08139	1.27198
ENSGALG00000000033	nfu1	NFU1 iron-sulfur cluster scaffold homolog (S. cerevisiae)	6.09735	5.73858	5.68496	5.91363	5.58802	5.69019	5.81898	5.87244	5.68902	6.03751	5.79404	5.82893	5.64465	5.62585	5.74982	5.72883	5.63382	5.70405
ENSGALG00000000038	LOC431235	similar to Chymotrypsinogen 2 precursor	0	0.0782305	0.390094	0	0	0	0.0779727	0.101379	0.241034	0.0878918	0.0752615	0	0	0	0.0851979	0	0	0
ENSGALG00000000040	C16orf14	chromosome 16 open reading frame 14	1.61026	1.25956	1.66657	0.880632	0.71647	0.991128	1.58432	1.81664	1.15548	1.56551	1.79663	0.866915	2.43151	0.831728	1.43793	0.974991	1.17543	0.733965
ENSGALG00000000041			6.70732	6.80868	7.16397	6.67094	7.03944	7.36247	7.2653	6.98561	7.23475	7.04925	6.93506	6.58259	7.73524	6.94942	6.72932	7.4822	6.75648	7.11311
ENSGALG00000000043	usf1	upstream transcription factor 1	4.2835	3.7419	4.76507	4.5869	5.12406	4.98484	5.2197	5.21813	5.76896	4.54183	4.86451	4.60781	5.59321	4.49662	4.26117	5.40094	4.95029	5.1734
ENSGALG00000000044	WFIKKN1	WAP, follistatin/kazal, immunoglobulin, kunitz and netrin domain containing 1	0	0	0	0	0	0	0	0	0	0	0	0	0	0	0	0.0194006	0.0377506	0
ENSGALG00000000048			0.775225	0.673883	0.763049	0.758555	1.03119	0.726296	1.55814	0.669874	0.835231	0.460494	0.736801	0.490588	1.03772	0.681195	0.570772	0.880632	1.02352	0.979732
ENSGALG00000000049	CSDC2	cold shock domain containing C2, RNA binding	0.026419	0	0.038335	0	0.10659	0	0	0	0.0122534	0	0	0.0305037	0	0	0	0	0	0.00661083
ENSGALG00000000054	OAT	hypothetical LOC426431; ornithine aminotransferase	5.86861	6.86545	6.56465	5.97573	6.39298	6.3208	5.4861	5.75281	6.28953	6.56465	6.25161	6.14201	6.12292	6.58259	6.82113	6.38499	6.30644	6.29722
ENSGALG00000000055	MAP2K1IP1	mitogen-activated protein kinase kinase 1 interacting protein 1	6.93232	7.13878	6.93506	7.33907	6.94631	6.89055	7.12796	7.2383	7.08293	7.08023	6.88244	7.1094	6.78953	6.97404	6.99243	6.62187	7.12796	6.89055
ENSGALG00000000056	LOC425452	dual adaptor of phosphotyrosine and 3-phosphoinositides; hypothetical LOC425452	5.2016	6.24191	5.32494	6.66151	5.99764	6.29897	5.49203	5.46803	5.77725	5.91644	5.92582	6.57529	4.69042	6.05321	6.43283	5.23351	5.52186	6.11082
ENSGALG00000000059	TUBB6	tubulin, beta 6; similar to Tubulin beta-5 chain (Beta-tubulin class-V); similar to tubulin, beta 3; tubulin, beta 2B	0.101245	0.0432176	0.246165	2.46496	0	0.251216	1.30192	0.795959	0	0	0.149936	1.20566	0.0707936	0.0240962	0.110502	0.128653	1.05581	0
ENSGALG00000000062	ARMC1	armadillo repeat containing 1	3.50261	3.59795	3.72025	3.28595	3.45988	3.6473	3.49916	3.25475	3.57594	3.50159	3.50916	3.21883	3.50008	3.6056	3.20624	3.4667	3.41737	3.50415
ENSGALG00000000065	psma5	proteasome (prosome, macropain) subunit, alpha type, 5	6.14723	5.43997	6.1656	6.36905	5.89444	5.51044	6.21004	6.60887	5.92924	6.23353	6.14029	6.37718	6.33023	5.6271	6.07184	6.12437	6.20333	5.66785
ENSGALG00000000067	spr	sepiapterin reductase (7,8-dihydrobiopterin:NADP+ oxidoreductase)	2.72588	1.82843	3.68493	3.5151	3.30189	2.50631	3.44831	2.19271	2.87434	3.16303	2.93864	3.48667	3.55375	2.65723	3.02757	3.25167	3.22044	2.82412
ENSGALG00000000071			1.5467	1.76687	1.60063	1.49823	1.45751	1.60541	1.25865	1.43557	1.48714	1.74038	1.47149	1.83983	1.48001	1.97132	1.54576	1.46183	1.42481	1.78147
ENSGALG00000000075	scrib	hypothetical protein LOC777448; scribbled homolog (Drosophila)	0.968987	1.04366	1.26139	1.29243	1.54816	1.56821	1.10334	1.02846	1.40956	0.819939	1.19625	1.37401	1.38422	1.3005	1.2886	1.45292	1.35892	1.49152
ENSGALG00000000076	NRBP2	nuclear receptor binding protein 2; similar to MADML	1.30799	0.906583	1.36051	0.88349	1.16365	0.781346	0.766966	1.15989	0.943317	1.06671	0.793598	1.04677	1.71465	1.10992	1.49414	1.48662	0.977656	1.40811
ENSGALG00000000080	FER1L5	fer-1-like 5 (C. elegans)	0.38154	0.309081	0.326975	0.372741	0.26322	0.358356	0.518334	0.410445	0.196027	0.323431	0.209765	0.273126	0.425935	0.194706	0.468312	0.326128	0.272132	0.259746
ENSGALG00000000081	lao	L-amino-acid oxidase precursor	4.53755	0.948263	1.07656	6.70958	0.83607	1.36727	6.45504	6.23525	2.07825	1.74722	1.47612	5.27476	0.589698	0.391283	1.19577	0.779722	8.86756	0.813407
ENSGALG00000000085	GFPT1	glutamine-fructose-6-phosphate transaminase 1	5.00477	4.57251	4.70735	3.73537	4.17517	3.99615	4.47796	4.70261	4.18414	4.27281	4.3661	4.60165	3.57178	4.46108	4.71921	3.88005	4.44254	3.45284
ENSGALG00000000086	TIMM17A	translocase of inner mitochondrial membrane 17 homolog A (yeast)	5.09948	4.80547	4.71058	4.16767	4.55064	4.31348	4.5717	4.78458	4.44178	4.56752	4.72495	4.25988	4.76421	4.57738	4.83463	4.66774	4.41962	4.26247
ENSGALG00000000091	INTS4	similar to INT4 protein; similar to Integrator complex subunit 4; integrator complex subunit 4	3.54505	3.72075	3.61152	3.65131	3.57117	3.74141	3.92251	3.41078	3.63617	3.67035	3.6282	3.61963	3.51403	3.68549	3.63881	3.61527	3.74141	3.69972
ENSGALG00000000094	adipor1	adiponectin receptor 1	3.48712	3.11866	3.38875	3.51952	3.28329	3.3992	3.73902	3.97874	3.21443	2.95028	3.30799	3.50822	3.83337	3.26876	3.45836	3.36799	3.60214	3.08346
ENSGALG00000000098	ANTXR1	anthrax toxin receptor 1	0.182582	0.0711011	0.144621	0.244422	0.373978	0.259989	0.158227	0.0212704	0.102231	0.196027	0.219381	0.617133	0.298587	0.231294	0.297981	0.43279	0.418026	0.345453
ENSGALG00000000099	LOC428541	similar to LOC398586 protein	0.0463447	0.0476932	0.092858	0.0265514	0.0534265	0.129919	0.0989693	0.140376	0.112245	0.108428	0.0609305	0.178865	0.0696144	0.0888009	0.0540079	0.0842794	0.0768656	0.0651244
ENSGALG00000000102	Ube2t	ubiquitin-conjugating enzyme E2T (putative)	3.16121	2.37029	2.76618	1.99237	2.02525	2.14276	1.92658	2.40563	2.27159	3.20526	2.79982	2.72477	3.13684	2.04912	3.64623	2.45604	2.3451	1.35176
ENSGALG00000000104	LOC395100	cryptochrome 4	0.719161	0.69356	0.789814	0.561246	0.609688	0.548945	0.382127	0.544172	0.739459	0.727623	0.583215	0.43279	0.681195	0.707586	0.467232	0.508182	0.170201	0.363378
ENSGALG00000000106			3.01992	3.25886	3.14654	3.31997	3.23492	3.30334	3.31997	2.71571	3.20489	2.9739	3.05427	3.16837	3.24107	3.19304	3.23094	3.44561	3.19809	3.34623
ENSGALG00000000107	TRIM7	tripartite motif-containing 7	0.105175	0.162863	0.194945	0	0.335552	0.0384669	0.263423	0.298919	0.384925	0.114649	0.225701	0.253414	0.368613	0.37532	0.246409	0.188697	0.396049	0.185566
ENSGALG00000000109	AFMID	arylformamidase	3.37503	3.34726	3.0465	2.81447	3.20624	2.9739	3.69792	3.69972	2.67848	3.00627	3.28079	2.73083	3.51572	2.9677	2.82412	2.76994	4.23802	2.86384
ENSGALG00000000112	PLP1	proteolipid protein 1 (Pelizaeus-Merzbacher disease, spastic paraplegia 2, uncomplicated)	0	0	0	0	0	0	0	0	0.035725	0	0	0	0	0	0	0	0	0
ENSGALG00000000113	zmat3	zinc finger, matrin type 3; similar to zinc finger protein WIG1	0.901938	0.971709	0.891468	1.3775	1.25643	1.21149	0.844153	0.891132	1.00109	0.911388	0.748001	1.48574	1.16478	0.973433	1.10286	1.03434	1.31371	0.82282
ENSGALG00000000114	GKN1	gastrokine 1	0	0	0	0	0	0	0	0	0	0	0	0	0	0	0	0	0	0
ENSGALG00000000115	LOC395192	Hep21 protein	0	0	0.105693	0.344319	0	0.0859374	0.39891	0.11021	0	0.209765	0.0936188	0.0994182	0.360853	0.0633469	0	0.265091	0.481996	0
ENSGALG00000000117	TRIM27	tripartite motif-containing 27	3.28229	3.55327	3.95041	4.39817	3.98371	3.78188	3.6088	3.53356	4.09889	3.25886	3.20989	4.49378	4.59284	3.73175	4.05087	4.58009	3.01904	3.96628
ENSGALG00000000119	GKN2	gastrokine 2	0	0.0685311	0	0.183818	0	0	0.0668903	0	0.0416838	0.323136	0.154796	0	0	0	0.0783643	0.0586104	0	0.120071
ENSGALG00000000120	Bmp10	bone morphogenetic protein 10	0	0	0	0	0	0	0	0	0	0.029414	0	0	0.0178812	0	0	0	0	0
ENSGALG00000000122	GNB2L1	guanine nucleotide binding protein (G protein), beta polypeptide 2-like 1	9.82624	10.2581	10.3241	9.68105	10.3383	10.1928	9.747	9.90596	10.4155	10.2393	10.3062	9.79385	10.3753	10.1928	10.3753	10.3561	9.99023	10.3753
ENSGALG00000000123			0	0.0192218	0	0	0	0	0.019174	0.0313506	0	0	0	0.0249416	0	0.0121382	0	0	0	0.00437869
ENSGALG00000000129	TCF25	transcription factor 25 (basic helix-loop-helix)	4.31077	4.25939	4.36665	3.61628	4.38016	4.41622	4.58093	4.62756	4.4035	4.36524	4.45479	4.12483	4.75231	4.30691	4.31167	4.38666	4.40146	4.28856
ENSGALG00000000132	Arhgap25	Rho GTPase activating protein 25	4.02747	4.66063	4.95513	4.71274	4.98598	5.4794	4.63609	4.6762	5.29881	5.0748	4.76507	4.58465	5.66111	4.74149	4.68795	5.62077	4.59599	5.25266
ENSGALG00000000136	B-NK	NK receptor-like	0.814781	0.702709	0.347028	0.901088	1.33391	0.483903	0.32246	0.614648	0.277243	0.77383	0.496023	0.564011	0.785273	0.972087	1.04501	0.891468	0.338618	1.22224
ENSGALG00000000137	SNRPE	small nuclear ribonucleoprotein polypeptide E	6.79522	6.41462	7.03944	6.05641	6.51521	6.19776	6.03892	6.79236	6.64161	6.58041	6.62939	6.28373	6.62939	6.59923	6.99809	6.66889	5.96815	6.47982
ENSGALG00000000139			1.99905	2.52996	2.42947	1.68286	2.34269	2.74303	2.1551	2.91595	2.27114	3.01808	2.59357	2.08931	2.16243	2.73551	2.32444	2.84048	3.4131	1.96756
ENSGALG00000000140	LOC425479	hypothetical LOC425479	0	0	0	0	0	0	0	0	0	0	0	0	0	0	0	0	0	0
ENSGALG00000000141	BLB2	MHC class II antigen B-F minor heavy chain; MHC class II beta chain	9.81114	11.0215	12.0949	13.0065	12.2792	12.693	12.4926	12.0009	12.598	13.7117	13.0065	13.0065	11.2659	11.4072	11.4545	12.0009	12.598	12.7813
ENSGALG00000000142	CEPT1	choline/ethanolamine phosphotransferase 1	4.98598	6.03403	5.8219	4.97993	5.71613	6.27629	5.12598	4.58625	5.81245	5.85828	5.22397	5.80998	6.21148	5.75399	5.76212	6.36464	4.83463	5.5599
ENSGALG00000000146	SUPT6H	suppressor of Ty 6 homolog (S. cerevisiae)	3.33719	3.38672	3.29747	3.7898	3.78676	3.78148	3.94616	3.25222	3.82709	2.78616	3.19809	3.51077	3.64674	3.6973	3.34882	3.72177	3.47399	3.90074
ENSGALG00000000149	LOC768941	similar to olfactory receptor OR14-7	0	0	0	0	0	0	0	0	0	0	0	0	0	0	0	0	0	0
ENSGALG00000000150			11.0943	11.1512	10.9125	10.6184	10.9345	10.7047	10.7807	10.3561	10.6879	11.0569	11.0943	10.9345	10.526	10.6879	10.9646	10.7293	10.5782	10.8602
ENSGALG00000000151	ADAMTS19	ADAM metallopeptidase with thrombospondin type 1 motif, 19	0.0721813	0.026604	0.0494307	0	0.011381	0.0636439	0.0063141	0.0581545	0.024494	0.0440537	0.0143977	0.00602548	0.0443064	0.0302566	0.00584594	0.0313506	0.0343293	0.0352734
ENSGALG00000000154	DENND2D	DENN/MADD domain containing 2D	3.20383	4.10834	4.76668	4.48295	4.67467	5.0748	4.78051	3.32641	4.98162	4.00736	4.5077	5.18938	5.06562	4.49313	4.41289	5.14104	4.04904	4.99955
ENSGALG00000000155	LOC768958	similar to olfactory receptor Olr288	0	0	0	0	0	0	0	0	0	0	0	0	0	0	0	0	0	0
ENSGALG00000000156	LOC768702	similar to ring 3	5.43322	5.34251	6.02993	5.90475	6.18444	6.33686	6.59923	6.3269	6.56465	5.53484	5.90475	6.07638	6.74872	5.98897	5.67199	6.43283	6.26842	6.20692
ENSGALG00000000158	B-MA1	B locus M alpha chain 1	6.63213	8.49317	8.41818	8.53507	8.31256	8.48384	7.96355	7.86172	8.23265	8.57688	8.62363	8.3705	7.64826	8.3548	8.52714	8.02578	8.44891	8.3705
ENSGALG00000000160			0.640467	0.57813	0.777232	0.988895	0.901938	0.926848	1.3514	0.806572	1.01147	0.638824	0.957467	0.899299	1.31415	0.592651	0.71647	1.27293	0.977279	1.04573
ENSGALG00000000161	ISOC1	isochorismatase domain containing 1	1.86546	1.77728	2.01408	1.08603	2.36449	2.25315	0.947365	1.55814	1.9061	2.05813	1.63659	1.75718	1.73042	2.18896	2.11579	1.98444	1.63607	1.89748
ENSGALG00000000162	LOC768619	similar to class II histocompatibility antigen M beta chain 2	0.897165	3.99269	1.73997	1.80176	0.820673	1.73556	0.435726	1.06396	1.6412	1.44403	4.1272	6.20126	5.25266	2.00053	2.09812	1.09968	1.24516	8.15224
ENSGALG00000000164	MYBPH	myosin binding protein H	0.31926	0.489016	0.850313	0.296142	1.15003	0.902909	0.834858	0.740252	0.725478	0.831318	0.908869	0.566601	3.26824	0.341499	0.558318	1.85915	0.421968	0.655546
ENSGALG00000000165	Cds2	CDP-diacylglycerol synthase (phosphatidate cytidylyltransferase) 2	5.38458	4.58182	4.55776	5.02524	4.69739	4.95736	5.63382	5.67417	4.62593	3.97614	4.29128	4.82478	4.28217	4.83396	4.23802	4.78227	4.74688	4.72581
ENSGALG00000000166	B-MA2	B locus M beta chain 2	6.40521	7.93198	8.14521	8.12024	8.08756	8.1941	7.5167	7.49496	8.60215	8.2768	8.22568	8.58376	6.94942	7.97509	8.3857	7.89744	7.93978	8.16681
ENSGALG00000000168	Adora1	adenosine A1 receptor	0.021688	0.0209421	0.0783643	0.0773988	0.0920995	0.228482	0.0598033	0.0328301	0.0631869	0.109523	0.244422	0.134548	0.877346	0.221481	0.108796	0.540112	0.111511	0.0452143
ENSGALG00000000169	pcnA	proliferating cell nuclear antigen	7.40702	7.15228	7.21479	6.64161	6.96527	6.83687	6.25161	7.08293	6.61135	6.98278	7.28525	6.95253	6.81907	6.93785	7.33012	6.99574	6.50355	6.6549
ENSGALG00000000171	c20orf30	chromosome 20 open reading frame 30	2.98779	2.89946	2.44139	2.80076	2.10517	2.48644	2.57589	2.84277	2.25361	3.02393	2.43748	2.67272	2.25498	2.40563	2.42072	2.20855	2.86483	2.11489
ENSGALG00000000172	MYOG	myogenin (myogenic factor 4)	0	0	0	0	0	0	0	0	0	0	0	0	0	0	0	0	0	0
ENSGALG00000000177	KLF3	Kruppel-like factor 3 (basic)	2.56528	2.85247	2.68758	2.73278	2.78417	2.80403	2.4874	2.70333	2.94263	2.9452	2.81263	2.54872	2.31672	2.82346	2.43698	2.21337	3.15433	2.86896
ENSGALG00000000178	BF2	major histocompatibility complex class I glycoprotein; HLA-G histocompatibility antigen, class I, G	9.47299	10.0599	9.82624	10.2063	9.83885	10.0599	10.8602	10.0413	9.79385	8.62363	9.43096	10.7567	10.0599	9.65117	8.8595	10.2063	10.4905	9.69461
ENSGALG00000000181	TAP2	transporter 2, ATP-binding cassette, sub-family B (MDR/TAP)	6.83938	6.04828	6.78165	7.58271	6.70281	6.79808	7.59547	7.23098	6.92397	6.65092	6.87321	7.09785	7.38146	6.24789	6.7703	7.11617	7.07035	6.45105
ENSGALG00000000182			0.0314433	0.0557681	0.0706231	0.31382	0.182001	0.112776	0.0284988	0.100355	0.0308538	0.111511	0.196027	0	0.0228477	0.0818771	0.0140552	0	0.0454565	0.149936
ENSGALG00000000183	STAMBP	STAM binding protein	3.00627	3.45385	3.34939	3.61913	3.25069	3.53954	3.50759	3.51077	3.50159	3.1655	3.29112	3.28432	3.36645	3.37723	3.21832	3.4142	3.41364	3.45778
ENSGALG00000000184	SLC27A6	solute carrier family 27 (fatty acid transporter), member 6	0.167358	0.135778	0.19729	0.133591	0.5608	0.703394	0.0457089	0.172162	0.103783	0.62814	0.308452	0.0624356	0.437516	0.616394	0.264013	0.136503	0.119599	0.134065
ENSGALG00000000186	MTCH1	mitochondrial carrier homolog 1 (C. elegans)	0.931902	0.859017	1.56697	1.21579	1.12029	1.1509	0.67109	0.802984	1.35589	1.3892	1.26562	1.15937	1.63002	1.25025	1.12743	1.75874	1.22331	1.25324
ENSGALG00000000187	LOC419935	hypothetical LOC419935; similar to gamma filamin protein	1.82605	2.61339	1.39171	0.712401	1.28951	2.73922	1.59272	0.083095	3.77212	1.02711	0.431454	0.739459	2.22195	0.696265	1.29142	2.66487	1.17379	0.34784
ENSGALG00000000188			0	0	0	0	0	0	0	0	0	0	0	0	0	0	0	0	0	0
ENSGALG00000000189	Ythdc2	YTH domain containing 2	3.42372	4.01238	3.33675	3.98508	3.92093	4.00043	3.72466	3.37211	3.68493	3.6508	3.43409	4.00623	3.38765	4.04845	3.68615	3.58495	3.48187	3.85937
ENSGALG00000000193			0.195133	0.301338	0.0911851	0.116531	0.235967	0.266907	0.220296	0.179058	0.258625	0.146109	0.0505476	0.103541	0.150297	0.162391	0.205002	0.157583	0.112547	0.223666
ENSGALG00000000194			0.134548	0.0795737	0.0131037	0.0573144	0.00753352	0.0359648	0.00724381	0.0332439	0.00174826	0	0.024494	0	0	0.00338904	0	0.0156738	0.0758794	0.000576521
ENSGALG00000000195	SLC23A2	solute carrier family 23 (nucleobase transporters), member 2	2.44426	2.33647	1.73949	2.09017	2.25594	2.19325	2.03027	2.60924	1.97681	1.99553	2.19432	2.0482	2.06076	2.37755	1.95219	1.75619	2.50631	2.47056
ENSGALG00000000196	DAD1	defender against cell death 1	8.41818	8.25394	8.48384	7.43378	8.02578	8.03746	8.04983	8.09423	8.23926	7.86172	8.14521	7.77661	8.21985	8.39505	8.51814	8.41818	7.56926	7.93198
ENSGALG00000000199	LOC425256	similar to class II histocompatibility antigen B-L beta chain (clone p14); Y-Lb III	0	0.333459	0	0.139698	0.510757	0.702204	0.113061	0.405546	0.0718178	0.299714	0.289682	0.601379	0.433529	0.203109	1.13324	0.200914	0.063735	0.247386
ENSGALG00000000201	Plekhm1	pleckstrin homology domain containing, family M (with RUN domain) member 1	2.55067	2.0354	2.33403	3.09226	2.41884	2.28077	3.58682	3.66928	3.15974	2.65377	2.42414	2.47145	3.24426	2.3156	2.2055	2.96413	2.73551	2.76153
ENSGALG00000000206	RASSF2	Ras association (RalGDS/AF-6) domain family member 2	6.60393	7.19375	6.7394	7.2383	7.15834	7.15515	6.85306	7.14945	7.19375	6.87625	7.13078	7.08023	6.93232	6.94343	7.17771	6.87321	7.28254	7.32594
ENSGALG00000000208	MCC	mutated in colorectal cancers	1.25471	0.966947	0.972087	1.39171	1.12459	0.811547	0.818548	0.976472	0.813407	1.05031	0.837421	1.30137	0.453658	1.05451	1.06583	0.657772	0.998372	0.741529
ENSGALG00000000209	PRNP	prion protein (p27-30) (Creutzfeldt-Jakob disease, Gerstmann-Strausler-Scheinker syndrome, fatal familial insomnia)	5.0482	4.20197	4.81092	5.74838	4.95513	4.91591	5.24146	6.09408	5.48168	5.23351	5.11629	5.0977	4.74688	4.57106	4.75437	4.45603	7.00793	5.36516
ENSGALG00000000215			1.6035	2.27927	1.89599	1.89334	2.08126	2.00008	1.72601	1.32959	1.84547	1.77728	1.7934	1.96145	1.49776	2.1139	2.04134	1.62843	1.69947	2.0947
ENSGALG00000000217	Ppfia4	protein tyrosine phosphatase, receptor type, f polypeptide (PTPRF), interacting protein (liprin), alpha 4	0.0567154	0.017709	0.128973	0.095152	0.0854983	0.0245694	0.0286737	0.0875403	0.180082	0.101969	0.0337105	0.0962076	0.15594	0.125584	0.112547	0.0752615	0.217555	0.259989
ENSGALG00000000218	SRP19	signal recognition particle 19kDa	6.12292	5.64717	5.56969	4.77485	4.92732	4.92983	5.0082	5.52053	4.82399	5.48506	5.32903	5.15571	4.78137	5.49884	5.6764	5.0895	5.21328	4.46655
ENSGALG00000000220			2.42363	2.03348	1.9788	2.65812	1.73318	1.81253	2.09721	1.7873	1.60877	1.80394	1.9763	1.67994	1.35636	1.68937	1.61287	1.49677	1.9479	1.87248
ENSGALG00000000221	PROM2	prominin 2	0	0.0107339	0.0158943	0	0.00974697	0	0	0	0	0	0	0	0	0.00475132	0	0	0	0.00098458
ENSGALG00000000223	TMEM183B	transmembrane protein 183B	4.68266	4.58625	4.71351	4.35752	4.57863	4.41531	4.8423	4.81257	4.72581	4.75231	4.54719	4.87283	5.29198	4.71614	4.58093	4.97187	4.80048	4.58009
ENSGALG00000000225			2.56363	2.50274	3.01648	2.56048	2.59357	3.1616	2.82087	2.98733	3.27231	3.12734	3.05884	2.56048	3.29415	2.6737	3.0465	3.21728	2.70223	2.80162
ENSGALG00000000226	Tmem9	transmembrane protein 9	0.642745	0.717994	0.661056	0.506608	0.371678	0.885532	0.354433	0.592252	1.04726	0.756444	0.833228	0.699291	0.772165	0.443972	0.946398	0.666432	0.37532	0.636287
ENSGALG00000000227	Dpysl2	dihydropyrimidinase-like 2	3.15974	4.14161	3.49485	3.87228	3.81874	3.83815	3.0035	3.58441	4.60781	3.6088	3.62699	4.0944	3.73352	4.04904	4.43107	3.99029	3.91343	4.05604
ENSGALG00000000230	CBX1	similar to chromobox homolog 1 (HP1 beta homolog Drosophila ); chromobox homolog 1 (HP1 beta homolog Drosophila )	4.04308	4.35284	4.61302	4.13744	4.73898	4.53895	4.04792	4.30618	4.81257	4.08769	4.46592	4.30948	4.71124	4.63005	4.24814	4.55064	4.24747	4.64789
ENSGALG00000000231	BNIP3L	BCL2/adenovirus E1B 19kDa interacting protein 3-like	5.84853	6.73174	6.3435	5.69428	6.39677	6.53485	5.63746	5.36516	6.22601	6.70732	6.59923	6.17071	5.91363	6.4811	6.26842	6.44471	5.73176	6.45504
ENSGALG00000000233	sp2	Sp2 transcription factor	1.71793	1.22813	1.64326	1.81855	1.69862	1.8604	1.98737	1.87491	2.0482	1.519	1.71372	1.6898	2.57528	1.6681	1.45905	2.45792	1.7889	1.93655
ENSGALG00000000234	EPB41L4A	erythrocyte membrane protein band 4.1 like 4A	0.466526	0.328654	0.26662	0.519102	0.60487	0.601792	0.646562	0.448926	0.281213	0.194061	0.172336	0.476453	0.364354	0.661845	0.537129	0.415966	0.690605	0.559383
ENSGALG00000000235			4.69929	4.47091	4.66627	4.65622	4.74291	4.73086	4.50295	4.54123	4.64521	4.18364	4.66548	4.81396	4.2618	4.64149	4.7325	4.56887	4.74863	4.73026
ENSGALG00000000238	MVP	major vault protein	4.27071	3.91868	4.97021	4.69271	5.20309	4.95104	5.23754	5.16249	5.57945	4.99304	5.06396	4.58182	4.95513	5.01167	4.99747	5.28387	4.94749	5.12874
ENSGALG00000000239			0	0.0756411	0	0	0.0714844	0.393686	0.352552	0	0.0487812	0.0860502	0.167153	0.267449	0	0.408989	0.0854983	0.225701	0.197519	0
ENSGALG00000000241	STARD4	StAR-related lipid transfer (START) domain containing 4	2.82649	3.23139	3.33992	2.81698	3.15974	3.42741	2.94627	2.74403	3.03462	3.22714	3.27675	3.44561	3.12834	3.35933	3.51819	3.24059	2.42072	2.83385
ENSGALG00000000242	EBF2	early B-cell factor 2	0	0	0	0.0140552	0	0.00597473	0.017843	0.0118584	0.00881081	0.0255718	0	0.0110842	0.016283	0	0	0	0	0.00498402
ENSGALG00000000243	Rdm1	RAD52 motif 1	4.43986	3.17593	4.39817	4.3848	4.10834	3.97477	4.6064	4.65243	4.27205	4.26607	4.18293	3.89174	4.52178	4.19463	4.12961	4.14027	4.0299	3.95485
ENSGALG00000000244			0.0743695	0.101379	0.15594	0.167153	0.2321	0.155777	0	0.0233693	0.0677559	0.271373	0.199931	0.452279	0.37661	0.588647	0.439241	0.279515	0.313019	0.0807458
ENSGALG00000000247	WDR36	WD repeat domain 36	4.80152	4.85731	4.74948	4.21564	4.76244	4.72078	4.24996	4.35359	4.52254	4.52924	4.74527	4.83312	4.26528	4.7175	4.8987	4.64379	4.42821	4.42888
ENSGALG00000000249	gH	growth hormone 1	0.273417	0.202509	0.448456	0.306939	0.421662	0.119834	0.58185	0.240768	0.333086	0.0679504	0.209233	0.205531	0.42552	0.648688	0.427256	0.357837	0.149523	0.392477
ENSGALG00000000251	Cd79b	CD79b molecule, immunoglobulin-associated beta	6.54399	7.83357	6.79808	6.90589	7.28254	6.85865	6.17235	5.33209	7.39063	6.50355	7.26147	6.43873	5.96954	6.856	7.54241	6.71836	5.5322	8.25394
ENSGALG00000000252			0.00593688	0.00383151	0.0267308	0.0461393	0.010829	0.0462216	0	0.00661083	0.0491689	0.0320475	0.0474224	0.00981402	0.0104678	0.0588133	0.0867877	0.0129106	0.0293041	0.0568165
ENSGALG00000000253	SLC25A46	solute carrier family 25, member 46	3.77844	4.15371	3.88537	3.71862	4.01462	4.01345	3.36075	3.48767	3.80313	4.1272	4.14434	3.89344	3.5947	3.7657	3.58441	3.95843	3.82235	3.82529
ENSGALG00000000255	MAN2A1	mannosidase, alpha, class 2A, member 1	5.68226	5.00572	5.05685	5.61956	4.4973	4.50376	5.0466	5.24733	4.38738	4.61065	4.92555	5.66928	3.37565	4.54471	5.15102	4.11937	4.75856	3.58174
ENSGALG00000000258	HEATR1	similar to protein BAP28 (FLJ10359); hypothetical protein LOC777485; HEAT repeat containing 1; hypothetical protein LOC770848; similar to HEATR1 protein	2.98912	3.06032	2.90248	3.06874	3.01266	2.91901	2.90658	2.5349	2.81113	3.04218	3.0068	3.32283	2.44426	2.96561	3.14763	2.70584	2.60834	2.80118
ENSGALG00000000259	PSMF1	proteasome (prosome, macropain) inhibitor subunit 1 (PI31)	5.42185	5.08383	5.60754	5.15385	5.50514	5.18342	5.25029	5.65335	5.66556	5.47362	5.64465	5.11826	5.85438	5.32293	5.25266	5.6955	5.06814	5.56766
ENSGALG00000000264	pja2	praja ring finger 2	3.42582	4.23027	3.42889	3.46327	3.81258	3.59427	3.58386	3.33886	3.75994	3.51203	3.59372	3.87649	3.09863	3.84685	3.58386	3.58032	3.38527	3.88005
ENSGALG00000000270	thrA	thyroid hormone receptor, alpha (erythroblastic leukemia viral (v-erb-a) oncogene homolog, avian)	1.78349	1.43078	1.8105	1.59584	1.99905	1.96363	2.10768	2.22292	2.47638	1.63495	1.91528	1.42654	2.67459	2.10155	1.70349	2.24832	1.54423	2.14276
ENSGALG00000000271	TMEM24	transmembrane protein 24	1.46342	2.02227	1.69331	1.7514	2.02099	1.65691	2.03769	1.29849	1.90555	1.35636	1.72888	2.03627	1.13324	2.08228	1.75718	1.65089	1.91246	2.27837
ENSGALG00000000272	Cdca2	hypothetical LOC419525; cell division cycle associated 2	1.73556	1.5651	1.63054	1.10026	1.31066	1.37361	0.989698	1.29564	1.13364	1.48281	1.42991	1.20946	1.73556	1.33098	1.69629	1.4174	1.06032	0.828299
ENSGALG00000000273	fer	fer (fps/fes related) tyrosine kinase (phosphoprotein NCP94)	1.961	2.40299	1.92176	2.76106	2.28246	2.46384	1.83075	2.01678	1.83128	2.43792	1.88028	2.77284	1.3505	2.14642	2.1737	2.13446	2.43395	2.11002
ENSGALG00000000274			0.0134665	0	0	0	0	0	0	0	0	0	0	0	0	0	0	0	0	0
ENSGALG00000000275	KCTD9	potassium channel tetramerisation domain containing 9	3.78676	4.08089	3.926	3.64248	3.82136	3.97563	3.88907	3.58315	4.03151	3.87897	3.8208	3.71977	3.58032	4.04378	4.03929	3.84023	3.41166	4.15892
ENSGALG00000000276	FBXL17	F-box and leucine-rich repeat protein 17	2.11763	2.47696	2.55019	2.33891	2.38812	2.54517	1.88173	2.06686	2.23668	2.68856	2.34022	2.34916	2.59714	2.00655	2.4931	2.47739	2.18349	1.90257
ENSGALG00000000277	GNRH1	gonadotropin-releasing hormone 1 (luteinizing-releasing hormone)	0.359622	0	0.203522	0.2187	0	0.169977	0.182228	0	0	0	0.359927	0	1.32497	0.258408	0.196849	0	0	0
ENSGALG00000000280	EFNA5	ephrin-A5	0.831728	0.65457	0.772912	0.591756	0.58185	0.184937	0.609688	0.734345	0.646562	1.01293	0.751218	0.675907	0.456149	0.39891	0.611119	0.579194	1.13941	0.507865
ENSGALG00000000284	HOXB4	homeobox B4; hypothetical protein LOC776369	4.20569	3.32641	3.35557	3.97401	3.63459	3.2073	3.12684	4.09026	3.8208	3.43571	3.81744	3.6056	3.80666	4.87532	3.02703	2.78781	3.41126	3.98053
ENSGALG00000000285	DPAGT1	dolichyl-phosphate (UDP-N-acetylglucosamine) N-acetylglucosaminephosphotransferase 1 (GlcNAc-1-P transferase)	5.50158	5.55312	5.17859	4.73818	5.0232	5.11826	4.90803	4.74224	5.08034	4.9667	5.24926	4.81168	4.64521	5.60424	5.48789	4.75856	5.08816	5.29292
ENSGALG00000000287			0	0	0	0	0	0	0	0	0	0	0	0	0	0	0	0	0	0
ENSGALG00000000291	HMBS	hydroxymethylbilane synthase	4.61534	4.68266	4.43592	4.19386	4.28627	4.42974	4.75437	4.64299	4.3457	4.53444	4.33792	4.5064	4.54471	4.35225	4.53373	4.45156	4.5982	4.3892
ENSGALG00000000293			0.0141309	0.00434225	0.0231323	0	0.00366512	0.006816	0.00305807	0.00757462	0.00221834	0.00649518	0	0	0.0323321	0.00850775	0.012543	0	0.0263459	0.0100282
ENSGALG00000000295	Igfn1	immunoglobulin-like and fibronectin type III domain containing 1	0.00331344	0	0.034165	0	0.0291935	0	0.00809518	0.0136904	0.000639105	0.0414636	0.337702	0.0123184	0	0.0286737	0	0.00658499	0.0532501	0.00299886
ENSGALG00000000296	pcnx	similar to pecanex-like protein 1; pecanex homolog (Drosophila)	2.4457	2.67751	2.3984	2.79492	2.6473	2.89878	2.82601	2.31956	2.62925	2.1564	2.45658	2.76618	2.09421	2.69333	2.4604	2.48644	2.82551	3.01361
ENSGALG00000000299	PKP1	plakophilin 1 (ectodermal dysplasia/skin fragility syndrome)	0.0451017	0	0	0.0088355	0	0.00209896	0.00221834	0	0	0	0	0	0	0	0	0	0	0
ENSGALG00000000300	VPS11	vacuolar protein sorting 11 homolog (S. cerevisiae)	4.63533	4.09889	3.5564	4.47374	3.75125	4.14434	4.57407	4.34631	3.84811	3.98632	3.87952	4.07788	3.7049	4.17755	3.82761	3.59703	3.78676	4.2425
ENSGALG00000000302	TNNT2	troponin T type 2 (cardiac)	0	0	0	0	0	0	0	0	0	0.106871	0	0	0	0.0229112	0	0	0	0
ENSGALG00000000304	MTFR1	mitochondrial fission regulator 1	4.28283	4.00043	4.27071	3.76734	4.02802	3.91751	3.76423	4.29445	3.62084	4.33515	4.23493	3.92727	4.27413	3.99984	4.16432	3.96995	3.85618	3.45836
ENSGALG00000000305	c16orf68	chromosome 16 open reading frame 68	0.962965	1.01548	0.890733	0.939835	0.710371	0.89295	0.906103	0.84461	0.711968	0.988481	0.800439	0.805632	0.814319	0.781346	0.878701	0.676329	0.856517	0.660183
ENSGALG00000000307			1.64168	1.28666	1.00795	1.91384	1.60919	0.908869	1.5979	1.44775	1.61136	0.967429	1.55852	2.03982	0.888872	1.6355	1.3876	1.21764	2.40518	1.68377
ENSGALG00000000308	LOC770490	hypothetical protein LOC770490	4.82834	4.62925	5.59993	4.43924	4.62084	4.55449	4.87532	4.97706	5.0831	5.71869	5.83578	4.57943	6.04828	5.00394	5.31474	5.32903	4.92732	4.52788
ENSGALG00000000309	LAD1	ladinin 1	0.0256863	0	0	0	0	0.0187405	0	0	0.011341	0	0	0	0	0	0	0	0	0.00541246
ENSGALG00000000311	Dock5	dedicator of cytokinesis 5	0.148488	0.661056	0.629575	0.487546	0.619525	0.921874	0.71118	0.285456	0.544477	0.542781	0.668988	0.761009	0.724262	0.721346	0.56824	0.761009	0.570024	0.680404
ENSGALG00000000312			2.55455	2.4674	2.16855	3.96561	2.46087	2.7007	2.67548	2.92736	2.54415	2.36495	2.62228	3.35282	1.95901	2.43653	2.51832	2.03679	3.07682	2.42456
ENSGALG00000000313	Tnni1	troponin I type 1 (skeletal, slow)	0	0	0.0493402	0	0	0	0	0	0	0	0	0	0.0640885	0	0	0	0	0
ENSGALG00000000314	NEFL	neurofilament, light polypeptide 68kDa	0.244422	0.215777	0.348687	0.44968	0.579897	0.287151	0.408989	0.384643	0.3916	0.639621	0.324348	0.172162	0.350046	0.532257	0.292905	0.0860502	0.287779	0.490235
ENSGALG00000000316	pknox2	PBX/knotted 1 homeobox 2	0.775668	0.81653	1.01411	0.862172	1.52142	0.923194	0.587478	1.07393	0.90749	1.20903	1.11936	1.03529	1.31581	0.959131	1.05411	0.991667	1.04541	1.14677
ENSGALG00000000317	nefm	neurofilament, medium polypeptide 150kDa	0.101016	0.00558454	0	0.108034	0.0190597	0.0105741	0.129299	0.122926	0.0164412	0.0145261	0.0263459	0.0973603	0.026604	0.00649518	0.00806741	0.00304647	0.0108663	0.00530653
ENSGALG00000000318	CSRP1	cysteine and glycine-rich protein 1	5.62585	4.82574	6.36464	4.77393	5.86134	5.07936	5.23159	5.73989	6.06265	6.2595	5.71613	5.48506	6.82113	5.35089	5.5757	6.08549	6.1519	6.63709
ENSGALG00000000324	PIGV	phosphatidylinositol glycan anchor biosynthesis, class V	1.70101	1.78933	1.28666	1.89548	2.00655	1.83075	2.50322	1.90358	1.92912	1.04573	1.33668	2.08662	1.55526	2.03982	1.72084	1.57582	2.33614	2.30021
ENSGALG00000000327			0.0235653	0.276093	0.36606	0.149127	0.50697	0.386754	0.217298	0.0959701	0.0647758	0.515352	0.403804	0.494522	0.211309	0.491942	0.38823	0.0667025	0.350318	0.238735
ENSGALG00000000329	AHCYL1	S-adenosylhomocysteine hydrolase-like 1	3.30976	2.91846	3.47221	3.27321	4.1309	3.6508	3.8734	4.04441	3.74906	3.25021	3.47777	3.23655	4.05604	3.60079	3.36075	3.92548	3.73287	4.32332
ENSGALG00000000332			2.45658	1.76494	2.30115	2.29821	2.42414	2.2941	2.62228	3.2044	2.30482	2.18052	2.18156	2.22195	2.74717	1.9938	2.30021	2.30957	2.57469	2.23529
ENSGALG00000000336	PPP1R12B	protein phosphatase 1, regulatory (inhibitor) subunit 12B	1.1454	1.3184	1.81449	1.34438	2.02988	2.02881	1.49361	1.28449	2.12053	1.23223	1.72031	1.68164	2.34069	1.71793	1.58133	2.36744	1.2167	2.12899
ENSGALG00000000337	CTXN1	cortexin 1	0	0	0	0	0.0805091	0	0.0858316	0	0	0	0	0.0933688	0	0	0.0946539	0	0	0
ENSGALG00000000341	KRTAP10-4	keratin associated protein 10-4	0	0	0	0	0	0	0	0	0	0	0	0	0	0	0	0	0	0
ENSGALG00000000346	ZNF250	zinc finger protein 250	3.94149	4.087	4.62443	3.88657	4.32895	4.22774	4.74368	4.07106	4.3252	4.51432	4.72008	4.15433	4.37889	4.64521	4.36782	4.60165	4.32962	4.49168
ENSGALG00000000349	PSMC5	proteasome (prosome, macropain) 26S subunit, ATPase, 5	5.45879	4.38278	5.07754	5.19361	5.1585	4.90803	5.57945	5.56766	4.99843	5.11963	4.77888	4.96202	5.3736	4.83064	5.07285	5.2016	5.17273	4.78296
ENSGALG00000000352	Timm44	translocase of inner mitochondrial membrane 44 homolog (yeast)	3.80528	3.58559	3.39532	3.41364	3.17403	3.33938	3.36225	3.45836	3.17167	3.52839	3.31786	3.48142	2.82601	3.10322	3.22125	3.02591	3.14425	2.96614
ENSGALG00000000353	dhrs7c	dehydrogenase/reductase (SDR family) member 7C	0.0277505	0	0	0	0	0	0	0	0.0484786	0.035472	0	0	0	0	0	0	0	0.0096698
ENSGALG00000000356	SLC37A2	solute carrier family 37 (glycerol-3-phosphate transporter), member 2	4.82172	3.65303	3.66144	4.78375	4.44178	4.54991	4.10959	5.33527	4.55541	4.64149	4.38989	3.40022	5.22689	4.21424	4.0944	3.8197	4.17166	4.64379
ENSGALG00000000357	adam28	ADAM metallopeptidase domain 28	0.841773	1.07099	0.33038	0.873732	0.693979	0.79064	1.73847	0.576517	0.687549	0.559383	0.929543	0.598097	0.340616	0.457164	0.795517	0.517231	0.766507	1.07599
ENSGALG00000000360	ARID1A	AT rich interactive domain 1A (SWI-like)	3.08883	3.48023	3.89468	3.7111	3.95176	4.09775	4.00171	3.43255	4.08089	3.39573	3.5564	3.48433	4.45815	3.87581	3.67614	4.24045	3.8928	4.15433
ENSGALG00000000362			0.362176	0.235197	0.296984	0.65332	0.540509	0.525271	0.503451	0.576103	0.557843	0.304194	0.383416	0.398205	0.39927	0.436654	0.352812	0.497455	0.769692	0.55522
ENSGALG00000000363	smarcd2	SWI/SNF related, matrix associated, actin dependent regulator of chromatin, subfamily d, member 2	2.9125	2.68061	3.25728	2.917	3.26486	3.29747	3.20945	3.44734	3.62151	2.9436	3.11431	2.99292	3.87776	3.07527	3.29795	3.62497	3.1028	3.46604
ENSGALG00000000364	stc1	stanniocalcin 1	0	0	0	0	0	0.11894	0	0	0	0	0	0.132105	0	0	0.0661777	0	0.0742309	0.0992882
ENSGALG00000000365	nkx2-6	NK2 transcription factor related, locus 6 (Drosophila)	0	0	0	0	0	0	0	0	0	0	0	0	0	0	0	0	0	0
ENSGALG00000000366			5.50871	6.53259	6.00708	5.73323	6.4026	6.28953	6.03142	4.85463	6.22402	5.74305	6.1505	5.94162	6.20333	6.25602	6.24381	6.09735	5.2692	6.90313
ENSGALG00000000367	ACCN1	amiloride-sensitive cation channel 1, neuronal (degenerin)	0.21557	0.402501	0.132432	0.18404	0.0148675	0.0140293	0	0.140703	0.0766529	0.125738	0.11825	0.190009	0.111867	0.175635	0.309387	0.332456	0.0295309	0.202025
ENSGALG00000000368	gas7	growth arrest-specific 7	1.04281	1.27336	1.42328	1.3514	1.27667	1.58133	1.31216	1.13406	1.1509	1.46134	1.6412	1.62644	0.740748	1.44194	0.980748	1.16865	1.66571	1.23632
ENSGALG00000000371	CRHR1	corticotropin releasing hormone receptor 1	0	0	0	0	0	0.0038566	0	0	0	0	0	0.00814857	0	0.00764963	0.0172348	0.00353876	0	0
ENSGALG00000000372	HMGN2	high-mobility group nucleosomal binding domain 2	8.28324	8.68455	9.17885	8.58376	8.98649	8.97502	8.65853	8.44258	9.39055	8.65853	8.72494	8.64884	9.2433	8.56499	8.96317	9.3165	8.46803	9.25541
ENSGALG00000000373	klf8	Kruppel-like factor 8	1.29419	1.46001	2.06823	2.06353	2.00091	2.36495	2.42314	2.17861	2.22944	2.19816	2.20164	2.03396	2.80732	1.68039	2.01721	2.33254	1.68836	1.93492
ENSGALG00000000374	Rnpep	arginyl aminopeptidase (aminopeptidase B)	3.7358	3.19854	3.80592	4.66627	3.84178	3.97614	4.40205	5.00661	3.98802	4.49168	4.26884	4.0055	4.29637	3.30598	3.54505	3.85781	4.94377	3.53411
ENSGALG00000000377	hnrnpm	heterogeneous nuclear ribonucleoprotein M	6.75905	6.72684	6.59226	6.68982	6.70958	6.79522	6.79808	6.31892	6.70958	6.49395	6.66151	6.82866	6.33229	6.70055	6.73459	6.55055	6.69263	6.96805
ENSGALG00000000378	Slc25a37	solute carrier family 25, member 37	1.40863	0.94283	1.21764	0.762287	0.849211	0.856946	1.93492	1.19625	1.36002	0.82282	0.664848	1.95955	2.23851	0.862508	0.780467	2.22483	1.42654	0.808918
ENSGALG00000000379	ITGB3	integrin, beta 3 (platelet glycoprotein IIIa, antigen CD61)	2.08743	4.47162	4.11281	2.80451	3.55894	3.6175	5.58302	5.19789	4.23027	3.49916	3.97989	4.12238	3.73537	4.39176	3.23714	4.37948	3.72177	4.67855
ENSGALG00000000382			0	0.0694104	0.0117257	0	0.00652414	0.00495549	0.00586721	0.123226	0	0	0.0198922	0.0411516	0.0159843	0.00304647	0.040795	0.0724427	0	0.00344768
ENSGALG00000000385	DHDDS	dehydrodolichyl diphosphate synthase	4.64006	4.44178	4.18639	4.22507	4.18814	4.06321	4.62024	4.41831	4.30876	4.05968	4.05204	4.30355	3.88796	4.3457	4.29723	4.1921	4.35359	4.41698
ENSGALG00000000386	LOC430766	hypothetical LOC430766	0	0	0	0	0	0	0	0	0	0.00571843	0	0	0	0	0	0	0	0
ENSGALG00000000388	lin28	lin-28 homolog (C. elegans)	0	0.0194671	0	0	0	0.0874037	0.0568165	0	0	0	0.0590246	0	0	0.012009	0.0255718	0	0	0
ENSGALG00000000390	entpd4	ectonucleoside triphosphate diphosphohydrolase 4	2.71571	2.77186	2.68109	2.61104	2.56955	2.4132	2.76904	2.49273	2.39017	2.43892	2.46645	2.5017	2.37556	2.50527	2.72318	2.44039	2.63801	2.51314
ENSGALG00000000394	SLC6A17	solute carrier family 6, member 17	0.0088355	0	0.0145983	0.0619709	0.00864944	0	0.00843695	0	0.0605695	0.141156	0.0927369	0	0.177457	0.0141309	0.0128789	0.0200083	0.106231	0.1607
ENSGALG00000000395	LOC430910	similar to general transcription factor	0	0	0	0	0	0	0	0	0	0	0	0	0.0307796	0.010634	0	0	0	0
ENSGALG00000000396	mettl2a	methyltransferase like 2B	3.68065	3.44831	3.30388	3.40075	3.09427	3.0225	3.20892	3.3183	3.29459	3.57057	3.55844	3.66864	3.14387	3.566	3.68549	3.16303	3.4216	3.19007
ENSGALG00000000397	Ipo9	importin 9	4.05833	3.70967	3.9123	4.10276	3.88657	3.92251	3.48767	3.72355	3.49962	3.8016	3.63459	3.84861	3.84811	3.77494	3.80088	3.7657	3.02802	3.55783
ENSGALG00000000399	Dusp28	dual specificity phosphatase 28	0.088555	0.186915	0.135419	0.0675543	0.136842	0.0857113	0.0899376	0.104432	0.00767476	0.0989693	0.0212088	0	0.0344742	0.0832085	0.061225	0.131335	0.0316935	0.0199434
ENSGALG00000000400	LOC419806	hypothetical LOC419806	0.173667	0.210763	0.428026	0.14394	0.324955	0.138938	0.079243	0.0999358	0.524874	0.455374	0.327277	0.19043	0.187123	0.496726	0.310003	0.428598	0.288839	0.44211
ENSGALG00000000401	RBM15	RNA binding motif protein 15	0.535959	0.564848	0.620338	0.748001	0.606552	0.831728	0.719644	0.523396	0.806152	0.22966	0.253938	0.63003	0.559053	0.564848	0.865953	0.55522	0.780467	0.758555
ENSGALG00000000402	loxl2	lysyl oxidase-like 2	0.178035	0.164291	0.285952	0.11074	0.327277	0.244841	0.261255	0.227224	0.223666	0.149523	0.197519	0.349466	0.356568	0.19838	0.197023	0.222924	0.497455	0.372741
ENSGALG00000000404	COPS2	similar to Cops2 protein; COP9 constitutive photomorphogenic homolog subunit 2 (Arabidopsis)	5.89444	6.09063	5.657	5.60424	5.38354	5.20237	5.1373	5.4486	5.73858	5.62585	5.66111	5.40196	4.96847	5.51044	5.80869	5.48789	4.98322	5.51771
ENSGALG00000000405	R3HCC1	R3H domain and coiled-coil containing 1	4.20899	4.26332	4.40287	3.77494	4.23432	4.24314	3.92193	4.25318	4.13365	4.07353	4.49241	3.82761	4.48882	4.43187	4.50376	4.15704	3.83916	4.14621
ENSGALG00000000406			0	0	0	0	0	0	0	0	0.0196653	0	0	0	0	0	0	0	0.112245	0.0458704
ENSGALG00000000407			0.259989	0.230573	0.0943843	0.210763	0.295062	0.283431	0.33432	0.0626431	0.298919	0.248581	0.113569	0.183007	0.296441	0.19043	0.262733	0.175029	0.0664264	0.493259
ENSGALG00000000408	lsm7	LSM7 homolog, U6 small nuclear RNA associated (S. cerevisiae)	5.85998	5.84853	5.76743	5.40313	5.47238	5.4692	5.17859	5.51044	5.4713	5.5746	5.84736	5.62468	5.38458	5.47477	5.93729	5.59321	5.11963	5.4486
ENSGALG00000000409	CHMP7	CHMP family, member 7	5.03587	5.25778	5.01251	4.98951	5.17061	4.8837	4.79424	4.97366	5.04152	5.01435	5.02837	4.62364	5.03682	5.16615	5.1221	4.86292	4.60995	5.23563
ENSGALG00000000410	TLK2	tousled-like kinase 2	4.15174	3.99155	4.00356	4.46803	3.99332	4.08769	4.58465	4.3593	3.96121	3.87228	3.82136	4.32195	4.11623	3.96628	3.909	4.06148	4.32195	3.64909
ENSGALG00000000412	ccdc15	coiled-coil domain containing 15	2.44479	2.28208	1.74203	2.31858	2.58337	2.02185	2.84857	2.48793	3.03978	2.02623	1.7718	2.02821	1.86504	2.18744	2.50477	2.03934	2.3627	2.36982
ENSGALG00000000417	SLC16A4	solute carrier family 16, member 4 (monocarboxylic acid transporter 5)	1.08041	1.04806	0.636287	0.673014	0.959657	0.809778	1.05451	1.10503	1.05793	1.10026	0.826239	0.978073	1.18705	0.716086	0.977279	0.725032	1.08372	0.934589
ENSGALG00000000419	hbxip	hepatitis B virus x interacting protein	6.82394	6.82631	7.06689	6.42337	6.7703	6.86545	7.07035	6.87625	7.04273	7.05732	6.70958	6.64405	7.47787	6.86545	6.90836	6.93785	6.78953	6.82394
ENSGALG00000000420	Klhdc7a	kelch domain containing 7A	0.906583	0.43074	0.494026	0.650703	0.697969	0.516829	0.372177	0.403804	0.761758	0.458733	0.381291	0.0642155	0.564495	0.666895	0.574992	0.197519	0.187347	0.668117
ENSGALG00000000421	HEPACAM	hepatocyte cell adhesion molecule	0	0	0	0	0	0	0	0	0.0189141	0.157737	0	0.0432176	0	0	0	0	0	0.0425537
ENSGALG00000000424	Cmtm3	CKLF-like MARVEL transmembrane domain containing 3	6.65271	7.39813	6.81121	7.63215	7.0858	7.05227	5.42981	6.53259	7.1094	7.4822	7.5383	7.25303	6.64884	7.06349	6.96805	6.55565	7.79803	7.39399
ENSGALG00000000426	Igsf21	immunoglobin superfamily, member 21	2.49706	0.907944	1.58087	1.74823	1.3619	1.16082	1.414	1.48619	1.76639	1.79291	1.56265	0.626542	1.76533	1.55438	1.31066	0.636287	0.80395	1.70923
ENSGALG00000000427	KDM5B	lysine (K)-specific demethylase 5B	3.70911	3.90831	4.29128	3.5124	4.16485	4.27281	3.86823	3.99615	4.05658	3.97284	4.14757	3.75697	4.60258	4.09563	4.11215	4.57863	3.66239	4.24675
ENSGALG00000000428	HINT1	histidine triad nucleotide binding protein 1	8.7878	8.7563	8.82619	7.77285	8.12024	7.96355	7.94485	8.61254	8.62363	8.92708	8.89019	7.43789	8.3483	8.48384	8.53507	8.59235	7.78861	8.52714
ENSGALG00000000430	SPPL2B	signal peptide peptidase-like 2B	1.72505	2.0938	1.77083	1.96145	1.8604	1.71605	1.80484	1.65353	1.65089	1.75093	1.51145	1.91487	1.05488	1.8105	1.80287	1.46967	2.12014	1.69287
ENSGALG00000000433	LOC424201	similar to Chain A, Tubulin-Colchicine-Vinblastine: Stathmin-Like Domain Complex	3.01536	1.05271	1.45489	2.67548	2.21937	1.46486	2.89544	2.76804	1.38465	1.92093	1.80995	2.165	2.0742	0.865953	1.71895	1.20661	2.72318	1.43135
ENSGALG00000000436	Rabif	RAB interacting factor	4.08445	3.95251	4.41085	3.81925	4.01289	3.64909	4.41891	4.86808	3.83916	4.82478	4.51432	3.98208	5.1418	3.88367	4.57738	4.31268	4.24045	4.20899
ENSGALG00000000437	LOC395926	pepsinogen	0	0	0	0	0	0	0	0	0	0.0378313	0	0	0	0	0	0	0	0
ENSGALG00000000438	ermp1	endoplasmic reticulum metallopeptidase 1	3.43255	3.41948	3.14387	4.49168	3.44519	3.73352	4.05544	3.74351	3.10616	3.1721	3.19304	4.76421	2.47638	2.98912	3.52348	3.23245	3.76734	3.17167
ENSGALG00000000439	AP2S1	adaptor-related protein complex 2, sigma 1 subunit	8.71506	8.8345	8.8595	8.7981	8.7563	8.7878	8.74763	8.91481	8.7563	9.13042	9.13042	8.66665	9.07306	8.91481	8.89019	8.70608	8.84821	8.8595
ENSGALG00000000441	KCNA10	potassium voltage-gated channel, shaker-related subfamily, member 10	0	0.396302	0.31631	1.04129	0.0566223	0	0.135946	0	0.457488	0.0705218	0.025152	0.662603	0	0.317146	0.341214	0.178035	0	0.163885
ENSGALG00000000442	KCNA2	potassium voltage-gated channel, shaker-related subfamily, member 2	0.325533	0.739459	0.618744	0.661845	0.674313	0.635569	0.179288	0.283927	0.822485	0.269966	0.67109	0.600127	0.355674	0.992644	0.609987	0.730038	0.534791	1.08418
ENSGALG00000000443	SPAG4	sperm associated antigen 4	0	1.10648	0	0.0880225	0	0	0.0707023	0.188522	0.0442265	0.0812833	0	0	0.0998024	0	0.27166	0.208383	0	0
ENSGALG00000000446			0.543512	1.07599	0.397255	1.64567	0.742454	0.990682	0.246409	1.51985	1.52583	0.790185	0.72866	1.63708	0.730905	1.06583	1.14172	0.948263	1.53947	0.869172
ENSGALG00000000447	kcna3	potassium voltage-gated channel, shaker-related subfamily, member 3	4.12782	4.34012	4.88537	6.51744	3.59051	4.49378	3.71804	5.99034	4.86968	5.62208	4.85731	5.73464	5.28499	4.38206	5.1842	4.45429	5.80998	4.33588
ENSGALG00000000449	ARHGEF10L	Rho guanine nucleotide exchange factor (GEF) 10-like	1.36624	1.08558	1.00715	1.98582	1.4932	1.74038	1.24384	2.57366	1.51642	1.84027	1.85517	1.53001	1.8598	1.39529	1.13995	1.17543	2.69766	1.83075
ENSGALG00000000451	LOC426715	similar to meiosis expressed gene 1 homolog (mouse)	0	0	0	0	0	0.0344742	0	0	0	0	0	0	0	0	0	0	0	0
ENSGALG00000000452			2.32967	1.49515	1.1847	1.45172	0.626542	1.1795	3.15813	2.17915	1.73747	1.12177	0.552689	1.35176	1.42791	0.918878	1.03856	1.66227	2.82147	1.74081
ENSGALG00000000453			2.2215	1.99905	2.20115	2.73972	2.85157	2.5349	2.83038	2.972	2.72267	1.51012	2.31622	2.62825	2.47443	2.03216	2.31013	2.42497	2.9351	2.43395
ENSGALG00000000454	KPNB1	karyopherin (importin) beta 1	4.16257	4.0503	4.86968	4.31589	5.07384	5.07384	4.26759	4.51432	5.1221	3.78909	4.62925	4.62756	4.9754	4.87283	4.89125	4.99487	4.91163	4.82098
ENSGALG00000000456	MRPS21	mitochondrial ribosomal protein S21	7.63215	7.89292	8.05594	6.36674	7.43028	7.44236	7.28969	7.17477	7.36247	7.85673	7.90338	6.91422	8.17395	7.41615	7.86172	7.33907	7.28525	7.18086
ENSGALG00000000458	TMPRSS9	transmembrane protease, serine 9	0.0279032	0	0	0	0.00571843	0.00391871	0.00475132	0.0102138	0.0125137	0	0.0158943	0	0.0306247	0.00234515	0.00946375	0.00372048	0.0244053	0.0130144
ENSGALG00000000461	Mrc2	mannose receptor, C type 2	0.244209	0.747584	0.597006	0.193182	0.64785	0.549698	0.951525	0.856126	0.781346	0.419464	0.642745	0.665286	0.861392	0.655958	0.617585	0.87695	0.735955	0.810214
ENSGALG00000000463	DDX25	DEAD (Asp-Glu-Ala-Asp) box polypeptide 25	0.64742	0.585497	0.535959	0.75071	0.794095	0.931902	0.808114	1.12082	0.563617	1.12878	0.764323	0.59874	1.20021	0.753096	0.818548	0.766029	0.405546	0.841773
ENSGALG00000000464	Rhobtb2	Rho-related BTB domain containing 2	1.10334	1.11198	1.44569	1.18865	1.40956	1.61245	1.26824	1.02352	1.34582	1.16217	1.35636	1.28169	1.77419	1.22331	1.58875	1.87007	1.10286	1.24902
ENSGALG00000000466	P56LCK	tyrosine protein kinase	2.45361	3.7691	4.80547	3.18465	5.03481	5.23251	4.3705	3.57057	5.38886	4.41762	4.60165	4.44751	6.18599	4.77704	4.19655	6.09408	3.65131	5.04233
ENSGALG00000000468	RCC2	regulator of chromosome condensation 2	5.45068	5.49884	5.96012	5.57945	6.08186	6.23156	5.97267	5.86134	6.33229	5.65335	5.73989	5.39757	6.18802	5.85559	5.80321	6.23156	6.2595	6.36061
ENSGALG00000000469			0	0	0	0	0	0	0	0.0352734	0	0	0	0	0	0	0	0	0	0
ENSGALG00000000470	Lmnb2	lamin B2	2.44089	2.74016	3.12684	2.65577	3.16067	3.05591	2.2545	2.14873	2.54361	2.4874	3.0411	3.20841	2.49455	2.83748	3.17814	3.08635	2.86852	2.61884
ENSGALG00000000474	rpl36	ribosomal protein L36	11.3707	12.0949	11.7554	11.4545	11.8978	12.0009	11.8169	11.5056	12.4926	11.1941	11.8978	11.3707	11.6623	11.8978	11.6623	11.6623	11.6064	12.598
ENSGALG00000000476	LRRTM4	leucine rich repeat transmembrane neuronal 4	0.601379	0.0168534	0.134065	0.31926	0.310003	0.248195	0.155537	0.969454	0.71074	0.127753	0.056408	0	0.234384	0.622571	0.0984788	0.0739087	0.070284	0.445024
ENSGALG00000000477			0	0	0	0	0	0	0	0	0	0	0	0	0	0	0	0	0.0793581	0
ENSGALG00000000478	TANC2	tetratricopeptide repeat, ankyrin repeat and coiled-coil containing 2	0.0108058	0.0413961	0.00730046	0.0470215	0.063555	0.0363624	0.100605	0.0866374	0.0901781	0.00586721	0.0127196	0.013745	0.0568165	0.0493402	0.0212088	0.0477974	0.0580643	0.0576489
ENSGALG00000000479	PADI3	peptidyl arginine deiminase, type III	0.13178	0.0329967	0.0175733	0	0.0109322	0.00990408	0	0.224299	0.0156197	0.0138008	0.087153	0	0	0.0731697	0.0400175	0.0273816	0.0775695	0.0872893
ENSGALG00000000483	PNPLA1	patatin-like phospholipase domain containing 1	0	0	0	0	0	0	0	0	0	0.087029	0	0	0	0	0	0	0	0
ENSGALG00000000484	TMEM194A	transmembrane protein 194A	1.80826	2.06823	2.1245	1.80773	2.07788	2.26006	2.76258	1.87537	2.63228	1.59014	2.14036	1.80581	2.11145	2.04249	1.90409	2.15414	2.33013	2.153
ENSGALG00000000486			3.4959	3.82411	3.15538	3.79271	3.19257	3.73902	3.6282	3.786	3.08346	3.48712	3.36029	3.48667	2.84857	3.03113	3.27288	2.97549	3.909	2.92115
ENSGALG00000000489	Naca	nascent polypeptide-associated complex alpha subunit	8.62363	9.08841	9.21921	8.06311	8.57688	8.72494	8.51055	7.70463	8.84821	8.96317	8.84821	8.32509	9.16941	8.72494	9.08841	8.67662	8.2768	8.81603
ENSGALG00000000490	lonp1	lon peptidase 1, mitochondrial	4.34983	3.76626	4.01985	4.15371	4.14621	3.93668	3.93028	4.14676	3.96068	4.09322	4.12961	4.10644	3.93258	4.00434	4.06996	3.98802	4.21682	3.94149
ENSGALG00000000495	MCRS1	similar to target of Jun 3; microspherule protein 1	4.94377	4.9754	5.39243	4.75687	5.10215	4.82834	4.8179	5.07754	5.13633	5.29572	5.24599	4.85807	5.74724	5.07586	5.27108	5.18756	4.89704	4.8179
ENSGALG00000000497	LOC419812	hypothetical LOC419812	0.407006	0.383144	0.53827	0.677137	0.523048	0.346066	0.716892	0.777232	0.381827	0.944246	0.363745	0.771716	0.872362	0.567347	0.884455	0.607391	0.360556	0.303554
ENSGALG00000000498	ACE	angiotensin I converting enzyme (peptidyl-dipeptidase A) 1	0.882983	0.0145983	0.0947604	1.31266	0.205002	0.345779	0.838253	0.404149	0.338284	0.417264	0.435726	0.188067	0.229933	0.30385	0.21557	0.0847128	1.42328	0.119713
ENSGALG00000000503	PADI2	peptidyl arginine deiminase, type II	0	0	0	0.0203229	0	0	0.0101867	0.0176542	0	0	0	0	0	0.00600466	0	0	0	0.00137287
ENSGALG00000000504	ETV7	ets variant gene 7 (TEL2 oncogene)	2.27035	1.60541	2.09152	3.56275	2.45562	2.04607	2.73326	2.39748	1.2486	2.42542	2.19086	3.38055	2.74457	1.27968	2.29213	2.02525	2.21697	1.36681
ENSGALG00000000505	KCNH6	potassium voltage-gated channel, subfamily H (eag-related), member 6	0	0	0	0	0	0	0	0	0	0	0	0	0	0	0	0	0	0
ENSGALG00000000507	CPNE7	copine VII	0.230573	0.22614	0.121671	0.635948	0.318	0.532613	1.32236	0.365478	0.110631	0.213709	0.354751	0.481427	0.144108	0.416613	0.219639	0.222154	0.867326	0.153883
ENSGALG00000000508	SdhB	succinate dehydrogenase complex, subunit B, iron sulfur (Ip)	4.18223	4.09379	4.06196	4.13977	4.16767	3.81309	4.26999	4.43107	3.55272	4.41962	4.02869	3.82028	5.02524	4.06148	3.85729	3.78188	4.69665	3.50008
ENSGALG00000000509	Aim1l	absent in melanoma 1-like	0	0	0	0.00871726	0	0.00196728	0.00215747	0.0103626	0.000520093	0	0	0	0.00990408	0	0	0	0.0166031	0
ENSGALG00000000510	WDR68	WD repeat domain 68	2.93914	3.3628	3.46544	3.01214	3.05786	3.17072	2.90704	2.8348	3.01992	3.30426	3.28329	3.25069	3.21351	3.06616	3.2266	3.1148	2.88001	2.81263
ENSGALG00000000511	KCTD20	potassium channel tetramerisation domain containing 20	4.6215	4.71528	4.37948	4.57042	4.24314	4.59992	4.39453	4.3457	4.35872	4.75779	4.42504	4.60995	4.31862	4.65762	4.53229	4.47162	4.12164	4.23933
ENSGALG00000000513	ZNF276	zinc finger protein 276	3.02703	2.80118	2.94313	3.53628	2.96507	2.92951	3.13829	2.93768	2.70378	2.89544	2.82346	3.01154	3.38416	2.56088	2.76586	2.75314	3.40338	2.62628
ENSGALG00000000514	mrps16	mitochondrial ribosomal protein S16	5.38264	5.36931	5.97986	4.86546	5.45536	5.37278	5.55872	5.48911	5.5519	5.79279	5.2345	4.7374	6.23738	5.2189	5.2675	5.55872	5.03755	5.31379
ENSGALG00000000516	FANCA	Fanconi anemia, complementation group A	0.565132	0.441438	0.631228	0.927693	0.63003	0.546341	0.697604	0.826577	0.46396	0.332781	0.567347	1.09625	0.606097	0.404915	0.760206	0.656411	0.929045	0.357468
ENSGALG00000000518	klhl12	kelch-like 12 (Drosophila)	1.70431	1.33002	1.62096	1.98283	1.93296	1.92912	1.83686	2.1086	1.90944	1.54473	1.8014	2.07694	1.93767	1.82513	1.69897	1.9438	1.91045	1.74876
ENSGALG00000000519	UBXD5	UBX domain containing 5	0.605736	0.662184	0.480792	0.51293	0.627771	0.622571	0.623312	0.223406	0.313019	0.362504	0.621772	0.619926	0.387719	0.619174	0.518735	0.38823	0.542402	0.244209
ENSGALG00000000521	SPIRE2	spire homolog 2 (Drosophila)	0.595842	0.210321	0.193408	2.59143	0.426635	0.497455	1.73906	1.22857	0.180666	0.429672	0.438847	1.49414	0.382857	0.0187405	0.350046	0.3127	2.28032	0.12049
ENSGALG00000000522	Fahd2a	fumarylacetoacetate hydrolase domain containing 2A	4.86451	4.71201	5.09686	4.1089	4.70659	4.41831	4.85262	4.79334	4.56607	5.49118	5.04233	4.49313	5.19248	4.69271	4.79499	4.90215	4.30555	4.43924
ENSGALG00000000523	stk38	serine/threonine kinase 38	3.27378	4.85092	3.84238	4.37565	4.66222	4.61464	3.1036	2.58337	4.44887	3.91751	4.56063	4.70104	3.08688	4.46181	4.89305	4.17625	3.82291	5.13167
ENSGALG00000000525	MAP3K3	mitogen-activated protein kinase kinase kinase 3	2.07474	2.42121	2.4065	2.5676	2.855	2.88906	2.25498	1.79751	2.52595	1.9381	2.32286	2.45222	2.54773	2.8204	2.52748	2.57254	1.96145	2.72887
ENSGALG00000000526	LOC769325	hypothetical protein LOC769325	0	0	0	0.0901781	0	0	0	0	0	0	0	0	0	0	0	0	0	0
ENSGALG00000000527	SH3BGRL3	SH3 domain binding glutamic acid-rich protein like 3	7.98897	9.06088	8.91481	8.30422	9.07306	8.84821	8.03746	8.23265	9.16941	8.73647	8.82619	8.69397	8.70608	9.15617	9.06088	8.62363	8.37912	8.94037
ENSGALG00000000528	Dbndd1	dysbindin (dystrobrevin binding protein 1) domain containing 1	1.0446	1.03486	0.973433	0.949644	0.787877	0.845907	1.28713	1.39529	0.967429	1.42328	0.991128	0.678268	1.54768	1.06217	1.19097	1.04988	1.29468	0.778525
ENSGALG00000000529	LIMD2	LIM domain containing 2	7.03341	8.04983	7.74001	7.56926	7.97509	7.89292	7.55197	6.94343	7.91494	7.37027	8.0128	7.66986	7.88133	8.12024	8.23926	7.8178	6.80076	8.21151
ENSGALG00000000530	Slc45a1	solute carrier family 45, member 1	1.2447	1.86949	1.01884	1.82793	1.93149	1.79135	2.24751	1.36771	1.8909	0.905135	1.09146	1.80995	0.992226	2.09152	1.78349	1.4347	1.76931	2.77186
ENSGALG00000000533	SFRS3	splicing factor, arginine/serine-rich 3	7.9207	8.18579	8.03198	8.15224	8.3483	8.318	8.28976	8.15224	8.3548	7.69637	7.99518	8.24633	8.04259	8.20233	8.24633	8.26086	7.69637	8.59235
ENSGALG00000000534	IL1B	interleukin 1, beta	1.85767	0.781346	0.709161	2.57589	0.864255	1.10835	2.45088	2.5017	1.05672	1.01884	1.16768	1.76687	1.64285	0.759409	0.736801	0.699701	5.70521	0.98713
ENSGALG00000000535	ERRFI1	ERBB receptor feedback inhibitor 1	3.09226	3.52248	3.21082	3.25978	3.48187	3.79439	3.41887	2.90893	3.64623	2.84605	3.19358	3.81029	3.66289	3.43367	3.51025	3.88657	3.40118	3.46783
ENSGALG00000000538	RNF113A	ring finger protein 113A	4.18478	3.4959	3.72075	3.88907	3.65404	3.94508	4.45018	4.0761	3.79373	3.95717	3.57057	3.73021	4.39882	3.65833	3.60214	4.19059	3.45184	3.88537
ENSGALG00000000540	GAS8	growth arrest-specific 8	2.85964	2.2545	2.56461	2.60133	2.03679	2.13048	3.43878	2.71911	2.16898	2.66803	2.43053	2.16898	2.80495	2.10472	2.34767	2.51656	2.40606	2.35541
ENSGALG00000000541	Zc3h11a	zinc finger CCCH-type containing 11A	4.28675	4.90103	4.44122	4.9062	5.11963	5.03165	5.81778	4.82659	5.29103	4.59062	4.49505	4.69271	4.33658	5.21237	4.51073	4.91836	4.99404	5.49665
ENSGALG00000000542	znf593	zinc finger protein 593	8.21151	8.77731	8.72494	7.7302	8.3857	7.82217	8.12625	7.74001	8.3483	8.66665	8.4038	7.44712	8.61254	8.2768	8.44891	8.2768	7.58704	8.04259
ENSGALG00000000543	TNFRSF9	tumor necrosis factor receptor superfamily, member 9	4.8091	5.32711	5.35089	4.03097	4.77772	5.84598	5.83329	4.28923	5.45409	5.19053	5.18938	5.45294	6.36265	4.93828	4.79169	6.12741	4.71201	5.01795
ENSGALG00000000544	RAB44	RAB44, member RAS oncogene family	2.52553	3.24703	3.78148	2.7935	3.68836	3.41887	3.62435	2.9332	3.81744	3.57481	3.53839	3.4253	5.41131	3.82894	3.08201	4.84858	2.52182	4.07413
ENSGALG00000000545			0.194945	0	0	0	0	0	0	0	0	0	0	0	0.0625383	0	0	0	0	0
ENSGALG00000000546	FBXO38	F-box protein 38; hypothetical LOC426479	2.2767	2.79492	2.49706	2.35719	2.52077	2.53543	2.62011	2.09058	2.62578	2.61154	2.37378	2.30482	2.41444	2.57322	2.38359	2.52476	2.34711	2.4461
ENSGALG00000000547			0.137513	0.0534265	0.140376	0.0307088	0.0523732	0.0472344	0.0167094	0.0720885	0.0685311	0.129615	0.0726179	0.108301	0.16496	0.0596048	0.0227961	0.100472	0.0132707	0.0661777
ENSGALG00000000548	MATN1	matrilin 1, cartilage matrix protein	0.260999	0.665611	0.936355	0.644357	0.837822	0.444377	0.545567	0.300779	0.570024	0.498481	0.900221	0.829604	0.714458	0.426943	0.544882	0.667271	0.593485	0.397604
ENSGALG00000000549	LOC415859	similar to CG30016-PA	0.649852	0.551668	0.420141	1.58875	0	0.705933	0.599751	0.541137	0.0803582	1.3799	0.250691	0	1.38028	0.175029	0.283673	0.434391	0	0.327589
ENSGALG00000000550	STRADA	STE20-related kinase adaptor alpha	4.6064	4.73335	4.6958	4.48738	4.68795	4.75437	4.73493	4.60859	4.48015	4.52548	4.687	4.6958	4.58625	4.86451	4.9229	4.62685	4.64447	4.47796
ENSGALG00000000551	C6orf89	chromosome 6 open reading frame 89	2.42167	2.27035	2.20855	2.8843	2.14076	2.12899	2.58053	2.56048	2.20716	2.03177	2.03216	2.50378	1.90993	2.21697	2.14128	2.04249	2.12795	2.25909
ENSGALG00000000556	Uts2	urotensin 2	0	0	0	0	0	0	0	0	0	0	0	0	0	0	0	0	0	0
ENSGALG00000000557	ETNK2	ethanolamine kinase 2	0.221948	0.0798063	0	0.104548	0.0287458	0.0726179	0.0808663	0.0454565	0.0140973	0	0.034165	0.0358803	0.0558517	0.0524983	0	0.0246943	0	0
ENSGALG00000000558	SLC1A6	solute carrier family 1 (high affinity aspartate/glutamate transporter), member 6	0.615734	1.13006	1.08372	2.44193	1.02174	1.67861	1.92866	2.99497	1.78785	1.43338	2.19271	1.20265	0.801784	0.860029	1.12593	0.936355	3.54176	1.83937
ENSGALG00000000560	PI16	peptidase inhibitor 16	0.661456	0.477633	0.129615	0.644728	0.43074	0.858531	0.836462	1.09048	0.589698	0.123848	0.362975	0.378524	0.510757	0.315678	0.228482	0.257892	0.975479	0.695398
ENSGALG00000000562	LAPTM5	lysosomal associated multispanning membrane protein 5	10.0089	10.1112	9.66551	10.1928	9.7299	9.747	10.3062	9.3469	9.85668	9.68105	9.76309	10.2581	9.28498	9.60234	9.55541	9.54193	10.1112	9.87141
ENSGALG00000000564	Ccdc47	coiled-coil domain containing 47	4.37106	4.47018	4.24814	4.08144	4.05906	4.05604	3.77329	4.24372	3.93459	4.28981	4.15756	3.92846	3.54342	4.09667	4.09026	3.7396	4.0944	4.14084
ENSGALG00000000568	LOC421173	similar to leucine-rich repeat-containing G protein-coupled receptor 6	0.0266693	0	0.037969	0.242132	0.137354	0.00708236	0.0464984	0.398205	0.111622	0.0316935	0.0105071	0.0517846	0.0478917	0.061225	0.0764774	0.00656218	0.0154269	0.0269393
ENSGALG00000000569	sdc3	syndecan 3	1.00988	1.15548	0.88349	0.973933	1.0821	1.1626	1.01548	1.07259	1.86642	0.833228	0.589368	0.649852	1.0796	1.64712	1.09098	1.05793	1.01448	1.24612
ENSGALG00000000573	per3	period homolog 3 (Drosophila)	0.848217	1.86308	1.45385	1.29468	1.60063	1.6898	1.51061	1.26515	1.63356	1.57985	1.70057	1.5872	1.5979	1.70301	1.36624	1.42791	1.90207	1.372
ENSGALG00000000576	C1orf66	chromosome 1 open reading frame 66	1.86447	1.19488	1.29614	1.14368	1.03434	1.11625	1.31934	1.66869	1.27293	1.06724	1.18906	1.03434	1.18671	0.856126	1.47612	1.24741	1.24612	0.970332
ENSGALG00000000577	RANBP3	RAN binding protein 3	5.33889	5.33001	5.00312	5.44937	5.12492	5.14903	5.35321	5.50514	5.02907	5.2405	5.03913	5.1298	5.0914	5.20711	5.06396	4.95418	5.35562	5.07754
ENSGALG00000000579	vamp3	vesicle-associated membrane protein 3 (cellubrevin)	6.45701	6.26301	6.97115	6.63213	6.90313	6.90589	6.92054	6.90061	7.10178	6.79808	7.0858	6.56657	7.13469	6.75648	6.78165	7.28254	7.02977	7.12398
ENSGALG00000000581	DDX42	DEAD (Asp-Glu-Ala-Asp) box polypeptide 42	3.91522	3.9624	3.8842	4.42113	4.0908	4.0908	4.45603	4.11881	4.17891	3.67614	3.80036	4.11762	3.89011	4.3638	4.04736	4.04624	4.01188	4.40715
ENSGALG00000000583	SOX13	SRY (sex determining region Y)-box 13	0.41251	0.985612	1.56598	0.283673	0.877783	0.766507	0.575445	0.649127	1.02391	0.989698	0.59536	1.23686	0.856517	1.02033	0.694446	1.05171	0.527428	1.30192
ENSGALG00000000584			0.0880225	0.201116	0.264825	0.12049	0.326128	0.212223	0.0994182	0.234384	0.267449	0.452624	0.271091	0.0872893	0.783195	0.295887	0.175029	0.101016	0.154626	0.300497
ENSGALG00000000585	MYL4	myosin, light chain 4, alkali; atrial, embryonic	0.0464246	0.0466486	0.121098	0	0.0442265	0.152523	0.0452143	0.133761	0.200287	0.301081	0.230811	0	0.0741372	0.0273816	0.0528163	0	0.120785	0.0137732
ENSGALG00000000587	PLEKHA6	pleckstrin homology domain containing, family A member 6	0.0726179	0.205289	0.394313	0.321322	0.542781	0.267151	0.0630814	0.411426	0.691469	0.415966	0.236212	0.140173	0.532257	0.42296	0.348917	0.357153	0.129919	0.502752
ENSGALG00000000589	BTN1A1	butyrophilin, subfamily 1, member A1	4.5438	3.69444	3.72627	5.67199	4.03748	4.01697	5.02119	4.87532	4.30102	3.73112	3.38254	3.74093	3.77147	4.49583	2.86523	3.9681	4.13744	4.08261
ENSGALG00000000593	LOC426710	hypothetical LOC426710	0	0	0	0.0697824	0	0.0505476	0	0	0	0.0618895	0	0	0	0	0	0	0	0
ENSGALG00000000596	cdc27	cell division cycle 27 homolog (S. cerevisiae)	4.3457	4.44122	4.48295	4.05144	4.17294	4.31806	4.17462	3.92787	4.2618	4.16432	4.15433	4.20507	4.37428	4.41622	4.37428	4.10696	3.88005	4.37497
ENSGALG00000000597	PUM1	pumilio homolog 1 (Drosophila)	3.00737	2.90442	3.029	3.4478	3.54451	3.52561	3.15386	2.78417	3.38114	2.58802	3.03775	3.35079	3.17952	3.2299	3.19059	3.44391	3.16682	3.65021
ENSGALG00000000599	Mar-02	membrane-associated ring finger (C3HC4) 2	2.00053	1.80287	2.56048	1.73042	2.13095	1.91528	3.11626	2.9775	2.76527	1.88121	2.19918	2.22444	2.8204	2.59189	1.93906	2.6303	2.59714	2.47835
ENSGALG00000000600	PTPN7	protein tyrosine phosphatase, non-receptor type 7	3.95251	6.25602	6.22785	4.41402	6.17781	5.40196	5.13633	4.35683	5.96815	5.98732	6.25768	5.30372	6.40521	5.91041	6.26148	6.12915	4.52327	6.44067
ENSGALG00000000603	KIAA1267	KIAA1267	2.44521	1.97132	2.84807	2.75409	2.98779	3.19147	3.56446	3.21351	3.58682	2.404	2.81856	2.71242	3.67258	2.90936	2.5126	3.59515	2.83141	3.12258
ENSGALG00000000604	FAM77C	family with sequence similarity 77, member C	0.454995	0.234179	0.129739	0.279228	0.105421	0.523048	0.115079	1.06496	0.638824	0.122797	0	0	0.149523	0.327589	0	0.0966759	0.72219	0.189541
ENSGALG00000000606	ARL8A	ADP-ribosylation factor-like 8B; ADP-ribosylation factor-like 8A	3.98208	4.40146	4.48662	4.51649	4.75779	4.82478	4.58391	4.9754	4.90708	4.47947	4.53064	4.24996	5.09041	4.82172	4.54932	4.56959	4.67395	4.74291
ENSGALG00000000607	gpr37l1	G protein-coupled receptor 37 like 1	0.0165682	0.0166821	0	0.0685311	0	0.163263	0.0152712	0.0289333	0	0.0218981	0.0518966	0.0899376	0.0370334	0	0	0.0124144	0.0282247	0.101517
ENSGALG00000000608	CDH1	cadherin 1, type 1, E-cadherin (epithelial)	0.343124	0.107109	0.0809627	0.0447269	0.117964	0.259746	0.113455	0.138786	0.269966	0.107004	0.202697	0.0861962	0.197023	0.134548	0.370781	0.323752	0.643126	0.0507078
ENSGALG00000000610	CAMTA1	calmodulin binding transcription activator 1	0.149936	0.140703	0.28068	0.241888	0.151109	0.28145	0.0942217	0.0721813	0.226307	0.146252	0.336141	0.225701	0.248195	0.203522	0.232993	0.211762	0.283927	0.210965
ENSGALG00000000611			3.06967	3.60623	3.46952	3.86303	3.77265	3.69148	3.93137	3.51819	3.62879	3.05684	3.28595	3.63217	3.56275	3.81813	3.66469	3.68991	3.85231	3.75239
ENSGALG00000000613	RAB11B	RAB11B, member RAS oncogene family	4.8188	5.00126	5.3599	4.67395	5.23959	5.04489	4.9745	5.03165	5.50956	5.27576	5.04489	4.78735	5.52053	5.24926	4.97366	5.30578	5.05772	5.55666
ENSGALG00000000615	WDR57	WD repeat domain 57 (U5 snRNP specific)	4.07224	3.86938	4.56681	4.01697	4.08565	4.18704	4.15371	4.62685	4.32332	4.07059	4.26999	4.16182	4.35551	3.86578	4.37497	4.41085	4.30763	4.13977
ENSGALG00000000616	elf3	E74-like factor 3 (ets domain transcription factor, epithelial-specific )	0.304817	0.0875403	0.219381	0.0164412	0.231294	0.305043	0.48548	0.179288	0.301338	0.337039	0.168124	0.344319	0.321112	0.188067	0.365798	0.324044	0.19195	0.384027
ENSGALG00000000618	ZCCHC17	zinc finger, CCHC domain containing 17	3.56114	3.44616	3.62943	3.22604	3.19809	3.30532	3.42012	3.2	3.2635	3.50822	3.30292	3.31069	3.786	3.42841	3.4142	3.50698	2.881	3.42889
ENSGALG00000000619	ANGPTL4	angiopoietin-like 4	0.285209	0.559053	0.337984	0.446708	0.431454	0.133042	1.26098	0.537457	0.342781	0.545567	0.551234	0.633973	0.411101	0.111284	0.479297	0.505732	0.65457	0.342155
ENSGALG00000000620	fabp3	fatty acid binding protein 3, muscle and heart (mammary-derived growth inhibitor)	5.97111	3.28375	4.38547	5.62077	2.43337	2.97047	7.52686	7.52686	4.62364	5.2197	5.35089	3.28483	5.63505	3.32489	3.63357	3.56939	6.1656	4.74948
ENSGALG00000000621			2.06115	2.43653	2.27712	1.82662	2.0639	1.9061	1.69331	2.51656	2.36358	2.37959	2.01323	1.47667	2.76299	2.31915	1.6199	1.63886	1.94961	2.12053
ENSGALG00000000623			1.48487	1.47759	1.8034	1.30385	1.80581	1.50196	1.11387	1.77574	2.13533	1.1509	1.57831	1.05078	2.00988	1.23809	2.35354	1.68429	1.53446	1.76931
ENSGALG00000000624	Tmco7	transmembrane and coiled-coil domains 7	2.23944	2.30368	3.07737	2.24832	2.41923	2.53193	2.83141	2.38515	2.67325	2.99181	2.9537	2.31098	3.36942	2.62731	2.52077	3.01013	2.38414	2.55067
ENSGALG00000000625			1.1167	0.857347	1.68836	1.03388	1.51589	1.5613	1.6035	1.38529	1.73556	1.06774	1.14407	1.19143	2.13581	1.00335	1.38323	1.71372	1.55577	1.20173
ENSGALG00000000627	DNAJC11	DnaJ (Hsp40) homolog, subfamily C, member 11	3.80666	3.6073	3.69907	3.67094	3.4051	3.73112	3.59427	3.73743	3.54121	3.57651	3.52504	3.84811	3.02647	3.7419	3.7469	3.46721	3.96875	3.53516
ENSGALG00000000628	Kif21b	kinesin family member 21B	1.08372	1.61026	2.06438	1.37699	2.18156	2.62441	1.84901	1.47462	2.70422	1.59584	1.93347	1.89548	3.25475	2.04955	2.11862	2.82194	1.43951	2.6596
ENSGALG00000000629	Ndufa7	NADH dehydrogenase (ubiquinone) 1 alpha subcomplex, 7, 14.5kDa	5.36638	4.89305	5.73734	5.03755	5.2345	5.2197	5.09863	5.3543	5.60099	5.52186	5.68496	4.93258	6.17957	5.38886	5.70642	5.58924	4.99304	5.07844
ENSGALG00000000630	HAS3	hyaluronan synthase 3	0	0	0	0	0	0	0	0	0	0	0	0.0306247	0	0	0	0	0	0
ENSGALG00000000632	LOC769609	hypothetical protein LOC769609	2.88575	2.64616	3.54008	2.18793	2.63983	2.36132	2.52269	3.36535	1.81253	2.72374	3.13733	2.58659	3.15974	1.93149	3.22767	2.3374	2.49746	1.71747
ENSGALG00000000634	klhl21	kelch-like 21 (Drosophila)	1.9747	2.03116	2.24613	1.96571	2.12985	2.06872	2.15685	2.11348	2.19538	1.87925	1.87881	1.99141	2.27712	1.97425	2.10517	2.0742	2.00466	2.05136
ENSGALG00000000636	MDM4	Mdm4, transformed 3T3 cell double minute 4, p53 binding protein (mouse)	3.42258	3.86823	3.31069	3.71063	3.91343	3.45933	3.93621	3.04472	3.63666	2.65242	3.23604	3.42012	2.52996	4.28012	3.97563	3.09031	3.42258	4.37298
ENSGALG00000000637	ZBTB48	zinc finger and BTB domain containing 48	2.78461	2.87804	2.94779	2.91901	2.68592	2.94091	3.19105	2.95142	2.98961	2.87034	2.868	2.62378	3.27794	2.68649	2.80214	3.07017	2.8439	2.9436
ENSGALG00000000638	CIRH1A	cirrhosis, autosomal recessive 1A (cirhin)	2.74071	1.79751	2.72802	2.50915	2.83089	2.48296	2.96366	3.55844	3.00255	2.54127	2.67139	2.62178	2.96166	2.39362	2.68956	2.82346	2.73783	2.3871
ENSGALG00000000639	LRRN2	leucine rich repeat neuronal 2	0.223176	0.114649	0.0194671	0.114649	0.0348629	0.0105436	0.280116	0.235704	0.0748769	0	0.038947	0	0.0281646	0.127488	0.241309	0.075536	0.130054	0.232264
ENSGALG00000000641	COG8	component of oligomeric golgi complex 8	3.52732	2.77754	3.25331	3.50318	2.72013	3.05255	3.35979	3.76368	3.12258	3.51994	3.32342	3.23245	3.76212	2.89042	3.06728	3.36225	3.17167	2.85115
ENSGALG00000000642	tas1r1	taste receptor, type 1, member 1	0.206515	0.609688	0.181265	0.463065	0.377852	0.508182	0.804837	0.44177	0.549698	0.13178	0.305043	0.562025	0.423617	0.661056	0.574556	0.344319	0.581477	0.616394
ENSGALG00000000643	ANKS3	similar to KIAA1977 protein; ankyrin repeat and sterile alpha motif domain containing 3	1.59965	1.76083	1.70199	1.92823	1.7779	1.9718	2.20855	1.4932	1.77522	1.19049	1.63981	1.83415	1.70199	1.79663	1.62644	1.70791	1.77522	2.00708
ENSGALG00000000644	Nfasc	neurofascin	0.687549	0.0861962	0.111383	0.160956	0.0940987	0.0316935	0.0982215	0.182001	0.0131754	0.0851979	0.10612	0.0313506	0.151284	0.145302	0.127753	0.00495549	0.061225	0.136657
ENSGALG00000000645	Espn	espin	0	0.0640885	0.133761	0.0841748	0.129919	0.101826	0.0352734	0.0536167	0.0568165	0.0729902	0.0366008	0.109672	0.0291239	0.120203	0.235967	0.110998	0.206034	0.187822
ENSGALG00000000650	NIP7	nuclear import 7 homolog (S. cerevisiae)	6.15481	5.49118	6.12915	4.74224	5.66928	5.21495	5.50956	5.94941	5.32494	5.77725	5.68636	5.45068	5.64122	5.62353	5.90335	5.39537	5.09948	5.41964
ENSGALG00000000652	ACOT7	acyl-CoA thioesterase 7	4.34849	4.28069	4.74149	3.57875	4.75337	4.38418	4.59508	4.83064	4.82834	4.47667	4.67114	4.16629	5.09948	4.67328	4.78671	4.88627	4.01871	4.1436
ENSGALG00000000653	CNTN2	contactin 2 (axonal)	0	0	0	0	0	0.00329601	0	0	0	0	0.00576807	0	0.0126472	0.00574619	0	0	0	0.00023568
ENSGALG00000000654	Tmed6	transmembrane emp24 protein transport domain containing 6	0	0.127488	0	0	0	0.0545614	0.213128	0	0.0339539	0.0686296	0	0.0687137	0.346776	0.0393531	0	0.246844	0	0
ENSGALG00000000656	Tmem81	transmembrane protein 81	0	0.0727484	0	0.0905055	0.0687137	0	0.0712985	0	0	0.0815625	0	0	0.102602	0.048054	0	0	0.0876429	0.0286196
ENSGALG00000000657	TERF2	telomeric repeat binding factor 2	4.02679	4.18639	3.93316	3.97874	3.89813	3.91919	3.85297	3.87708	3.83397	3.80971	3.75178	3.96628	3.78737	4.01068	4.12657	3.99796	3.87581	3.77455
ENSGALG00000000660	CYB5-M	outer mitochondrial membrane cytochrome b5	5.99629	5.85438	6.07348	5.57101	5.76743	5.84074	5.52624	5.837	5.73734	6.14555	6.11595	5.63268	6.10064	5.8835	5.96291	5.90475	5.70405	5.87399
ENSGALG00000000667	Edn2	endothelin 2	0.397946	0.278498	0.540509	0.313553	0.339804	0.324044	0.259746	0.627771	0.252439	0.739459	0.420895	0.355674	0.417264	0.266907	0.264825	0.364943	0.563239	0.642018
ENSGALG00000000668	RBBP5	retinoblastoma binding protein 5	3.30598	3.72573	3.63164	3.93912	3.95306	4.07106	3.88073	3.61249	3.91281	3.41126	3.72802	4.14937	3.56998	3.87649	3.86067	3.91751	4.09563	4.23161
ENSGALG00000000669	erF	Ets2 repressor factor	1.97425	1.90459	2.16656	2.4674	2.48084	2.52269	2.40978	2.34324	2.78248	1.32036	1.74385	2.55998	2.48644	2.38978	2.15465	2.6227	2.58199	2.90248
ENSGALG00000000670	Ripk5	receptor interacting protein kinase 5	1.23929	1.46815	1.33719	1.67317	1.61526	1.65131	1.83791	1.25121	1.73364	1.17175	1.39354	1.62494	1.37843	1.44713	1.45751	1.71895	1.78147	1.67118
ENSGALG00000000671	NFAT5	nuclear factor of activated T-cells 5, tonicity-responsive	1.38529	1.88028	1.51985	1.74081	1.89647	1.92372	2.40348	1.15791	1.85665	1.1481	1.48186	1.87976	1.15285	2.39409	1.5872	1.48241	1.84901	2.40097
ENSGALG00000000672	SCMH1	sex comb on midleg homolog 1 (Drosophila)	1.16814	0.707586	1.24902	1.03856	1.32279	1.44447	1.37147	1.32141	1.64622	0.789814	1.05842	1.13148	1.75008	1.18305	1.16082	1.56362	1.61881	1.2262
ENSGALG00000000673	Tmcc2	transmembrane and coiled-coil domain family 2	1.01337	1.32828	1.75226	0.942347	1.43793	2.16345	1.62043	1.77984	1.79938	1.6001	1.59831	1.80394	1.7718	1.52094	1.49042	1.93347	1.30334	1.29666
ENSGALG00000000674	MYO1D	myosin ID	0.71647	0.566601	1.22769	0.523048	1.02752	0.886853	0.765484	0.815677	1.00593	0.830526	0.716086	0.656411	1.25956	0.828299	0.664011	0.953046	0.802984	1.0826
ENSGALG00000000675	CTPS	CTP synthase	3.80254	3.07213	3.81696	3.50759	3.4855	3.25331	3.62319	3.8462	3.29846	3.19903	3.41078	3.51403	3.81476	3.54451	3.85297	3.46262	3.18948	3.03156
ENSGALG00000000678	CITED4	Cbp/p300-interacting transactivator, with Glu/Asp-rich carboxy-terminal domain, 4	6.90061	5.58165	5.39987	7.13078	4.96202	5.47362	6.02619	6.59923	5.28499	5.61708	5.3736	6.36464	5.05068	5.49322	5.54078	5.0977	5.82726	5.83578
ENSGALG00000000680			0	0.0111664	0	0.0443064	0.0104316	0.0255718	0	0.0437775	0.00344768	0	0.0803582	0.147242	0.0236398	0.0168119	0.063735	0.00759937	0.0457089	0.00818032
ENSGALG00000000681	Pak3	similar to PAK3 protein; p21 (CDKN1A)-activated kinase 3; p21 protein (Cdc42/Rac)-activated kinase 1	1.38422	2.08178	2.43842	1.35176	1.84027	1.82114	1.92215	1.14253	1.95066	1.98784	1.82711	1.4625	1.90051	2.01366	1.92415	1.9061	1.4045	1.73507
ENSGALG00000000684	Klhdc8a	kelch domain containing 8A	0.279515	0.551979	0.704699	0.280116	0.24399	0.305977	0.397255	0.210039	0.436912	0.310826	0.424088	0.291641	0.468312	0.366682	0.553744	0.347028	0.503097	0.571973
ENSGALG00000000685	MAP3K14	mitogen-activated protein kinase kinase kinase 14	2.77961	2.92912	3.03361	4.27746	3.26999	3.39876	3.98267	3.4425	3.72958	2.81651	2.93617	3.97614	3.42741	3.29747	2.9764	3.44672	3.94616	3.7898
ENSGALG00000000687	LOC429747	hypothetical protein LOC771665; hypothetical LOC429747	0.753096	0.680818	0.610368	0.779301	0.821116	0.734747	0.758974	0.858531	0.921404	0.813872	0.619926	0.835624	0.475947	0.72097	0.757802	0.756444	0.922324	0.798832
ENSGALG00000000690	Gdpd4	glycerophosphodiester phosphodiesterase domain containing 4	0.895078	0.253628	0.0798063	2.23295	0.0198922	0.336141	1.45554	0.855157	0.139323	0.11292	0.350646	2.32864	0.152709	0.241602	0.562025	0.0063141	0.392477	0.0518966
ENSGALG00000000692	PCTK3	PCTAIRE protein kinase 3	0.22099	0.100472	0.212223	0.128973	0.202509	0.204756	0.105839	0.0829904	0.205531	0.113804	0.103927	0.13913	0.196669	0.3916	0.289977	0.258408	0.278247	0.210321
ENSGALG00000000693	nob1	NIN1/RPN12 binding protein 1 homolog (S. cerevisiae)	4.05087	3.77147	4.30618	3.52989	4.31348	3.89752	4.5046	4.34012	4.41402	4.41085	4.11881	3.60165	4.83463	3.77212	3.92251	4.67114	3.80425	3.84076
ENSGALG00000000694			4.21793	4.14757	5.14613	4.73493	5.16976	5.29881	5.62077	4.9606	5.63873	4.56536	5.13167	4.75085	5.76743	4.75085	4.65826	5.62208	4.80629	5.36406
ENSGALG00000000695	Mfsd4	major facilitator superfamily domain containing 4	0.724262	1.28021	1.34542	1.11434	1.07157	1.21533	0.55968	0.970332	1.54714	1.25591	1.30192	0.700097	1.22224	1.34582	0.966387	0.963892	0.943798	1.71605
ENSGALG00000000699	WWP2	WW domain containing E3 ubiquitin protein ligase 2	3.19007	2.99078	3.26644	3.78415	3.38304	3.57481	3.91281	4.1368	3.43454	3.15813	3.33811	3.47608	4.20197	3.08201	3.11268	3.64784	3.58949	3.25728
ENSGALG00000000701	ELK4	ELK4, ETS-domain protein (SRF accessory protein 1)	2.11814	2.83385	2.73326	3.04277	3.20383	3.33623	3.05113	1.84901	3.3167	2.10357	2.84152	3.31786	2.91595	3.34407	2.8983	3.26447	3.03315	3.60322
ENSGALG00000000703	SLC45A3	solute carrier family 45, member 3	2.10818	1.88998	1.98189	1.3619	1.94747	2.18896	1.74345	3.02443	2.2674	2.21105	2.0081	1.66072	3.40118	2.24454	1.75476	2.38565	3.05255	2.44836
ENSGALG00000000706	mks1	Meckel syndrome, type 1	1.50595	1.17017	1.27566	1.78598	1.6199	1.52228	1.93094	1.8836	2.23851	1.20395	1.61136	1.7199	1.53209	1.7514	1.7889	1.37089	1.15636	1.99465
ENSGALG00000000707	psmd7	proteasome (prosome, macropain) 26S subunit, non-ATPase, 7 (Mov34 homolog)	7.31019	6.50355	6.74645	6.78456	6.63709	6.52245	7.28254	7.30302	6.57529	6.70958	6.6014	6.63936	6.84781	6.59008	6.76233	6.72446	6.59226	6.31472
ENSGALG00000000708	Nucks1	nuclear casein kinase and cyclin-dependent kinase substrate 1	5.07754	5.17513	5.59022	4.86383	5.81245	5.51649	4.80152	4.8091	5.51904	5.20813	5.56859	5.19457	5.5746	5.60099	5.53638	5.87004	4.99215	5.63505
ENSGALG00000000710	RNF207	ring finger protein 207	1.98488	1.76381	2.27625	1.87824	2.09762	2.05524	2.18847	2.41125	2.20016	1.88413	1.96658	1.84225	2.20716	1.79751	1.99954	1.96412	2.05774	1.7199
ENSGALG00000000712	Rab7l1	RAB7, member RAS oncogene family-like 1	4.59062	5.06227	4.68795	5.81359	4.92821	4.77549	4.68266	5.17692	4.86625	4.96937	5.13504	5.21148	4.91343	4.17891	4.86041	4.48522	5.59779	4.74368
ENSGALG00000000713	ZFHX3	zinc finger homeobox 3	0.340084	0.294825	0.398205	0.689141	0.776059	0.662603	0.457488	0.600127	0.721346	0.348917	0.413369	0.497455	0.630421	0.504762	0.533663	0.665611	0.784444	0.72181
ENSGALG00000000719	rpl22	ribosomal protein L22	10.6405	10.8602	10.833	10.0599	10.4727	10.5598	10.3753	9.96217	10.5598	10.9125	10.8082	10.4343	10.7567	10.5991	10.7567	10.4905	10.172	10.7047
ENSGALG00000000720			6.47776	5.27476	5.12406	7.66107	6.34213	6.61135	7.61359	6.97115	5.59321	5.3567	5.49203	7.5571	5.49014	4.77313	5.90852	5.89116	6.46319	5.3067
ENSGALG00000000721	SLC41A1	solute carrier family 41, member 1	4.0761	2.96988	2.85547	3.981	3.35755	3.32442	4.67114	3.82136	3.23549	2.62538	2.73502	3.63829	2.33013	3.27913	3.24309	3.07878	3.70078	3.19105
ENSGALG00000000722	LOC428322	similar to glutamate transporter 5B	0	0.163885	0.109141	0.0329005	0.0882138	0.258625	0.383416	0.197023	0.0857113	0.105421	0.127351	0.239484	0.268314	0.0663339	0.0256863	0.170777	0.0333547	0.154158
ENSGALG00000000723	STX12	syntaxin 12	5.87244	4.99129	5.05601	7.45107	4.87944	5.21237	5.88814	6.25385	4.95801	5.75871	5.2405	6.856	5.1585	5.15385	5.24926	4.72159	6.61663	4.9667
ENSGALG00000000724	PM20D1	peptidase M20 domain containing 1	4.74948	5.02524	5.11963	4.97187	5.27202	4.9606	4.36984	4.65996	5.29198	5.27957	5.40787	4.92435	4.38547	5.33095	5.24733	5.21148	4.78296	5.30888
ENSGALG00000000725	RFXDC2	regulatory factor X domain containing 2	1.48325	1.9401	1.59741	1.60498	2.02278	1.89548	1.81404	1.21149	1.5641	1.18072	1.52142	1.76381	1.48714	2.02623	1.65396	1.8485	1.45809	2.08321
ENSGALG00000000726	ELAVL1	ELAV (embryonic lethal, abnormal vision, Drosophila)-like 1 (Hu antigen R)	6.12437	6.54619	6.00994	6.14029	6.44471	6.41859	5.66226	5.87004	6.29722	6.19045	6.22037	6.25161	5.85559	6.33686	6.25161	6.13545	5.88209	6.30072
ENSGALG00000000729	PPP1R8	protein phosphatase 1, regulatory (inhibitor) subunit 8	3.71916	3.54176	3.64191	3.49916	3.17753	3.55413	3.45598	3.69204	3.04525	3.23604	3.35805	3.57982	3.24621	3.20042	3.54121	3.21785	3.4184	3.13543
ENSGALG00000000730			0.128367	0.132261	0.138786	0.124588	0.104668	0.152709	0.249323	0.0810555	0.0797025	0.0659374	0.0747742	0.0666017	0.206772	0.093242	0.104302	0.169977	0.116793	0.0769792
ENSGALG00000000731	C1orf38	chromosome 1 open reading frame 38	2.61772	2.04175	2.21283	5.2765	2.14488	3.15307	4.34983	4.40426	2.69675	2.33647	2.43096	4.57042	2.36449	1.92954	2.2882	2.65242	4.42974	2.23244
ENSGALG00000000733	Myo7a	myosin VIIA	0.117695	0.035725	0.0133386	0.214674	0.0926075	0.109523	0.0556642	0.107004	0.109141	0.0585269	0.0679504	0.122926	0.0577154	0.135946	0.0655158	0.0645591	0.394696	0.152859
ENSGALG00000000734	RPA2	replication protein A2, 32kDa	5.33782	5.32805	5.69654	5.27108	5.31173	5.39243	5.34473	5.2765	5.39122	5.28296	5.59423	5.54596	5.37682	5.26534	5.50956	5.3599	6.05005	5.3946
ENSGALG00000000735	cdd	cytidine deaminase	0	0.0548296	0	0	0.117843	0	0	0	0.132432	0.207898	0.0574006	0.0615415	0.167153	0	0	0.0449804	0	0
ENSGALG00000000736	matK	megakaryocyte-associated tyrosine kinase	2.48942	3.23549	2.74129	2.9307	3.18465	2.9569	3.60381	2.96988	3.46544	3.32853	3.11962	3.43111	3.03661	3.15105	3.31023	3.29305	1.9646	2.91492
ENSGALG00000000737	Smpdl3b	sphingomyelin phosphodiesterase, acid-like 3B	0.875201	0.677871	0.915002	0.880043	0.79496	0.712401	1.14308	0.740748	0.932743	1.05411	0.910867	1.02261	1.14677	0.790185	0.991667	1.13006	0.359927	1.01798
ENSGALG00000000739	xkr8	XK, Kell blood group complex subunit-related family, member 8	2.42904	1.83475	2.30745	2.2611	2.18793	1.64937	2.51391	3.22044	2.33614	2.47696	2.26797	2.30425	2.89246	2.01721	2.1551	1.98784	2.63324	2.09933
ENSGALG00000000740	Apba3	amyloid beta (A4) precursor protein-binding, family A, member 3 (X11-like 2)	2.19816	2.08888	2.59143	2.81006	2.58802	2.10408	2.7983	3.00312	2.76383	2.36799	2.72013	2.41749	3.38619	2.2767	2.68348	2.9351	3.09681	2.81401
ENSGALG00000000742			5.72883	5.90036	6.4962	6.59419	6.18287	6.68982	6.62713	6.14723	6.41217	6.10603	6.09866	6.76828	6.72932	6.06123	6.28373	6.82866	5.75718	5.97573
ENSGALG00000000745	SLC26A9	solute carrier family 26, member 9	0	0	0.0148675	0	0	0	0	0	0.00265236	0	0.0115794	0	0	0	0.0130828	0	0	0
ENSGALG00000000747			0.861392	0.775225	1.00683	1.03066	0.973933	1.07545	1.52828	0.931446	1.09363	0.687976	0.65983	1.02667	1.35278	0.990682	0.81527	1.09461	1.11577	1.06635
ENSGALG00000000748	tjp3	tight junction protein 3 (zona occludens 3)	0.316857	0.19874	0.395626	0.423617	0.746414	0.297981	0.52709	0.599083	0.486557	0.326975	0.3281	0.193879	0.510425	0.281995	0.36122	0.41187	0.482878	0.383416
ENSGALG00000000750	CAPN5	calpain 5	0.760206	0.688806	0.833952	0.510757	1.2724	1.1764	0.825704	0.98176	1.13406	1.33159	1.00893	1.23263	0.952555	1.25324	1.20395	0.95695	1.06774	1.13801
ENSGALG00000000751	ARNT	aryl hydrocarbon receptor nuclear translocator	4.90885	4.92637	5.1307	4.91591	5.35321	5.00394	5.0977	5.1842	5.49014	4.95736	5.31474	4.76588	5.5599	5.17859	5.0822	5.24524	4.86968	5.29103
ENSGALG00000000753	TBC1D22B	TBC1 domain family, member 22B	3.84962	3.69381	4.23234	4.33588	4.29861	4.44751	4.53229	4.41219	4.29128	3.93668	3.97477	4.31348	4.67689	4.17103	4.17836	4.50213	3.90474	4.09026
ENSGALG00000000755	phcA	phytoceramidase, alkaline	2.10109	2.47384	1.65089	2.14818	2.42649	2.1026	1.67176	2.47585	2.28123	2.54316	2.10357	2.55843	1.92866	2.24032	2.10357	1.79469	3.19564	2.35027
ENSGALG00000000761	TSKU	tsukushin	0.311846	0.86459	0.654153	0.337984	0.949644	0.919852	0.967429	0.463065	1.28169	0.77132	0.428598	1.33159	0.499615	1.08658	0.840421	0.714028	1.18358	0.849211
ENSGALG00000000764	ssr2	signal sequence receptor, beta (translocon-associated protein beta)	8.17395	7.7302	7.90876	7.60032	7.49496	7.65657	7.44712	8.06891	7.33907	7.40235	7.60032	7.20386	7.05963	8.00641	8.4038	7.34364	7.5383	6.93506
ENSGALG00000000766	zmat2	zinc finger, matrin type 2	6.51744	6.87933	6.6014	6.13202	6.47776	6.63936	6.41679	5.99764	6.42753	6.67544	6.48292	6.35389	6.59419	6.70281	6.54619	6.33229	6.08904	6.65271
ENSGALG00000000769	LOC771782	hypothetical protein LOC771782	3.01496	1.56081	1.28215	3.09681	0.920672	0.836917	5.11068	4.08511	0.919852	1.31686	1.28765	2.89178	1.53537	0.934589	1.63659	0.872853	3.62084	0.800439
ENSGALG00000000771	LYPLA3	lysophospholipase 3 (lysosomal phospholipase A2)	4.03097	4.85365	4.30168	4.04045	4.31268	4.70898	3.83397	4.1921	4.06377	4.35284	4.57106	5.09041	3.58794	5.27108	3.89344	4.1512	4.12831	4.33871
ENSGALG00000000774	LOC415623	similar to Toll-like receptor 21	3.54626	2.0947	2.18202	4.47872	2.30425	2.90248	3.47723	3.68615	2.56363	2.41964	2.0742	3.49278	2.00552	1.91887	2.13642	2.4165	2.95092	2.0018
ENSGALG00000000775	CTSS	cathepsin S	9.76309	9.43096	9.43096	11.0569	9.79385	9.88973	10.077	10.5782	9.68105	9.85668	9.77695	9.99023	9.71196	9.39055	9.23081	9.2433	10.4727	9.68105
ENSGALG00000000776	BRPF3	bromodomain and PHD finger containing, 3	1.17067	1.12276	1.4101	1.32416	1.42889	1.46916	1.28067	1.235	1.42749	0.932743	1.12923	1.31266	1.26562	1.37307	1.32457	1.41099	1.06126	1.30753
ENSGALG00000000777			3.75942	3.67094	3.51447	4.28559	3.48767	3.59263	3.81813	4.04045	3.34511	3.45836	3.42429	3.71342	3.12061	3.3835	3.45284	3.24917	4.04845	3.09825
ENSGALG00000000779	MYH13	myosin, heavy chain 13, skeletal muscle	0	0	0	0	0	0	0	0	0	0	0.0141707	0	0	0	0	0	0	0
ENSGALG00000000780	Smpd3	sphingomyelin phosphodiesterase 3, neutral membrane (neutral sphingomyelinase II)	0.764323	1.79663	1.43845	0.764016	1.64428	1.61526	0.807702	1.10887	1.28951	2.19271	1.90654	1.66657	1.16125	2.18634	1.49209	1.67672	0.976921	1.2644
ENSGALG00000000781	Setdb1	SET domain, bifurcated 1	1.19488	1.16082	1.3005	0.829175	1.33874	1.02391	1.10992	1.46342	0.700822	0.895513	1.08139	1.08715	1.81497	1.41447	1.36002	1.29001	1.02846	0.72097
ENSGALG00000000783	PTAFR	platelet-activating factor receptor	4.12961	4.53	3.14539	5.28387	4.41003	3.97157	4.2566	4.73416	3.92494	4.59992	4.24045	4.59992	3.08486	3.38416	3.62879	2.92846	5.75399	4.20686
ENSGALG00000000784	PIP5K1C	phosphatidylinositol-4-phosphate 5-kinase, type I, gamma	2.31956	1.91994	1.97919	2.46439	2.16546	2.12053	2.55347	2.39988	2.40606	1.95496	2.06212	2.19735	2.1898	2.25315	2.04249	2.28032	2.1551	2.45318
ENSGALG00000000785	Hyal1	hyaluronoglucosaminidase 1	2.06309	1.64622	1.87726	1.1795	1.75772	1.23809	1.62494	2.42363	1.9903	2.41797	1.75672	1.3775	2.31405	1.53267	1.81253	1.75824	1.61526	1.57128
ENSGALG00000000786	CTSE	cathepsin E	0	0	0	0	0	0	0	0	0.0185917	0	0.039503	0	0	0	0	0	0	0
ENSGALG00000000787	Dhx38	DEAH (Asp-Glu-Ala-His) box polypeptide 38	4.38418	4.20823	4.40939	4.45547	4.63675	4.53814	4.63675	4.39534	4.42368	4.05262	4.26528	4.27355	4.52002	4.50945	4.53147	4.47521	4.41531	4.55541
ENSGALG00000000788	AVPR1B	arginine vasopressin receptor 1B	0	0.0650346	0.411426	0.0850517	0.167358	0.0172348	0.0628219	0	0.117843	0.0722739	0.101245	0.322175	0.0954201	0.201593	0.0278185	0.290768	0.115317	0.347336
ENSGALG00000000789	GABPB2	GA binding protein transcription factor, beta subunit 2	0.756444	0.745567	0.866431	0.740252	0.589368	0.595842	0.57843	0.899802	0.481427	0.991128	0.931446	0.432163	1.12029	0.713207	0.683191	1.00715	0.69356	0.391283
ENSGALG00000000790	DNAJC8	DnaJ (Hsp40) homolog, subfamily C, member 8	6.42337	6.30485	6.4211	6.19776	6.38711	6.53949	6.24789	6.17591	6.38884	6.52858	6.29897	6.29722	6.24992	6.32263	6.43873	6.36905	6.04624	6.42753
ENSGALG00000000791	LOC419841	similar to RIKEN cDNA 2700049P18	4.04904	4.22184	4.55695	4.05262	4.05204	4.03052	3.30752	4.3617	3.77595	4.48224	4.43107	4.50376	4.71841	4.38345	4.67855	4.54052	4.39306	3.36992
ENSGALG00000000793	Vps72	vacuolar protein sorting 72 homolog (S. cerevisiae)	4.37889	3.33009	4.45018	4.26884	4.19932	4.23432	4.50014	4.99579	4.16562	4.20757	4.60442	4.17755	4.93327	3.75801	4.31999	4.23693	4.32332	3.8413
ENSGALG00000000794	HARS	histidyl-tRNA synthetase	4.66774	4.10455	4.72008	4.42504	4.73026	4.6762	4.90397	4.96578	4.74527	4.49662	4.68973	4.60442	5.23037	4.69342	4.69042	4.75594	4.69437	4.57476
ENSGALG00000000795	c19orf28	chromosome 19 open reading frame 28	3.61402	3.19471	2.92115	4.33179	3.67035	2.89093	4.6919	5.14275	3.76477	3.30913	3.61031	3.45048	3.53465	3.39484	2.97294	3.30426	5.85126	3.86578
ENSGALG00000000800	prmt7	protein arginine methyltransferase 7	3.41887	3.51345	3.27288	3.03978	3.1036	2.83809	3.45726	3.34571	3.03254	3.20256	3.29795	3.33763	3.04323	3.25267	3.50058	3.01444	3.2609	3.03113
ENSGALG00000000802	dhodh	dihydroorotate dehydrogenase	3.76317	3.46046	4.14937	3.45933	3.98974	3.66643	3.82467	4.08769	3.87284	3.68664	4.0112	3.41622	4.45156	3.84076	4.09136	4.10644	3.79982	3.57982
ENSGALG00000000803			0	0	0.0425537	0	0.0742309	0	0.0288053	0	0	0.0376679	0.0355747	0.0364259	0.0533466	0	0	0	0	0
ENSGALG00000000804	SLC7A6OS	solute carrier family 7, member 6 opposite strand	3.7836	3.67493	3.93733	3.63048	3.88132	4.00277	3.80036	4.01345	3.82291	3.63881	3.77329	3.4184	3.92494	3.589	3.61571	3.77739	3.74582	3.68723
ENSGALG00000000806	LINGO3	leucine rich repeat and Ig domain containing 3	0.0117066	0	0.0187405	0	0.0114693	0.030315	0.0110099	0.0194671	0.00383151	0	0	0.0143601	0.0275519	0.00637197	0	0.0088355	0	0.00143265
ENSGALG00000000807	LOC769697	hypothetical protein LOC769697	1.27726	0	0	2.53288	0	0	2.48541	0.920672	0	0	0	1.24902	0	0	0	0.751592	0	0.504485
ENSGALG00000000808	GUCY2F	guanylate cyclase 2F, retinal	0	0	0	0	0	0	0	0	0.000960027	0	0	0	0	0	0	0	0	0.000273723
ENSGALG00000000810	LOC428323	hypothetical LOC428323	0.725478	1.32642	0.648238	1.63495	1.15791	1.33668	1.12645	1.46672	0.886853	1.64996	1.11857	1.02797	0.644002	1.11252	0.942347	0.992644	0.934589	1.16168
ENSGALG00000000811	kiaa0174	KIAA0174	5.93044	6.28777	5.96151	6.03594	6.13829	6.08904	6.31052	5.96151	6.10603	5.95702	5.95399	6.07822	5.8069	6.26663	5.92453	5.8835	6.15872	6.15693
ENSGALG00000000812	oaz1	ornithine decarboxylase antizyme 1	9.3165	9.11021	9.07306	10.3931	9.16941	9.25541	9.4204	9.44292	9.06088	9.25541	9.23081	9.63607	9.26831	8.89019	9.1919	9.13042	9.69461	9.01306
ENSGALG00000000814	HNRNPR	heterogeneous nuclear ribonucleoprotein R	5.95702	6.13057	6.25385	6.10603	6.48683	6.62939	6.09735	5.99481	6.40124	5.89275	6.19579	6.1656	6.30644	6.34213	6.26663	6.56465	5.85303	6.50868
ENSGALG00000000816	srgap2	SLIT-ROBO Rho GTPase activating protein 2	2.47274	1.24017	1.26617	3.90013	1.72401	2.04708	2.59497	2.85547	1.7617	1.41549	1.41099	3.10022	1.63453	1.29749	1.76436	1.53154	3.02089	1.50113
ENSGALG00000000817	ZNF821	zinc finger protein 821	2.77858	3.58842	3.3628	2.9537	3.33367	3.4478	4.07224	3.27794	3.93258	3.55056	3.33429	2.92243	3.75291	3.45598	2.94735	3.50318	3.69792	3.65562
ENSGALG00000000818	LRRC32	leucine rich repeat containing 32	0.208383	0.643575	0.0654204	0.19729	0.106712	0.258958	0.121364	0.18404	0.127084	0.0367517	0.248195	0.260283	0.0719381	0.136503	0.160956	0.0661777	0.277243	0.102602
ENSGALG00000000819	JSRP1	junctional sarcoplasmic reticulum protein 1	1.06126	0.882499	0.386182	2.58053	0.549698	1.09968	1.45857	2.00424	0.754838	0.640068	0.715297	1.92603	0.885094	0.422582	1.10648	0.980748	2.44521	0.781346
ENSGALG00000000820	HTR1D	5-hydroxytryptamine (serotonin) receptor 1D	0.180261	0.698846	1.48619	0.496023	0.791029	0.772165	0.239054	0.304514	1.36569	1.09098	1.68478	0.605343	0.94466	1.45385	1.06671	0.205002	0.323431	0.662184
ENSGALG00000000823	baz1b	bromodomain adjacent to zinc finger domain, 1B	4.53444	4.57476	5.02028	4.72248	5.09041	4.89125	5.15102	4.73898	5.03913	4.35872	4.78613	4.82399	5.21029	4.63926	4.82014	5.06227	5.14613	4.82478
ENSGALG00000000824	LOC428278	hypothetical LOC428278	1.90507	1.80953	1.80953	0.886324	1.05711	1.32688	1.98102	1.72031	1.06126	0.806152	1.47759	1.28765	1.14253	1.26663	1.25173	1.46441	0.758203	1.25902
ENSGALG00000000826	MAPK13	mitogen-activated protein kinase 13	0.767386	0.870146	0.592252	0.626911	0.920967	0.482878	1.27667	0.727941	1.29666	1.16619	1.04806	0.730498	1.06671	1.33573	1.00936	0.745952	1.02033	1.10135
ENSGALG00000000830	C11orf30	chromosome 11 open reading frame 30	1.76533	1.89291	1.79514	2.00424	1.79904	1.84483	1.7633	1.53099	1.77629	1.54576	1.63453	1.71515	1.71698	1.62897	1.75619	1.7346	1.52279	1.75824
ENSGALG00000000833	Ik	IK cytokine, down-regulator of HLA II	5.14275	4.64521	5.62353	5.01866	5.59543	5.53638	5.64717	5.5746	5.5152	5.5599	5.28607	5.16423	5.94656	5.41756	5.56969	5.52186	5.35321	5.42516
ENSGALG00000000834	rassf5	Ras association (RalGDS/AF-6) domain family 5	3.8641	4.88111	4.85365	5.18253	5.09495	5.27476	4.84407	4.25795	5.11068	4.24936	4.83141	4.93828	4.94174	4.94839	4.78137	5.15571	5.05185	5.27202
ENSGALG00000000835	PLEKHJ1	pleckstrin homology domain containing, family J member 1	2.63357	2.49657	3.04323	2.83584	2.70784	2.86852	2.74617	3.08486	2.97549	2.44946	2.98399	2.92296	3.30532	2.70223	2.70475	3.33623	2.93722	2.85247
ENSGALG00000000836			2.27927	2.27114	2.81401	2.95092	2.83647	2.96711	3.43508	2.97689	3.27744	2.56313	2.5511	3.3296	3.09934	2.81582	3.07575	3.04751	2.87386	2.78007
ENSGALG00000000837	Fkbp6	FK506 binding protein 6, 36kDa	0.831318	1.24612	0.573368	0.275842	0.713207	0.3916	0.388051	1.1569	0.999739	1.30242	0.732209	0.830984	0.622925	0.833952	1.02174	0.843147	0.774271	0.430086
ENSGALG00000000838	PRKRIR	protein-kinase, interferon-inducible double stranded RNA dependent inhibitor, repressor of (P58 repressor)	2.06686	2.21105	2.06173	2.33891	2.18695	2.2055	1.90207	1.98102	2.02525	1.72553	2.01678	2.29263	1.58832	1.80394	2.06724	2.00951	2.15465	1.54223
ENSGALG00000000839	WNT11	wingless-type MMTV integration site family, member 11	0	0	0	0	0	0	0	0	0	0	0	0	0	0	0.0163771	0	0	0
ENSGALG00000000840	AOF2	amine oxidase (flavin containing) domain 2	3.61196	3.99447	4.13795	3.91868	4.14161	4.11455	3.96433	3.93668	3.99029	3.44996	3.7691	4.10834	4.01625	4.0761	4.19272	4.28675	3.98267	4.03348
ENSGALG00000000842	Ndufa2	NADH dehydrogenase (ubiquinone) 1 alpha subcomplex, 2, 8kDa	6.43873	6.51296	6.76523	6.16401	6.19776	6.28373	6.17781	6.67737	6.06593	7.33907	6.76233	6.27629	7.12398	6.4211	6.47416	6.44067	6.4211	5.86861
ENSGALG00000000843	Dot1l	DOT1-like, histone H3 methyltransferase (S. cerevisiae)	1.12543	1.11724	1.2478	1.68784	1.41447	1.62302	1.79617	1.54371	1.55674	0.907944	1.12276	1.61526	1.70666	1.48487	1.46916	1.67813	1.75578	1.68733
ENSGALG00000000844	Slc26a8	solute carrier family 26, member 8	1.47257	1.51936	1.39911	1.89048	1.43557	2.91052	1.99183	1.21579	1.21439	1.48096	1.14586	1.46967	1.79082	1.30512	1.46864	1.86546	1.22046	1.46292
ENSGALG00000000845	UVRAG	UV radiation resistance associated gene	2.92989	3.26447	2.49559	4.50014	3.29564	3.29202	2.85801	2.552	2.72013	3.09727	2.98444	4.26332	2.404	3.13684	3.39273	2.82249	2.74016	3.30913
ENSGALG00000000846	TMCO6	transmembrane and coiled-coil domains 6	2.89042	2.55548	2.852	2.92846	2.68815	2.53339	2.48644	2.60609	2.82509	2.28032	2.56088	2.08424	2.94779	2.56627	2.67325	2.72318	2.58012	2.33891
ENSGALG00000000847	garnl3	GTPase activating Rap/RanGAP domain-like 3	3.50591	4.01345	3.93793	2.972	3.74906	3.77739	3.38304	3.41794	3.86008	3.93912	4.06996	3.30752	3.78795	3.84023	3.93912	3.87516	3.60825	3.61152
ENSGALG00000000848	Ap1g1	adaptor-related protein complex 1, gamma 1 subunit	5.25391	5.72504	5.44937	5.815	5.77598	5.54847	5.57338	5.29292	5.65562	5.39243	5.55666	5.77876	4.96757	5.83441	5.58698	5.51165	5.55666	5.81245
ENSGALG00000000850			0.219381	0.0779727	0.175414	0.15863	0.11825	0.450449	0.382857	0.156783	0.395311	0.155537	0.168961	0.190231	0.0845233	0.112132	0.11266	0.10324	0.0939768	0.124003
ENSGALG00000000852	Tmem173	transmembrane protein 173	2.20499	1.24823	1.29564	3.33571	1.78147	1.91045	3.34882	2.77858	1.59014	1.84432	1.64428	3.24917	2.23755	1.2486	1.61572	1.91528	2.32064	1.47257
ENSGALG00000000853	SLC2A8	solute carrier family 2 (facilitated glucose transporter), member 8	4.01518	4.21488	3.93199	4.01413	3.55743	4.25169	4.24747	4.01068	4.31806	4.13922	3.79562	3.91586	3.58949	4.5064	4.20978	4.10324	4.25237	4.53678
ENSGALG00000000855	zmpste24	zinc metallopeptidase (STE24 homolog, S. cerevisiae)	5.29763	5.3467	5.17061	5.21328	5.18837	5.27378	4.9754	4.96757	5.01435	5.25266	5.19053	5.29292	4.93574	5.17989	5.22843	4.98322	5.07754	5.12032
ENSGALG00000000856	LGTN	ligatin	3.94978	4.3457	4.65762	4.15303	4.63292	4.33871	4.30876	4.17755	4.23802	4.28141	4.34425	4.05483	4.83396	4.08565	4.56387	4.47728	4.21424	4.04792
ENSGALG00000000857	NMT1	N-myristoyltransferase 1	4.56387	3.89587	4.09379	5.1734	4.38345	4.45274	5.03682	5.18938	4.30483	4.10388	4.13795	4.92908	4.26055	4.3705	4.3593	4.33947	4.88284	4.19386
ENSGALG00000000860	SLC7A6	solute carrier family 7 (cationic amino acid transporter, y+ system), member 6	6.10791	6.65092	5.98166	6.64657	6.19438	6.30072	5.75281	5.81778	5.95559	6.17443	6.20692	6.29136	5.40521	6.16091	5.96954	5.99629	6.32468	6.4677
ENSGALG00000000862	rlf	rearranged L-myc fusion	2.13837	2.10357	1.86755	2.11909	1.79238	2.07078	2.2123	2.00655	1.83686	1.80097	1.84799	1.97069	1.94473	1.72698	1.9908	2.01521	1.9685	2.12856
ENSGALG00000000863	dyrk3	dual-specificity tyrosine-(Y)-phosphorylation regulated kinase 3	1.1366	1.0064	0.970714	0.807305	0.841243	0.856517	0.999198	1.00066	0.855157	0.604003	0.8423	0.992644	1.69575	1.06074	0.992644	1.23929	0.836462	0.855157
ENSGALG00000000864	FBXW2	F-box and WD repeat domain containing 2	3.93199	4.49583	4.21793	4.01068	4.44951	4.27457	4.21564	4.05426	4.26942	4.22507	4.31167	4.34983	4.21222	4.41468	4.35359	4.37106	4.33043	4.34425
ENSGALG00000000865	LOC770718	similar to TRIM39 protein	4.89951	4.38547	4.36118	6.25385	5.33527	5.24837	5.86574	5.56859	5.08888	4.63447	4.68405	5.53762	5.84598	4.50853	4.83312	5.37031	5.17692	4.24871
ENSGALG00000000866	SELENBP1	selenium binding protein 1	1.90155	0.732576	1.4448	1.57389	0.850313	0.772912	1.06496	0.930581	0.771716	1.12222	1.11387	0.880043	1.67994	0.98713	0.988895	1.03351	0.73173	0.877783
ENSGALG00000000868	RNF121	ring finger protein 121	3.87065	3.75017	3.71286	3.86635	3.52291	3.56168	3.99866	4.28559	3.86244	3.62381	3.70967	3.88537	3.79622	3.68885	3.98154	3.75994	4.04378	3.69673
ENSGALG00000000869	ZDHHC18	zinc finger, DHHC-type containing 18	1.51294	2.29213	1.7087	2.08931	2.39748	2.24229	2.25752	2.09899	2.10961	1.39815	2.14699	2.03679	2.38359	1.72993	2.81447	2.11909	2.05573	2.80495
ENSGALG00000000870	Dcakd	dephospho-CoA kinase domain containing	1.17488	0.916201	1.00554	1.24155	0.602252	1.09625	1.00066	0.79064	1.11469	0.587478	1.14172	0.546677	1.07209	1.02219	0.953999	0.982658	1.27775	1.02261
ENSGALG00000000871	MADPRT	ADP-ribosyltransferase 1	1.43248	2.59876	1.43512	2.31443	0.147575	0.0685311	1.8105	1.71267	0.136657	2.24032	2.38251	1.27007	2.28598	2.36071	1.75051	1.78349	2.21467	2.21283
ENSGALG00000000874	ndrg4	NDRG family member 4	1.04412	0.381827	0.644002	1.15049	0.883967	1.1486	1.12506	1.92912	0.758974	0.380444	0.48167	0.604423	1.44952	0.438556	0.389799	1.08181	1.59965	0.937631
ENSGALG00000000875	Phlppl	PH domain and leucine rich repeat protein phosphatase-like	2.30115	2.79446	2.55455	2.53665	2.71086	2.82938	2.86113	2.13581	2.33802	2.13751	2.23851	2.74303	2.21188	2.80889	2.57106	2.44089	2.34767	2.72537
ENSGALG00000000878	Kif18b	kinesin family member 18B	0.972518	0.572646	1.03351	1.34357	0.971709	0.961475	1.08558	1.5872	1.05901	0.864938	1.12125	1.10383	1.6075	0.861784	1.07061	1.3523	1.40398	0.896729
ENSGALG00000000880	gins3	GINS complex subunit 3 (Psf3 homolog)	4.00356	3.4667	3.52348	3.47444	3.57372	3.77694	2.7242	3.45095	3.32799	3.49962	3.37405	3.63666	2.76004	3.66864	3.49747	3.41126	2.85964	3.04905
ENSGALG00000000881	GPATCH3	G patch domain containing 3	2.45743	1.79709	1.99905	2.49706	2.01678	1.75093	2.87492	2.76153	1.96001	2.04912	1.93401	1.95016	2.66487	1.818	1.96363	2.10666	2.19626	2.0354
ENSGALG00000000882			3.0678	3.40726	2.98961	2.62178	3.28284	2.91194	2.64986	3.17344	3.44734	3.05539	3.18794	2.48084	3.04807	3.33938	3.0948	2.87183	3.02443	3.33851
ENSGALG00000000883	MAPKAPK2	mitogen-activated protein kinase-activated protein kinase 2	3.29064	3.43937	3.87708	3.91395	3.47053	3.45439	3.77905	4.31499	3.48287	3.70612	3.69321	3.61152	4.48738	3.45184	3.59093	4.01625	4.67855	3.47973
ENSGALG00000000884	CXXC5	CXXC finger 5	1.04677	1.2738	1.15049	1.20714	1.01337	1.04772	0.723529	0.926403	0.976005	1.17488	0.976472	0.779722	1.04167	1.04084	0.803458	0.760601	0.796439	0.962965
ENSGALG00000000886	CCDC113	coiled-coil domain containing 113	0.112776	0.140894	0.0962076	0.307553	0.187573	0.078977	0.219381	0.13821	0.217555	0.154158	0.187573	0.121988	0.109824	0.217093	0.162863	0.0415467	0.247098	0.521844
ENSGALG00000000887	NR0B2	nuclear receptor subfamily 0, group B, member 2	0.0110505	0.131335	0.0745818	0.0764774	0.0806379	0.0567154	0.111383	0.0456282	0.0160939	0.195133	0.112132	0.0145983	0.171524	0.0605695	0.122309	0.11319	0.248195	0.0410763
ENSGALG00000000889	csnk2a2	casein kinase 2, alpha prime polypeptide	5.75993	5.58052	5.97267	6.02619	5.85438	5.49322	6.29897	5.8835	5.66226	5.35206	5.64598	5.51771	5.73176	5.53348	5.31568	5.5519	5.83052	5.80321
ENSGALG00000000890	srpk1	SFRS protein kinase 1	3.926	4.31167	3.86938	4.29637	4.35752	4.04506	4.18016	4.0667	4.05368	3.40726	3.89813	4.22774	3.38988	4.26884	4.24314	3.81874	4.09619	4.44751
ENSGALG00000000891	Nsun5	NOL1/NOP2/Sun domain family, member 5	3.56068	2.75717	3.1028	2.73444	2.95521	2.52748	3.35557	3.27321	2.79932	2.80322	2.55651	2.69096	3.31997	2.81324	3.14861	3.23391	2.84807	2.88519
ENSGALG00000000892	il10	interleukin 10	0.537129	0.191284	0.327277	0.743806	0.175029	0.0858316	1.54864	1.33918	0	0.201801	0	0.535959	0.71074	0	0.410749	0.421229	1.16031	0.0976134
ENSGALG00000000893	TAT	tyrosine aminotransferase	0.109824	0	0.0463447	0	0	0	0.0332439	0	0	0.0413961	0	0	0.0849237	0	0	0.0287458	0	0.0258102
ENSGALG00000000894	Apcdd1	similar to APCDD1 homologue; adenomatosis polyposis coli down-regulated 1	0.179884	0.127181	0.514555	0.195396	0.184503	0.223666	0.827066	0.626234	0.0153182	0.118079	0.486557	0.669874	0.0225098	0.367278	0.394313	0.249323	0.313272	0.157583
ENSGALG00000000895	nudC	nuclear distribution gene C homolog (A. nidulans)	6.24587	6.18133	6.21469	6.02422	6.14886	5.98604	6.07184	6.34213	6.04624	5.99629	6.16761	6.27222	5.87004	5.93589	6.17071	6.05957	6.54176	5.80869
ENSGALG00000000897	LHFPL5	lipoma HMGIC fusion partner-like 5	4.72817	1.17226	2.7373	4.18478	0.821599	0.938034	3.64191	3.30661	1.2186	1.43557	1.81253	0.588647	1.76129	1.073	0.875201	1.25591	1.19004	1.23973
ENSGALG00000000898	C16orf80	chromosome 16 open reading frame 80	5.84736	5.80055	6.04828	5.38458	5.63746	5.56268	5.77598	5.60893	5.84318	5.76094	5.96683	5.47362	6.07822	5.82893	5.70151	5.60675	5.56629	5.67199
ENSGALG00000000899	LOC427605	hypothetical LOC427605	0.119476	0.253191	0.34484	0.0838872	0.233962	0.155296	0.040325	0.116268	0.223865	0.278968	0.19587	0.249323	0.44928	0.30618	0.180261	0.183007	0.185788	0.297981
ENSGALG00000000900			0.475162	0	0	0.207334	0	0	0	0	0	0	0	0	0	0	0	0	0	0
ENSGALG00000000901	chst4	carbohydrate (N-acetylglucosamine 6-O) sulfotransferase 4	0	0	0	0	0	0	0	0	0	0	0.078901	0	0	0	0	0	0	0
ENSGALG00000000902	C1orf172	chromosome 1 open reading frame 172	0.151629	0.147765	0.13821	0.188697	0.13821	0.173276	0.194488	0.108894	0.22407	0.061225	0.228253	0.1243	0.0372194	0.104302	0.0994182	0.157347	0	0.0739087
ENSGALG00000000903	Terf2ip	telomeric repeat binding factor 2, interacting protein	4.49093	4.46108	4.4973	4.06255	4.33947	4.22833	3.94566	4.29637	4.52403	4.20132	4.4809	4.14027	3.88724	4.62685	4.55986	4.03509	4.03864	4.38418
ENSGALG00000000904	C16orf57	chromosome 16 open reading frame 57	5.42871	5.46678	5.51259	3.68065	5.29198	4.81317	4.69518	5.41632	5.51044	5.2765	5.45536	4.30048	5.4713	5.33782	5.47238	5.20237	4.90029	5.10138
ENSGALG00000000905	PSMB4	proteasome (prosome, macropain) subunit, beta type, 4	7.18733	6.64161	7.17771	6.9794	6.84781	6.90313	7.32594	7.38666	7.02379	7.15228	7.11994	7.02047	7.24227	6.72137	6.97666	7.08882	6.69541	6.8057
ENSGALG00000000906	RALGPS1	Ral GEF with PH domain and SH3 binding motif 1	0.999198	1.41053	0.764323	0.982658	1.39221	1.0826	1.00385	0.453301	1.43248	0.544882	0.764674	0.969885	0.491274	1.48143	1.11625	1.01093	1.01195	1.48281
ENSGALG00000000907	KARS	lysyl-tRNA synthetase	7.48585	7.45107	7.45107	7.02977	7.35371	7.43789	7.21118	7.16397	7.2755	7.48585	7.44236	7.15228	7.10625	7.48585	7.31019	7.33515	6.81907	7.46975
ENSGALG00000000908	ADAT1	adenosine deaminase, tRNA-specific 1	3.05255	3.41622	3.07682	3.16982	2.91642	2.79492	3.44391	3.24809	3.41737	3.23953	2.86523	2.75616	3.05069	2.86483	2.67594	3.0411	3.48495	3.04472
ENSGALG00000000909	GFAP	glial fibrillary acidic protein	0.055038	0.0966759	0.197023	0.0429878	0.133167	0.17059	0.102481	0.0429878	0.0134406	0.0605695	0.191536	0.0127196	0.136116	0.0809627	0.133591	0.0234781	0.305043	0.111152
ENSGALG00000000911	IL19	interleukin 19	0	0.0551037	0	0	0	0	0.126288	0.0698768	0	0.0632651	0.0586104	0.130054	0	0	0	0	1.11857	0
ENSGALG00000000912	Kcnab2	potassium voltage-gated channel, shaker-related subfamily, beta member 2	3.07017	3.04965	3.58559	3.32342	3.58174	3.28701	3.48352	3.62205	3.69907	3.52936	3.86996	3.09603	3.82467	3.17496	3.46783	3.8842	4.45815	3.74753
ENSGALG00000000913	CHST6	carbohydrate (N-acetylglucosamine 6-O) sulfotransferase 6	3.00957	3.00429	3.08883	1.6691	2.76383	2.31956	2.67693	2.46197	2.07654	2.62481	2.64772	2.04867	2.03076	3.15715	3.3585	2.4141	2.11862	2.04039
ENSGALG00000000914	LOC428280	hypothetical LOC428280	0.202025	0.038947	0.17583	0.303018	0.0382778	0.238568	0.264013	0.244422	0.13803	0.105563	0	0	0.395626	0.0651244	0.0452143	0.0309183	0.487226	0.317464
ENSGALG00000000915	LOC431266	hypothetical LOC431266	0	0	0	0	0	0	0	0	0	0	0	0	0	0	0	0	0	0
ENSGALG00000000917	Nrg2	neuregulin 2	0.0981231	0.0957127	0.114249	0.173061	0.048054	0.0696144	0.0270565	0.0158943	0.0269393	0.108531	0.054643	0.0598952	0.0216337	0.0677559	0.0590246	0.00698661	0	0.0682232
ENSGALG00000000918	Ccdc103	coiled-coil domain containing 103	0.436318	0.223176	0.196474	0.208383	0.209765	0.413664	0.171341	0.389162	0.471805	0.532613	0.3858	0.348142	0.358356	0.156596	0.561246	0.356568	0.19587	0.245126
ENSGALG00000000919			0.128486	0.0581545	0.163048	0.200914	0.145645	0.912671	0.19195	0.166788	0.217093	0.148636	0.0364259	0.11319	0.230811	0.209765	0.078901	0.11894	0.221481	0.0568996
ENSGALG00000000920	cgn	cingulin	0.128973	0.132717	0.115317	0.123691	0.0667025	0.086317	0.0699676	0.0946539	0.180261	0.190231	0.0814536	0.0587324	0.142597	0.0441205	0.0778321	0.0803582	0.150062	0.0920069
ENSGALG00000000921	slc9a1	solute carrier family 9 (sodium/hydrogen exchanger), member 1 (antiporter, Na+/H+, amiloride sensitive)	1.97779	1.19713	1.5674	1.70529	1.5833	1.77419	2.04955	2.36744	1.94701	1.55021	1.69897	1.52786	2.16137	1.27566	1.28623	2.21525	2.34104	1.64168
ENSGALG00000000927	ANGPTL2	angiopoietin-like 2	1.88305	2.01408	2.41749	1.52279	1.98737	1.6637	1.56182	1.38682	1.72447	2.46496	1.6653	1.82843	1.509	2.21425	1.85864	1.45045	1.2724	2.21467
ENSGALG00000000930	HIP1	huntingtin interacting protein 1	1.98189	1.44097	1.76583	2.02525	2.10712	1.90257	1.9718	2.3125	2.5349	1.9646	1.628	1.21913	2.77754	2.37281	1.49466	2.0482	1.42749	2.60669
ENSGALG00000000934	ZBTB43	zinc finger and BTB domain containing 43	2.81212	3.0711	2.58802	3.029	2.48695	2.60609	2.82509	2.61339	2.34669	2.7073	2.5408	2.88664	2.23623	2.31714	2.45792	2.2055	2.83534	2.64554
ENSGALG00000000935	Tuft1	tuftelin 1	0.487546	0.133413	0.257153	0.120312	0.343465	0.464766	0.460113	0.246165	0.411426	0.450092	0.116923	0.274746	0.375917	0.202275	0.395003	0.239255	0.161659	0.239484
ENSGALG00000000936	lmx1b	LIM homeobox transcription factor 1, beta	0	0	0	0	0	0.0158943	0	0	0	0	0	0	0.0783643	0.0118882	0	0	0	0.00429771
ENSGALG00000000939			0.199709	0.118521	0.230145	0.0505476	0.220296	0.250954	0.176428	0.214674	0.169977	0.234914	0.151761	0.133042	0.220051	0.157583	0.189541	0.310826	0.151761	0.10612
ENSGALG00000000940	alc	ALC protein	0	0	0	0	0	0	0	0	0	0	0	0	0.121098	0	0	0	0	0
ENSGALG00000000943	WDTC1	WD and tetratricopeptide repeats 1	2.89246	2.77639	3.12582	3.16837	3.27744	3.29013	3.16682	3.2653	3.44346	2.5472	2.91846	3.03661	3.42064	3.11769	2.94978	3.33058	3.08135	3.29258
ENSGALG00000000944	SUPT4H1	suppressor of Ty 4 homolog 1 (S. cerevisiae)	6.39498	6.33837	6.83459	6.01449	6.47595	6.53259	6.36674	6.16401	6.67347	6.8057	6.73709	6.45701	7.58704	6.72684	6.87933	7.08293	6.22971	6.72446
ENSGALG00000000946	PFDN1	prefoldin subunit 1	7.54744	7.26884	7.46975	7.26884	6.96263	7.10178	7.23475	7.21968	6.88244	8.06311	7.53444	7.2653	7.52138	7.09785	7.52138	7.21118	7.25303	7.01429
ENSGALG00000000947	FKBP5	FK506 binding protein 5	8.7981	6.17235	8.00641	8.28976	4.64852	4.84326	8.67662	6.80868	4.63842	5.11344	5.31379	4.29779	5.53762	4.81168	4.52548	4.60442	5.63268	5.55312
ENSGALG00000000949	HBEGF	heparin-binding EGF-like growth factor	2.3121	1.81158	1.15791	2.83432	1.13455	1.09231	2.72537	2.73083	1.56461	0.95541	1.13364	1.46486	0.847817	1.19049	1.4604	1.43512	3.69204	0.930069
ENSGALG00000000950	Fam125b	family with sequence similarity 125, member B	3.03826	3.41669	3.45778	3.38875	3.64131	3.84238	3.64674	3.32283	4.23861	3.2653	3.28744	2.98779	3.77653	3.43679	3.64909	3.72685	3.00145	4.31421
ENSGALG00000000951	CCL5	chemokine (C-C motif) ligand 5; chemokine (C-C motif) ligand 4	5.40912	6.10603	5.56859	6.71261	6.20126	6.33837	7.40702	6.82394	5.26418	5.07659	6.42484	5.64465	7.66986	4.0503	6.39677	5.82893	7.70463	5.61335
ENSGALG00000000953			0.881065	0.607721	1.04988	1.10745	1.12645	0.828752	1.01147	0.808918	1.04806	0.835624	0.948263	0.986596	1.36323	1.16575	1.02033	1.01548	0.961919	1.49554
ENSGALG00000000954	smpd2	sphingomyelin phosphodiesterase 2, neutral membrane (neutral sphingomyelinase)	1.04541	0.724638	1.30471	1.13286	0.931902	1.17017	1.0104	1.70923	1.13941	1.79037	1.56783	0.792701	1.59881	1.65745	1.36418	1.57685	1.47396	1.47953
ENSGALG00000000955	C1orf160	chromosome 1 open reading frame 160	3.40118	3.67374	4.37889	3.97989	3.87581	4.29324	4.12961	4.0204	4.29987	3.68424	3.7836	4.02188	4.24747	4.21361	3.74582	4.42113	4.13536	4.38151
ENSGALG00000000956	LOC417464	similar to tripartite motif-containing 39 isoform 2; ring finger protein 23; testis-abundant finger protein; chemokine (C-C motif) ligand 4	2.99818	1.62207	1.72553	3.80911	2.14554	1.5135	5.97986	1.93717	1.4319	2.04607	2.38359	4.53516	3.68362	1.65396	1.91045	2.12899	3.71514	2.61574
ENSGALG00000000957	Esam	endothelial cell adhesion molecule	1.22857	1.8836	2.3946	1.55526	1.90507	1.49636	2.17016	2.63175	2.9529	2.209	1.82374	1.92462	2.75362	2.07553	1.41305	2.74129	1.84027	2.40207
ENSGALG00000000958	SNX27	sorting nexin family member 27	4.71921	4.5046	4.70261	4.59284	4.69042	4.57106	4.62514	4.93828	4.64224	5.06142	4.75687	4.56063	4.72669	4.92128	4.84935	4.52924	4.52403	4.34763
ENSGALG00000000959	LOC419583	hypothetical LOC419583	2.42846	2.16193	2.70685	2.68592	2.65769	2.63983	3.02958	2.90348	2.64616	2.34557	2.50825	2.72158	3.16303	2.51145	2.48695	2.96366	2.68904	2.29311
ENSGALG00000000962	pus3	pseudouridylate synthase 3	2.56461	2.05273	2.58424	2.17065	2.20951	2.25361	2.50825	2.98399	2.186	2.54773	2.34711	2.4749	2.73502	1.94961	2.45002	2.52517	2.65377	2.04998
ENSGALG00000000966	NPHP4	nephronophthisis 4	0.690605	0.59536	0.767386	0.509415	0.438556	0.607391	0.865953	0.788746	0.989698	0.751592	0.739459	0.496726	0.873732	0.704269	0.493683	0.78706	0.741132	0.687549
ENSGALG00000000970			1.61828	1.03014	1.51795	1.00893	1.55021	1.23359	1.0645	1.83744	1.11759	1.23726	1.58028	1.2167	1.78305	0.845907	1.85295	1.53267	1.09231	1.04772
ENSGALG00000000972	PBX3	pre-B-cell leukemia homeobox 3	1.51401	1.75318	1.49677	0.95869	1.79135	1.52536	1.13148	1.68525	1.47063	1.39955	1.32497	1.30242	1.36095	1.6118	1.73949	1.7199	1.52786	1.06345
ENSGALG00000000974			4.0655	3.03113	2.66997	4.5944	2.72374	3.38817	4.33459	4.92555	2.83534	4.13028	3.73676	3.56898	2.06173	3.22501	3.25069	1.92954	4.20757	3.01808
ENSGALG00000000975	C1orf174	chromosome 1 open reading frame 174	3.02958	3.57417	3.7241	2.58999	3.44561	3.54835	2.79698	3.26765	3.4478	3.40683	3.77653	3.33623	3.71616	3.2578	3.6275	3.49859	3.13087	3.25021
ENSGALG00000000976	DFFB	DNA fragmentation factor, 40kDa, beta polypeptide (caspase-activated DNase)	2.16546	2.6297	2.29028	2.40139	2.52422	2.34916	2.67325	2.00374	2.38014	2.5017	2.17998	2.22682	2.30583	2.40299	2.71424	2.66859	2.22483	2.57589
ENSGALG00000000977	Mapkap1	mitogen-activated protein kinase associated protein 1	2.62228	2.65197	2.72374	3.24571	3.06283	2.92243	2.83863	2.70164	2.84048	2.54972	2.96885	2.76004	3.04167	2.79248	2.93565	3.14425	2.79104	2.87337
ENSGALG00000000978	kiaa0562	KIAA0562	2.13751	2.23058	2.13396	2.17956	1.82605	2.19376	2.52748	1.72133	1.88907	2.25086	1.85611	1.96996	1.84027	1.73997	1.95754	1.99141	1.69138	1.9213
ENSGALG00000000979	LPO	lactoperoxidase	0.0206002	0.0609305	0.0748769	0.0331037	0.0558517	0.380243	0.0991846	0.074984	0.0640885	0.0108058	0.0655158	0.0728362	0.220296	0	0.0910836	0.0676394	0.0145261	0.0773988
ENSGALG00000000980	Lrrc47	leucine rich repeat containing 47	1.17437	1.34169	1.32872	1.57485	1.40043	1.57015	1.39266	1.23263	1.67945	1.24902	1.34496	1.42889	1.28021	1.45489	1.45127	1.39864	1.2332	1.52786
ENSGALG00000000981	GMEB1	glucocorticoid modulatory element binding protein 1	1.34118	1.59642	1.72698	1.64472	1.94095	1.89703	1.77984	1.79938	1.8881	1.65267	2.00552	1.64835	2.37959	1.96801	1.86353	2.06115	1.68576	2.13581
ENSGALG00000000982	CCDC27	coiled-coil domain containing 27	2.04249	2.27075	2.17747	1.91799	2.153	2.14488	2.32202	1.83893	2.34767	2.20499	2.16594	1.68081	2.22244	2.27625	2.1894	1.97269	1.75431	2.39017
ENSGALG00000000983	L3MBTL	l(3)mbt-like (Drosophila)	0.44177	0.509006	0.166425	0.651089	0.43466	0.573853	0.582881	0.469773	0.51636	0.361824	0.426943	0.545967	0.16364	0.67345	0.537816	0.426635	0.732209	0.71733
ENSGALG00000000984	LOC770506	similar to MGC82195 protein	0.13255	0	0	0	0.256356	0.0575677	0	0	0	0	0	0.0729109	0.171697	0.0945296	0	0.0515414	0	0.107655
ENSGALG00000000988	EFTUD2	elongation factor Tu GTP binding domain containing 2	4.14676	4.15561	4.44254	4.33318	4.74368	4.30876	4.63158	4.86713	4.69342	3.95663	4.47091	4.41891	4.4673	4.34693	4.5982	4.80826	4.55845	4.36118
ENSGALG00000000990	Sfrs6	splicing factor, arginine/serine-rich 6	6.39677	6.72932	6.34761	6.89055	7.30302	6.96805	7.40235	6.8706	7.34364	6.18287	6.53259	6.74439	6.05641	7.37799	6.92926	6.94631	7.02047	7.5383
ENSGALG00000000991	Taf12	TAF12 RNA polymerase II, TATA box binding protein (TBP)-associated factor, 20kDa	5.32805	5.424	5.50956	5.31666	5.52624	5.38886	5.11629	5.34752	5.10882	5.36406	5.45409	5.23754	5.7745	5.3599	5.57689	5.28607	5.38458	4.89598
ENSGALG00000000993	GAPVD1	GTPase activating protein and VPS9 domains 1	2.99542	3.75845	3.44291	3.49543	3.65454	3.55844	3.46842	2.88951	3.42841	3.47004	3.37156	3.45988	2.99345	3.60262	3.30091	3.38461	3.58842	3.59263
ENSGALG00000000994	LOC428212	hypothetical LOC428212	0.673014	0.98176	1.17326	0.552689	2.38565	1.11434	0.61536	0.450449	1.73144	0.926403	1.64515	0.462361	2.14036	1.25591	1.54625	1.09881	0.490943	0.999739
ENSGALG00000000996	Ap3d1	adaptor-related protein complex 3, delta 1 subunit	3.81206	3.48433	3.82817	4.56752	4.26394	4.16004	4.56959	4.74527	4.087	3.76849	3.77212	4.25591	4.10388	3.97682	3.94023	4.03986	4.6762	4.12961
ENSGALG00000000997	GJC1	gap junction protein, gamma 1, 45kDa	1.23632	1.28361	1.27424	1.32779	1.26182	0.969454	2.02227	1.6139	1.42328	1.22532	1.01971	1.50956	1.53711	1.38626	1.15413	1.13801	3.78148	1.62138
ENSGALG00000000998	FAM54B	family with sequence similarity 54, member B	5.08034	5.0831	4.98598	5.29292	5.21495	4.93406	4.71058	5.07003	5.06396	5.33612	5.29292	4.89454	5.27859	5.39757	5.29384	4.55541	4.47162	4.70104
ENSGALG00000000999	ZNF319	zinc finger protein 319	1.3892	1.10697	1.58028	1.30287	1.2332	1.36519	1.54915	1.70624	1.1551	1.42071	1.34026	1.08658	1.98582	1.37361	1.50071	1.36624	1.24017	1.10334
ENSGALG00000001000	HSPA5	heat shock 70kDa protein 5 (glucose-regulated protein, 78kDa)	8.54486	8.64884	8.7878	8.63331	8.50201	8.24633	9.23081	8.8345	8.15224	8.02578	8.06311	9.17885	7.22346	8.08077	8.21151	7.96944	10.3931	7.43028
ENSGALG00000001001	MAP2K4	mitogen-activated protein kinase kinase 4	2.64128	2.2936	2.22483	2.31769	2.0938	2.21425	2.14873	2.31349	1.98014	2.52839	2.04039	2.15358	2.47056	2.03769	2.24032	2.24081	1.97728	2.04503
ENSGALG00000001002	RABEPK	Rab9 effector protein with kelch motifs	4.28012	4.4304	4.52403	3.9071	4.47374	4.15951	3.75071	3.54687	4.3429	4.36984	4.30822	3.79214	4.87144	4.22111	4.47521	4.64006	3.53628	4.62514
ENSGALG00000001003	SEPN1	selenoprotein N, 1	1.60633	1.80773	1.84225	1.86205	2.23529	2.08795	1.50021	2.0275	1.92415	1.39669	1.95626	1.80728	1.60115	1.95581	1.85464	2.06686	2.20446	2.29075
ENSGALG00000001004	MPO	myeloperoxidase	0.0574006	0.158814	0.279515	0.150062	0.0995384	0.208607	0.549698	0.0292674	0.118773	0.213987	0.0604783	0.190693	0.343124	0.192518	0.120785	0.092858	0.0748769	0.116923
ENSGALG00000001005	stt3a	STT3, subunit of the oligosaccharyltransferase complex, homolog A (S. cerevisiae)	7.27186	6.51744	6.95253	6.41217	6.72446	6.32856	7.08293	7.26147	6.55313	6.26301	6.43093	6.16091	6.08742	6.96263	7.08882	6.67977	6.75905	6.47215
ENSGALG00000001006	TP73	tumor protein p73	1.47396	1.90207	1.98381	2.03875	2.2767	1.83367	1.70301	1.26877	2.30368	1.38575	1.85564	1.63207	2.70475	1.57685	2.1855	2.26059	1.45229	2.40606
ENSGALG00000001007	mmp15	matrix metallopeptidase 15 (membrane-inserted)	5.5746	4.61936	5.47785	5.1585	5.36516	5.30078	5.95079	6.66151	5.91363	5.73734	5.42981	5.49424	5.33409	5.23671	5.26219	5.19888	6.4962	5.19457
ENSGALG00000001009	LOC427044	similar to Protocadherin beta 1 precursor (PCDH-beta1); similar to Protocadherin beta 15 precursor (PCDH-beta15)	0.383733	0.0144759	0.128134	0.178473	0.296758	0.143787	0.139698	0.343124	0.276435	0.296984	0.100031	0.184277	0.289148	0.335552	0.283927	0.380444	0.405235	0.303018
ENSGALG00000001011	CNGB1	cyclic nucleotide gated channel beta 1	0.0044436	0.0128789	0.0208899	0.0874037	0.0123519	0.0344101	0.0531554	0.0730788	0.0530313	0.0308538	0.0412903	0.123848	0.0671746	0.0135605	0.105995	0.146109	0.0383957	0.0767429
ENSGALG00000001013	PPP6C	protein phosphatase 6, catalytic subunit	4.60924	4.16257	4.80826	4.66139	4.80373	4.8987	4.83621	4.98322	4.96937	4.28856	4.76338	4.56811	5.13504	4.45547	4.70898	4.99955	4.4244	4.92435
ENSGALG00000001014	ARPC5L	actin related protein 2/3 complex, subunit 5-like	4.33396	4.26247	4.4433	4.04308	4.54123	4.16131	4.39249	4.39952	4.42662	3.97989	4.29445	3.85781	4.42178	4.09504	4.62084	4.23861	4.07106	4.22507
ENSGALG00000001017	Wdr8	WD repeat domain 8	2.99443	3.28182	2.61969	2.69096	2.67594	2.82509	2.99231	2.58101	2.87337	2.81401	3.00627	2.79165	2.77639	2.84857	3.15864	2.69192	2.66997	2.68956
ENSGALG00000001018	EI24	etoposide induced 2.4 mRNA	5.01702	4.47374	5.21148	4.77223	5.1842	4.87532	5.19888	5.80321	5.2345	4.66774	5.11344	4.81092	5.07093	5.09234	5.20406	5.25266	5.34111	4.88627
ENSGALG00000001019	BTBD2	BTB (POZ) domain containing 2	3.09934	3.37565	3.94751	3.21938	3.56501	3.55476	3.88298	3.90536	3.95539	3.13041	3.75017	3.39154	4.66222	3.10674	3.26447	4.04378	3.51616	3.52888
ENSGALG00000001020	Kifc3	kinesin family member C3	1.39955	0.595031	1.20216	1.20661	1.02667	0.608128	0.858531	1.13995	1.33573	1.04129	0.819939	0.674653	1.38964	1.13286	0.697604	0.849211	0.883967	1.16217
ENSGALG00000001021	Myocd	myocardin	0.31439	0.0769792	0.0140018	0.142743	0.0435431	0.083565	0.286915	0.251949	0.0768656	0.011381	0.11894	0	0.148636	0.0253843	0.0105436	0.0117066	0.0524983	0.0933688
ENSGALG00000001022	Ccdc43	coiled-coil domain containing 43	3.39154	3.25069	3.47053	3.33675	3.11769	3.24059	3.83212	3.60262	3.39154	3.61402	3.27477	3.32599	3.60262	3.2653	3.39573	3.65671	3.36843	3.43785
ENSGALG00000001023			0.858148	1.2262	0.977656	0.96601	1.28215	1.29702	0.978475	0.807702	0.972087	0.791029	0.932743	0.776917	1.32736	1.41354	1.19143	1.33391	0.741529	1.05117
ENSGALG00000001024			6.19045	6.459	6.74164	5.66226	6.61663	6.41217	5.73464	5.77321	6.61944	6.78165	6.56841	5.99764	6.66408	6.56841	6.4962	6.70958	6.22037	6.80076
ENSGALG00000001025	Golga1	golgi autoantigen, golgin subfamily a, 1	1.62947	2.22527	1.78835	2.59606	2.14431	1.93149	2.23244	1.54423	2.20205	1.40149	1.66465	2.17016	1.39955	2.21052	1.97069	2.02003	2.28555	2.29782
ENSGALG00000001026			1.05171	0.874781	1.14209	0.751218	1.00385	0.840825	0.740252	0.961919	0.895513	1.12971	0.986101	0.711592	1.17543	0.935096	0.935933	0.87143	0.89295	0.95541
ENSGALG00000001027	LOC771115	hypothetical protein LOC771115	0.00580556	0	0	0.0132707	0	0	0	0	0	0	0	0	0	0	0	0	0	0
ENSGALG00000001028	RNF43	ring finger protein 43	0.0378313	0.137662	0.107004	0.117427	0.13022	0.0309849	0.0361005	0.0527139	0.149127	0.101826	0.135778	0.191062	0.063555	0.00646484	0.0429878	0.209233	0.0797025	0.0779727
ENSGALG00000001030	SCAMP4	secretory carrier membrane protein 4	3.19564	2.85746	3.14011	3.17903	3.33811	3.12834	3.20489	4.02869	2.74182	2.56122	3.06663	3.33811	2.66997	3.08688	3.16067	3.04848	3.96561	3.07974
ENSGALG00000001031	HSF5	heat shock transcription factor family member 5	0.107004	0.182433	0.152217	0.408627	0.118773	0.167949	0.184937	0.129919	0.0541019	0.138362	0.0861962	0.0939768	0.0236044	0.121098	0.0943843	0.0691824	0.183621	0.0523732
ENSGALG00000001032	STUB1	STIP1 homology and U-box containing protein 1	3.02032	2.92199	3.61861	3.3613	3.25834	3.32489	3.3566	3.54176	3.52176	3.13087	3.35979	3.44092	3.93858	3.15433	3.39876	3.57372	3.53411	3.34307
ENSGALG00000001033	FOXRED1	FAD-dependent oxidoreductase domain containing 1	2.99394	2.12498	3.00579	1.93949	2.28032	1.80176	2.63324	3.0711	2.39791	3.31295	3.07162	2.07232	3.29202	2.85067	2.95092	2.82843	2.43201	2.42904
ENSGALG00000001034	C20orf4	chromosome 20 open reading frame 4	4.67771	4.75687	4.96202	4.45274	4.97107	4.77704	4.29128	4.86383	4.94455	4.67114	4.85644	4.6591	4.6958	5.04907	4.76163	4.77313	4.72669	4.84482
ENSGALG00000001035	RORB	hypothetical protein LOC770892; RAR-related orphan receptor B	0.0257347	0	0.0367517	0	0	0	0.0231323	0.0891497	0	0.0307088	0	0	0.0471172	0.0134105	0	0.0177694	0.0827649	0.0257347
ENSGALG00000001036	ELAC2	elaC homolog 2 (E. coli)	2.47111	2.39616	2.50027	2.34377	2.42497	2.60032	2.4604	2.65435	2.54929	2.40097	2.42167	2.41494	2.46787	2.48452	2.45562	2.48238	2.26641	2.57106
ENSGALG00000001037	Scai	chromosome 9 open reading frame 126	1.21045	2.19026	1.58832	1.30709	1.61933	1.81749	1.62096	1.39955	1.46815	1.52489	1.45346	1.6384	1.1712	1.92328	1.68733	1.59924	1.13897	1.6147
ENSGALG00000001038	MAN1C1	mannosidase, alpha, class 1C, member 1	4.10768	4.14084	3.84023	4.11762	4.63609	4.63158	3.22604	4.5438	4.83312	3.6894	3.83062	3.7049	4.29923	4.65546	3.959	4.53302	4.74224	4.62833
ENSGALG00000001039	rpl35	ribosomal protein L35	9.51508	9.97662	9.88973	8.7563	9.63607	9.63607	9.15617	8.74763	9.63607	9.82624	9.81114	9.14538	9.81114	9.747	9.87141	9.57008	8.94037	9.79385
ENSGALG00000001040	MEGF6	multiple EGF-like-domains 6	0	0.0218981	0	0	0.0361618	0.0305616	0.021688	0	0.00412888	0.0278185	0.00595812	0.0412903	0.0278185	0.0598033	0.0157991	0	0.0208032	0.0971673
ENSGALG00000001041	katnb1	katanin p80 (WD repeat containing) subunit B 1	1.18865	0.930069	1.1481	1.30565	1.10596	1.0787	1.53846	1.23973	1.52678	1.03486	1.14081	1.18705	1.32642	1.06295	1.32497	1.53806	1.31743	1.15989
ENSGALG00000001042	mtmr4	myotubularin related protein 4	1.59741	1.90944	1.92912	2.69003	2.44521	2.54826	2.25407	2.08126	2.50955	1.59139	1.95263	2.53628	2.00424	2.07788	2.16402	2.22527	2.93617	2.34269
ENSGALG00000001043	rexo1	REX1, RNA exonuclease 1 homolog (S. cerevisiae)	3.42307	2.6664	2.74352	2.40752	2.36533	2.24189	3.41948	3.37942	2.3021	2.1026	2.24032	2.74129	2.18052	2.86336	3.14954	2.39069	2.66532	2.03348
ENSGALG00000001045			0.00549628	0.00693034	0	0.0611445	0.00600466	0	0.01389	0	0	0.00936419	0	0	0	0	0	0.00401151	0.0125717	0.00285699
ENSGALG00000001046	DLGAP4	discs, large (Drosophila) homolog-associated protein 4	1.95219	1.97521	2.33647	1.94095	2.44649	2.37331	2.08795	2.33647	2.42314	2.3273	2.14386	1.95754	2.80118	2.24792	2.22722	2.49455	2.29129	2.1498
ENSGALG00000001048	OLFML2A	olfactomedin-like 2A	2.31098	2.49179	3.17542	2.74268	2.80162	2.2767	3.08883	2.99078	3.99447	3.38875	3.07331	2.21794	3.18168	2.9542	2.66859	2.82888	2.70278	3.53839
ENSGALG00000001049	CASP1	caspase 1, apoptosis-related cysteine peptidase (interleukin 1, beta, convertase)	4.9745	5.25666	5.226	5.34353	5.02421	5.08467	5.5519	5.43765	5.00126	5.09394	4.65008	5.38142	5.56105	4.84858	5.01941	4.91666	5.66333	4.71678
ENSGALG00000001051	ldlrap1	low density lipoprotein receptor adaptor protein 1	4.32332	4.64789	4.8987	3.79214	4.49805	4.25113	4.31213	3.94751	4.64447	4.15625	4.16131	3.7419	4.41003	4.47947	4.33043	4.22438	3.63881	4.38989
ENSGALG00000001053	SRPR	signal recognition particle receptor ('docking protein')	6.18802	5.56766	6.18133	5.424	5.71478	5.50871	6.13375	6.09866	6.04006	5.40521	5.84201	5.73176	5.46572	5.91192	6.08904	5.83578	6.25161	5.60424
ENSGALG00000001054	c20orf24	chromosome 20 open reading frame 24	5.58924	5.75399	6.01933	5.47012	5.77321	5.75871	5.30777	5.71869	5.72883	5.7662	5.81245	5.56268	5.89719	5.64956	5.71613	5.73323	5.66422	5.31666
ENSGALG00000001055	Nsf	N-ethylmaleimide-sensitive factor	4.23693	4.37624	4.06723	4.23161	4.17344	4.09026	4.25795	4.00277	4.06255	4.43986	4.32273	4.54547	3.94508	4.20899	4.15003	4.03563	4.21034	3.96561
ENSGALG00000001056	abhd11	abhydrolase domain containing 11	1.7633	1.8881	2.05874	1.54473	1.98141	1.86949	1.97571	2.02046	2.65675	2.28511	1.67317	1.59228	2.64128	1.91847	2.00708	2.30525	1.36232	1.97919
ENSGALG00000001058	arhgef16	Rho guanine exchange factor (GEF) 16	0.987998	1.02889	1.36519	0.77383	1.21101	1.72282	1.38626	0.852083	1.52279	1.4843	1.11198	1.06912	2.47331	1.36727	1.16365	2.28077	0.658997	1.44403
ENSGALG00000001062	GGTL3	gamma-glutamyltransferase-like 3	0.144621	0.155777	0.264294	0.0537101	0.217555	0.0856097	0.0665106	0.0391124	0.375636	0.105693	0.100355	0.0282247	0.329816	0.0864159	0.0775695	0.185788	0.0356436	0.199931
ENSGALG00000001063	Prdm16	PR domain containing 16	1.33002	1.75374	2.37419	1.33159	2.37457	3.59155	1.92509	1.27336	3.09031	3.04277	2.16855	2.55948	4.53373	2.65326	2.26153	4.78051	1.13148	2.86224
ENSGALG00000001064	DDA1	DET1 and DDB1 associated 1	4.99747	5.08738	4.96122	5.32615	4.94749	4.94174	5.11727	5.21148	5.05685	4.86808	4.98778	5.1153	5.17432	4.96757	5.14025	4.97366	4.89125	4.97801
ENSGALG00000001065			0.0161401	0	0.0390223	0.0284401	0.0143977	0.0479817	0.0151905	0.0077091	0.000678897	0.0120441	0.0201328	0	0.020451	0.00136662	0.0134665	0.00251844	0.0172013	0.00106716
ENSGALG00000001067	tmem57	transmembrane protein 57	4.19726	4.24183	4.14621	4.0767	4.20459	4.21925	4.40577	4.0655	4.27071	4.01748	4.16308	3.99269	3.98446	4.21682	4.10021	4.17403	4.3599	4.5982
ENSGALG00000001069	zpd	zona pellucida protein D	0.0232882	0	0.0342322	0.0371104	0	0	0.0650346	0.0832085	0.127618	0.0291239	0	0.0293655	0	0.0447269	0.0293041	0.0186375	0.174048	0.0521338
ENSGALG00000001070	FAM118B	family with sequence similarity 118, member B	2.80833	2.85697	2.65577	3.28803	2.86979	2.90003	3.37829	3.40621	2.74457	2.77639	2.7695	3.55375	3.29612	2.31349	2.84105	2.905	2.69675	2.70981
ENSGALG00000001071			1.05411	1.04038	1.05793	0.517576	0.974465	1.3005	0.886324	1.2406	1.52828	1.17592	1.21247	0.767386	1.80441	1.10946	1.12923	1.14172	1.05117	1.45603
ENSGALG00000001073	Nr6a1	nuclear receptor subfamily 6, group A, member 1	0.429331	0.287151	0.2187	0.652384	0.461933	0.246632	0.285952	0.414062	0.284213	0.15142	0.298587	0.310302	0.271913	0.298245	0.362975	0.268089	0.524063	0.242959
ENSGALG00000001076	limk1	LIM domain kinase 1	1.82421	1.68784	2.22527	2.16137	2.44386	2.2466	2.4674	2.33891	2.15736	1.82421	2.34916	1.80226	3.33886	2.06593	2.01823	2.38812	1.92772	1.73906
ENSGALG00000001077	TIRAP	toll-interleukin 1 receptor (TIR) domain containing adaptor protein	4.5114	4.1914	3.97614	5.02837	4.07059	4.21609	5.35873	5.0895	4.30228	4.38079	3.95306	5.05395	4.56314	3.68991	4.29188	3.76099	4.31739	3.83212
ENSGALG00000001078	Actrt2	actin-related protein T2	0	0	0	0.105175	0	0.0293655	0	0	0	0	0	0.0401944	0	0	0	0	0.0494307	0.00974697
ENSGALG00000001079			0	0	0	0.0398628	0.0232882	0	0	0	0.0441205	0.033578	0	0	0	0.0143601	0	0	0	0
ENSGALG00000001080	nr5a1	nuclear receptor subfamily 5, group A, member 1	1.28402	1.48143	1.61086	1.43793	1.25776	1.30001	0.983468	2.19325	2.08662	1.6199	1.23359	0.948684	1.6923	1.6943	1.0104	1.30385	1.11303	2.06971
ENSGALG00000001081			0	0	0	0	0	0.00395058	0	0	0	0	0	0	0	0	0	0	0	0
ENSGALG00000001082	DCPS	decapping enzyme, scavenger	4.0796	3.95598	4.47374	3.6519	4.3593	4.11819	4.00434	4.40862	4.23745	4.42033	4.177	3.77844	5.03587	4.23493	4.49378	4.45018	3.71286	4.36984
ENSGALG00000001084	ATP8B3	ATPase, class I, type 8B, member 3	0.702709	0.388559	0.490235	0.33432	0.294242	0.393399	1.15989	0.892358	0.410445	0.226307	0.328654	0.317701	0.379656	0.267151	0.219381	0.219847	0.792701	0.215132
ENSGALG00000001085	GPR56	G protein-coupled receptor 56	1.32688	1.09501	1.52875	1.46001	1.42377	0.891468	1.74038	1.3799	1.67317	0.970714	1.27615	1.04084	1.57685	0.826577	0.592651	1.18518	1.51688	1.62207
ENSGALG00000001091	C1orf116	chromosome 1 open reading frame 116	2.69241	1.28811	1.83475	3.83272	0.991667	1.69522	3.11689	3.93316	1.42843	2.38066	1.96801	2.35835	1.28303	0.909447	1.26182	0.903821	4.92637	1.13897
ENSGALG00000001093	tcf3	transcription factor 3 (E2A immunoglobulin enhancer binding factors E12/E47)	4.10644	3.51077	3.6473	3.83645	3.86303	3.9396	4.03509	4.24045	4.28559	3.53465	3.94023	4.48882	4.37235	4.20569	4.60584	4.27457	3.96684	3.75942
ENSGALG00000001094			0.860975	0.68469	0.693979	0.863285	0.766029	0.744622	0.433529	0.834858	1.09501	1.16125	0.776059	0.443231	0.511461	0.723926	0.558681	0.524874	1.14725	0.967429
ENSGALG00000001095	LOC417476	hypothetical LOC417476	0	0	0	0	0	0	0	0	0	0	0	0	0	0	0	0	0	0
ENSGALG00000001096	UQCR	ubiquinol-cytochrome c reductase, 6.4kDa subunit	7.50318	7.70039	8.00185	6.22971	7.25776	7.16138	7.05963	7.09459	7.05461	7.83357	7.66107	6.72446	7.74001	7.20386	7.59547	7.06689	7.2653	6.88503
ENSGALG00000001097	WNT9B	wingless-type MMTV integration site family, member 9B	0	0	0	0	0	0	0	0	0	0	0	0	0	0	0	0	0	0
ENSGALG00000001099	Ankhd1-Eif4ebp3	ANKHD1-EIF4EBP3	2.85547	2.89707	2.9775	2.94878	3.01855	3.04525	3.42429	2.58754	3.18597	2.63983	2.70164	2.881	3.04218	3.01496	2.89445	3.03978	3.03462	3.15974
ENSGALG00000001100	ST3GAL4	ST3 beta-galactoside alpha-2,3-sialyltransferase 4	1.519	1.73747	1.53099	1.26766	1.67262	1.54326	1.63793	2.19478	1.38323	1.82114	1.70391	1.29054	2.01637	1.57075	1.2406	1.91045	1.33668	1.44913
ENSGALG00000001101	MBD3	methyl-CpG binding domain protein 3	2.13581	2.0639	2.03627	2.05524	1.9763	1.90944	1.7794	1.95016	2.12192	1.96363	1.76381	1.90107	2.05455	1.91567	2.17808	1.91384	1.52396	1.80226
ENSGALG00000001103	psmb7	proteasome (prosome, macropain) subunit, beta type, 7	7.83357	7.50688	7.58271	7.43789	7.50318	7.43378	7.61908	7.78861	7.5167	7.7207	7.6232	7.46524	7.54241	7.56926	7.6232	7.57427	7.26147	7.41615
ENSGALG00000001104	SBDS	Shwachman-Bodian-Diamond syndrome	4.26759	4.16004	4.19574	4.07106	3.87394	4.03682	4.15238	4.18223	3.93028	4.41003	3.95103	4.06196	3.8734	4.09829	3.99502	3.74141	3.90074	4.10455
ENSGALG00000001106	mex3d	mex-3 homolog D (C. elegans)	1.54423	1.2886	1.70057	1.65745	1.82945	2.09675	1.7087	1.6075	1.4347	1.46292	1.70475	1.72647	2.12102	1.53806	1.60498	1.92603	1.58133	1.34773
ENSGALG00000001107	GOSR2	golgi SNAP receptor complex member 2	1.58665	1.63054	1.19381	1.77887	1.41305	1.39723	1.55486	1.28491	1.30709	1.06912	1.4045	1.71372	1.12743	1.48993	1.72133	1.24563	1.6412	1.44821
ENSGALG00000001108	Mier2	mesoderm induction early response 1, family member 2	1.51012	1.5413	1.628	1.60406	1.69185	1.7617	1.70624	1.45751	1.64371	1.37931	1.59584	1.72888	1.35892	1.57232	1.66707	1.69085	1.53154	1.63495
ENSGALG00000001109	GTSF1	gametocyte specific factor 1	1.96145	0.862508	1.15733	0.628651	1.4161	0.776917	0.706335	1.80441	1.4448	1.3005	1.84901	1.22093	1.20303	0.433827	1.24656	0.900221	0.707586	0.862888
ENSGALG00000001110	TYW1	tRNA-yW synthesizing protein 1 homolog (S. cerevisiae)	1.74038	1.83848	1.52583	1.95458	1.86088	1.90743	1.85564	1.83415	2.02704	1.72084	1.49971	1.83592	1.49515	1.79995	1.9689	1.87824	1.96571	2.00466
ENSGALG00000001111			0.0412903	0.0674383	0.073711	0.00790699	0.0902824	0.0913844	0.0279032	0.113455	0.0608397	0.0688789	0.0459491	0.0248265	0.0413961	0.0917157	0.0325063	0.0239383	0.0416838	0.0782305
ENSGALG00000001113			4.62756	3.80363	4.23303	4.0753	3.82709	3.71916	3.99675	4.47594	4.33043	5.00907	4.00623	3.64857	5.21495	3.81206	4.31589	4.47796	3.9123	3.85297
ENSGALG00000001115	mmel1	membrane metallo-endopeptidase-like 1	0.00526635	0.00361702	0	0	0	0.0369095	0.00508067	0.00616043	0	0	0.00809518	0	0.0095227	0.00984179	0	0.0014114	0.00832877	0.000487075
ENSGALG00000001117	Pfkfb2	6-phosphofructo-2-kinase/fructose-2,6-biphosphatase 2	0.871012	0.709981	0.88982	1.0326	1.2447	0.901088	1.17543	1.01493	0.859529	0.493259	0.891929	0.806572	0.806572	0.813872	0.874238	1.19662	1.51642	1.2886
ENSGALG00000001118	Nek6	NIMA (never in mitosis gene a)-related kinase 6	5.07659	5.4486	5.41549	5.30484	5.54722	5.6931	5.19144	5.08118	5.64465	5.29478	5.75399	5.36638	5.1153	5.98318	5.65955	5.64122	5.72242	5.97267
ENSGALG00000001121	SH3GL1	SH3-domain GRB2-like 1	2.63983	3.23492	2.91595	3.64966	4.0753	3.50261	3.47668	3.30244	3.99675	2.42167	3.05374	3.56792	2.93364	4.12595	3.6508	3.22821	3.7539	3.79925
ENSGALG00000001122	CALN1	calneuron 1	0	0	0	0	0	0	0	0	0	0	0	0	0.0945296	0	0	0	0	0
ENSGALG00000001124	Lhx2	LIM homeobox 2	0	0	0	0	0	0	0	0	0	0	0.026107	0	0	0	0	0	0	0
ENSGALG00000001126	CHAF1A	chromatin assembly factor 1, subunit A (p150)	2.33891	2.56627	2.69192	2.46847	2.38608	2.43698	2.10517	2.34473	2.17808	2.64236	2.46153	2.69285	2.50426	2.29782	2.75047	2.57106	2.32341	2.04134
ENSGALG00000001129	KIRREL3	kin of IRRE like 3 (Drosophila)	0.0301075	0.010829	0.0674383	0.0431397	0	0.00847393	0.0277505	0.0425537	0.00307539	0	0	0.033578	0.0225458	0.0325988	0.060141	0.0225844	0.0169306	0.0451017
ENSGALG00000001130	Wbscr17	Williams-Beuren syndrome chromosome region 17	0.79064	1.39723	1.36915	1.75718	1.41549	1.70475	0.529216	1.80864	1.23887	2.04455	1.37792	1.01548	1.71747	2.43698	1.98689	1.25362	2.46342	1.73607
ENSGALG00000001131			0.397255	0.0915966	0	0.534114	0.185566	0.0891497	0	0.532976	0	0	0	0.469773	0.571973	0.474786	0	0.0808663	0.331796	0
ENSGALG00000001132	APBB3	amyloid beta (A4) precursor protein-binding, family B, member 3	0	0.0301075	0	0	0.0279032	0.0241694	0.0291935	0.0453642	0.0135605	0	0	0	0	0	0.0361618	0	0.0436205	0.0310558
ENSGALG00000001136	LOC419390	similar to enhancer of split related protein-7	0.327589	0.856126	0.943317	0.537816	0.67153	0.6412	0.223865	0.805225	0.145786	0.514967	0.496726	1.08139	0.500323	0.235967	0.613498	0.668117	0.117695	0.697129
ENSGALG00000001137			0	0	0	0	0	0	0	0	0	0	0	0	0	0	0	0	0	0
ENSGALG00000001138			5.23159	6.42911	6.68707	5.24837	6.73709	6.87933	5.49118	5.3946	6.83459	6.33837	6.19045	5.77725	7.66537	6.87933	6.48292	7.13469	5.03913	7.05963
ENSGALG00000001141	hes5	hairy and enhancer of split 5 (Drosophila)	0	0	0	0	0	0	0.0182515	0	0	0	0	0	0	0	0	0	0	0
ENSGALG00000001143	Tnip1	TNFAIP3 interacting protein 1	3.4902	4.85807	5.15385	4.60082	5.94941	6.08549	4.43986	4.06487	6.12915	4.55695	5.35873	5.23959	5.93902	5.75871	5.3736	6.31663	4.84858	6.5197
ENSGALG00000001144	ZNF346	zinc finger protein 346	1.17279	1.0104	1.29243	1.20864	1.03991	1.03991	1.4805	1.39815	1.0326	0.994505	1.09538	1.23809	1.2299	1.18906	1.14407	1.30955	1.36727	1.29419
ENSGALG00000001146	UBXD1	UBX domain containing 1	3.81258	3.38461	3.3659	3.64554	3.4383	3.3167	3.68991	3.98371	3.38716	3.80853	3.71916	3.61031	3.39154	3.26824	3.3183	3.32744	3.74847	3.18648
ENSGALG00000001149			2.77389	2.29782	3.17753	3.71749	3.38765	3.34882	3.32394	2.77906	3.29747	3.75697	3.03156	3.62205	3.91632	2.79698	3.32853	3.40167	2.33052	2.85011
ENSGALG00000001150	SHISA6	hypothetical protein LOC768703	0	0	0	0	0	0	0	0	0	0	0.0232882	0	0	0	0	0	0	0.0044436
ENSGALG00000001153	AUTS2	autism susceptibility candidate 2	0.183441	0.179288	0.193182	0.505732	0.239774	0.247676	0.219847	0.0847128	0.423617	0.0788087	0.184277	0.311608	0.151109	0.239054	0.21914	0.324348	0.286557	0.213128
ENSGALG00000001156	rnf222	ring finger protein 222	0	0	0	0	0	0	0	0	0	0	0	0	0	0	0	0	0	0
ENSGALG00000001157	dennd1a	DENN/MADD domain containing 1A	1.79135	1.96049	1.83128	2.41171	2.06115	2.17659	1.81158	2.02278	2.20808	1.70475	1.73906	1.95263	1.56265	2.14431	1.95113	1.84547	2.07925	2.33403
ENSGALG00000001158	uimc1	ubiquitin interaction motif containing 1	1.58028	1.29702	1.3876	1.78835	1.4374	1.58568	1.47149	1.68081	1.55526	1.34315	1.49677	1.32036	1.92215	1.36681	1.51104	1.68525	1.26964	1.58917
ENSGALG00000001160	LOC430610	hypothetical LOC430610	0.661845	0.0688789	0.890267	0.551668	0.527428	0.876028	0.576103	0.694942	1.03303	0.622925	0.770967	0.413082	0.838253	1.01798	1.05223	0.853149	0.99314	0.95869
ENSGALG00000001161	fli1	Friend leukemia virus integration 1	4.05968	5.55775	4.77151	4.90103	5.38886	5.14104	4.38278	4.04962	5.18253	4.70423	5.50158	5.23351	3.72958	5.4646	5.16615	4.91413	4.60258	5.75718
ENSGALG00000001162	Phb	prohibitin	6.55313	6.10064	6.35389	5.58456	6.10977	6.02993	6.01933	6.39677	6.03403	6.4962	6.30072	5.87004	6.17235	6.22971	6.44471	5.993	5.8835	5.93044
ENSGALG00000001163	NDEL1	nudE nuclear distribution gene E homolog (A. nidulans)-like 1	3.53789	2.98779	3.19854	3.44888	3.22821	3.04704	3.83576	3.35403	3.45726	2.44089	2.83089	2.94922	3.23903	3.24761	3.01404	3.38304	3.5723	3.32394
ENSGALG00000001165			1.45809	1.61245	1.47667	1.58524	1.47149	1.62644	1.53001	1.31934	1.21247	1.40398	1.37506	1.60674	1.38575	1.44993	1.55674	1.46091	1.34624	1.43652
ENSGALG00000001166	GATSL1	GATS-like protein 1	1.06345	0.651925	0.668486	0.537129	0.824913	0.650703	0.503814	1.23223	0.984131	0.936885	0.991667	0.393686	1.10084	0.62814	0.80395	0.885532	0.585729	0.817457
ENSGALG00000001167	KCNJ1	potassium inwardly-rectifying channel, subfamily J, member 1	0	0	0	0	0	0.0793581	0	0	0	0	0	0	0	0	0.0380502	0	0	0
ENSGALG00000001168	Polr2c	polymerase (RNA) II (DNA directed) polypeptide C, 33kDa	5.73026	5.51904	5.45294	5.07285	5.56859	5.52053	5.56268	5.33295	5.43195	5.64465	5.55523	5.14708	5.78303	5.73858	5.69175	5.38354	5.08383	5.55433
ENSGALG00000001169			0.203109	0.331239	0.16496	0.468617	0.309081	0.369516	0.395311	0.247676	0.288578	0.111383	0.136503	0.232821	0.27166	0.3127	0.329816	0.319558	0.572999	0.31056
ENSGALG00000001171	SEMA6B	sema domain, transmembrane domain (TM), and cytoplasmic domain, (semaphorin) 6B	0.193689	0.0289333	0.0165407	0.0706231	0.0100282	0.11021	0.732576	0.305977	0.0484021	0.0630814	0.0320475	0	0.272425	0.0048369	0.01389	0.0223457	0.0418567	0.0163121
ENSGALG00000001172	KBP	kainate binding protein	0.556949	0.487546	0.562781	0.328934	0.246165	0.470705	0.481115	0.424764	0.190693	0.423295	0.48548	0.550873	0.708804	0.348687	0.528295	0.605343	0.351578	0.415966
ENSGALG00000001174	WBSCR16	Williams-Beuren syndrome chromosome region 16	2.46384	2.88951	2.95142	2.75961	2.66702	2.81362	2.73783	2.85115	3.15598	3.01266	2.86277	2.71424	2.88001	2.7501	2.9115	3.1017	2.66205	2.85801
ENSGALG00000001175			5.43541	5.90335	6.02249	5.4389	5.96544	5.60675	5.40651	5.49118	6.53712	6.08353	5.94785	5.87558	6.04006	6.61389	6.62187	5.86574	5.58698	6.13545
ENSGALG00000001177	CD34	CD34 molecule	0.115623	0.11175	0.189132	0.41251	0.0247722	0.340084	0.16364	0.377568	0.470089	0.220296	0.207898	0.326719	0	0.690605	0.392801	0.209765	0.0881268	0.493683
ENSGALG00000001179	armc8	armadillo repeat containing 8	4.02437	4.12164	3.70432	3.59093	3.68362	3.91451	3.67317	3.64304	3.89415	3.92193	3.82709	3.78676	3.66703	3.80783	3.81696	3.68885	3.57057	3.95176
ENSGALG00000001181	Kcnj5	potassium inwardly-rectifying channel, subfamily J, member 5	0.504132	0.463654	1.70101	1.59139	0.369516	1.53657	1.12082	0.917571	1.14958	1.36464	1.17017	1.94473	0.645217	1.0104	1.08315	1.33829	1.47612	0.611862
ENSGALG00000001182	NCOA6	nuclear receptor coactivator 6	2.37378	2.49979	2.70018	2.7373	2.74352	2.98399	2.60777	2.03251	2.53883	2.39937	2.71528	2.88621	2.94009	2.66148	2.60464	2.72928	2.61884	2.76994
ENSGALG00000001183	myh10	myosin, heavy chain 10, non-muscle; myosin, heavy chain 11, smooth muscle; similar to Myosin-11 (Myosin heavy chain, gizzard smooth muscle); similar to myosin, heavy chain 9, non-muscle	2.02099	1.50196	1.95219	1.47953	1.74823	1.52396	1.72183	1.71423	1.73607	1.69999	1.69575	1.35538	2.12985	1.79904	1.58289	1.64622	1.8014	1.65045
ENSGALG00000001184	Coq9	coenzyme Q9 homolog (S. cerevisiae)	4.10324	4.21361	4.34341	3.79925	4.21103	4.23996	3.67258	4.1089	3.92304	4.15826	4.72325	3.99332	4.7325	4.27281	4.56959	4.22774	3.42012	4.01932
ENSGALG00000001186	LOC771596	similar to Dhx8 protein	3.3183	3.47053	3.16837	3.3762	3.07737	3.10567	3.09603	2.93122	2.7501	3.18597	3.26824	3.29013	2.97047	2.83908	3.00782	2.86852	3.32044	2.90658
ENSGALG00000001187	STRBP	spermatid perinuclear RNA binding protein	2.93666	3.3762	3.47444	2.4141	3.33938	3.57372	2.9542	2.35594	3.32342	3.45184	3.49962	3.20155	3.52936	3.30151	3.38055	3.68308	2.42456	3.08031
ENSGALG00000001188	Etv4	ets variant gene 4 (E1A enhancer binding protein, E1AF)	0.0215298	0.041937	0.224299	0	0.39955	0.222154	0.277691	0.0135019	0.0790984	0.0107568	0.00996798	0	0.017843	0.00372048	0.110867	0.147934	0.228954	0.0380502
ENSGALG00000001189	ncf1	neutrophil cytosolic factor 1	4.63234	4.90708	3.77905	6.17591	4.4673	4.65546	4.65546	5.0232	4.79736	4.51229	4.4455	5.26838	4.6817	4.45951	4.59211	4.36984	5.74305	4.90215
ENSGALG00000001190	DBR1	debranching enzyme homolog 1 (S. cerevisiae)	4.47947	4.74863	4.41622	4.41698	4.68615	4.39534	4.91666	4.33179	4.78137	4.22438	4.38666	4.67264	3.82997	4.57863	4.44122	4.67771	4.79334	4.76163
ENSGALG00000001191	meox1	mesenchyme homeobox 1	0.255405	0.678599	0.600127	0	0.578869	0.951983	0.0427136	0.454046	0.754464	0.150062	0.83607	0.112132	0.873228	0.213987	0.524063	0.589698	0.10314	0.103041
ENSGALG00000001192			0.676329	0.372457	0.401184	0.324044	0.583671	0.570024	0.41251	0.761441	0.480792	0.606552	0.455374	0.168737	0.983049	0.399924	0.469303	0.424419	0.402501	0.417596
ENSGALG00000001194	CIAPIN1	cytokine induced apoptosis inhibitor 1	5.41861	5.14104	5.0822	5.43541	5.35206	5.13284	5.44559	5.44221	5.18522	4.82659	5.11264	5.17061	5.32293	5.28802	5.25954	5.06467	5.07936	5.33889
ENSGALG00000001197	BARX2	BARX homeobox 2	0.0423434	0.0410763	0.0132114	0	0.00736191	0.0775695	0.00730046	0.0548296	0	0.0271799	0.0840521	0	0.0644558	0.056408	0.012009	0.00574619	0.0359648	0.0131754
ENSGALG00000001201	gfod2	glucose-fructose oxidoreductase domain containing 2	2.8983	3.34407	3.78852	3.37048	3.4644	3.40022	3.58441	3.7464	3.75645	3.35282	3.7037	3.37048	4.07059	3.67849	3.68362	3.50361	3.66037	3.42429
ENSGALG00000001202	CCDC42	coiled-coil domain containing 42	0	0	0	0	0	0	0	0	0	0	0	0	0	0	0	0	0	0
ENSGALG00000001203	tmem45b	transmembrane protein 45B	0	0.012009	0	0	0	0.0107339	0	0	0.0038566	0	0.0135889	0	0	0	0	0.00893433	0.0212704	0
ENSGALG00000001204	C16orf48	chromosome 16 open reading frame 48	1.10084	0.860487	1.23409	1.03724	1.23686	0.919405	1.10026	1.64878	1.21045	1.42176	0.977656	0.876028	2.06537	1.10466	1.30753	1.07656	0.600565	1.13455
ENSGALG00000001206			0.142597	0.379077	0.169369	0.444377	0.130969	0.246165	0.361824	0.235197	0.247962	0.151284	0.0966759	0.151761	0.119961	0.180666	0.162391	0.275244	0.287151	0.158443
ENSGALG00000001207	PLCH2	phospholipase C, eta 2	0.0889058	0.0574006	0.102727	0.0362905	0.0798063	0.106456	0.0907515	0.0232051	0.110998	0.0115794	0.0404086	0.0329005	0.078901	0.0395576	0.100472	0.0845233	0.00962528	0.0234193
ENSGALG00000001208	Ppp2r3a	protein phosphatase 2 (formerly 2A), regulatory subunit B'', alpha	1.01376	1.35892	1.01642	0.913551	1.17752	1.26562	0.918878	0.919405	1.05411	1.22769	0.980224	1.16365	0.879096	1.37033	1.06295	0.979283	0.722602	0.91663
ENSGALG00000001209	TP53INP2	tumor protein p53 inducible nuclear protein 2	0	0	1.31066	1.02474	0.533329	0	0.966947	1.06538	0	0	0	1.45346	0	0	0	0.510425	0.966387	0.608128
ENSGALG00000001211	LOC769183	hypothetical protein LOC769183	0	0.111867	0.21779	0	0.11074	0.16496	0.443972	0	0.0269897	0.19729	0	0	0	0.0306247	0.0588133	0.0428965	0.130969	0.11639
ENSGALG00000001212	ZNF565	hypothetical protein LOC777233; hypothetical LOC426235; hypothetical protein LOC776768; hypothetical protein LOC772002; hypothetical protein LOC772180; hypothetical protein LOC772181; hypothetical protein LOC777425; hypothetical LOC430843; similar to zinc finger protein 620; zinc finger protein 565; hypothetical protein LOC771614; hypothetical protein LOC776961; hypothetical protein LOC776488	0.365798	0.297745	0.176428	0.188067	0.187822	0.19819	0.323136	0.246409	0.183262	0.219639	0.26322	0.104177	0.274746	0.255174	0.291641	0.232821	0.337702	0.159077
ENSGALG00000001213	Msl2l1	male-specific lethal 2-like 1 (Drosophila)	3.01597	3.19564	2.81006	3.43409	3.46952	3.26486	3.23031	2.81815	3.0459	2.71137	2.97689	3.57279	2.76618	3.2266	3.35933	3.46046	2.93415	3.32489
ENSGALG00000001214	PARD6A	par-6 partitioning defective 6 homolog alpha (C. elegans)	0.494026	0.106231	0.331796	0.0610262	0.216384	0.148636	0.242959	0.404915	0.153488	0.183262	0.160956	0.217093	0.157583	0.197519	0.252191	0.190693	0.185137	0.106871
ENSGALG00000001217	PCCB	propionyl Coenzyme A carboxylase, beta polypeptide	3.96068	3.85338	3.7419	3.22501	3.69444	4.27746	3.88657	3.70194	4.15174	3.83453	3.93517	3.38461	4.15704	4.28805	3.90831	4.11455	3.70673	4.00805
ENSGALG00000001219	PIGU	phosphatidylinositol glycan anchor biosynthesis, class U	2.91492	2.50322	2.59986	2.89301	2.77284	2.55548	2.85858	3.34251	2.36402	2.53436	2.48351	2.51436	2.29782	2.50274	2.64236	2.45994	2.67089	2.39791
ENSGALG00000001220	HERPUD1	homocysteine-inducible, endoplasmic reticulum stress-inducible, ubiquitin-like domain member 1	4.57106	4.95586	4.88025	3.83062	4.48015	4.39306	5.14903	4.87144	4.71921	3.9782	4.57808	4.6803	3.8197	4.81953	4.81092	4.79334	5.5152	4.30876
ENSGALG00000001223	PEX10	peroxisome biogenesis factor 10	4.28981	4.05833	4.20569	3.8546	3.83212	3.53734	3.55959	4.08321	3.31997	4.11623	4.17344	3.7898	3.94398	4.13536	4.19726	3.76261	3.95306	3.45726
ENSGALG00000001225	RABGAP1	RAB GTPase activating protein 1	2.81535	3.14327	3.54228	2.9764	3.09779	3.43204	3.1721	2.91738	3.03002	3.42789	3.05161	3.01361	3.00088	3.1721	2.86277	3.15001	2.83908	3.40988
ENSGALG00000001226	ABCA2	ATP-binding cassette, sub-family A (ABC1), member 2	0.609987	0.648688	0.966947	0.817119	1.23632	1.14308	1.17067	0.792292	1.31743	0.648688	1.02523	0.938034	0.770134	1.06966	0.857717	0.946398	1.28811	1.55722
ENSGALG00000001227			2.20951	2.60077	2.70223	2.99292	2.62925	3.76679	2.50631	2.59042	3.19007	3.11431	3.1036	3.18548	3.46104	2.81113	2.92533	3.93621	2.86617	3.38817
ENSGALG00000001229	ski	v-ski sarcoma viral oncogene homolog (avian)	0.590347	0.578869	0.67995	1.02352	1.00988	0.957858	0.635569	0.68469	0.870659	0.551668	0.819055	0.905135	0.48548	0.823184	0.817457	0.661456	0.818548	0.918878
ENSGALG00000001231	SAMHD1	SAM domain and HD domain 1	4.69851	4.70987	4.27536	6.22601	4.85092	5.3543	5.60317	4.66708	4.02245	4.42662	4.79811	6.13057	4.5007	4.16629	5.0106	4.80152	5.23671	4.45355
ENSGALG00000001233	RHCE; RHD	Rh blood group, CcEe antigens; Rh blood group, D antigen	1.213	2.21425	2.15254	1.46967	1.17326	1.20125	3.46164	1.44194	2.38299	2.12899	1.62043	1.70968	2.89878	1.93	1.42273	3.45988	1.24823	1.55961
ENSGALG00000001234	cetp	cholesteryl ester transfer protein, plasma	2.89774	2.09675	1.6239	0.574992	1.75266	1.72234	0.743806	3.06339	0.57732	1.89443	1.28811	0.565132	2.26451	2.67648	1.04227	1.90743	0.431096	2.50575
ENSGALG00000001235			0	0	0	0	0	0	0	0	0	0	0	0	0.0140552	0	0	0	0	0
ENSGALG00000001236	Zbtb26	zinc finger and BTB domain containing 26	1.7934	2.04955	1.73507	1.95496	1.83538	1.82898	1.82605	1.64775	1.76436	1.69522	1.58241	2.07517	1.45905	1.90885	1.64024	1.69138	1.78785	1.86447
ENSGALG00000001238	Stx8	syntaxin 8	4.87797	5.14903	5.24223	4.69342	5.34949	5.19789	4.91242	4.96122	5.20406	5.59662	5.5519	5.04489	5.77598	5.16066	5.2998	5.48068	4.69929	5.10495
ENSGALG00000001239	Slc26a2	solute carrier family 26 (sulfate transporter), member 2	1.14495	1.55961	1.11806	1.58028	1.26663	1.67452	1.49677	1.00476	1.14253	1.13706	1.03634	1.96363	0.850829	1.33719	1.46441	1.24155	1.38811	1.5025
ENSGALG00000001240	slc25a1	solute carrier family 25 (mitochondrial carrier; citrate transporter), member 1	3.18893	2.97241	3.98208	3.09603	3.53095	3.45988	3.38527	3.28483	4.16182	3.44291	3.93912	3.40883	3.99866	3.51723	3.7037	3.89813	3.53356	3.75994
ENSGALG00000001242	LOC426958	hypothetical LOC426958	1.33829	1.21149	1.69729	1.08715	1.38422	1.65353	1.65892	1.88305	1.55577	1.89048	1.45172	0.988895	1.79135	1.09586	1.35091	1.94232	1.25902	1.65396
ENSGALG00000001244	LOC769242	similar to LOC443683 protein	0	0.083565	0.120951	0.0456282	0.0793581	0.117185	0.0305616	0.104548	0.0541758	0	0.148636	0.0648549	0.0246943	0.00586721	0.0386132	0.0686296	0.148802	0.0366744
ENSGALG00000001245	Sirt6	sirtuin (silent mating type information regulation 2 homolog) 6 (S. cerevisiae)	4.07106	3.7358	3.9396	3.82894	3.8953	3.69321	3.8928	4.23027	3.63217	3.84023	3.55959	3.72177	4.45429	3.91868	3.90536	3.92093	4.02802	3.97989
ENSGALG00000001246	ppargc1b	peroxisome proliferator-activated receptor gamma, coactivator 1 beta	0.276951	0.13821	0.354751	0.338284	0.290768	0.329231	0.247676	0.490588	0.299969	0.191721	0.0642155	0.266907	0.279858	0.260999	0.318899	0.334901	0.367666	0.335552
ENSGALG00000001250			6.62187	6.4026	6.41462	6.81907	6.48292	6.30277	6.68707	6.92666	6.76828	6.37132	6.44471	6.41217	5.96291	6.70508	6.13057	6.06593	7.28969	6.97666
ENSGALG00000001252	CREB3L3	cAMP responsive element binding protein 3-like 3	0.156988	0.11894	0.392157	0	0.173465	0	0.236212	0.111511	0.0589124	0.0239383	0.0209421	0.0965649	0	0.125869	0.213709	0.074984	0.181501	0.0175733
ENSGALG00000001253	RC3H2	ring finger and CCCH-type zinc finger domains 2	1.40912	1.87452	1.62582	1.74665	1.62207	1.77728	1.81749	1.11759	1.60633	1.23188	1.46621	1.83893	1.27615	1.94423	1.63886	1.51145	1.77462	2.03982
ENSGALG00000001255	LOC416149	similar to hypothetical protein 4933429F08	0.0531554	0.0974679	0.159847	0.0912754	0.0785973	0.0829904	0.0504733	0.0589124	0.0788087	0.24399	0.0628219	0.297745	0.0799442	0.0463447	0.140703	0.129739	0.0588133	0.0457971
ENSGALG00000001256			1.9646	2.75265	2.49843	3.52176	2.93029	2.75047	3.45095	2.18695	2.65326	2.06309	2.47145	3.32342	2.33095	2.6444	2.57289	2.89774	2.78781	3.18331
ENSGALG00000001258	NUMA1	nuclear mitotic apparatus protein 1	2.85746	2.16084	2.96451	3.3628	3.20526	3.01597	3.77494	3.63732	3.7111	3.13543	3.01904	2.96312	4.03929	3.08246	2.71375	3.53245	3.4902	3.53789
ENSGALG00000001261	wdr16	WD repeat domain 16	0	0.010674	0.0157029	0.0554645	0.0386132	0.0957127	0.00356035	0	0.000850882	0	0.0336605	0.00693034	0	0.0110842	0	0.0135019	0.0459491	0.00023144
ENSGALG00000001262	CLIC4	chloride intracellular channel 4	2.82412	2.74617	3.60623	2.11951	3.1725	2.83089	3.11212	2.43792	3.17344	3.07527	2.73278	2.96267	2.82747	3.57417	2.78306	2.84807	2.9307	3.52291
ENSGALG00000001263	GTF2IRD1	GTF2I repeat domain containing 1	1.24109	1.235	1.44447	1.00795	1.54473	1.02889	1.13535	1.09838	1.39864	1.29666	1.05223	1.24698	1.93296	1.56265	1.3892	0.980224	1.46001	1.509
ENSGALG00000001264	Plxna2	plexin A2	0.393399	0.181022	0.314657	0.284213	0.203973	0.223865	0.266365	0.289148	0.356568	0.439582	0.308833	0.253191	0.430378	0.316857	0.297481	0.412146	0.319872	0.310826
ENSGALG00000001267	Map2k2	mitogen-activated protein kinase kinase 2	3.7691	3.56446	3.88907	3.7691	4.54719	4.31009	4.19726	4.21609	4.62084	3.7049	3.98267	3.90193	4.21793	3.95663	4.2039	3.99925	3.97874	3.93517
ENSGALG00000001269			0.019357	0.0196653	0.0125137	0.00981402	0.0118584	0.0062192	0.0273209	0	0.0095227	0	0.0096698	0.0112968	0.0105952	0.00361702	0.00595812	0.00530653	0	0.000192261
ENSGALG00000001270	Prkcz	protein kinase C, zeta	1.97571	2.11528	2.02935	1.40746	2.02383	2.01954	2.13048	1.63793	1.82563	1.64712	2.09322	1.75772	1.91191	2.05573	1.95458	2.05813	2.09152	1.82748
ENSGALG00000001271	LOC771706	hypothetical protein LOC771706	0.1471	0.478324	0.342155	0.485852	0.751218	0.301338	0.461933	0.177827	0.571973	0.868268	0.384391	0.240768	0.787423	0.880632	0.6412	0.71074	0.466909	0.525979
ENSGALG00000001273	Fam148c	family with sequence similarity 148, member C	0	0	0.0588133	0	0	0	0.0426378	0.0619709	0	0	0	0	0.074683	0	0	0	0	0
ENSGALG00000001275	PDCL	phosducin-like	3.33225	3.91586	3.68723	3.79373	4.08829	4.13227	3.44996	3.26398	4.03217	3.4855	3.73112	3.90074	3.29564	4.29053	3.85162	3.65562	3.55693	3.92846
ENSGALG00000001276	HOXB9	homeobox B9	0	0	0	0	0	0	0	0	0	0	0	0	0	0	0	0	0	0
ENSGALG00000001277	STAG1	stromal antigen 1	2.33254	2.63228	2.61772	2.09524	2.29311	2.4798	1.97269	1.852	2.38515	2.49179	2.60307	2.25086	1.9894	2.48351	2.41372	2.42314	2.03116	2.30482
ENSGALG00000001278	PRDM10	PR domain containing 10	2.37755	2.913	2.81947	2.68391	2.86936	2.89544	3.07331	2.63074	2.53711	2.50776	2.63936	2.77134	2.91348	2.97549	2.77685	2.74016	2.65856	2.77685
ENSGALG00000001279	ZNF652	zinc finger protein 652	2.02383	2.29028	2.65812	2.37755	2.94735	2.89042	2.3514	2.12498	2.72648	2.37331	2.53591	2.45704	2.81113	2.63175	2.64671	2.721	2.433	2.8204
ENSGALG00000001281	PHOSPHO1	phosphatase, orphan 1	1.96571	2.33148	2.78891	2.11194	2.64873	2.71727	2.70115	2.74759	3.07737	1.64072	1.79184	2.02326	2.85363	2.52643	1.91336	3.03113	2.72055	2.58381
ENSGALG00000001282	Gabrd	gamma-aminobutyric acid (GABA) A receptor, delta	0.00936419	0.0105436	0.0151905	0.017805	0.00877539	0	0.0263459	0.0143239	0.00294751	0.0121796	0	0	0	0.0358125	0	0.0231323	0	0.0206913
ENSGALG00000001283	SRRM1	serine/arginine repetitive matrix 1	5.52053	5.55523	5.74432	6.17781	6.14201	6.18133	6.42911	5.57843	6.0958	5.41756	5.65801	5.75559	5.88051	5.99764	5.86134	5.92181	5.72387	6.21004
ENSGALG00000001285	TMEM22	transmembrane protein 22	0.957858	1.14368	1.30955	0.780074	0.902909	0.837822	0.782666	1.08658	1.14124	0.896178	0.963892	1.06724	0.841243	1.08801	1.01293	0.867849	0.65363	1.1976
ENSGALG00000001287	ABI3	ABI gene family, member 3	5.14613	4.76832	5.22397	5.84987	5.79664	5.30777	5.39664	5.79916	5.6123	5.15768	5.33409	5.41861	6.39677	5.1153	4.90976	6.24381	5.68636	6.09408
ENSGALG00000001288	KIAA1751	KIAA1751	0.00320383	0.00417509	0	0.0232882	0	0	0.00732701	0	0.00189757	0	0	0.00640392	0.0107568	0.00387754	0	0	0.00929014	0
ENSGALG00000001289	SHC2	SHC (Src homology 2 domain containing) transforming protein 2	0.215132	0.228482	0.206772	0.0815625	0.127753	0.121988	0.159656	0.258408	0.268578	0.165834	0.100216	0.208135	0.136503	0.185566	0.148982	0.218932	0.199709	0.127084
ENSGALG00000001291	CLIP2	CAP-GLY domain containing linker protein 2	0.724638	0.975479	1.08603	1.57177	1.32327	1.22139	1.3775	0.890733	1.22813	0.906103	0.766966	1.23578	0.834858	1.30471	1.07599	0.932743	1.22709	1.48325
ENSGALG00000001293	IGF2BP1	insulin-like growth factor 2 mRNA binding protein 1	0.122926	0	0.00986955	0.109141	0.00459345	0.0105071	0.0605695	0.105693	0.000926799	0.119476	0.00597473	0.00753352	0.040795	0.111152	0.0153561	0.00877539	0.103679	0.309387
ENSGALG00000001295	SCLY	selenocysteine lyase	2.89598	2.84048	2.91105	2.38515	2.99026	2.68856	2.908	3.30598	2.65918	3.29258	3.31126	2.86165	3.65303	3.22604	3.39828	3.12258	2.20164	2.95227
ENSGALG00000001298	RFC2	replication factor C (activator 1) 2, 40kDa	4.93574	5.15571	5.16976	4.687	5.10138	5.14613	4.23234	4.42821	4.64149	5.46803	5.31955	5.11068	4.81458	5.04309	5.44418	5.09041	4.17948	4.74863
ENSGALG00000001299	GIP	gastric inhibitory polypeptide	0.23811	0	0	0.260496	0	0	0	0.0880225	0	0.0806379	0.0718178	0.318647	0	0	0.0785973	0	0	0
ENSGALG00000001300			0.0543662	0.0181957	0.13803	0.0302566	0	0.120393	0.0528163	0	0.00871726	0.0236044	0.0229112	0.0262771	0	0	0.0639691	0.0782305	0	0.00478104
ENSGALG00000001301	CLTCL1	clathrin, heavy chain-like 1	2.55155	2.75918	2.92951	2.63664	2.76258	2.81058	2.53802	2.51145	2.5909	3.21255	2.91194	2.75854	2.63228	2.86113	2.88204	2.68061	2.3415	2.67505
ENSGALG00000001302	LOC424740	similar to Autoimmune regulator (Autoimmune polyendocrinopathy candidiasis ectodermal dystrophy protein homolog) (APECED protein homolog)	5.41131	5.81898	5.4861	5.14104	5.76321	5.64344	5.03255	5.03255	5.58924	5.23159	5.62981	5.63873	4.78841	5.89589	5.96151	5.67304	5.31073	5.67751
ENSGALG00000001304	tmem52	transmembrane protein 52	3.54176	1.68081	0.82402	3.55522	0.936355	1.09048	3.09541	2.97835	0.602656	1.1463	1.06295	2.42314	1.3491	0.429331	0.909447	0.799215	3.01536	0.707192
ENSGALG00000001305	LAT2	linker for activation of T cells family, member 2	0.0910836	0.0913844	0.225487	0.11266	0.113804	0.181501	0	0.0728362	0.0821231	0.062719	0.0573144	0.127618	0.570415	0.108682	0.0240436	0.132717	0.0307088	0.0766529
ENSGALG00000001306			2.46695	2.47534	2.4904	2.76258	2.40865	2.32106	2.48452	2.31443	2.34212	2.17701	2.37861	2.48351	2.29469	2.28975	2.44386	2.42414	2.20855	2.43748
ENSGALG00000001309	snf8	SNF8, ESCRT-II complex subunit, homolog (S. cerevisiae)	5.0408	4.81257	4.98076	4.77971	4.37428	4.45479	4.72957	4.92435	4.39453	5.39014	4.73335	4.69112	4.92435	4.66306	5.05395	4.4433	4.80299	4.30822
ENSGALG00000001310	TRSPAP1	tRNA selenocysteine associated protein 1	0.665611	1.06496	0.810214	0.585497	0.928131	1.01685	1.12276	0.826239	0.746764	0.735167	0.775225	0.928131	0.715297	0.961475	0.912253	0.774271	0.373411	1.16427
ENSGALG00000001311			0	0	0	0	0	0	0	0	0	0	0	0	0	0	0	0.0232051	0	0.00101315
ENSGALG00000001312	Snap29	synaptosomal-associated protein, 29kDa	4.46028	5.14374	4.91242	4.41622	4.84081	4.79907	4.09263	4.09563	4.81546	4.99129	4.93327	4.95267	4.47521	4.69665	4.8188	4.83064	4.45018	4.75779
ENSGALG00000001313	eif4h	eukaryotic translation initiation factor 4H	6.19967	6.4697	6.17071	6.08353	6.62939	6.38299	5.84853	5.75871	6.25161	5.63107	6.24789	6.30644	5.78423	6.45504	6.37132	6.35174	6.35174	6.65092
ENSGALG00000001314	Ptgs1	prostaglandin-endoperoxide synthase 1 (prostaglandin G/H synthase and cyclooxygenase)	1.53001	1.28256	0.974465	0.551979	1.11347	1.0809	1.30287	1.39354	1.28587	1.01195	1.0446	0.974465	1.2644	1.40599	1.24989	1.40093	0.899802	1.6585
ENSGALG00000001315	Ube2z	ubiquitin-conjugating enzyme E2Z (putative)	2.62925	2.63397	2.47534	3.00255	2.77336	2.72374	2.61772	2.80451	2.57469	2.46599	2.721	2.827	2.71086	2.59817	2.80451	2.57632	2.61612	2.5349
ENSGALG00000001316	Cpne2	copine II	1.48143	1.34773	1.2262	1.7873	2.08078	1.95709	0.902909	1.64371	1.61629	1.38724	1.53402	1.50485	2.27581	1.7057	1.62096	1.82979	1.75093	1.81404
ENSGALG00000001317	Hcn2	hyperpolarization activated cyclic nucleotide-gated potassium channel 2	4.12108	4.22774	4.5944	3.65993	4.42368	4.3599	4.30763	4.18875	4.49378	4.37948	4.55449	4.12899	4.43107	4.68615	4.6215	4.71921	4.47521	4.54991
ENSGALG00000001318	CSK	c-src tyrosine kinase	4.03748	4.78535	5.18638	4.68795	5.3946	5.29198	4.34425	4.27746	5.4389	4.59676	5.00989	4.91666	5.73607	4.98162	5.14275	5.54078	4.60506	5.33001
ENSGALG00000001319	Camk1g	calcium/calmodulin-dependent protein kinase IG	0.193408	0.126938	0.0848355	0.087029	0.512187	0.185788	0.0677559	0.203109	0.160047	0.551979	0.277472	0.243492	0.601379	0.479635	0.145132	0.244422	0.355674	0.249594
ENSGALG00000001320			0.0443064	0.0998024	0.0224582	0.157583	0.0405401	0	0.254148	0.0592025	0.0852965	0.0185917	0.0462216	0.0801798	0.0325063	0.0694104	0.275553	0.0846165	0.114528	0.164511
ENSGALG00000001323			0	0	0	0	0	0	0	0	0	0	0	0	0	0	0	0	0	0
ENSGALG00000001325	CYP1A4	cytochrome P450 1A4	0.0982215	0	0.0551911	0	0	0	0.327589	0.534791	0.0203663	0.0170415	0.0973603	0	0	0.0228477	0	0.0320475	0.0225098	0.0271799
ENSGALG00000001327			0	0	0	0	0	0	0.0269897	0	0	0.0348629	0	0	0	0.0148941	0.033789	0	0	0
ENSGALG00000001328	bsg	basigin (Ok blood group)	6.92397	6.68438	6.87933	6.30644	6.68707	6.60393	6.87321	6.81907	7.31399	6.69263	6.63213	6.28595	6.01778	7.02677	6.70281	6.81383	7.19745	7.27924
ENSGALG00000001329			1.65745	2.09899	2.49746	2.73032	2.71194	3.24917	2.63278	2.24408	3.03315	1.95798	2.55888	2.91492	3.05936	2.74182	2.76439	3.27124	2.8449	3.03568
ENSGALG00000001330	ATP5G1	ATP synthase, H+ transporting, mitochondrial F0 complex, subunit C1 (subunit 9)	6.34761	6.64884	6.51296	5.62208	6.21317	6.24992	5.87399	5.98604	5.83185	6.21148	6.07348	5.85828	6.36464	6.51296	6.71523	5.91507	6.04006	5.93729
ENSGALG00000001331	ST14	suppression of tumorigenicity 14 (colon carcinoma)	2.54929	3.029	2.97788	3.03518	3.15386	3.04432	3.6073	2.63726	3.05976	2.10065	2.93817	3.03002	2.72267	2.6473	3.00627	3.01808	3.47444	3.23291
ENSGALG00000001332	Rbl1	retinoblastoma-like 1 (p107)	2.38414	2.60986	2.70981	2.95521	2.86277	2.94735	2.87034	2.64772	2.64339	2.26311	2.69528	3.19105	2.56858	2.83328	3.02443	2.90295	2.83244	2.88204
ENSGALG00000001333	mrrf	mitochondrial ribosome recycling factor	2.83809	2.35835	2.68348	1.7678	2.39257	2.72928	3.19854	2.8175	2.61154	2.79165	2.66895	2.64339	2.71621	2.27258	2.54316	2.54271	2.57204	2.75314
ENSGALG00000001334	GNB1	guanine nucleotide binding protein (G protein), beta polypeptide 1	7.95083	8.12625	7.92635	8.66665	8.26789	8.28324	8.21151	8.14521	8.13262	8.01745	8.07473	8.50201	7.98897	8.0128	8.10805	8.12024	8.18048	8.12024
ENSGALG00000001335	LOC417324	similar to RIKEN cDNA 1810036I24	6.28595	6.07638	5.99629	5.61477	5.77189	5.80869	5.89589	5.70405	6.0056	6.07476	5.97267	5.90195	5.18253	5.91363	5.93902	5.76321	5.45879	5.89275
ENSGALG00000001337	EDC3	enhancer of mRNA decapping 3 homolog (S. cerevisiae)	2.93617	3.38527	3.497	3.22552	3.38925	3.48187	2.92533	2.61929	3.81476	3.37455	3.41948	3.43937	3.26999	3.34052	3.69038	3.8848	2.96561	3.7545
ENSGALG00000001341	zbtb44	zinc finger and BTB domain containing 44	1.30385	1.57631	1.34169	1.64168	1.49636	1.49257	1.42991	1.10553	1.49597	1.19281	1.41305	1.62302	1.27471	1.57286	1.48186	1.71845	1.17326	1.53585
ENSGALG00000001342	Hcn2	hyperpolarization activated cyclic nucleotide-gated potassium channel 2	0.0340687	0.0115794	0.0452718	0.0459491	0.0559849	0.0501017	0.0843768	0.0767429	0.0526003	0.0678534	0.0578818	0.0362905	0.0906271	0.167949	0.0656226	0	0.0947604	0.0815625
ENSGALG00000001343	Lamb3	laminin, beta 3	0.125738	0.0132707	0	0.0899376	0.00558454	0.00381752	0.0248797	0.0222744	0.0302566	0	0.0149337	0.0625383	0.0140018	0.00732701	0	0.00352533	0.127181	0.0185302
ENSGALG00000001345	LOC419599	hypothetical LOC419599	0.99405	1.26271	1.17175	0.847209	0.992226	1.48325	1.03212	0.70674	0.806909	0.867849	0.941931	0.958289	0.922799	1.05901	0.808918	1.29702	0.644002	1.05223
ENSGALG00000001346			0.58185	0.43279	0.214222	0	0.345163	0.0838872	0	1.06261	0.700097	0.720541	0.517937	0.300256	0.837822	0.711592	0.486832	0.159425	0.221948	0.777672
ENSGALG00000001347	lhx6	LIM homeobox 6	0.243763	0	0.0640885	0	0.0478917	0.0437134	0.0494307	0	0.0741372	0	0.0511617	0.179633	0.07767	0.0305616	0	0.0960897	0.0657567	0.148276
ENSGALG00000001348	tekt3	tektin 3	0	0.0102939	0.0619709	0.0172013	0.0088355	0.0639691	0	0.0387947	0	0.0118584	0	0.054275	0.0212704	0.00428181	0.0129106	0.0199434	0.0397911	0.000861704
ENSGALG00000001350	rspry1	ring finger and SPRY domain containing 1	3.35703	3.61571	3.55056	3.14709	3.42209	3.42841	3.68424	3.13959	3.2057	3.61628	3.39532	3.16886	3.76368	3.44519	3.36225	3.63732	3.22287	3.36843
ENSGALG00000001352	C9orf18	chromosome 9 open reading frame 18	0.428598	0.0527139	0.357468	0.0694963	0.112245	0.24536	0	0.531539	0.270184	0.200119	0.193689	0	0.0784802	0.179633	0.133761	0.0438886	0	0.164774
ENSGALG00000001355	Ndufa8	NADH dehydrogenase (ubiquinone) 1 alpha subcomplex, 8, 19kDa	5.68496	5.41861	5.64465	4.96578	5.2197	5.06467	5.39537	5.58165	5.21029	5.69019	5.4979	5.1079	5.47586	5.62077	5.52389	5.10305	5.38354	4.75085
ENSGALG00000001359	nadK	NAD kinase	4.98778	5.85303	5.33527	5.97715	5.77876	5.5856	5.19789	5.42281	5.88814	6.01627	5.85438	5.93317	5.10882	5.88632	5.84074	5.44309	6.03142	5.72661
ENSGALG00000001362	clk3	CDC-like kinase 3	4.38345	4.67114	4.72078	4.4035	4.72722	5.26418	4.58009	4.37762	5.11159	4.74948	4.90029	4.48154	5.28064	4.75779	4.85365	5.26219	4.33725	4.93258
ENSGALG00000001363	mybbp1a	MYB binding protein (P160) 1a	2.97549	2.6737	2.9125	2.57959	3.06032	2.67953	2.50027	2.77447	2.78108	2.76054	2.86578	2.73874	2.71771	2.72374	3.28375	2.92296	2.65577	2.60562
ENSGALG00000001364	csnk1a1	casein kinase 1, alpha 1	6.34933	5.95559	6.02619	6.52662	6.36674	6.27043	6.5197	6.40965	6.35389	5.75281	6.16229	6.39498	5.83329	6.29136	6.01933	6.27222	6.73709	6.34761
ENSGALG00000001366	Casp9	caspase 9, apoptosis-related cysteine peptidase	2.9307	3.09271	3.16628	3.27794	3.13041	3.35449	3.35079	3.18516	3.34726	3.75071	3.497	2.81994	3.7545	2.98044	3.15923	3.41364	3.34458	3.19304
ENSGALG00000001369	HSD11B1	hydroxysteroid (11-beta) dehydrogenase 1	0	0.265362	0.262493	0.0387947	0.562781	0.426635	0.323752	0.273937	0.359012	0.364697	0.200914	0.240027	0.387347	0.59074	0.451507	0.353229	0.268822	0.920672
ENSGALG00000001370	ADAMTS8	ADAM metallopeptidase with thrombospondin type 1 motif, 8	0.300779	0.311363	0.213987	0.138362	0.239484	0.163444	0.110998	0.299183	0.351243	0.168124	0.29318	0.201116	0.184937	0.206034	0.304817	0.263686	0.147934	0.428598
ENSGALG00000001371	Hs3st3a1	heparan sulfate (glucosamine) 3-O-sulfotransferase 3A1; similar to heparan sulfate D-glucosaminyl 3-O-sulfotransferase-3B	0.494522	0.472139	0.767734	0.735553	0.803458	0.57732	0.0465771	0.277472	0	0.119599	0.591164	0	0.0781079	0.347589	0.253938	0.393686	0.523048	0.482878
ENSGALG00000001373	TRAF3IP3	TRAF3 interacting protein 3	5.19361	6.13545	5.81643	5.37798	6.00846	5.89275	5.83441	4.71528	6.06123	5.6955	6.08904	5.46104	6.0705	6.07184	6.05321	6.03892	4.95586	6.44471
ENSGALG00000001374	SLC35E2	solute carrier family 35, member E2	5.06227	5.35562	5.28387	5.1671	5.10882	4.99404	5.22175	5.0865	4.99955	5.33697	5.29572	5.12103	4.89305	5.21718	5.10882	5.11068	5.06396	5.06467
ENSGALG00000001375	COX10	COX10 homolog, cytochrome c oxidase assembly protein, heme A: farnesyltransferase (yeast)	2.43597	2.47739	2.69853	2.52947	2.25269	2.51145	2.44426	2.54415	2.50027	2.34104	2.47237	2.54177	2.81263	1.9763	2.40563	2.63895	2.57866	2.07654
ENSGALG00000001376			0.806572	1.073	1.16365	1.29515	1.28765	1.2172	1.37307	1.17175	1.71423	1.12459	0.881544	1.235	2.12498	1.21406	1.09796	1.55438	1.30844	1.89291
ENSGALG00000001377	Polrmt	polymerase (RNA) mitochondrial (DNA directed)	2.70641	2.29821	2.71665	2.79698	2.76004	2.6723	2.98912	2.9125	2.75457	2.41494	2.51488	2.56122	2.97435	2.60307	2.59817	2.97946	2.69912	2.76203
ENSGALG00000001378	C1orf74	chromosome 1 open reading frame 74	1.64072	1.21487	1.5467	1.1486	1.40811	1.43612	1.27775	1.78785	1.46091	1.49152	1.49971	0.94466	1.8105	1.25121	1.25121	1.95798	0.798832	1.34215
ENSGALG00000001381	ACTG1; ACTB	actin, gamma 1; similar to Actin, beta; similar to a-actin; actin, beta	4.16485	3.75645	4.16368	4.71201	4.64938	4.44951	4.69042	4.66222	4.09205	4.39306	4.11512	4.31268	4.84149	3.89232	4.1058	4.5438	4.61065	4.36665
ENSGALG00000001382	CDC2L1	cell division cycle 2-like 2 (PITSLRE proteins)	4.00991	4.24936	4.17568	4.1921	4.40715	4.29053	4.86886	4.24606	4.28493	3.7831	4.20058	4.23802	4.22718	4.17344	4.05426	4.0761	4.9236	4.47457
ENSGALG00000001383	HTR4	5-hydroxytryptamine (serotonin) receptor 4	0.298587	0.0679504	0.0352734	0.185788	0.170402	0.181265	0.424419	0.127618	0.157737	0.0769792	0.196849	0.197769	1.15003	0.102602	0.299969	0.280948	0	0.0280688
ENSGALG00000001385			0.146753	0.29318	0.50697	0.193879	0	0.404915	0.154366	0	0.319872	0.319872	0.291063	0	1.08315	0	0.159246	0.60487	0.317464	0.2321
ENSGALG00000001386	PI4KA	phosphatidylinositol 4-kinase, catalytic, alpha	4.07413	4.66627	4.29053	3.68549	4.33179	4.31499	4.28856	3.61355	4.38206	3.99866	4.38418	3.88657	4.0761	4.47018	4.29252	4.27886	4.04441	4.31862
ENSGALG00000001387	spns2	spinster homolog 2 (Drosophila)	0.0311393	0.21851	0.145946	0.209233	0.151761	0.0797025	0.895792	0.199931	0.317146	0.0385378	0.0370334	0.643126	0.157737	0.346376	0.381022	0.0688789	0.493683	0.13803
ENSGALG00000001389	Ttll11	tubulin tyrosine ligase-like family, member 11	1.12276	0.782666	0.837822	0.745048	0.921404	0.788336	0.917571	0.64742	0.748001	0.640794	0.863794	0.841243	0.974465	0.731327	0.927693	0.885948	0.735553	0.642428
ENSGALG00000001391	PLLP	similar to plasma membrane proteolipid (plasmolipin); plasma membrane proteolipid (plasmolipin)	0.181022	0	0	0.229933	0.166788	0.1607	0	0	0.119325	0.187822	0.169776	0	0.252899	0	0	0.147575	0	0.0833112
ENSGALG00000001392	MMP23B	matrix metallopeptidase 23B	0.564495	0.531118	0.318647	0.379077	0.467622	0.545567	0.520759	0.648238	0.284366	0.457164	0.297745	0.147934	0.582183	0.249882	0.503097	0.547483	0.698379	0.588647
ENSGALG00000001394	ubl7	ubiquitin-like 7 (bone marrow stromal cell-derived)	3.34307	3.03716	2.93565	3.27321	3.14804	3.12395	3.33263	3.04905	3.29156	2.8444	2.8843	3.04167	3.33763	3.16264	3.07527	3.08073	2.54177	2.94818
ENSGALG00000001396	serpind1	serpin peptidase inhibitor, clade D (heparin cofactor), member 1	0.109385	0.0119639	0.100879	0.020451	0.0288053	0.0603735	0.0890156	0.0433717	0.0567154	0	0.0398628	0	0.0816511	0.0437775	0.0425537	0.0522662	0.0218981	0.0577975
ENSGALG00000001398			3.21551	2.00466	2.09209	4.52327	2.57469	3.33263	4.26607	4.03608	1.92093	2.23244	2.50955	4.42821	2.14331	1.32959	2.71137	2.62044	3.62151	1.46441
ENSGALG00000001399	RNF126	ring finger protein 126	3.43367	3.20098	3.35183	4.05833	3.57117	3.56224	3.95176	4.15238	3.46842	3.30799	3.5208	3.85729	4.12164	3.52888	3.45048	3.77494	3.67734	3.47004
ENSGALG00000001403	Hic2	hypermethylated in cancer 2	0.85261	0.864938	0.989698	0.989698	1.11724	1.13759	0.622221	0.750291	0.961034	0.968987	0.852083	1.0787	1.56976	0.945127	1.06396	1.51104	0.766966	1.61526
ENSGALG00000001404			0	0.380444	0.267812	0	0.226307	0	0.0692808	0	0.291641	0	0.0753387	0.163444	0.0966759	0.393686	0.17384	0.292905	0.0908602	0.348468
ENSGALG00000001405	irf6	interferon regulatory factor 6	2.78306	1.8542	0.957858	1.49776	1.06295	1.49042	1.26326	2.3106	1.03856	1.48662	1.32828	0.807305	2.55502	1.12177	0.704699	1.30091	0.900704	1.14308
ENSGALG00000001407	Adamts15	ADAM metallopeptidase with thrombospondin type 1 motif, 15	0.117964	0.187347	0.167755	0.124844	0.171341	0.388051	0.166964	0.472496	0.566601	0.267449	0.418026	0.326449	0.0539042	0.30966	0.251454	0.0618895	0.600916	0.355102
ENSGALG00000001409	IL12B	interleukin 12B (natural killer cell stimulatory factor 2, cytotoxic lymphocyte maturation factor 2, p40)	0.492894	0.50745	0.504132	0.670718	0.340084	0.393975	0.276435	0.865415	0.260283	0.574556	0.344563	0.377248	0.466196	0.316628	0.303554	0.391283	0.447023	0.618002
ENSGALG00000001410	SPNS3	spinster homolog 3 (Drosophila)	2.498	2.02326	2.34977	2.48407	1.39815	1.21247	1.80531	1.60498	1.68207	1.50595	1.36915	1.45603	2.24361	1.38422	1.9689	1.57232	1.45172	1.95311
ENSGALG00000001411	sfrs4	splicing factor, arginine/serine-rich 4	2.69675	3.06663	2.77639	2.93565	2.97597	3.07628	2.97241	2.22195	3.07775	2.89445	2.44479	3.19516	2.9332	3.39532	3.16215	2.87859	2.51145	3.70194
ENSGALG00000001412	SEMA7A	semaphorin 7A, GPI membrane anchor (John Milton Hagen blood group)	3.16982	3.24973	4.60995	4.79169	4.16629	4.76507	4.34341	3.97061	4.31667	4.44413	4.10276	4.89381	5.73858	4.01804	4.09619	5.73026	4.67018	4.34074
ENSGALG00000001414			0.0715926	0	0	0	0	0.315974	0	0	0.00847393	0.024494	0	0	0	0	0	0	0	0
ENSGALG00000001415	ube2l3	ubiquitin-conjugating enzyme E2L 3	7.41615	7.5167	7.28969	7.90876	7.37799	7.40235	7.34364	7.54241	7.0858	7.46094	7.39813	7.83357	7.08023	7.13469	7.34364	7.17477	7.57427	7.08023
ENSGALG00000001416	adra1b	adrenergic, alpha-1B-, receptor	3.5947	2.44521	4.13422	2.77284	2.42991	1.66072	2.02667	1.76436	1.70791	2.53396	2.18695	2.59357	2.09058	2.49133	1.961	1.394	1.96612	2.11145
ENSGALG00000001417	Cyp11a1	cytochrome P450, family 11, subfamily A, polypeptide 1	0.154626	0.272132	0.247962	0.761009	0.189771	0.337984	0.112132	0.532613	0.199195	0.52227	0.582565	0.251216	0.492894	0.115623	0.29267	0.315678	0.307872	0.171176
ENSGALG00000001418	GUCA1B	guanylate cyclase activator 1B (retina)	0	0	0	0	0	0	0	0	0	0	0	0	0	0	0	0	0	0
ENSGALG00000001419	DAB2IP	DAB2 interacting protein	0.37372	0.720541	0.543512	0.575764	0.864938	0.682738	0.95351	0.688806	0.768499	0.212465	0.38823	0.715695	0.427256	0.979283	0.504762	0.63003	0.606552	0.855598
ENSGALG00000001420	RALGAPB	KIAA1219	2.36744	2.25187	2.71375	2.72537	2.86654	3.05884	2.95628	2.55067	2.82649	2.43151	2.48644	2.65487	2.9849	2.74566	2.63531	3.08486	2.71867	2.90893
ENSGALG00000001422	RRP9	RRP9, small subunit (SSU) processome component, homolog (yeast)	4.09504	3.30334	4.18993	3.52611	4.1921	3.90411	4.06795	4.4433	4.26394	3.70742	4.02619	3.46544	4.34216	4.05426	4.42178	4.30168	3.81476	3.93733
ENSGALG00000001424	ydjC	YdjC homolog (bacterial)	1.77042	2.38205	2.38109	1.60254	2.31508	2.50477	1.87881	1.83538	2.34377	1.82322	2.18349	1.87491	2.10065	2.06971	2.23623	2.30319	2.17998	2.38851
ENSGALG00000001425	LOC419734	similar to Sorting nexin-19	1.0052	0.995011	1.06912	1.29196	1.17694	1.04227	1.33435	1.33668	1.30385	1.00021	1.27837	0.927693	0.932326	1.11896	1.05944	0.860975	1.34315	1.29956
ENSGALG00000001426	MECR	mitochondrial trans-2-enoyl-CoA reductase	6.01778	3.42889	3.86067	6.18802	5.01941	5.1307	5.5445	5.53638	4.19655	4.89598	5.09041	5.4646	4.08626	5.02837	4.43293	4.23027	6.21623	4.22894
ENSGALG00000001428	EFHD1	EF-hand domain family, member D1	6.39075	7.13078	7.39399	7.68031	7.14562	7.56463	6.83687	6.75648	7.09785	7.21479	7.21118	7.63215	7.05461	7.21118	7.16397	7.18733	7.05227	7.15834
ENSGALG00000001429	TTC1	tetratricopeptide repeat domain 1	4.9236	4.55064	4.44488	4.77888	4.41468	4.54123	4.53147	4.53147	4.15498	4.97993	4.75231	4.84081	3.95843	4.39122	4.47667	4.23364	4.45088	4.03805
ENSGALG00000001431	GUCA1A	guanylate cyclase activator 1A (retina)	0	0	0	0	0	0	0	0	0	0	0	0	0	0	0	0	0	0
ENSGALG00000001433	B3GNTL1	UDP-GlcNAc:betaGal beta-1,3-N-acetylglucosaminyltransferase-like 1	3.19471	4.46936	2.78516	4.36446	3.03002	2.80118	2.5472	3.19059	3.21551	2.99656	3.15649	2.60266	1.79751	3.00429	2.86979	2.41263	2.3125	2.80364
ENSGALG00000001434	stom	stomatin	5.27305	5.54596	5.58924	5.35089	5.62468	5.1585	6.11778	6.00708	5.84482	5.65076	5.56268	5.93902	4.82574	5.59662	5.47012	5.19248	5.6123	5.65457
ENSGALG00000001435	SDF2L1	stromal cell-derived factor 2-like 1	5.32615	5.1842	5.3467	3.66469	4.64224	4.5007	4.58182	5.00028	4.50999	4.84149	4.8091	4.71678	3.64554	4.87372	5.27378	4.5046	5.18756	3.65303
ENSGALG00000001436	PWWP2A	PWWP domain containing 2A	2.15024	2.53839	2.47145	2.39664	2.3254	2.71665	2.22292	2.22244	2.41217	2.29912	2.27756	2.41609	2.1564	2.23005	2.56858	2.32159	2.28447	2.3106
ENSGALG00000001437	Ntm	neurotrimin	1.19432	1.44364	2.44288	1.30659	2.28447	1.36624	2.16958	2.06925	2.37165	1.5025	1.7279	1.97325	2.50915	2.74303	1.91847	1.96996	2.77961	2.36071
ENSGALG00000001438	WDR77	WD repeat domain 77	5.0831	4.64379	4.74073	4.50129	5.20943	4.43658	4.43293	5.0482	4.91836	4.30691	4.75594	4.57863	4.01345	4.79907	5.23251	4.79499	4.54254	4.49805
ENSGALG00000001439	RANBP10	RAN binding protein 10	2.1224	1.67623	1.77462	2.45088	1.92328	2.00466	2.42706	2.34977	1.78497	1.6384	1.72738	2.11679	1.91847	1.60406	1.72647	1.72698	2.38565	1.72838
ENSGALG00000001440	ACTL9	actin-like 9	0	0	0	0	0	0	0	0	0	0	0	0	0	0	0	0	0	0
ENSGALG00000001441			6.93506	6.80344	6.71261	6.62939	6.72137	6.55763	6.61389	6.83687	6.43093	6.3435	6.63709	6.63213	6.61663	6.79522	6.64405	6.53259	6.32856	6.38299
ENSGALG00000001442	OPCML	opioid binding protein/cell adhesion molecule-like	0.0343293	0	0	0.0478917	0.0305037	0.0288053	0.0320475	0	0	0.0409212	0	0	0.114528	0.156168	0	0.0266693	0.150466	0.038335
ENSGALG00000001443	ptpru	protein tyrosine phosphatase, receptor type, U	0.859529	0.74936	0.95351	1.24902	1.03529	0.914129	0.585092	0.96601	1.13194	0.885094	0.875201	0.980748	1.02128	0.976472	0.920967	0.782666	0.764016	1.02976
ENSGALG00000001444	WDR51A	WD repeat domain 51A	2.96507	2.75457	2.8298	2.4904	2.78663	2.61391	2.62683	2.51832	2.40045	3.09427	2.81698	2.37222	3.13232	2.94009	2.99127	2.71571	2.27258	2.62044
ENSGALG00000001445	Fabp6	fatty acid binding protein 6, ileal (gastrotropin)	1.6001	1.45554	1.73144	1.13102	1.6075	1.2442	1.31503	1.3362	1.57232	1.50801	1.07914	0.630421	1.54714	1.39354	0.856946	1.32588	0.440804	1.04366
ENSGALG00000001446	Gsn	gelsolin	3.71342	4.97282	4.25866	4.43107	4.71841	4.54309	4.41622	4.99404	5.28607	5.2345	4.58257	4.85463	4.19515	5.39537	5.26418	4.28856	4.58328	4.8188
ENSGALG00000001449	STRA6	stimulated by retinoic acid gene 6 homolog (mouse)	0	0	0	0	0	0	0	0	0	0.012283	0	0	0	0	0	0	0.0171405	0
ENSGALG00000001450			0	0	0.00996798	0	0	0	0.0110842	0.0198159	0.0101366	0	0	0	0.0134105	0.00183696	0.00798871	0.00301685	0	0.00139793
ENSGALG00000001452	ATP5F1	ATP synthase, H+ transporting, mitochondrial F0 complex, subunit B1	7.62852	7.39063	7.49864	7.08023	7.23098	7.38666	7.18086	7.18435	7.02677	7.54744	7.4822	7.21968	7.08882	7.29843	7.38146	7.22743	7.18086	7.21479
ENSGALG00000001453	GRRP1	glycine/arginine rich protein 1	1.83033	1.83182	1.71315	1.99183	1.6355	1.65431	2.72986	2.86483	2.61661	2.77097	1.89178	1.83033	2.69965	1.81344	1.48993	1.65179	2.02623	1.95496
ENSGALG00000001455	Ccnjl	cyclin J-like	0.675907	1.08801	0.917571	0.938876	1.06496	0.596221	0.667683	0.938876	1.16575	0.600127	0.976005	0.477221	0.558681	1.30091	0.788746	0.720081	0.797416	0.969454
ENSGALG00000001459	tnnc1	troponin C type 1 (slow)	0.655958	0.52681	1.1197	0.481996	0.510425	0.599083	0.320745	0.607391	0.474439	0.738619	3.26486	0.240241	0.979732	0.271091	0.702709	0.402822	0.930069	0.525271
ENSGALG00000001462	ADORA3	adenosine A3 receptor	1.47106	2.2334	2.07517	1.98014	1.72505	1.82513	1.10553	1.46001	1.61287	2.06438	1.99323	2.88299	1.34496	1.7075	2.2123	2.0081	1.66227	1.91994
ENSGALG00000001463	PDIK1L	PDLIM1 interacting kinase 1 like	2.76338	3.16264	2.67418	2.75854	3.23291	2.99975	3.41465	2.72928	3.5947	2.69584	2.6605	3.05936	2.73823	3.37999	3.17403	3.18648	2.89137	3.60079
ENSGALG00000001465	RPL38	ribosomal protein L38	10.6879	10.5782	10.5782	9.81114	10.2726	10.5991	10.3241	9.94189	10.3062	10.8836	10.5991	10.4529	10.5598	10.3561	10.7293	10.3062	10.1574	10.3062
ENSGALG00000001467	Ankfy1	ankyrin repeat and FYVE domain containing 1	2.71282	2.72374	2.42497	3.56068	2.49559	2.65487	2.80732	2.47835	2.14177	2.55888	2.50068	3.05161	1.76931	2.59606	2.12498	2.1235	3.18002	2.65326
ENSGALG00000001470	stoml1	stomatin (EPB72)-like 1	5.50514	4.66306	4.63842	6.7513	5.4411	5.78303	6.42484	5.92318	4.57738	5.02119	5.35321	7.03944	4.55695	4.01345	5.59779	4.90976	5.57843	4.20629
ENSGALG00000001472	Jam3	junctional adhesion molecule 3	2.42947	3.11431	3.09183	2.21467	2.64818	2.74891	2.06971	2.43443	3.01904	3.14484	2.99181	3.3762	3.05786	3.60935	2.86336	2.93914	3.23854	3.48767
ENSGALG00000001473	mib2	mindbomb homolog 2 (Drosophila)	2.8843	3.47221	3.33571	2.97241	3.4981	3.59703	2.78248	2.99818	3.53356	3.30532	3.67035	3.54745	3.32641	3.58224	3.66928	3.6357	2.79982	3.46262
ENSGALG00000001474	Rab14	RAB14, member RAS oncogene family	5.93177	6.29722	6.07822	6.40965	6.30072	6.36265	6.09248	6.11595	6.36464	6.29136	6.09063	6.14555	5.94491	6.39677	6.00238	5.9062	6.20493	6.4811
ENSGALG00000001475	STMN1	stathmin 1	6.84478	8.26789	7.8178	6.36464	7.82217	7.60853	6.1519	6.47215	7.53041	7.77661	7.8178	7.01429	7.54744	7.59124	8.00641	7.67561	6.04336	7.39063
ENSGALG00000001476	RAP1A	RAP1A, member of RAS oncogene family	8.74763	8.92708	8.80559	8.97502	9.02519	9.12168	8.25394	8.50201	8.8595	8.98649	8.77731	9.00102	8.7878	8.8595	8.7563	8.71506	8.80559	8.89019
ENSGALG00000001478			4.02869	2.9569	2.75157	6.03892	3.8208	4.83312	5.77189	5.07936	3.34199	2.95458	3.54045	5.75718	2.92061	2.12102	3.80036	3.65993	4.50999	2.50426
ENSGALG00000001479	Cyb5d2	cytochrome b5 domain containing 2	4.01068	3.61861	4.12009	3.15259	3.34407	3.68362	3.38583	3.66411	3.04905	3.93459	3.84023	2.95761	3.88245	3.27744	3.62381	3.80853	3.54995	3.66643
ENSGALG00000001480	c1orf183	chromosome 1 open reading frame 183	0.461639	0.744196	1.35835	0.279858	1.1841	0.67508	0.524874	1.28951	1.58481	0.873732	0.992226	0.732209	1.18006	1.02711	0.703836	1.22001	0.421229	1.10026
ENSGALG00000001482	Tnrc15	trinucleotide repeat containing 15	4.19515	4.30228	4.22049	4.34012	4.21164	4.39453	4.52178	3.85781	4.17166	4.18639	4.10644	4.23161	4.14676	4.36446	4.10208	4.19873	4.26607	4.37889
ENSGALG00000001483	LOC419409	hypothetical LOC419409	2.00988	2.01823	2.08743	2.15119	2.62441	2.40299	1.59691	2.127	2.77639	2.73227	2.32693	2.77186	2.92156	3.37308	2.28975	2.54576	2.02003	2.95907
ENSGALG00000001485	TOP3B	topoisomerase (DNA) III beta	3.61152	3.73676	3.43307	3.47973	3.70811	3.53516	3.86244	3.43367	3.58739	3.75538	3.47866	3.35135	3.50058	3.75125	3.48234	3.54626	3.48806	3.69267
ENSGALG00000001486	zap70	zeta-chain (TCR) associated protein kinase 70kDa	4.65086	5.90475	6.22204	4.58009	6.05321	6.48683	5.77035	4.5717	6.13829	6.02249	6.02619	5.78734	7.03341	5.90852	5.79664	7.05227	4.62291	5.94162
ENSGALG00000001487	RRAGC	Ras-related GTP binding C	3.85338	4.52625	4.39882	4.52178	4.21925	4.74073	4.38603	4.28217	4.72669	4.46392	4.51351	4.50999	4.45901	4.59676	4.54719	4.69112	4.26999	4.5869
ENSGALG00000001489	ssu72	SSU72 RNA polymerase II CTD phosphatase homolog (S. cerevisiae)	5.79771	5.5445	5.10965	6.56657	5.33409	5.38029	5.62468	5.65562	5.31568	5.31852	5.28296	5.85998	5.43765	5.53762	5.63641	5.60219	5.70777	5.17432
ENSGALG00000001490			0.0372194	0.0368221	0	0.0516631	0.0338899	0.135067	0.035725	0.0488886	0.0945296	0.0437134	0	0	0.0568996	0	0	0	0.0562817	0.0446736
ENSGALG00000001491	ncapd3	non-SMC condensin II complex, subunit D3	1.83983	1.3775	1.80047	1.36519	1.60708	1.47854	1.21533	1.51795	1.43338	1.60978	1.73949	1.68637	1.4056	1.45809	1.80484	1.71015	1.64937	1.19913
ENSGALG00000001492			4.40205	4.42974	4.91591	4.0204	4.24606	4.3892	4.24435	4.16961	4.15625	4.38989	4.44488	4.05262	4.65165	4.24492	4.21488	4.52625	4.04563	4.22573
ENSGALG00000001493	Ppm1f	protein phosphatase 1F (PP2C domain containing)	1.03212	1.41205	1.52396	0.933615	1.16031	1.16814	0.933212	0.67995	1.12697	1.00893	1.17279	1.34071	1.14586	1.21358	1.39723	1.02391	0.670262	1.25219
ENSGALG00000001494	nisch	nischarin	3.72238	4.23861	4.11105	3.86244	4.17836	4.04792	4.41831	3.909	4.14757	4.21682	4.17836	4.09889	4.04792	4.1272	3.99866	4.07106	4.36309	4.14027
ENSGALG00000001496			0	0	0	0	0	0	0.556949	0	0	0	0	0	0	0	0.585092	0	0.579897	0
ENSGALG00000001500	slu7	SLU7 splicing factor homolog (S. cerevisiae)	4.52254	4.43293	4.30763	4.15951	4.4116	4.26884	4.56887	3.86355	4.41962	4.57106	4.30423	4.05604	4.27818	4.69437	4.26884	4.55307	3.82761	4.80469
ENSGALG00000001501	MAPK1	mitogen-activated protein kinase 1	4.45479	4.99674	4.88194	4.67939	4.97615	5.0482	4.18993	3.93912	4.64299	4.83141	4.87218	4.90306	4.52403	4.75927	4.58985	4.99041	4.75594	5.24223
ENSGALG00000001502	UTP11L	UTP11-like, U3 small nucleolar ribonucleoprotein, (yeast)	3.4022	3.27534	3.21665	2.88621	2.98823	2.87946	2.87859	3.49278	2.75089	3.30487	3.13829	2.99704	3.36535	2.881	3.19809	3.00579	2.96115	2.80403
ENSGALG00000001503	Tbcd	tubulin folding cofactor D	3.21604	2.75961	2.85247	2.71475	2.6938	2.86224	3.60262	3.09863	2.62731	3.01597	2.87756	2.71665	2.43892	2.89598	2.827	3.05539	2.56088	2.72055
ENSGALG00000001504	ddx20	DEAD (Asp-Glu-Ala-Asp) box polypeptide 20	3.87649	3.6357	3.61304	3.60434	3.65131	3.56556	3.73743	3.38619	3.36799	3.44346	3.71342	3.7824	3.31295	3.47444	3.58739	3.52732	3.33719	3.33811
ENSGALG00000001505	Ngef	neuronal guanine nucleotide exchange factor	0.203767	0.313553	0.400624	0.451115	0.756444	0.286915	0.396634	0.94552	0.708804	0.51636	0.450092	0.345163	0.62814	0.610754	0.374659	0.373074	0.7527	0.654153
ENSGALG00000001506	PTTG1	pituitary tumor-transforming 1	5.19789	5.14613	5.11889	3.74466	4.46655	4.18639	3.61628	4.57333	4.15951	4.62685	4.56465	4.15174	4.99215	4.80299	5.12598	4.62925	3.93028	3.43725
ENSGALG00000001512	Kcnd3	potassium voltage-gated channel, Shal-related subfamily, member 3	0	0.0258665	0	0.0169738	0.00868224	0	0	0	0.012009	0.0335037	0	0.0121382	0	0.00440494	0.031501	0	0	0.000904569
ENSGALG00000001513			2.38014	3.25934	3.11144	2.47739	2.63664	2.83187	2.74891	2.04249	2.82297	2.7983	2.8439	2.75663	2.9533	2.76299	2.65622	2.87804	2.82412	3.25886
ENSGALG00000001515	ATAD3B	ATPase family, AAA domain containing 3A	2.79063	2.03303	2.4874	2.28774	2.75562	2.33687	2.63844	2.99925	2.31304	2.12942	2.44896	2.38657	2.49936	2.15254	2.80732	2.59606	2.25961	1.94473
ENSGALG00000001516	FHL3	four and a half LIM domains 3	4.26999	4.61683	4.97706	3.71408	4.47872	4.18016	4.52788	3.66239	4.5759	4.47728	4.84326	3.95306	4.45747	5.24837	4.23364	4.83621	4.03608	4.68973
ENSGALG00000001518			0.0448111	0.0115	0	0.150961	0.026419	0.0431397	0.00387754	0.106712	0.0227564	0.0398628	0.0250015	0.0148941	0.0119292	0.0203663	0.00751356	0.00285699	0.0206913	0.00558454
ENSGALG00000001519	NEU2	sialidase 2 (cytosolic sialidase)	1.9345	1.58665	1.14677	1.72282	1.30192	1.07914	1.31894	1.2644	0.73305	1.23632	1.40646	1.25078	1.19532	0.847209	1.26663	1.06671	0.888872	1.00246
ENSGALG00000001521	VPS26B	vacuolar protein sorting 26 homolog B (S. pombe)	1.60792	1.26098	1.8223	1.95113	1.59014	2.11248	2.14757	1.73144	1.30799	1.39764	1.49823	1.66428	2.34212	1.76129	2.22089	1.92509	2.37165	1.98381
ENSGALG00000001522	phf20	PHD finger protein 20	2.73326	3.15142	3.05113	3.31503	3.38527	3.35183	3.02757	2.56461	3.19147	2.60133	3.01214	2.90348	2.57106	3.36892	3.0998	2.98081	2.79395	3.42789
ENSGALG00000001525	CALCOCO2	calcium binding and coiled-coil domain 2	6.2595	6.25161	5.91507	7.28969	6.39887	6.7786	6.71523	6.10223	5.78303	6.38884	6.12583	7.59547	5.47012	5.62981	6.34933	6.04828	6.39298	5.77321
ENSGALG00000001527	VWA1	von Willebrand factor A domain containing 1	1.60301	1.7873	1.56869	1.02752	1.15841	1.10135	1.26008	1.64072	1.50113	1.59405	1.49776	1.51733	1.92544	2.10408	1.16168	1.57348	2.33687	1.78305
ENSGALG00000001529	THYN1	thymocyte nuclear protein 1	7.39399	7.88133	8.03746	6.84781	7.7828	7.65314	6.79522	7.0014	7.77661	7.85122	7.56926	7.56926	8.0128	7.47396	8.11416	8.01745	6.9593	7.38146
ENSGALG00000001531	Fn3k	fructosamine 3 kinase	1.08139	1.0787	0.843147	1.17437	1.1362	1.33212	0.95541	1.08512	0.604423	0.939835	0.723926	1.48487	1.31371	1.0787	1.09363	0.591756	1.18614	0.674313
ENSGALG00000001532	WNT2B	wingless-type MMTV integration site family, member 2B	0.191721	0.0352734	0	0.113455	0.224533	0.0801798	0.474083	0.111152	0.362176	0.202697	0.396049	0.502208	0.266116	0.231861	0.0974679	0.333756	0.715297	0.00929014
ENSGALG00000001533	TSNAXIP1	translin-associated factor X interacting protein 1	0.060141	0.059098	0.0729109	0.0720885	0.116793	0.0167094	0	0.0533466	0.0332439	0.139323	0.0618895	0.103679	0.0643416	0.0673415	0.0673415	0.0954201	0.0140552	0.0811762
ENSGALG00000001534	TMEM88	transmembrane protein 88	0	0	0	0	0	0	0	0	0	0	0	0	0	0	0	0.117964	0	0
ENSGALG00000001535	STAB1	stabilin 1	3.18839	2.19626	2.39664	4.08445	3.03202	3.18597	3.44203	4.4455	3.13645	2.85298	2.90704	2.57052	2.37652	2.53543	2.46247	1.8881	4.59676	3.93258
ENSGALG00000001536			0.438847	0.535135	0.803458	0.684234	0.87143	0.660609	0.341214	0.608515	0.733574	0.396049	0.61151	0.440543	0.652384	0.949196	0.566601	0.499615	0.503451	0.82528
ENSGALG00000001538	ST7L	suppression of tumorigenicity 7 like	3.75341	3.87394	3.77022	4.10081	4.03217	3.94201	3.8447	3.79162	4.20823	3.24467	3.6088	3.70967	3.52444	3.90247	3.81476	3.79104	3.8153	4.23635
ENSGALG00000001540	sf3a3	splicing factor 3a, subunit 3, 60kDa	5.60219	5.44661	5.40196	5.86706	5.49884	5.57101	5.72504	5.4134	5.42639	5.24837	5.49322	5.59662	5.51649	5.43195	5.3758	5.45749	5.43765	5.31073
ENSGALG00000001542	MRPL20	mitochondrial ribosomal protein L20	6.25385	5.74156	5.99034	5.17061	5.61956	5.60099	5.73176	5.64598	5.38572	5.83441	5.49424	5.34001	6.03142	5.72242	5.93177	5.57338	5.44418	5.58052
ENSGALG00000001543	HOXB13	homeobox B13	0	0	0	0.0281646	0	0	0.109824	0	0	0	0	0.556581	0.0322069	0	0.0194006	0	0.0935025	0
ENSGALG00000001544	ADAMTS10	ADAM metallopeptidase with thrombospondin type 1 motif, 10	0.523723	0.527428	0.702204	0.480792	0.702204	0.814781	0.570024	0.433827	0.863794	0.564848	0.53827	0.711968	0.974991	0.714028	0.68717	1.13845	0.571641	0.727184
ENSGALG00000001545	rab40b	RAB40B, member RAS oncogene family	1.31115	0.484768	0.502208	0.548945	0.31411	0.521495	0.389478	0.46436	0.414414	0.543512	0.448163	0.535135	0.390341	0.613038	0.582881	0.476847	0.214906	0.446708
ENSGALG00000001546	ZZEF1	zinc finger, ZZ-type with EF-hand domain 1	1.97968	2.07232	2.35196	2.34977	1.90555	2.15024	2.18462	1.82012	1.6681	2.0997	2.10768	2.49179	1.91994	1.90107	1.83033	1.9401	2.14276	1.85254
ENSGALG00000001547	CAPZA1	capping protein (actin filament) muscle Z-line, alpha 1	7.11311	8.00185	7.60032	7.58704	7.96355	7.90876	7.07402	6.95568	7.71594	7.79803	7.88749	8.11416	7.23475	7.8178	7.85122	7.89292	7.51176	7.81262
ENSGALG00000001550	Rbm39	RNA binding motif protein 39	4.46392	4.89792	4.57667	4.67114	5.08467	4.80218	5.14104	4.70735	5.13504	4.33318	4.65996	4.90885	4.39306	5.00572	4.75687	4.89305	4.69851	5.08888
ENSGALG00000001551			5.61956	5.97573	5.34473	5.76457	6.05005	5.80167	6.57791	5.72137	5.80321	5.27476	5.22175	5.96402	5.11963	6.04828	5.72387	5.52515	5.90475	6.2595
ENSGALG00000001552			0.0303997	0	0	0	0	0.0240962	0.122466	0	0	0	0.0328301	0	0	0	0	0	0	0.00773824
ENSGALG00000001554	ppil2	peptidylprolyl isomerase (cyclophilin)-like 2	3.51671	3.93258	3.75017	3.53032	3.72802	3.62699	3.52348	3.51025	3.65993	3.81696	3.80036	3.36479	3.65454	3.68002	3.60978	3.7545	3.35227	3.5772
ENSGALG00000001555	AURKAIP1	aurora kinase A interacting protein 1	5.64598	5.06142	5.16615	5.17767	4.86383	4.99747	5.70777	5.59144	4.8188	5.36516	5.05287	5.20711	5.24223	5.10965	5.18342	4.95195	5.10404	4.45429
ENSGALG00000001556	C20orf52	chromosome 20 open reading frame 52	0	0	0	0	0	0	0	0	0	0	0	0	0	0	0	0	0	0
ENSGALG00000001557	acad8	acyl-Coenzyme A dehydrogenase family, member 8	2.35594	2.29311	2.74799	1.97919	2.31304	2.55306	2.56409	2.4749	2.79982	2.63771	2.82601	1.99465	3.22552	2.52182	2.45896	3.17344	2.51391	3.03202
ENSGALG00000001558	MOV10	Mov10, Moloney leukemia virus 10, homolog (mouse)	5.44937	4.41762	4.14223	7.14562	5.28185	5.89878	6.93506	6.19579	4.65826	4.43514	4.55776	6.99574	4.24123	3.9031	5.19053	5.16151	5.77876	4.13302
ENSGALG00000001559			0	0.830984	0.510757	0	0.318647	0.239054	0.0278185	0.0420836	0.906995	0.131184	0.0322069	0.298919	0.639621	0.0501017	0.234663	0.67995	0.0428965	0.00736191
ENSGALG00000001560	LOC429840	similar to large conductance calcium activated potassium channel pSlo spliceform 1-5A	0	0	0.0234193	0	0	0	0	0	0	0	0.00802048	0	0	0	0	0	0.0127196	0.000445163
ENSGALG00000001561	Mxra8	matrix-remodelling associated 8	3.24518	1.91653	1.89748	2.53339	2.10109	1.86755	2.19432	2.39791	2.32967	2.42599	2.06076	2.25187	2.69055	3.20945	2.28926	1.98895	1.65131	2.44896
ENSGALG00000001563	wdr45l	WDR45-like	4.55384	4.29779	4.49805	4.97801	4.25113	4.14676	4.80826	4.60165	4.05204	4.21728	4.17948	4.50703	4.40577	4.07293	4.10644	4.17517	4.82098	4.07788
ENSGALG00000001564	ATP2A3	ATPase, Ca++ transporting, ubiquitous	3.43878	4.26759	4.05658	4.50853	4.88111	4.82574	4.42296	4.37826	4.96578	2.97148	4.23861	4.78296	3.99925	4.44887	4.3705	4.60258	4.40715	5.09948
ENSGALG00000001565	C5	complement component 5	0.070284	0.169369	0.11639	0.0584216	0.0788087	0.0718178	0.0966759	0.0427136	0.0906271	0.137844	0.0865135	0.0890156	0.0964207	0.117695	0.183262	0.1471	0.0568165	0.184277
ENSGALG00000001567	NT5DC2	5'-nucleotidase domain containing 2	3.15864	1.34675	1.64428	1.55961	1.24823	1.50664	1.38964	2.1737	1.83848	2.0947	1.47396	1.10286	2.06643	1.41975	1.17488	1.23726	1.85254	1.40309
ENSGALG00000001568	NFS1	NFS1 nitrogen fixation 1 homolog (S. cerevisiae)	3.93668	4.36524	4.40504	3.93316	4.48224	4.0112	4.0791	4.13028	4.65008	4.13616	4.09205	3.99221	4.49313	4.25732	4.02188	4.72495	3.8641	4.48882
ENSGALG00000001569	RHOC	ras homolog gene family, member C	3.90474	3.72802	3.50759	3.20892	3.65711	3.61092	4.06723	4.62514	3.72355	3.51819	3.25415	4.39306	4.37565	4.38151	3.78026	3.86705	4.39453	3.89752
ENSGALG00000001571	myo1f	myosin IF	5.4389	5.33209	5.58802	6.9593	6.32468	6.23924	6.37289	6.49395	6.28595	5.67537	5.96151	6.45323	5.31852	5.88967	5.99764	5.59894	6.47982	6.2181
ENSGALG00000001572	COMMD4	COMM domain containing 4	5.17513	4.75013	5.32615	4.28283	4.85946	4.51931	4.58538	4.68405	4.51073	6.03279	4.69042	4.21861	5.99629	4.82574	5.13633	5.19619	4.62364	4.21361
ENSGALG00000001573	P2RX1	purinergic receptor P2X, ligand-gated ion channel, 1	1.96996	4.67018	4.1921	2.1235	4.67018	3.68664	3.01444	3.59851	4.85178	4.96757	4.07852	3.92967	4.56811	5.38142	3.99398	4.28012	5.00907	5.18522
ENSGALG00000001574	MLLT6	myeloid/lymphoid or mixed-lineage leukemia (trithorax homolog, Drosophila); translocated to, 6; similar to MLLT6	2.38299	2.59817	3.10512	2.6723	3.10074	2.80214	3.43307	2.68348	3.41264	2.40865	2.93223	2.61193	3.48234	2.96115	2.56461	3.43785	2.63844	3.43679
ENSGALG00000001576	HIRA	HIR histone cell cycle regulation defective homolog A (S. cerevisiae)	3.0068	3.08201	3.20489	3.07878	3.43255	3.39774	2.9307	2.983	3.24761	2.827	3.22714	3.26951	3.18948	3.31739	3.40683	3.24309	3.33263	3.30799
ENSGALG00000001577	Foxk2	forkhead box K2	3.08073	3.50975	3.43152	3.23714	3.3183	3.39215	3.25069	2.88817	3.27577	3.02198	3.42487	3.26765	3.32342	3.38765	3.44455	3.33367	3.13733	3.28229
ENSGALG00000001580	anp32b	acidic (leucine-rich) nuclear phosphoprotein 32 family, member B	7.07402	7.10178	7.47396	6.75424	7.61908	7.57427	7.04925	6.90589	7.56926	7.07402	7.28969	7.12796	7.36596	7.45614	7.64826	7.7207	6.56017	7.48585
ENSGALG00000001583	Traf1	TNF receptor-associated factor 1	2.78516	3.09081	3.06616	2.982	2.62178	2.97788	2.86224	1.9938	2.81212	2.72537	3.18516	2.9775	2.92951	2.70929	2.67418	3.01948	2.80273	3.01597
ENSGALG00000001585	c18orf25	hypothetical LOC769229	0	0	0	0	0	0	0	0	0	0	0	0.0213523	0	0.0100586	0	0	0	0.0164945
ENSGALG00000001586	NEIL1	nei endonuclease VIII-like 1 (E. coli)	3.31997	4.12009	4.17517	3.33367	4.32135	3.66144	3.29112	3.09934	4.39048	4.0761	4.53516	3.35703	4.43445	3.66144	4.45603	4.43241	2.71194	4.11455
ENSGALG00000001587			6.06265	5.84201	5.81898	5.10138	5.48789	5.74982	5.45879	5.55312	5.44937	6.07822	5.74982	5.47477	6.01933	5.5519	5.81131	5.66333	5.25778	5.49884
ENSGALG00000001589	Inpp5d	inositol polyphosphate-5-phosphatase, 145kDa	5.91041	5.68636	5.58052	6.46319	5.84201	5.96151	6.66151	5.57689	5.77189	5.37908	5.36833	5.82029	5.18638	5.58165	5.37908	5.70913	5.44559	5.79003
ENSGALG00000001590	pbrm1	polybromo 1	2.25086	2.24189	2.71086	2.84857	2.87535	2.9076	2.57774	2.32286	2.89346	2.05046	2.7672	2.85363	2.63771	2.53339	2.59986	3.07819	2.81994	2.75717
ENSGALG00000001591	LOC417340	hypothetical LOC417340	3.22714	3.93028	3.08073	2.95028	3.00037	3.12452	3.4425	2.30166	3.40338	2.93165	2.60409	2.49657	2.87337	3.04751	3.04905	3.08201	2.45041	3.38765
ENSGALG00000001592	ASAH3	N-acylsphingosine amidohydrolase (alkaline ceramidase) 3	0	0	0	0	0.0248265	0.0691824	0	0.0394202	0	0.0344101	0	0	0	0	0	0	0	0.00757462
ENSGALG00000001593	ufd1l	ubiquitin fusion degradation 1 like (yeast)	4.81317	5.11629	5.37151	4.37889	5.05861	4.89527	4.76163	4.86546	5.36307	5.1418	4.97282	4.36446	5.74569	5.13926	5.01616	5.5322	4.8188	5.05287
ENSGALG00000001595			1.4101	1.27615	1.9345	1.50071	1.94473	1.65643	1.9381	2.3026	2.30319	1.41053	2.15736	2.08126	2.13146	1.88718	2.42846	2.13246	1.92603	1.71118
ENSGALG00000001596	MLLT1	myeloid/lymphoid or mixed-lineage leukemia (trithorax homolog, Drosophila); translocated to, 1	2.17477	3.08688	2.59876	3.45048	3.4142	2.8983	2.42167	1.91101	3.13283	1.81855	2.48586	2.46787	2.21152	2.70018	2.8834	2.4479	2.62578	3.81648
ENSGALG00000001597	PSMB3	proteasome (prosome, macropain) subunit, beta type, 3	7.30668	6.91683	7.07402	6.83687	6.8957	6.67544	6.97115	7.26884	6.51084	6.99574	7.14945	6.81907	7.16138	6.93506	7.27186	6.8057	6.72932	6.43283
ENSGALG00000001600	DVL1	dishevelled, dsh homolog 1 (Drosophila)	2.55948	2.52028	2.69766	2.70685	2.76586	2.9006	3.10322	2.51935	2.9201	2.27114	2.61969	2.47331	3.00579	2.81856	2.41125	2.89178	2.70533	2.87087
ENSGALG00000001602	NUTF2	nuclear transport factor 2	6.6549	6.43093	6.58041	5.93177	6.25768	6.20126	5.89275	6.44067	6.18444	6.56841	6.53949	6.06892	6.58732	6.21469	6.53485	6.30644	6.20842	5.98897
ENSGALG00000001603	NARF	nuclear prelamin A recognition factor	3.80313	3.35227	3.68065	4.2425	4.08321	3.50159	4.08089	5.31666	4.05784	4.69342	4.19386	4.08829	5.18837	4.00497	3.5723	3.89694	5.0106	3.73676
ENSGALG00000001604			0.696737	0.465492	0.616049	0.455704	0.700465	0.634805	0.574215	0.650321	0.584389	0.741132	0.442841	0.402501	0.631968	0.768076	0.75518	0.672264	0.424088	0.349178
ENSGALG00000001605	PPM1J	protein phosphatase 1J (PP2C domain containing)	3.62497	4.00171	4.39385	5.23251	4.65388	4.95586	4.38858	4.35872	4.83064	4.40715	4.35486	5.45409	4.22573	5.3099	4.69929	4.84149	4.30228	3.87708
ENSGALG00000001606	INPP5B	inositol polyphosphate-5-phosphatase, 75kDa	4.04045	5.3736	5.13284	4.72896	4.9606	4.93736	4.4433	4.21564	4.92821	4.68405	4.86968	4.63374	4.59599	5.19248	4.97282	4.88284	4.00991	5.21718
ENSGALG00000001607	C17orf62	chromosome 17 open reading frame 62	3.68308	4.61854	4.06377	3.83864	4.31667	4.54856	3.82193	3.79832	4.0667	4.03348	4.14558	4.38151	4.0023	4.48295	4.45156	4.46803	4.29053	4.16485
ENSGALG00000001608	UNC5D	unc-5 homolog D (C. elegans)	0.0803582	0.145462	0.0284988	0.209765	0.11266	0.0898379	0.00996798	0.057137	0.0909646	0.1243	0.107519	0.114649	0.0663339	0.184937	0.246844	0.0978384	0.0198922	0.0645591
ENSGALG00000001610	PIP4K2B	phosphatidylinositol-5-phosphate 4-kinase, type II, beta	1.24823	1.36771	1.33573	1.64661	1.73556	1.6239	1.67813	1.394	1.48186	1.0787	1.26663	1.43035	1.394	1.57898	1.47257	1.72838	1.33098	1.74918
ENSGALG00000001611	B3GAT1	beta-1,3-glucuronyltransferase 1 (glucuronosyltransferase P)	0.0287458	0.0748769	0.0401012	0	0.311846	0.199002	0	0.196669	0.109385	0	0.120312	0.259989	0.217093	0.499615	0.0847128	0.177207	0.0933688	0.175187
ENSGALG00000001612	Hexdc	hexosaminidase (glycosyl hydrolase family 20, catalytic domain) containing; similar to hypothetical protein FLJ23825	2.07972	1.90555	1.57985	1.27007	1.92372	1.74254	1.91754	1.81749	2.00231	1.52142	1.61245	1.27879	2.08126	2.07186	1.8821	1.65353	1.63409	1.59541
ENSGALG00000001613	gnl3	guanine nucleotide binding protein-like 3 (nucleolar)	4.81458	4.73026	4.74527	4.6762	5.2385	4.9229	4.88723	4.8323	4.93487	4.81092	4.90976	4.73989	4.52087	5.1298	5.05483	4.77151	4.93487	5.20237
ENSGALG00000001614	aqp11	aquaporin 11	0.034165	0	0	0	0.0295309	0.0265514	0	0	0.0142372	0	0	0	0	0	0	0	0	0.00843695
ENSGALG00000001615	man2c1	mannosidase, alpha, class 2C, member 1	2.86165	2.45318	2.35671	2.3106	2.30691	2.72208	2.78516	2.95761	3.01061	2.64339	2.56573	2.16046	2.43698	2.38565	2.39017	2.69722	2.72844	2.71528
ENSGALG00000001616	Cdc45l	CDC45 cell division cycle 45-like (S. cerevisiae)	2.86654	2.98859	2.87639	1.69038	2.39897	2.45411	1.66961	2.89386	2.19675	2.54872	2.67693	2.39518	2.90348	2.54127	3.01307	2.88906	2.24701	2.02383
ENSGALG00000001617	Camkk1	calcium/calmodulin-dependent protein kinase kinase 1, alpha	2.01408	1.76583	2.23439	1.82605	2.0354	2.0118	1.32688	2.42599	1.99599	2.12856	2.04998	1.44364	1.55392	2.4184	1.88768	1.5123	2.09675	1.97269
ENSGALG00000001618	LOC769717	hypothetical protein LOC769717	3.09541	2.36937	2.69144	2.64025	2.76804	2.61884	3.34354	3.18465	3.16682	2.63485	2.55785	2.32246	3.05113	3.01361	2.93029	2.81058	2.92199	2.86617
ENSGALG00000001619	atg16l1	ATG16 autophagy related 16-like 1 (S. cerevisiae)	3.65934	3.68424	3.76034	3.73676	3.7898	3.81142	4.11881	3.66144	3.82997	3.35026	3.55743	3.52674	3.74582	3.71862	3.77329	3.81309	3.61402	3.98802
ENSGALG00000001620	cutA	cutA divalent cation tolerance homolog (E. coli)	0.326975	0.496344	0.407284	0.268822	0.257892	0.420141	0.288578	0.221684	0.299415	0.688806	0.574992	0.408989	0.579194	0.646206	1.00435	0.504485	0.310826	0.199709
ENSGALG00000001621	CLDN5	claudin 5	1.81205	1.34438	2.43597	2.34269	1.9381	1.7087	1.48662	2.26414	3.20989	2.34473	1.65984	2.21188	1.94517	2.29972	1.77042	1.95539	1.45603	3.32342
ENSGALG00000001624	CCDC49	coiled-coil domain containing 49	3.07065	3.06418	2.81263	3.1725	2.89774	3.04807	3.03914	2.65622	2.82194	2.71971	2.85363	2.98044	2.59817	2.97341	2.99975	2.71867	2.96938	2.84152
ENSGALG00000001626	UTS2R	urotensin 2 receptor	0.614301	0.344319	0.576103	0.622925	0.234384	0.0920995	0.0952673	0.112132	0	0	0.0427851	0	0.366999	0.221948	0.105299	0	0	0
ENSGALG00000001627			1.72838	1.86594	1.55206	1.7025	1.34315	1.50402	1.25078	1.50595	1.31686	1.52678	1.8598	1.5234	1.58622	1.51401	1.61735	1.19577	1.74038	1.22182
ENSGALG00000001629	LOC417345	hypothetical gene supported by CR391572	4.91067	6.40741	6.72446	6.48683	6.76233	5.95559	5.8069	5.43997	5.5746	6.26842	6.35906	7.46094	6.75648	6.39075	6.51744	6.53075	7.2383	6.92397
ENSGALG00000001630	DHX33	DEAH (Asp-Glu-Ala-His) box polypeptide 33	3.30707	2.79165	3.2421	2.98399	3.37565	3.06823	3.27378	3.8712	3.30976	2.76586	3.41794	3.29612	3.65505	2.64178	3.23604	3.14327	3.25475	2.98779
ENSGALG00000001631	CD7	CD7 molecule	4.26942	6.92926	6.81383	4.25318	6.7513	6.82631	5.72012	4.38079	6.44954	6.78953	6.47416	6.21148	6.43873	6.47776	5.98427	7.30668	4.6887	6.54619
ENSGALG00000001632	MIS12	MIS12, MIND kinetochore complex component, homolog (yeast)	2.75457	1.67903	2.3249	1.70301	2.06823	1.89178	1.72738	2.81162	2.02667	2.31622	2.09271	2.67418	2.61969	1.81894	2.63895	2.19776	2.47274	1.59014
ENSGALG00000001633	DUSP26	dual specificity phosphatase 26 (putative)	0.115749	0.407284	0.41251	0.348687	0.387719	0.651925	0.119325	0.520371	0.769692	0.530738	0.498116	0.0574006	0.739459	0.528744	0.337702	0.215777	0	0.771716
ENSGALG00000001634	rpl23	ribosomal protein L23	11.4072	11.7554	11.555	10.9345	11.1941	11.1512	11.2263	10.8082	11.0943	12.0009	12.0949	11.1512	12.0009	11.8169	12.598	11.7017	11.2263	12.0009
ENSGALG00000001636	EDC4	enhancer of mRNA decapping 4	2.87034	2.48194	2.81994	4.64521	3.22125	3.45134	3.74529	3.72802	3.16121	2.55605	2.9764	4.06487	2.86979	2.68758	3.05027	3.32694	3.78795	3.18119
ENSGALG00000001637	PSMD5	proteasome (prosome, macropain) 26S subunit, non-ATPase, 5	4.22184	4.37235	4.20132	4.09263	3.89946	4.11339	3.97061	4.05968	3.98508	4.11281	4.06196	4.31077	3.94916	3.99502	4.2873	4.12483	3.92494	4.03864
ENSGALG00000001638	tas1r3	taste receptor, type 1, member 3	0.0477974	0.108894	0.180471	0.037969	0.119083	0.122797	0.418852	0.269151	0.236978	0.103377	0.132261	0.118773	0.339533	0.0296717	0.102481	0.0940987	0.489773	0.337984
ENSGALG00000001639	MTF1	metal-regulatory transcription factor 1	1.46292	1.89048	1.71423	2.19965	1.85819	1.87354	2.05188	1.60919	1.57128	1.39444	1.71118	2.0086	1.53806	1.79387	1.6118	1.62582	1.98544	1.6923
ENSGALG00000001640	RNF122	ring finger protein 122	2.32641	2.84337	3.52674	1.59058	2.9542	3.45883	1.58832	2.29691	2.92061	3.33623	3.36892	1.86701	3.12162	3.35979	2.74457	2.9012	1.59455	2.69965
ENSGALG00000001642	glt8d1	glycosyltransferase 8 domain containing 1	3.6226	3.08246	3.47277	3.04052	2.905	2.73227	2.71665	3.52732	3.07878	3.2044	3.34307	3.02136	2.2334	3.22087	3.5331	2.87702	3.36075	2.71375
ENSGALG00000001644	SIN3A	SIN3 homolog A, transcription regulator (yeast)	2.30633	2.09111	2.54022	3.4184	3.18839	3.25415	3.37723	2.868	3.12734	2.20716	2.64178	3.19854	3.13543	2.5349	2.81947	3.23854	3.03113	3.21036
ENSGALG00000001645	KCNT1	potassium channel, subfamily T, member 1	0.00425901	0	0.0189757	0	0.0335037	0.0176542	0.00419264	0.0343293	0.00391871	0.0077091	0.0135347	0.0145261	0.0933688	0.0206913	0.00809518	0.0521338	0.0515414	0.0240436
ENSGALG00000001647	Pskh1	protein serine kinase H1	0.589064	0.756444	0.730905	0.992226	0.953046	1.05793	0.808918	0.858148	1.00205	0.510097	0.67508	0.851628	0.862172	0.75518	0.86459	1.03212	1.14172	1.08372
ENSGALG00000001648	LASP1	LIM and SH3 protein 1	4.6178	5.61115	6.11256	5.82335	6.45504	6.34761	5.69428	6.07476	6.70508	5.70642	6.36464	6.22204	6.38711	6.17235	6.0705	6.39498	6.18287	6.4849
ENSGALG00000001649	Derl2	Der1-like domain family, member 2	5.58052	5.64465	5.40651	5.3067	5.19144	5.09686	5.31474	5.255	5.15288	5.26534	5.2515	5.3567	4.88627	5.16249	5.25854	4.99304	5.30174	5.16525
ENSGALG00000001651	C8orf41	chromosome 8 open reading frame 41	2.66753	2.40139	2.82297	2.51488	2.45792	2.23058	2.90003	2.66335	2.27927	2.82249	2.46847	2.23851	3.19304	2.27425	2.4065	2.44649	2.03027	2.26936
ENSGALG00000001652	SEP2	similar to septin 2	5.38354	5.66928	5.69428	5.14489	5.52842	5.56629	5.09312	4.89527	5.63505	5.75993	5.48506	5.37798	5.1079	5.86861	5.53974	5.22689	5.34856	6.14201
ENSGALG00000001653	MANEAL	mannosidase, endo-alpha-like	0.129176	0.340084	0.206515	0.223406	0.336389	0.0272493	0.0827649	0.358708	0.288839	0.242415	0.175635	0.177207	0.237429	0.0175733	0.194061	0.240027	0.451115	0.238568
ENSGALG00000001654	c1qbp	complement component 1, q subcomponent binding protein	7.23475	6.8957	7.29404	6.77601	7.02047	6.97115	7.0858	7.5571	7.0014	6.80076	7.14562	6.80868	6.96263	7.24227	7.34895	7.04273	7.06349	6.78456
ENSGALG00000001655	SPCS1	signal peptidase complex subunit 1 homolog (S. cerevisiae)	6.92054	6.69263	6.65092	5.96291	6.14723	6.22037	6.50355	6.5197	6.11942	6.71836	6.70508	6.06773	6.63213	6.38884	6.63709	6.27043	6.01164	6.08904
ENSGALG00000001656	SEP9	septin 9	5.90475	6.56222	6.67544	6.30277	6.89305	7.01783	5.96544	5.97715	7.06349	6.05453	6.75905	6.33229	7.25776	6.78456	6.6014	7.12796	6.12915	7.28525
ENSGALG00000001658	rpl19	ribosomal protein L19	11.0215	10.9125	10.9646	10.6879	10.6879	10.5782	10.6405	10.2581	10.6614	11.4545	10.9936	10.833	10.8602	10.7807	10.9345	10.7047	10.4343	10.9936
ENSGALG00000001661	SLC22A7	solute carrier family 22 (organic anion transporter), member 7	0	0	0	0	0	0	0	0	0	0.0157991	0	0.0159843	0.0593999	0	0.0164087	0.00974697	0.0225458	0
ENSGALG00000001662	ATP10B	ATPase, class V, type 10B	0.057493	0.00314264	0	0	0.00253905	0.00627752	0.00186457	0.0116686	0.000479971	0.00732701	0	0.0209421	0.00886286	0.00186843	0.0115	0.00287559	0.00751356	0.000644395
ENSGALG00000001663	Rbm13	RNA binding motif protein 13	5.64005	5.39122	5.68226	4.79234	5.24926	5.16423	4.98951	5.09948	5.06901	5.424	5.27378	5.25854	5.27957	4.99129	5.59543	5.14275	4.99487	4.9745
ENSGALG00000001664	Ptpn9	protein tyrosine phosphatase, non-receptor type 9	4.01289	2.78108	3.56843	3.15923	2.9452	2.71822	4.27457	4.1309	3.48667	3.35933	3.26644	3.08883	3.90831	2.64294	2.66205	3.06032	3.34052	2.42497
ENSGALG00000001666	RPAIN	RPA interacting protein	4.28493	3.38765	3.53789	3.85729	3.58441	3.06134	4.10519	4.75594	3.52291	3.86705	3.16785	3.26139	4.34983	2.93617	3.08346	2.79303	3.88245	3.29305
ENSGALG00000001668	ube2r2	ubiquitin-conjugating enzyme E2R 2; hypothetical protein LOC776167	4.19059	4.23364	4.51931	4.51728	4.67264	4.58009	4.56387	4.33871	4.75337	4.23933	4.22507	4.59062	4.79007	4.50129	4.42113	5.02614	4.66548	4.74073
ENSGALG00000001672	NEK4	NIMA (never in mitosis gene a)-related kinase 4	1.75924	1.78045	2.08178	1.42437	1.67813	1.53997	1.66278	1.79709	1.73949	1.80728	1.63409	1.28303	1.79387	1.60633	1.65745	1.98327	1.22182	1.72282
ENSGALG00000001677	SETBP1	SET binding protein 1	0.916201	0.89295	1.03856	1.02174	0.782666	0.853652	0.947365	0.414414	0.776917	0.656411	0.7527	0.909862	1.34624	0.591164	0.770134	0.976005	0.468617	0.780074
ENSGALG00000001678	PRKAB2	protein kinase, AMP-activated, beta 2 non-catalytic subunit; similar to protein kinase, AMP-activated, beta 2 non-catalytic subunit	2.9739	2.32159	2.7007	2.47787	2.68713	2.74016	3.10826	3.24059	2.95142	2.66005	2.83748	2.34557	3.58277	2.88906	2.56229	3.10322	2.70641	2.68202
ENSGALG00000001682	Fbxl20	F-box and leucine-rich repeat protein 20	2.06724	2.04039	2.26691	2.79198	2.16	2.35354	2.60032	2.34669	2.50378	2.23988	2.20351	2.23439	2.61391	2.80322	2.52269	2.67848	2.68391	3.03057
ENSGALG00000001684	sec14l1	SEC14-like 1 (S. cerevisiae)	3.66527	4.22573	3.89885	4.56536	4.51728	4.60584	4.23432	4.41468	4.55384	4.11028	4.15826	4.36245	4.25528	4.85731	4.00991	4.31999	5.00572	4.87144
ENSGALG00000001688	SEP5	septin 5	4.38603	4.88194	4.15826	4.65762	4.55384	4.38858	4.91163	4.37362	4.69739	3.51077	3.65562	4.1914	3.14161	4.36245	4.50945	4.24123	5.11629	5.31955
ENSGALG00000001689	SCAMP2	secretory carrier membrane protein 2	6.05641	5.61002	5.68636	6.29396	5.92181	5.94491	6.33686	6.67347	5.90335	5.81245	5.79664	6.01627	5.83884	5.86265	5.8568	5.91192	6.33023	5.84482
ENSGALG00000001690	GABRB2	gamma-aminobutyric acid (GABA) A receptor, beta 2	0	0.0157991	0.0250654	0	0.0141309	0	0	0	0.00696258	0	0	0	0	0.0336605	0	0	0	0
ENSGALG00000001691	Cpsf3l	cleavage and polyadenylation specific factor 3-like	4.9229	4.69271	5.14998	4.64447	4.79084	5.17692	4.50213	4.34074	4.78458	4.94308	4.81458	4.75231	4.90976	4.95195	4.93574	5.10053	4.34425	4.80547
ENSGALG00000001692	CAMSAP1	calmodulin regulated spectrin-associated protein 1	2.05726	2.52595	2.11043	1.84709	2.13886	2.13941	1.75619	1.74151	2.13796	2.30166	2.24566	1.85564	2.39168	2.52368	2.04998	2.0563	1.75186	1.98189
ENSGALG00000001693	SLC18A1	solute carrier family 18 (vesicular monoamine), member 1	0.107109	0.0706231	0.221481	0.471805	0.254382	0.261456	0.488734	0.268089	0.540824	0.205002	0.197023	0.0783643	0.663343	0.163263	0.213459	0.494522	0.499962	0.296758
ENSGALG00000001694			0	0	0	0	0.00274014	0.00843695	0	0	0	0	0	0	0.00962528	0	0	0	0	0.000147419
ENSGALG00000001695	Gabra6	gamma-aminobutyric acid (GABA) A receptor, alpha 6	0	0	0	0	0	0	0	0	0	0	0	0	0	0	0	0	0	0
ENSGALG00000001696	SAG	S-antigen; retina and pineal gland (arrestin)	0.0500152	0.0845233	0.0258665	0	0.0764774	0	0.34784	0.0642155	0.0985743	0	0	0.0616424	0	0.0332439	0.128653	0.0719381	0	0.0407134
ENSGALG00000001697	ITIH3	inter-alpha (globulin) inhibitor H3	0	0	0	0	0.0116375	0	0.0228477	0	0.000982581	0	0.00698661	0	0.0127597	0	0	0	0	0
ENSGALG00000001698	Gabra1	gamma-aminobutyric acid (GABA) A receptor, alpha 1	0.240027	0.630421	0.914129	0.21851	0.899299	0.528744	0.111511	0.145132	0.418569	0.460903	0.194244	0.181728	0.343465	0.371678	0.391036	0.166964	0.15863	0.271913
ENSGALG00000001700	LOC415311	hypothetical LOC415311	3.26765	2.60032	3.39967	3.07453	3.14763	2.9012	3.19471	3.36645	3.47053	3.01948	2.89042	2.95803	3.48767	2.94683	3.20526	3.34407	2.9452	3.05427
ENSGALG00000001701	LOC428183	hypothetical LOC428183	4.30948	5.0822	4.99843	4.04736	4.57333	4.5869	4.82399	3.67614	4.76752	4.37826	4.24183	3.60021	4.77632	4.89305	4.60442	5.02907	3.71749	4.88723
ENSGALG00000001702	EXOC3L	exocyst complex component 3-like	1.16125	0.678268	1.67994	0.753096	1.85717	1.73282	1.28114	1.57985	1.12222	1.41447	0.878701	0.544172	1.06538	1.61572	0.797895	0.990233	1.7934	1.92823
ENSGALG00000001705			0.00728326	0	0	0.0795737	0.0392809	0	0	0.0314433	0.010674	0	0	0	0	0.0132707	0.0121382	0	0	0
ENSGALG00000001706	Gabrg2	gamma-aminobutyric acid (GABA) A receptor, gamma 2	0	0	0	0	0	0	0	0	0	0	0	0	0	0	0	0	0	0
ENSGALG00000001708	med1	mediator complex subunit 1	2.96614	2.84757	3.31616	3.38672	3.32044	3.36174	3.29346	2.93617	3.29112	2.59403	2.99656	3.34726	3.06663	3.29346	3.43255	3.31891	3.19761	3.51077
ENSGALG00000001709	TMEM110	transmembrane protein 110; musculoskeletal, embryonic nuclear protein 1	0.737352	0.497455	0.272425	0.0895033	0	0.371912	0.410445	0.358356	0.0435431	0.405235	0.24399	0.081746	0.393686	0.106712	0.17096	0.060141	0.0875403	0.0293041
ENSGALG00000001710			0.606992	0.289148	0.345163	0.298245	0.228742	0.465119	0.514967	0.987492	0.37532	0.504132	0.382127	0.0880225	0.498481	0.267812	0.279858	0.288578	0.781812	0.570772
ENSGALG00000001711	PPCDC	phosphopantothenoylcysteine decarboxylase	1.76129	2.36071	1.92772	1.91754	1.90654	1.60498	2.3876	1.89291	1.70475	1.93046	2.09524	2.04249	2.25086	1.65939	2.28208	2.07925	2.13355	1.69729
ENSGALG00000001712	atp6v1b2	ATPase, H+ transporting, lysosomal 56/58kDa, V1 subunit B2	6.26148	5.61956	5.55523	6.856	5.69654	5.95843	6.24992	6.88503	5.49565	6.28172	5.94491	6.01933	5.64224	5.70913	5.55312	5.45879	6.98921	5.55872
ENSGALG00000001713	ubac1	UBA domain containing 1	2.90003	2.80076	2.67272	2.54972	2.78891	2.87639	2.69482	3.20841	2.53922	2.85801	3.19946	2.87535	2.86753	2.9849	3.07396	2.51832	2.57774	2.70333
ENSGALG00000001714	PUSL1	pseudouridylate synthase-like 1	2.00374	1.852	1.29419	1.98689	1.47667	1.49597	2.08704	1.67813	1.5833	1.67317	1.36275	1.16958	1.47462	2.07972	1.92093	1.65218	1.65939	1.80441
ENSGALG00000001716	LOC415313	similar to RIKEN cDNA 6030419C18 gene	0	0	0	0	0	0	0	0.0410045	0	0	0	0	0	0	0	0.0200634	0	0
ENSGALG00000001717	SLC16A1	solute carrier family 16, member 1 (monocarboxylic acid transporter 1)	3.87516	3.27124	3.49647	3.40621	3.86705	3.53567	3.38765	3.69444	3.92665	2.81947	3.30752	3.25978	3.09375	3.54505	3.82193	3.42955	3.95485	3.69038
ENSGALG00000001718	ccng1	cyclin G1	5.08118	4.29324	4.60715	4.91163	4.12899	4.14027	5.12406	4.67395	4.32135	5.51771	4.41962	4.61854	4.75159	4.83533	4.3892	3.8462	4.24552	5.12406
ENSGALG00000001719	Nup88	nucleoporin 88kDa	5.30484	4.72722	4.97801	5.07093	5.06039	4.86546	4.92908	5.44764	4.75594	5.14809	5.07003	4.93736	5.26136	5.1418	5.10696	4.77772	4.89951	4.82908
ENSGALG00000001720	TMEM110	transmembrane protein 110; musculoskeletal, embryonic nuclear protein 1	2.209	2.53591	2.07326	2.29691	2.56528	2.39988	2.23851	1.9908	2.45411	2.23005	2.37079	2.52476	1.80728	2.71528	2.37861	2.33148	2.68348	2.69192
ENSGALG00000001721			0	0	0	0	0	0	0	0	0	0	0	0	0	0	0	0	0	0
ENSGALG00000001722	e2f4	E2F transcription factor 4, p107/p130-binding	3.03002	3.06339	3.74093	3.89813	3.786	3.67094	3.78188	3.80313	3.84023	3.34826	3.55219	3.67952	4.22111	3.33532	3.56556	3.97157	3.81648	3.68002
ENSGALG00000001723			0.127618	0.0189141	0.0715926	0.0320475	0.054275	0.0848355	0	0.113804	0.106231	0.136116	0.0577154	0.0226406	0	0.0359648	0.02462	0.233645	0.10612	0.0590246
ENSGALG00000001724	LOC419136	similar to alpha2,3-sialyltransferase	0	0	0	0	0	0	0	0	0	0	0	0	0	0	0	0	0	0
ENSGALG00000001725	TNRC6C	trinucleotide repeat containing 6C	2.11636	2.57589	2.8348	2.85697	3.35282	3.29415	3.12734	2.31622	3.71571	2.14699	2.50378	2.59403	3.44346	3.24518	2.98444	3.45134	2.53839	3.8016
ENSGALG00000001726	NUDCD2	NudC domain containing 2	3.45498	3.60978	3.50648	3.29415	3.65887	3.58495	3.37892	3.80472	3.58495	3.14654	3.53198	3.67543	3.14011	3.29064	3.76034	3.37156	3.67952	3.30244
ENSGALG00000001727	lzts1	leucine zipper, putative tumor suppressor 1	0	0.0324277	0.0172013	0	0.120393	0.0271799	0.010674	0.0491689	0.0148039	0.0397911	0	0.0375044	0.060141	0.0176542	0	0.0487812	0	0.0965649
ENSGALG00000001728	BTBD14A	BTB (POZ) domain containing 14A	1.82322	0.539378	0.817119	2.77598	0.5097	1.19049	2.24613	2.25594	0.7527	0.616049	0.785273	1.77042	0.80933	0.460903	0.658997	0.627339	1.24206	0.722602
ENSGALG00000001729	CD276	CD276 molecule	1.21764	1.18819	1.5872	1.09501	1.26964	1.26381	1.42889	1.41931	1.1445	1.47015	1.33254	1.46292	1.4843	1.25173	1.42943	1.44002	1.79238	0.932326
ENSGALG00000001730	DGKD	diacylglycerol kinase, delta 130kDa	4.73335	4.95195	4.84858	3.9681	5.15385	5.19457	4.73416	4.63842	5.19144	4.07106	4.73086	4.10455	4.83791	5.4134	4.95981	5.25391	4.16257	5.3467
ENSGALG00000001731	CDK12	Cdc2-related kinase, arginine/serine-rich	2.26551	1.75924	2.26006	2.76383	2.55306	2.55651	2.93165	2.67848	2.57322	1.7784	2.02046	2.63175	2.58464	2.17701	2.34815	2.61661	2.5086	2.6639
ENSGALG00000001732	LOC416379	hypothetical LOC416379	1.394	1.94143	1.87452	1.79663	1.7279	2.26855	1.86148	1.17752	1.67573	1.8604	1.86088	2.07186	1.75536	1.80531	1.64285	1.9788	1.75051	1.87537
ENSGALG00000001733			2.95186	2.59042	2.74668	2.67648	2.79248	2.6297	2.86439	2.37652	2.78516	2.52028	2.61661	2.63983	2.58622	2.95186	2.61193	2.66583	2.4604	2.88474
ENSGALG00000001734	LOC769727	hypothetical protein LOC769727	0.95541	0.949644	1.20946	1.49597	1.2045	0.564848	1.18255	0.502208	0.918457	0.58185	0.696737	0.778525	1.64072	0.947365	1.02219	0.928694	0.719644	0.958289
ENSGALG00000001735	LHX4	LIM homeobox 4	0	0	0	0	0	0	0	0	0	0	0	0	0	0	0	0	0.0228477	0
ENSGALG00000001737	RABEP1	rabaptin, RAB GTPase binding effector protein 1	3.61963	3.53032	3.37405	4.65086	3.41948	3.55272	3.88724	3.6894	3.1655	3.56898	3.61461	4.0256	3.51294	3.42789	3.48806	2.95565	3.6275	3.29891
ENSGALG00000001740	Mgat5b	mannosyl (alpha-1,6-)-glycoprotein beta-1,6-N-acetyl-glucosaminyltransferase, isozyme B	2.94091	4.01188	4.4337	3.72177	3.93137	4.43107	4.82172	4.10834	2.1894	4.54856	3.4103	3.79562	3.40338	5.60893	3.0035	6.28373	2.65723	5.64956
ENSGALG00000001741	NPTN	neuroplastin	2.93722	3.1017	2.61391	3.30598	3.24809	3.46842	3.21551	3.45657	3.34571	2.68815	3.0711	3.30091	3.02198	3.31179	3.02591	2.88859	4.5077	3.34679
ENSGALG00000001744	LOC769575	hypothetical protein LOC769575	0.457164	0.390604	0.650321	0.398205	0.273417	0.570415	0.707192	0.741529	0.331796	1.19432	0.396634	0.181501	0.90474	0.293461	0.1243	0.649852	0.720081	0.225951
ENSGALG00000001745	pstpip2	proline-serine-threonine phosphatase interacting protein 2	4.08511	4.94455	5.1734	6.31663	4.81546	5.86134	4.77971	5.02614	4.84767	6.01302	5.39014	5.837	6.41859	5.27378	5.01866	6.09866	6.54832	5.02743
ENSGALG00000001749	acsbg2	acyl-CoA synthetase bubblegum family member 2	5.73858	5.28064	5.0831	5.52186	5.52287	5.08383	5.50025	5.62981	5.09495	5.58302	5.4861	5.21495	6.03279	5.78303	5.42185	5.16615	5.41549	5.37682
ENSGALG00000001750	MAT2B	methionine adenosyltransferase II, beta	4.89125	5.49322	5.32293	5.59894	5.4794	5.57231	5.19696	5.29198	5.16337	5.23563	5.17061	5.44418	5.33889	5.25391	5.2765	5.36516	4.94308	5.35206
ENSGALG00000001753	SFMBT1	Scm-like with four mbt domains 1	0.845038	1.04726	1.01971	0.893798	0.932743	1.05581	0.955875	0.791029	0.773345	1.09231	1.13589	1.22902	1.18305	0.854661	1.12029	0.850829	0.949644	0.787877
ENSGALG00000001754	Ergic3	ERGIC and golgi 3	3.82589	3.66239	3.40118	3.03568	2.72318	2.70784	3.10074	3.47221	3.06283	3.54626	3.34679	3.13427	2.87946	3.36479	3.43062	3.04525	3.01648	3.00627
ENSGALG00000001756	ATP5A1W	ATP synthase subunit alpha	0.0387087	0.0388819	0.0198922	0.0227564	0.012009	0	0	0.0515414	0.00459345	0.0457089	0.0153561	0	0.0260471	0.00759937	0.0464246	0.0101867	0.0239383	0.00234515
ENSGALG00000001758	QSOX2	quiescin Q6 sulfhydryl oxidase 2	1.87203	1.92603	1.67176	1.29054	1.5025	1.81664	1.52631	1.34724	1.8105	1.62494	1.64371	1.8223	0.802601	1.98141	1.63495	1.61086	1.29849	1.65691
ENSGALG00000001759			1.88677	0.861784	1.21149	3.70612	1.07715	1.51534	3.15142	3.17865	1.11347	1.09363	1.25534	2.51577	1.26877	0.926848	1.24823	1.25695	2.23851	0.973433
ENSGALG00000001761	CCDC5	coiled-coil domain containing 5 (spindle associated)	2.98349	2.53339	2.39562	1.56821	2.24081	1.92176	1.61881	2.70641	1.6653	2.46197	2.49657	2.06823	2.28123	2.08888	2.77046	2.02623	2.07374	1.48907
ENSGALG00000001762	LOC417130	hypothetical LOC417130	0	0.0438886	0	0	0	0.0383957	0.0431397	0	0	0.0511617	0	0	0	0.0265514	0	0.0361005	0	0
ENSGALG00000001763	LOC416381	similar to chromosome 18 open reading frame 25	1.71315	1.87296	1.78405	2.13298	1.70057	1.87537	2.13581	1.78147	1.51795	1.57582	1.41789	2.19626	1.74665	1.82058	1.75982	1.80826	1.85665	1.54278
ENSGALG00000001764			0	0	0	0	0	0	0	0	0.00378065	0.00757462	0	0	0	0.00634453	0.00794829	0	0.0108058	0.000249862
ENSGALG00000001765	C9orf82	chromosome 9 open reading frame 82	2.51534	2.85801	3.06418	2.74952	2.99231	3.22287	2.93864	2.98081	2.92989	3.06728	2.75562	3.16735	3.03315	2.58569	3.21991	3.11962	2.82297	2.74457
ENSGALG00000001766	Rnf165	ring finger protein 165	0.0336605	0.0821231	0.30385	0.265638	0.162863	0.296758	0.0840521	0	0.152859	0.0395576	0.267449	0.27166	0.113569	0.220499	0.0922177	0.190009	0.146423	0.13022
ENSGALG00000001768	Odz2	odz, odd Oz/ten-m homolog 2 (Drosophila)	0.49522	0.576103	0.765038	0.350646	0.737352	0.514174	0.112007	0.190009	0.524063	0.576896	0.642428	0.529216	0.748857	0.683191	0.571641	0.685904	0.151109	1.02033
ENSGALG00000001770	CENTB5	centaurin, beta 5	0.524439	1.09048	0.831318	0.651925	1.33212	1.20077	0.966387	0.697129	0.823184	0.514174	0.74715	0.869172	1.0326	1.21579	0.920308	1.00936	0.402108	1.41874
ENSGALG00000001772	MAPK8IP3	mitogen-activated protein kinase 8 interacting protein 3	1.89548	2.20305	2.00424	1.98102	2.73597	2.34104	3.01855	1.7075	2.04998	1.63931	2.05524	1.80773	1.67861	2.61884	2.23894	2.08613	2.08844	3.02647
ENSGALG00000001773	rfx2	regulatory factor X, 2 (influences HLA class II expression)	0.977656	0.885094	0.959131	2.28123	0.70119	1.11936	1.71698	1.25902	0.924684	0.787423	0.867849	1.20395	1.19432	0.676329	1.0941	1.00683	1.02432	0.871012
ENSGALG00000001774	NEO1	neogenin	0.939314	0.655033	0.94283	0.889458	0.957467	0.88349	0.498898	0.523723	0.735955	0.976921	0.845038	0.737352	1.05078	1.12971	0.895792	0.909447	0.644728	0.818037
ENSGALG00000001775			0.552689	0.462361	0.625364	0.457488	0.3916	0.580674	0.574992	0.394696	0.431454	0.602252	0.48618	0.55008	0.680404	0.454446	0.55234	0.606097	0.491646	0.447739
ENSGALG00000001777	MFSD11	major facilitator superfamily domain containing 11	3.39532	3.09642	2.56229	4.33871	2.9307	2.85115	2.92115	3.5665	2.31858	3.19007	3.29013	4.23557	2.10472	3.14327	3.33623	2.51889	4.31589	2.54316
ENSGALG00000001779	LOC415660	similar to RIKEN cDNA 4931428F04 gene	1.75008	2.01637	2.09675	1.82843	2.0441	2.02436	1.42032	2.01276	2.24613	2.498	2.05086	1.26617	2.20305	1.88571	1.96801	2.00424	2.09861	1.81497
ENSGALG00000001780	proC	protein C (inactivator of coagulation factors Va and VIIIa)	0.745567	0.927693	0.638824	0.897165	0.497455	0.827066	0.581094	0.696737	0.497751	0.434978	0.903821	0.75694	1.52094	0.577652	0.77383	0.741529	0.655958	0.593485
ENSGALG00000001782	plaa	phospholipase A2-activating protein	3.51025	3.33886	3.42429	3.48495	3.22876	3.57875	3.40448	3.52888	3.20526	3.53839	3.39098	3.40338	3.39876	3.48076	3.47399	3.46898	3.51819	3.09183
ENSGALG00000001785	hsd3b7	hydroxy-delta-5-steroid dehydrogenase, 3 beta- and steroid delta-isomerase 7	0	0	0	0	0	0	0	0	0	0	0	0	0	0	0	0	0	0
ENSGALG00000001786	GDF5	growth differentiation factor 5	0.00687168	0	0	0	0	0	0	0	0	0	0	0	0	0	0	0	0	0
ENSGALG00000001787	LOXHD1	lipoxygenase homology domains 1	0.00399971	0	0.0096698	0	0.0105071	0	0	0	0	0	0	0	0	0	0	0	0	0
ENSGALG00000001788	ADPGK	ADP-dependent glucokinase	2.34473	2.31915	2.3622	2.16046	2.63278	2.433	2.62874	2.50825	2.17998	1.7678	2.20016	2.70981	1.69331	2.22527	2.59189	2.32693	2.65622	2.4141
ENSGALG00000001789	Hectd2	hypothetical LOC425640; HECT domain containing 2	0.550873	0.715297	0.467622	0.169155	0.43279	0.462361	0.407973	0.303554	0.500636	0.597433	0.665286	0.359927	0.34376	0.706335	0.534485	0.543512	0.418283	0.710371
ENSGALG00000001790			5.60675	5.4794	5.95235	5.02907	5.63268	5.45409	5.48506	5.39371	5.55073	5.9743	5.50629	5.19144	5.98166	5.51165	5.8219	5.67537	5.20613	5.34949
ENSGALG00000001791	LOC415664	similar to CG10964-PA	4.40287	4.00356	3.59155	3.55894	3.6779	3.57594	3.48863	4.02619	3.85058	4.40939	4.19809	3.42307	4.03348	3.12834	3.97342	4.14434	3.24703	3.7836
ENSGALG00000001792	MRPS34	mitochondrial ribosomal protein S34	5.75281	5.53348	5.84853	5.39537	5.53484	5.56969	5.84201	5.79771	5.98897	5.50158	5.72137	5.39537	6.11256	5.94656	6.00708	5.85438	5.71317	6.05641
ENSGALG00000001793	myl10	myosin, light chain 10, regulatory	0.129615	0	0	0.0443729	0	0.0842794	0	0	0.0533466	0	0	0	0	0	0.0393531	0	0.0517846	0.0109322
ENSGALG00000001795	GFRA2	GDNF family receptor alpha 2	0.00717542	0.26075	0.841773	0.0154269	1.99237	0.743383	0.00717542	0.0765708	1.50402	0.776917	1.25274	0.447739	0.779722	0.741993	0.939835	1.02711	0.179884	0.294242
ENSGALG00000001797	gpsm1	G-protein signaling modulator 1 (AGS3-like, C. elegans)	2.20398	2.23439	2.68815	2.32064	2.75457	2.42456	2.34425	2.47237	2.84757	2.6723	2.40563	2.18156	3.34939	2.69433	2.55888	2.3871	2.53628	2.87386
ENSGALG00000001798	BBS4	Bardet-Biedl syndrome 4	1.55674	1.44301	1.3799	1.31323	1.35005	1.62947	1.6199	1.71315	1.3892	1.56869	1.53099	1.13845	1.56821	1.44522	1.42615	1.72335	1.19143	1.51196
ENSGALG00000001799	uqcc	ubiquinol-cytochrome c reductase complex chaperone, CBP3 homolog (yeast)	3.69094	3.37999	3.72573	3.18331	2.85115	3.01214	3.28956	3.37048	3.06518	3.7111	3.25934	3.4644	3.17344	3.01536	3.66194	3.24621	3.40278	2.77639
ENSGALG00000001800	dus3l	dihydrouridine synthase 3-like (S. cerevisiae)	2.91194	2.25407	2.60266	2.62378	2.33802	2.4475	2.79648	2.64339	2.54271	2.13837	2.31443	2.31162	2.66253	2.33403	2.54826	2.58516	2.43053	2.52476
ENSGALG00000001801	LOC427367	similar to Intraflagellar transport 74 homolog (Coiled-coil domain-containing protein 2) (Capillary morphogenesis protein 1) (CMG-1)	2.1498	2.15949	2.552	1.67861	2.08662	2.42706	1.81664	1.7057	1.78692	3.16067	2.13796	2.18349	1.86949	2.19816	2.46087	3.0678	1.6355	1.88768
ENSGALG00000001802	JMJD6	jumonji domain containing 6	2.91105	3.12536	3.09541	2.9533	2.84903	3.00088	4.46474	3.33225	2.63324	2.29213	2.56409	3.22223	3.14539	2.55651	2.9076	2.39664	4.47872	2.26253
ENSGALG00000001803	IWS1	IWS1 homolog (S. cerevisiae)	5.11068	5.30777	5.14104	4.81317	5.07754	5.04152	5.02028	4.71614	4.88723	5.19619	5.01251	4.92211	4.95659	5.26219	5.08816	5.01346	4.75687	5.25578
ENSGALG00000001805	mxra7	matrix-remodelling associated 7	0.784444	0.996886	0.697969	0.745567	0.946398	0.860029	0.998372	1.05625	0.914575	1.17017	0.859017	0.978784	1.21913	1.01093	1.19532	0.794532	1.2486	0.935466
ENSGALG00000001806	FUT3	fucosyltransferase 3 (galactoside 3(4)-L-fucosyltransferase, Lewis blood group)	0	0	0	0	0	0	0	0	0	0	0	0	0	0	0	0	0	0
ENSGALG00000001807	CUX1	cut-like homeobox 1	2.68348	2.39562	2.52643	2.69766	2.3603	2.52705	2.77046	2.9542	2.29263	2.64509	2.4065	2.56858	2.68431	2.2497	2.2767	2.42456	2.49559	2.31956
ENSGALG00000001808	st8sia5	ST8 alpha-N-acetyl-neuraminide alpha-2,8-sialyltransferase 5	0.0593999	0.191062	0.18654	0.0908602	0.408255	0.130603	0.107228	0.168295	0.0557681	0.116268	0.187123	0.13329	0.0537101	0.145462	0.0756411	0.189364	0.10165	0.120393
ENSGALG00000001809	fam65a	family with sequence similarity 65, member A	1.54768	1.73665	1.59014	1.73556	1.67573	1.57232	1.95674	1.94517	2.127	1.4932	1.48143	1.55722	1.9465	1.95955	1.46537	1.66128	1.6384	2.0847
ENSGALG00000001811	eIF6	eukaryotic translation initiation factor 6	6.36905	5.3746	5.68902	5.75718	5.47477	5.63107	6.07348	5.73607	5.4692	5.36638	5.38142	5.28387	5.81643	5.54847	5.67537	5.59144	5.35206	5.59321
ENSGALG00000001812	ATCAY	ataxia, cerebellar, Cayman type (caytaxin)	0.140376	0.159847	0.130969	0.0238626	0.128653	0.0938651	0.0984788	0.13913	0.190009	0.115878	0.0910836	0.0985743	0.116012	0.172799	0.19043	0.224533	0.105839	0.0841748
ENSGALG00000001813	LOC768480	hypothetical protein LOC768480	3.32599	1.97269	1.40694	2.03586	2.01464	1.40309	1.03595	1.45127	1.51733	1.80995	1.32457	1.14407	1.34582	1.95219	1.29849	1.33254	0.723926	2.67272
ENSGALG00000001816	MAGI3	membrane associated guanylate kinase, WW and PDZ domain containing 3	1.00021	1.3901	1.235	1.09538	1.235	1.04501	1.11347	0.556581	1.24109	0.699291	1.24516	1.29001	0.942347	1.28666	1.4843	1.13324	0.882983	1.48186
ENSGALG00000001817	CTCF	CCCTC-binding factor (zinc finger protein)	4.45747	4.59062	4.85946	4.59376	4.87449	4.97282	4.35609	4.25237	4.85731	4.75927	4.87144	4.72078	5.12598	4.83877	4.94953	5.09948	4.45901	4.88537
ENSGALG00000001823	LOC777474	similar to hypothetical protein HSPC138; similar to similar to hypothetical protein HSPC138	5.82599	6.08742	6.18444	4.99304	5.63382	5.60538	5.32711	5.424	5.52053	5.94656	5.8835	5.27742	5.82029	5.78566	6.03403	5.64956	5.4794	5.54596
ENSGALG00000001824			0.70674	1.03812	0.996357	0.612665	0.967983	0.839122	1.13102	0.836917	0.651925	0.919852	1.14725	0.86459	1.5293	0.729582	0.860975	0.819939	0.848702	0.738208
ENSGALG00000001825			0.122797	0.273937	0.19819	0.240768	0.00912862	0.10165	0.0539042	0.0674383	0.243763	0.0384669	0.210321	0.262259	0.18635	0.299415	0.337402	0.233439	0	0.209233
ENSGALG00000001826	WWC1	WW and C2 domain containing 1	1.20265	0.892358	1.03161	0.941931	0.795959	0.817119	0.880043	0.562392	0.969885	0.901938	0.883967	0.559053	1.06032	1.03812	0.704269	1.03529	0.853149	0.875588
ENSGALG00000001827	glyr1	cytokine-like nuclear factor n-pac	4.95886	5.11727	5.28705	4.96301	5.12874	5.25029	4.95029	4.69437	5.19361	5.16976	5.18253	5.08738	5.0334	5.09394	5.4101	5.17989	5.1585	5.23251
ENSGALG00000001828			2.03177	1.63453	1.40599	2.76672	2.12154	2.02142	2.27541	2.62091	1.97571	1.07495	1.81619	1.91567	1.65537	1.99465	1.83937	1.70391	2.4184	1.8598
ENSGALG00000001830	Eef2	eukaryotic translation elongation factor 2	8.23265	8.41818	8.97502	8.1941	8.95315	9.03701	8.48384	8.56499	9.2433	8.25394	8.7563	8.2768	9.02519	8.86756	8.92708	9.17885	8.41029	9.13042
ENSGALG00000001832	phyhipl	phytanoyl-CoA 2-hydroxylase interacting protein-like	0.304514	0.31382	0.192312	0.238319	0.0624356	0.105299	0.10324	0.0107568	0.124844	0.198528	0.338989	0.192312	0.493683	0.215367	0.188897	0.368	0.0561979	0.11894
ENSGALG00000001833	prkrip1	PRKR interacting protein 1 (IL11 inducible)	4.00623	4.38151	4.68336	4.2938	4.20899	4.17948	4.42244	4.26394	4.45479	4.63533	4.47521	4.21424	4.89125	4.15303	4.29506	4.60356	4.47457	4.46392
ENSGALG00000001835	SCNN1D	sodium channel, nonvoltage-gated 1, delta	0.628651	0.0260471	0.0876429	0.897664	0.121818	0.0908602	0.68503	0.856946	0.137662	0.0586104	0.0544683	0.358708	0.0207471	0.0790984	0.0132482	0	0.599441	0.0683289
ENSGALG00000001836	PIAS4	protein inhibitor of activated STAT, 4	1.37033	1.07061	1.51851	1.70101	1.47304	1.47462	1.80226	2.07972	1.59182	1.27146	1.29564	1.76583	1.69629	1.3901	1.50344	1.52228	1.60541	1.34026
ENSGALG00000001837	Orai2	ORAI calcium release-activated calcium modulator 2	2.16243	3.07878	3.12998	2.69912	3.41166	3.73537	2.80403	2.74851	3.10322	2.85157	3.10322	2.86936	4.28559	3.54121	3.33938	3.64068	2.87702	3.06181
ENSGALG00000001838	XPO7	exportin 7	3.13476	2.93165	3.39391	3.72627	3.80036	3.85893	3.9123	3.62435	3.91395	2.6596	3.2635	3.55272	3.77969	3.38214	3.26139	3.90193	3.65833	3.97061
ENSGALG00000001840	TEK	TEK tyrosine kinase, endothelial (venous malformations, multiple cutaneous and mucosal)	2.34767	2.27207	1.63659	1.3876	1.6531	1.6147	1.57286	1.93655	1.8598	1.98327	1.7199	1.74444	1.31266	1.87007	1.35091	1.48993	1.53537	1.86404
ENSGALG00000001841	rogdi	rogdi homolog (Drosophila)	2.41609	2.8471	2.31915	2.43653	2.60363	2.76618	2.03982	2.45002	2.18202	2.64128	2.68235	2.41964	2.51534	2.74225	2.49415	2.3603	1.94143	2.45562
ENSGALG00000001842	Prssl1	protease, serine-like 1	0.228482	0.165132	0.633551	1.13324	0.10286	0.148982	0.72097	1.04806	0.583671	0.802601	0.278498	0.162391	0	0.0269393	0	0.305977	0.401831	0.321112
ENSGALG00000001843	PIAS2	protein inhibitor of activated STAT, 2	2.32444	3.0053	2.44193	3.02136	2.93364	2.94878	3.01992	2.29028	2.66005	2.15736	2.56461	2.80076	2.30064	2.98779	2.65812	2.58053	3.03057	3.1421
ENSGALG00000001844	ALKBH4	alkB, alkylation repair homolog 4 (E. coli)	1.95674	1.98327	2.16402	1.7779	2.0086	1.79082	2.21188	1.88067	1.81449	1.97069	2.03679	1.98236	3.19722	1.97225	2.13246	2.14924	1.84745	1.64371
ENSGALG00000001845	PHTF1	putative homeodomain transcription factor 1	1.91528	2.20499	2.49415	2.01037	1.88955	2.04867	2.34022	2.26936	2.57416	2.44521	1.9536	2.36358	2.49354	2.61574	2.45843	2.68956	2.30691	2.0482
ENSGALG00000001846	palm	paralemmin	0.344563	0.0411516	0.468945	0.467232	0.283673	0.194061	0.602252	0.376276	0.61838	0.466526	0.0989693	0.221481	1.69038	0.297481	0.109523	0.429672	0.056549	0.329523
ENSGALG00000001847	BICC1	bicaudal C homolog 1 (Drosophila)	0.521102	0.567763	0.41187	0.454446	0.774271	0.589368	0.326128	0.195613	0.42229	0.461933	0.632372	0.707192	0.300497	0.694942	0.604003	0.559053	0.68503	0.809778
ENSGALG00000001848	UBE2J2	ubiquitin-conjugating enzyme E2, J2 (UBC6 homolog, yeast)	4.58093	4.75231	4.55986	4.58182	4.2425	4.48154	4.86292	4.45547	4.35609	4.57476	4.63755	4.54666	4.47374	4.54932	4.62833	4.46317	4.62833	4.49946
ENSGALG00000001849	LOC430723	similar to Bassoon protein	0.0362905	0.00946375	0.083664	0.0499229	0.0738276	0.0464246	0.112776	0.0692808	0.110069	0.0580643	0.0551911	0.0842794	0.117565	0.0554645	0.0233693	0.100605	0.129615	0.117323
ENSGALG00000001850	rars	arginyl-tRNA synthetase	5.60424	5.44418	5.45068	4.87218	5.50629	5.41131	5.39882	5.12598	5.55666	5.4134	5.43765	5.1373	5.30281	5.61115	5.60317	5.28802	5.226	5.62981
ENSGALG00000001851	KATNAL2	katanin p60 subunit A-like 2	0.0973603	0.0950467	0.142597	0.0541019	0.0895033	0.0969421	0.012283	0.114649	0.18404	0.254878	0.192518	0.135067	0.195613	0.087029	0.140894	0.181501	0.117323	0.0907515
ENSGALG00000001852			3.30334	3.39532	3.37999	3.34986	3.4478	3.50648	3.48667	3.44888	3.4022	3.56068	3.46842	3.41465	3.50591	3.78026	3.7464	3.64191	3.31564	3.46952
ENSGALG00000001854	LOC423605	similar to VLLH2748	0	0.00580556	0	0	0	0	0	0	0	0	0.00673356	0	0	0	0	0	0	0
ENSGALG00000001856	MOBKL2B	MOB1, Mps One Binder kinase activator-like 2B (yeast)	1.04366	0.147383	0.496726	0.951102	0.530389	0	0.463654	0.177457	0.225951	0.578869	0.571641	0.785696	0.192312	0.537457	0.815677	0.130603	0.345779	0.776059
ENSGALG00000001857	Fam132a	family with sequence similarity 132, member A	0.617585	0.790185	0.642428	0.940859	1.50196	0.78491	0.699701	1.49152	1.49776	0.808114	0.57732	0.923194	1.00066	1.21045	0.868268	0.563239	1.23764	0.757802
ENSGALG00000001859	B3galt6	UDP-Gal:betaGal beta 1,3-galactosyltransferase polypeptide 6	0.983775	0.831318	0.912671	0.913111	0.860975	0.677871	0.707986	0.71647	0.837822	0.687549	0.56824	0.757368	0.723926	0.50697	0.378158	0.888458	1.09968	0.797895
ENSGALG00000001860	RSBN1	round spermatid basic protein 1	2.65283	3.09681	3.01013	2.93364	2.95761	3.19809	2.81582	2.827	2.86523	2.61448	2.78204	2.79648	3.28432	3.12115	2.87804	3.3659	2.64929	3.08135
ENSGALG00000001861			5.62077	5.11159	5.37031	4.57667	4.67184	4.76338	4.70261	5.00477	4.86451	5.39882	5.20406	4.87532	4.85463	4.61223	5.3543	4.88111	4.64224	4.77888
ENSGALG00000001862	ST6GALNAC1	ST6 (alpha-N-acetyl-neuraminyl-2,3-beta-galactosyl-1,3)-N-acetylgalactosaminide alpha-2,6-sialyltransferase 1	0.259746	0.113804	0.152044	0.0847128	0.118359	0.392801	0.395003	0.216166	0.100031	0.143608	0.0207471	0.0972648	0.127181	0.0927369	0.0224065	0.112403	0.121098	0.165834
ENSGALG00000001863	VTG2	vitellogenin 2	0	0.0067844	0.00696258	0	0	0	0	0	0.000536902	0	0	0	0.00981402	0	0	0	0.0126841	0
ENSGALG00000001864	C9orf72	chromosome 9 open reading frame 72	2.65856	3.42108	3.72802	4.00111	3.47444	3.58739	2.54972	3.48076	3.53902	3.92548	3.5124	3.31354	2.7935	3.63164	3.44291	2.9436	3.4959	3.4981
ENSGALG00000001866	GPR151	G protein-coupled receptor 151	0	0	0	0	0	0	0	0.0248797	0	0	0	0	0	0	0	0	0	0
ENSGALG00000001867	LBXCOR1	LBXCOR1 homolog (mouse)	0	0	0.0164945	0	0	0	0.0096698	0	0	0	0	0	0	0	0	0	0	0
ENSGALG00000001869	LINGO2	leucine rich repeat and Ig domain containing 2	0.0129106	0	0	0	0	0	0	0	0	0	0	0	0	0.00794829	0.0176542	0	0	0
ENSGALG00000001870			0.893798	0.875588	0.96601	0.851628	0.854054	1.12697	0.664848	0.487226	0.743806	0.926403	0.868685	0.90749	0.886853	0.758555	0.804438	0.847209	0.713207	1.01293
ENSGALG00000001871	LOC427371	hypothetical LOC427371	0	0	0	0	0	0	0	0	0	0	0	0	0	0	0	0	0	0
ENSGALG00000001872	SDF4	stromal cell derived factor 4	5.27742	5.4411	5.10138	5.24599	5.14998	5.05601	4.90103	4.8987	5.27576	5.41131	5.42075	5.50298	4.80729	5.22277	5.0718	5.13167	5.11826	5.54189
ENSGALG00000001874	LOC416169	similar to MGC83845 protein	0.462361	0.223666	0.111284	0.57732	0.148982	0.110502	0.193182	0.0305037	0.127753	0.0687137	0.0833112	0.380444	0.0170415	0.189771	0.108682	0.0822552	0.571234	0.201801
ENSGALG00000001875			0.579537	1.98014	1.10427	1.71163	1.2886	1.32457	1.56697	1.30709	1.18072	0.763557	1.43612	1.61428	0.665286	1.27925	1.37401	0.764674	1.35636	0.843147
ENSGALG00000001876	RASA4	RAS p21 protein activator 4	1.85611	1.71515	1.74556	1.6585	1.98784	1.54915	1.88067	2.48407	2.39257	1.9981	1.91653	1.60254	2.27927	2.18303	1.47149	1.76436	1.17592	2.35402
ENSGALG00000001879	GRID1	glutamate receptor, ionotropic, delta 1	0.271091	0.166218	0.182433	0.342781	0.337402	0.299415	0.121818	0.168737	0.115623	0.206772	0.120674	0.22676	0.0991014	0.298587	0.237429	0.0994182	0.0974679	0.252899
ENSGALG00000001880	amy2a	amylase, alpha 2A; pancreatic	1.77629	3.65021	2.38978	1.84547	1.94339	2.05406	2.35882	0.859017	2.86165	2.60266	1.9465	1.48662	1.9321	2.13886	2.51436	2.21836	1.80484	3.95663
ENSGALG00000001881	C9orf151	chromosome 9 open reading frame 151	1.58481	1.62446	1.86949	1.38465	1.59139	1.38964	1.38724	1.56461	1.42071	1.93492	1.9908	1.48993	2.27792	1.68836	2.10016	1.52142	1.60832	1.43248
ENSGALG00000001882	TNFRSF18	tumor necrosis factor receptor superfamily, member 18	2.94818	4.90215	3.92251	3.79982	3.70864	3.89062	3.32853	3.13427	3.82411	4.34012	4.48154	3.82411	4.68795	4.16368	3.62943	3.75239	3.29564	4.39817
ENSGALG00000001883	St6galnac2	ST6 (alpha-N-acetyl-neuraminyl-2,3-beta-galactosyl-1,3)-N-acetylgalactosaminide alpha-2,6-sialyltransferase 2	0.073374	0.280948	0.28257	0.0923409	0.410165	0.371347	0.548945	0.291891	0.740252	0.0351052	0.32464	0.119181	0.651089	0.438847	0.428978	0.328345	0.67554	0.734747
ENSGALG00000001884	mmp24	matrix metallopeptidase 24 (membrane-inserted)	0.961475	1.00795	0.962965	1.05672	0.84461	0.818037	1.04038	0.972518	0.774755	0.84461	0.792292	1.18201	0.951983	0.898889	0.900221	0.94143	0.786578	0.788336
ENSGALG00000001885	UPK3B	uroplakin 3B; hypothetical protein LOC771232	1.34542	0	0	0	0	0.220296	0	0	0	0	0	0	0	0	0	0	0.0850517	0
ENSGALG00000001886			3.68664	4.02245	4.29324	3.11769	3.57057	4.01748	4.06099	3.4959	3.82467	3.41217	3.50361	3.07017	4.4809	3.94867	4.19809	4.11762	2.88575	4.04119
ENSGALG00000001889	CARD9	caspase recruitment domain family, member 9	3.95103	3.37405	3.25834	4.5438	3.43204	3.58315	4.19809	4.73818	3.75071	4.36446	3.54505	3.67901	3.14709	3.08135	3.54342	2.88204	4.92555	3.76212
ENSGALG00000001892	CYGB	cytoglobin	0.446373	0.759409	0.837421	0.60889	1.87726	1.02352	0.564848	0.995912	1.59881	0.931446	1.75874	1.07769	1.54576	1.78095	1.12787	1.69477	1.7279	2.33802
ENSGALG00000001894	LOC419425	hypothetical LOC419425	3.6088	4.90803	4.77772	4.34497	4.29252	5.02119	4.49871	3.16448	4.17948	5.28185	4.55307	5.59321	4.84935	5.47586	4.70349	5.08034	4.85541	6.11595
ENSGALG00000001895	PANK3	pantothenate kinase 3	2.78248	3.24571	2.8439	3.28329	3.51897	3.25625	2.47696	1.94473	2.29469	2.71727	3.39967	3.71063	2.50631	3.27477	3.32799	2.43395	4.03425	3.25331
ENSGALG00000001896	Ntng1	netrin G1	0.532613	1.21622	1.25078	0.782176	1.53354	0.748001	0.350046	1.1463	0.888872	1.05901	1.51589	0.987998	1.37446	1.22709	1.10887	1.34169	0.784036	1.19143
ENSGALG00000001898			0.885948	1.17379	1.53947	0.63923	0.860029	0.993543	2.40865	1.22093	2.0354	1.46091	1.17752	1.57685	2.6938	1.25643	0.78706	2.64616	0.906995	2.21152
ENSGALG00000001900	KIAA1045	KIAA1045	0	0.00798871	0	0	0	0	0	0	0	0	0.0088355	0	0	0.00318617	0	0	0	0
ENSGALG00000001901	ARIH1	ariadne homolog, ubiquitin-conjugating enzyme E2 binding protein, 1 (Drosophila)	4.81168	4.25528	4.75085	4.70261	4.81317	4.82098	4.94455	4.46474	5.00745	4.69437	4.73818	4.99955	4.93657	4.58538	4.88025	5.28064	4.57407	4.73661
ENSGALG00000001903	map1lc3a	microtubule-associated protein 1 light chain 3 alpha	6.26842	3.85729	4.24675	4.36984	3.92304	3.82946	4.66923	4.77151	4.39306	4.02619	4.01413	3.79671	4.66392	3.92727	3.55844	4.18223	4.10834	4.13744
ENSGALG00000001905	dtx2	deltex homolog 2 (Drosophila)	3.26644	3.18548	3.14592	3.2299	3.13087	3.33058	2.87639	3.55327	2.88817	3.29891	3.3585	2.92581	4.31268	3.22821	3.16837	3.5213	4.78051	2.94779
ENSGALG00000001907	WAPAL	wings apart-like homolog (Drosophila)	4.78841	4.74149	4.41348	4.63374	4.48662	4.64852	4.45747	4.45603	4.38418	4.31862	4.48662	4.80826	3.92365	4.53	4.5114	4.42178	4.4844	4.40027
ENSGALG00000001908	Phf7	PHD finger protein 7	0	0	0	0	0	0	0.0608397	0.169369	0	0.0698768	0.0618249	0.0672472	0	0	0.0696144	0	0	0
ENSGALG00000001910	SNAPC4	small nuclear RNA activating complex, polypeptide 4, 190kDa	1.30471	1.25695	1.34357	1.38422	1.29564	1.29802	1.26223	1.11252	1.43557	1.14958	1.073	1.09692	1.1847	1.34215	1.32736	1.37361	1.05982	1.34624
ENSGALG00000001912	EPHA10	EPH receptor A10	0.00658499	0	0.0122263	0.0142129	0.0353829	0	0	0.012543	0.00138761	0.02462	0	0.0224065	0	0.0819952	0	0.0137732	0.0133782	0.0578818
ENSGALG00000001913	DYNLRB1	dynein, light chain, roadblock-type 1	5.94656	6.05321	5.95399	5.53484	5.54189	5.77035	5.61708	5.67537	5.49322	6.33686	5.86265	5.75281	5.69654	5.88814	5.86861	5.57843	5.75128	5.68902
ENSGALG00000001915	VAV3	vav 3 oncogene	4.70104	5.53087	5.5389	4.88194	5.60219	5.98318	4.97366	3.92967	5.64598	5.65562	5.61002	5.51649	5.815	5.49565	5.56105	6.04006	3.68128	5.92771
ENSGALG00000001916	SLIT3	slit homolog 3 (Drosophila)	0.0649657	0.0832085	0.0976134	0.125584	0.165345	0.183621	0.0417675	0.0131037	0.0661777	0.215367	0.105995	0.219639	0.08692	0.14476	0.0940987	0.135419	0.362504	0.253414
ENSGALG00000001917			0	0	0	0	0	0	0	0	0	0	0	0	0	0	0	0	0	0
ENSGALG00000001918	DNAJB5	DnaJ (Hsp40) homolog, subfamily B, member 5	0.185788	0.298245	0.243492	0.221948	0.133591	0.108428	0.319558	0.38154	0.193408	0.194945	0.114415	0.312427	0.201593	0.218276	0.276435	0.276697	0.537816	0.212025
ENSGALG00000001919			1.70199	1.64168	1.95955	1.6681	1.79037	1.55722	2.01918	1.82662	1.59455	2.00951	1.86148	1.80826	1.95539	1.73556	1.80441	2.01366	2.165	1.69331
ENSGALG00000001921	SDCCAG3	serologically defined colon cancer antigen 3	2.51057	2.04659	2.17221	1.85767	1.7075	2.00424	1.90654	2.25498	1.90358	3.06418	2.66005	1.85464	2.72588	1.76381	2.56122	2.36449	1.82114	1.852
ENSGALG00000001925	Gnb1l	guanine nucleotide binding protein (G protein), beta polypeptide 1-like	1.72234	2.10155	1.97425	2.03116	1.83848	1.74385	2.04867	1.9479	1.59541	1.92866	2.08228	1.9718	2.27035	1.87051	1.81749	2.08795	1.94339	1.44259
ENSGALG00000001926	Hspb1	heat shock 27kDa protein 1	2.1898	0.800867	2.47191	1.71698	1.45436	1.71845	3.5862	2.24229	2.76054	2.82649	1.8846	1.53267	2.72759	1.21101	1.35374	1.2332	3.72075	1.69783
ENSGALG00000001932	SRRM3	similar to 2900083I11Rik protein	0	0	0	0	0	0	0	0	0	0	0	0.0181957	0	0	0	0	0	0
ENSGALG00000001933	coro2a	coronin, actin binding protein, 2A	0.335843	0.246409	0.370431	0.312139	0.298245	0.320416	0.289148	0.556319	0.791898	0.239774	0.256886	0.0533466	0.0685311	0.367666	0.116531	0.0892534	1.36771	0.36122
ENSGALG00000001934	OPN4	opsin 4	0	0.0117637	0	0	0.0107339	0.0110505	0	0	0	0.120071	0.0140018	0.0156197	0	0	0.041937	0.00921882	0	0.0115
ENSGALG00000001935	TTLL10	tubulin tyrosine ligase-like family, member 10	0	0	0	0.0218031	0	0	0	0	0	0	0	0	0	0	0	0.0125137	0	0.00338904
ENSGALG00000001936	Myo7b	myosin VIIB	0.468617	0.103927	0.146109	0.0213523	0.083565	0.0195955	0.117964	0.369516	0.0437775	0.0589124	0.0824716	0.0760781	0.00916151	0.083664	0.136657	0.0240436	0.193408	0.00616043
ENSGALG00000001937	hexA	hexosaminidase A (alpha polypeptide)	4.99041	4.41698	4.34147	4.35486	3.82235	4.53603	4.42888	5.27957	4.12657	4.5982	4.58009	3.85937	5.21594	3.97342	3.94398	4.52548	5.06039	4.31009
ENSGALG00000001938	slc25a24	solute carrier family 25 (mitochondrial carrier; phosphate carrier), member 24	3.6698	4.3581	4.04904	3.53356	4.52002	3.75178	3.68664	3.15538	4.10959	4.11762	4.0791	4.11388	4.18929	3.99925	4.04378	4.61854	3.21604	4.42113
ENSGALG00000001939	hipk1	homeodomain interacting protein kinase 1	2.14642	2.5349	2.7672	3.16401	3.18648	3.47544	2.70641	2.45138	2.99127	1.89548	2.75807	3.19607	3.07276	3.03057	2.89544	3.18168	3.27534	3.1028
ENSGALG00000001942	ccdc99	coiled-coil domain containing 99	2.93415	3.02539	2.72477	2.56989	2.32771	2.60879	2.6737	3.03361	2.54773	2.60409	2.5541	2.61574	2.33505	2.42599	2.57322	2.3106	2.60409	2.03679
ENSGALG00000001943	rhbdf2	rhomboid 5 homolog 2 (Drosophila)	2.06593	1.67521	1.80484	2.00552	2.0563	2.26153	2.77389	3.43307	2.39748	1.87824	2.09058	1.47462	4.17403	1.45905	2.07326	3.16016	2.61661	2.07553
ENSGALG00000001944	TBC1D2	TBC1 domain family, member 2	1.32736	0.958289	0.781346	0.828752	0.802601	0.869554	1.40093	1.56182	1.05711	1.01642	1.04677	0.724262	1.03434	0.806572	0.829604	0.988481	1.15003	0.972518
ENSGALG00000001945	Rft1	RFT1 homolog (S. cerevisiae)	3.6275	3.08531	3.86466	3.45336	3.66754	3.7657	3.57372	3.41465	3.09226	3.59155	2.97093	2.80613	4.13922	5.11629	3.22087	3.27675	3.07213	4.66063
ENSGALG00000001946	rspo1	R-spondin homolog (Xenopus laevis)	0.517231	0.55234	1.02566	0.794095	1.06261	0.933615	0.390094	0.530389	0.875588	0.776059	0.683536	0.726296	1.23726	1.25776	0.969885	1.22488	0.328654	1.70666
ENSGALG00000001947	IKBKAP	inhibitor of kappa light polypeptide gene enhancer in B-cells, kinase complex-associated protein	4.76163	4.67467	4.687	4.23234	4.54052	4.51554	4.39385	4.51863	4.28283	4.32815	4.36446	4.60258	4.1272	4.46655	4.79234	4.45747	4.4078	4.26672
ENSGALG00000001948			2.972	2.94263	3.30869	3.30799	3.75497	3.64248	3.78852	2.99394	3.49543	3.14161	3.25167	3.12452	4.06148	3.62633	2.94573	3.50008	3.13126	3.77739
ENSGALG00000001949	mdh2	malate dehydrogenase 2, NAD (mitochondrial)	6.8057	6.20126	6.4677	6.31472	6.36265	6.34213	6.65092	6.86763	6.22204	6.31663	6.49395	6.45504	6.44471	6.25768	6.55055	6.30277	6.56465	5.74156
ENSGALG00000001950	PMPCA	peptidase (mitochondrial processing) alpha	4.47292	4.62593	4.65546	4.34631	4.65319	4.4973	4.77549	4.63675	4.61154	4.10644	4.37362	4.52855	4.37362	4.65086	4.67264	4.45901	4.74368	4.78458
ENSGALG00000001951	LOC768922	hypothetical protein LOC768922	0.909447	1.26326	0.59536	1.14081	0.978475	0.65983	0.679603	0.609286	1.12459	1.02128	1.25956	0.911388	0.934079	1.7738	1.44364	1.0064	0.584771	0.760601
ENSGALG00000001954	APTX	aprataxin	4.07353	3.93517	3.91343	3.49386	3.74529	4.07729	4.02245	4.07788	3.98371	4.37889	3.93565	3.68885	4.30618	3.73794	3.78909	4.07729	4.62443	3.81744
ENSGALG00000001955	Aanat	arylalkylamine N-acetyltransferase	0	0.0320475	0.0981231	0.0473268	0.0800472	0	0	0.0459491	0.0511617	0.0379025	0	0.034165	0	0	0	0.0238626	0.0443064	0.0322069
ENSGALG00000001956	OLFML3	olfactomedin-like 3	0.450793	0.356277	0.686339	0.277691	0.678599	0.687976	0.777232	0.743383	0.730905	1.20173	0.70553	0.268822	1.42377	0.64742	0.509006	0.748001	0.800439	0.626542
ENSGALG00000001957	ITCH	itchy homolog E3 ubiquitin protein ligase (mouse)	3.16448	3.59755	3.20892	3.2377	3.11913	3.14592	3.28545	2.65038	2.95761	3.10567	3.123	3.19257	3.08201	2.89093	2.73681	3.01496	2.64772	3.07775
ENSGALG00000001959	C1orf59	chromosome 1 open reading frame 59	0.459398	0.484343	0.677871	0.822485	0.560043	0.413369	0.299714	0.413369	0.289682	0.472867	0.525635	0.352165	0.305043	0.314993	0.587091	0.430086	0.377852	0.350646
ENSGALG00000001962	Ptbp1	polypyrimidine tract binding protein 1	6.64657	6.79522	6.98278	6.90313	6.98278	6.93506	6.99243	6.38499	6.87321	6.41679	6.52474	6.83687	6.70281	6.83938	6.47982	6.72932	6.8057	6.90589
ENSGALG00000001963	STYXL1	serine/threonine/tyrosine interacting-like 1	0.398205	0.154158	0.229209	0.354433	0.32282	0.277944	0.161364	0.472139	0.313272	0.299415	0.558318	0.210965	0.390604	0.263423	0.503451	0.326975	0.236978	0.202903
ENSGALG00000001964	Inpp5e	inositol polyphosphate-5-phosphatase, 72 kDa	2.50477	2.60924	2.70533	2.62011	2.4604	2.67594	2.32444	2.3273	2.16656	2.37652	2.49273	2.4904	2.82649	2.47638	2.56528	2.57469	2.11579	2.48351
ENSGALG00000001965	AARS	alanyl-tRNA synthetase	4.93912	3.97284	4.63158	4.21793	4.70595	4.66459	4.77079	5.02028	4.63234	4.21103	4.54254	4.33247	4.65008	4.47091	4.68973	4.63088	4.51788	4.17836
ENSGALG00000001966	BRUNOL6	bruno-like 6, RNA binding protein (Drosophila)	0.291891	0.452279	0.351895	0.358356	0.37372	0.519659	0.624083	0.517231	0.584029	0.343124	0.284366	0.298587	0.819474	0.121988	0.371056	0.470394	0.532613	0.416255
ENSGALG00000001967	ABCA3	ATP-binding cassette, sub-family A (ABC1), member 3	3.39035	2.69675	3.06663	4.19319	3.40167	3.34939	4.05968	4.6064	3.45048	3.40988	3.38461	3.60079	3.99984	2.913	2.89707	3.1721	4.84767	3.51897
ENSGALG00000001968	SYT6	synaptotagmin VI	0.0453642	0	0	0	0	0.0129106	0	0	0.0477974	0	0	0	0.0308538	0	0	0.0115391	0	0
ENSGALG00000001969			0.795517	1.26008	1.92093	1.3486	1.86249	1.30844	1.16918	1.34397	2.08078	2.1551	1.28587	1.51145	2.36178	2.21836	1.31323	1.76931	1.62446	2.68815
ENSGALG00000001971	UBE2O	ubiquitin-conjugating enzyme E2O	1.66179	1.22224	1.51589	1.69999	1.8034	1.87726	1.70475	1.9689	1.68576	1.20265	1.40694	1.64428	1.65745	1.66227	1.61136	1.83538	1.73906	1.76687
ENSGALG00000001972	PRPF38B	PRP38 pre-mRNA processing factor 38 (yeast) domain containing B	4.87854	4.9062	4.69665	5.1998	5.16904	5.15571	5.15288	4.81546	5.0977	4.51931	4.89704	5.03913	4.49093	5.29292	5.00312	4.98951	5.03255	5.29478
ENSGALG00000001973	GNL2	guanine nucleotide binding protein-like 2 (nucleolar)	4.96937	4.54183	4.49871	4.45355	4.36046	4.46265	4.54932	4.5007	4.40027	4.51287	4.5007	4.46936	4.14434	4.33247	4.44676	4.05144	4.04308	4.28012
ENSGALG00000001975	TMEM120A	transmembrane protein 120A	5.36233	4.17294	4.26247	4.80629	4.089	4.14084	5.28607	5.61828	3.94201	4.10834	4.29324	3.82467	4.45088	4.43592	4.16629	4.18159	4.5149	3.74351
ENSGALG00000001976	trim33	tripartite motif-containing 33	3.6973	3.57117	3.5793	3.78909	3.55783	3.68615	3.5124	3.20624	3.51616	3.54451	3.59427	3.73537	3.36743	3.5947	3.50415	3.54176	3.32694	3.62699
ENSGALG00000001977			0.0828769	0.149707	0.0713754	0.0718178	0.15511	0.344018	0.0100586	0.0418567	0.0322069	0.240768	0.463065	0.407284	0.0518966	0.212658	0.0930319	0.262259	0.125007	0.10324
ENSGALG00000001978	Med16	mediator complex subunit 16	2.48238	2.59759	3.06823	2.81263	3.23604	3.1028	3.21991	3.01013	3.2377	2.89093	2.64294	2.54415	3.51671	2.94878	2.7983	3.47608	2.55948	2.98961
ENSGALG00000001979	FBLN7	fibulin 7	0	0.0617359	0	0	0	0.00959739	0	0	0	0.0140552	0.0126841	0	0	0	0	0	0	0
ENSGALG00000001981	parp6	poly (ADP-ribose) polymerase family, member 6	1.47346	1.60217	1.80826	1.69287	1.57286	1.65218	2.27792	2.02185	1.56362	1.63002	1.71163	1.44145	2.269	1.5293	1.48619	1.72647	1.53402	1.58622
ENSGALG00000001983	Fndc7	fibronectin type III domain containing 7	0.0808663	0.0213523	0	0.0580643	0.0575677	0.0401012	0.0812833	0.0128487	0.0019898	0	0.0277505	0.0293041	0.0168119	0.0273209	0.0503685	0	0.0156197	0.0142372
ENSGALG00000001985	Pigq	phosphatidylinositol glycan anchor biosynthesis, class Q	1.88413	1.82748	1.79469	2.00951	1.64024	1.68081	1.90993	1.51401	2.02003	1.45045	1.77335	1.87881	1.97779	1.92509	1.75226	2.15896	1.61428	2.01037
ENSGALG00000001986	Vcp	similar to valosin-containing protein; valosin-containing protein	6.71836	5.83884	6.4368	7.37373	6.51084	6.67094	7.42067	7.32183	6.34033	6.10977	6.11082	6.83175	6.56017	6.24191	6.44067	6.49395	6.86132	6.07476
ENSGALG00000001988	TXNRD2	thioredoxin reductase 2	2.54361	2.21794	2.28394	1.92658	2.20664	2.26359	2.07601	2.27987	2.46342	2.02436	2.16898	1.91246	1.59313	2.19086	2.3876	2.06309	1.97779	2.52422
ENSGALG00000001989	PRUNE	prune homolog (Drosophila)	2.73083	2.18634	2.92491	2.33647	2.59817	2.65536	2.83385	2.86979	2.94201	3.37723	3.33009	2.48452	3.70864	2.6297	3.1421	3.12582	2.56817	2.45522
ENSGALG00000001992	PKM2	pyruvate kinase, muscle	7.35371	6.66656	7.47787	7.24983	7.88749	7.48585	7.77285	8.36245	7.82217	7.01783	7.52138	7.45614	7.80313	7.10178	7.37027	7.83998	7.82767	7.44236
ENSGALG00000001994			0	0	0	0	0	0	0	0	0	0	0	0	0	0	0	0	0	0
ENSGALG00000001995	Lims2	LIM and senescent cell antigen-like domains 2	3.33851	3.77022	3.65671	2.9529	3.73352	3.52444	3.24571	3.13864	3.41569	3.61963	3.08688	2.9125	3.28375	3.88796	3.2603	3.38716	4.04119	3.6473
ENSGALG00000001996	DNALI1	dynein, axonemal, light intermediate chain 1	0.736801	0.508182	0.328654	0.53827	0.337702	0.698846	0.503097	0.60318	0.542781	0.483576	0.407284	0.214674	0.908869	0.342409	0.662603	0.323136	0.1607	0.305681
ENSGALG00000001998	c19orf22	chromosome 19 open reading frame 22	4.04236	5.01941	5.93589	4.48948	5.08034	4.11572	5.80998	4.81168	5.18638	4.87144	5.24328	4.53373	5.16151	4.53229	4.65388	5.7662	4.3961	4.38603
ENSGALG00000002000	Gramd2	GRAM domain containing 2	1.78194	1.84745	2.20951	2.18462	1.91994	2.13446	1.95709	2.00281	2.30745	2.07374	2.08844	2.33457	2.96222	1.99505	1.92772	2.39115	2.21794	1.65353
ENSGALG00000002001	STXBP3	syntaxin binding protein 3	2.59447	2.5909	2.27336	2.12942	2.17956	2.24613	2.45411	2.24276	2.20664	2.67046	2.32641	2.29739	2.13396	2.08372	2.37222	2.09271	2.39937	2.11951
ENSGALG00000002002	BCAS2	breast carcinoma amplified sequence 2	5.67417	5.61828	6.09866	5.34567	5.69019	5.67417	5.75871	5.91644	5.85559	6.34033	5.95079	5.37908	6.13375	5.87244	5.86265	5.72242	5.42981	5.41131
ENSGALG00000002003	BMPR1A	bone morphogenetic protein receptor, type IA	0.605343	0.547083	0.817457	0.433529	0.908458	0.608515	0.428026	0.422582	0.610368	0.686339	0.527428	0.893798	0.328345	0.787423	0.606552	0.43074	0.677487	0.859529
ENSGALG00000002005	LOC419429	similar to Hypothetical protein MGC63553	4.81953	5.46803	4.93736	5.45879	5.91507	5.36108	4.1309	4.75525	5.69175	4.78841	5.23671	5.10696	4.6762	5.78884	5.91041	5.43997	4.2957	6.16229
ENSGALG00000002006			0.0654204	0	0	0	0	0	0	0	0	0	0	0	0	0	0	0	0	0
ENSGALG00000002007	Gpr17	G protein-coupled receptor 17	0	0	0.035725	0.0846165	0	0.0218031	0.0656226	0.0338899	0.0114693	0	0	0	0	0.0476932	0.0765708	0	0	0.00696258
ENSGALG00000002008	RNF157	ring finger protein 157	0.0701798	0.146423	0.0843768	0.240027	0.21557	0.111383	0.0965649	0	0.324044	0.0166031	0.0958238	0.431096	0.362749	0.135419	0.13329	0.221217	0.109002	0.257438
ENSGALG00000002009	Fancg	Fanconi anemia, complementation group G	1.93546	1.96001	2.10914	2.12014	2.28975	2.03723	1.95219	1.97269	1.52443	2.20115	2.14873	2.19271	2.11297	2.12942	2.10408	2.09675	1.66072	1.74254
ENSGALG00000002010	SNIP1	Smad nuclear interacting protein 1	3.7469	3.66928	3.69673	3.86466	3.60623	3.75239	3.7708	3.76849	3.77905	3.71286	3.63217	3.61913	4.12238	3.58739	3.70864	3.74954	3.80313	3.68065
ENSGALG00000002012	MMRN2	multimerin 2	2.55605	2.50227	2.17307	2.69055	2.24613	2.13886	2.67648	2.69965	3.09603	3.77455	2.68431	3.15649	2.00708	3.15346	2.41171	1.79514	2.6444	3.62633
ENSGALG00000002013	MEAF6	chromosome 1 open reading frame 149	4.78137	4.87144	4.91413	4.48592	5.1153	4.87218	4.99129	4.92732	5.40787	4.85541	4.98076	4.64149	5.16976	5.02028	4.86546	4.90397	4.77704	5.36931
ENSGALG00000002014	SMU1	smu-1 suppressor of mec-8 and unc-52 homolog (C. elegans)	5.81898	6.20333	5.93902	5.73464	5.98897	5.97573	5.52389	5.47586	5.85303	5.92318	5.91507	6.01302	5.54339	5.94162	5.86574	5.89275	5.29478	5.96544
ENSGALG00000002015	SNCG	synuclein, gamma (breast cancer-specific protein 1)	0	0.033296	0.404149	0.107228	0.0296717	0.0306247	0.18635	0.104302	0.123226	0.0943843	0.283137	0.0420836	0	0.200484	0.203522	0.11175	0.0510148	0.203522
ENSGALG00000002016	PRKCD	protein kinase C, delta	4.93096	4.99404	5.36833	5.06142	5.05185	5.15288	4.95981	4.90976	4.75437	5.12103	4.89206	4.90103	5.4411	4.66063	5.11068	5.06396	5.10882	4.88989
ENSGALG00000002018	SOLH	small optic lobes homolog (Drosophila)	3.21785	2.46908	3.24703	3.06283	3.03873	3.18228	3.59002	3.80363	3.49916	2.96366	2.9542	2.68758	4.01871	2.93122	2.80787	3.29064	3.45933	3.19564
ENSGALG00000002020	glud1	glutamate dehydrogenase 1	3.96628	4.0944	4.10276	3.84751	4.43924	4.49168	3.49432	4.00434	4.21861	4.23802	4.42033	4.04308	3.73066	4.30618	4.33947	4.21424	4.31862	4.43867
ENSGALG00000002021	ZC3H12A	zinc finger CCCH-type containing 12A	3.45778	2.87588	2.63074	4.0908	3.03775	2.7983	3.39876	3.31242	2.47056	2.25594	2.72208	3.2044	2.44288	2.88575	2.69433	2.43698	5.17061	2.58754
ENSGALG00000002022	B4GALT1	UDP-Gal:betaGlcNAc beta 1,4- galactosyltransferase, polypeptide 1	4.71678	3.72297	4.25048	4.65826	4.37298	4.30277	4.84482	4.77888	4.33792	3.68493	4.00277	4.46592	3.93395	4.75159	4.46474	4.48015	4.60781	4.58625
ENSGALG00000002023	pigo	phosphatidylinositol glycan anchor biosynthesis, class O	0.850313	1.10835	0.898889	1.3184	1.06966	1.17175	1.28215	1.04084	1.32327	0.547483	0.82282	1.18614	0.557408	1.24206	0.984131	1.24017	1.28169	1.3362
ENSGALG00000002024	COMT	catechol-O-methyltransferase	4.00736	4.04174	4.16961	3.77265	3.84076	4.41003	2.87183	4.15303	3.80036	4.47374	4.27886	3.2266	3.81696	3.75994	4.06377	3.21938	5.07659	4.24606
ENSGALG00000002026			0.644357	0.559383	0.641582	1.30423	0.757802	0.753998	0.82528	0.821599	0.975479	0.655033	0.71118	0.631228	1.40646	0.559383	0.60318	0.525271	0.983775	0.746764
ENSGALG00000002028	Gprc5b	G protein-coupled receptor, family C, group 5, member B	0.110631	0.376923	0.191062	0.0216337	0.291063	0.257153	0.101517	0.196247	0.149523	0.216166	0.477633	0.333756	0.273644	0.340616	0.152709	0.379376	0.0982215	0.57732
ENSGALG00000002029	c19orf6	chromosome 19 open reading frame 6	2.8606	2.68956	3.01404	3.29687	3.24372	2.95521	3.26447	3.25267	3.24809	2.14431	2.59563	3.15307	2.71911	3.16682	3.06087	3.01855	3.48234	3.34775
ENSGALG00000002030	ahcY	S-adenosylhomocysteine hydrolase	4.52625	5.30372	5.36108	3.56843	4.83396	4.52327	3.43621	4.47457	4.40939	5.10053	4.72078	3.81813	4.96122	4.68973	5.64122	4.04174	4.14558	3.90411
ENSGALG00000002033	NDUFB6	NADH dehydrogenase (ubiquinone) 1 beta subcomplex, 6, 17kDa	7.31399	7.0858	7.5383	6.43873	7.05461	6.82394	6.91139	7.20386	7.17134	7.52138	7.33012	6.70508	7.69075	7.18435	7.37799	7.18435	6.83938	6.81383
ENSGALG00000002038	DENND2C	DENN/MADD domain containing 2C	1.31581	1.68733	1.71515	1.60577	1.8014	1.9438	1.25776	1.61828	2.03348	2.02821	1.53585	1.66465	1.68893	2.51057	1.93149	1.95311	1.63793	1.73556
ENSGALG00000002040	Arvcf	armadillo repeat gene deletes in velocardiofacial syndrome	0.817457	1.11347	1.13897	0.683536	1.2262	0.976005	0.394696	0.663638	1.16768	1.10427	1.08372	0.764674	0.811074	1.16427	0.94466	0.942347	1.45045	1.29054
ENSGALG00000002041	AGRN	agrin	1.86088	1.33159	1.63886	1.71315	1.72698	1.39063	1.6139	1.95066	1.96658	1.57348	1.36866	1.60406	2.3273	1.92723	1.53154	1.62494	2.0275	2.33148
ENSGALG00000002042			3.23191	2.94091	2.87087	1.87098	2.61193	2.62683	2.31622	2.6444	2.45002	2.98656	3.04432	2.68109	2.27075	2.71571	2.78051	2.84605	2.03627	2.48194
ENSGALG00000002043	WDR33	WD repeat domain 33	3.61031	2.89301	3.24107	3.4897	3.20945	3.1725	3.53198	3.71286	3.12494	2.88951	3.09271	3.14064	3.45284	3.16215	3.18002	3.47723	3.33763	3.15765
ENSGALG00000002044	LOC416392	similar to Hypothetical protein SB153, isoform 1	3.33318	3.90587	3.76261	3.67374	3.86996	3.90971	3.80911	3.34775	3.909	3.59795	3.51897	3.50318	4.4035	4.07788	3.90411	3.95598	2.82456	4.09379
ENSGALG00000002045	Eif2s2	eukaryotic translation initiation factor 2, subunit 2 beta, 38kDa	6.53075	6.19776	6.10064	6.06593	6.03403	6.09735	6.35389	6.25768	5.88967	6.03594	5.9784	6.12437	5.6955	6.10418	6.23353	5.82029	6.05641	5.73026
ENSGALG00000002046	SYT15	synaptotagmin XV	0.63003	0.125279	0.0559849	0.246165	0.162626	0.0697824	0.0700836	0.0877703	0.0452143	0.0505476	0.105299	0.017805	0.0645591	0.050237	0.0825644	0	0.188067	0.177207
ENSGALG00000002048	GPRIN2	G protein regulated inducer of neurite outgrowth 2	0.101139	0.266365	0.0566223	0.404915	0.0401944	0.137513	0.185366	0.118637	0.0670825	0.0751535	0.695398	0.197023	0.173276	0.0729902	0.0124532	0.0735058	0.65332	0.337702
ENSGALG00000002050	EXOC7	exocyst complex component 7	4.5149	4.60995	4.32699	4.57863	4.4433	4.29779	4.87283	4.46317	4.45901	4.3661	4.2618	4.35359	4.43592	4.46265	4.30691	4.21991	4.73416	4.45951
ENSGALG00000002051	DNASE1	deoxyribonuclease I	0	0	0	0	0	0	0	0	0	0	0	0	0	0	0	0	0	0
ENSGALG00000002053	por	P450 (cytochrome) oxidoreductase	4.50945	3.49122	3.43679	4.0655	3.61249	3.31295	4.82749	5.84074	3.7652	3.4897	3.79884	3.58682	4.06321	3.59911	3.48767	3.41166	4.28141	3.44146
ENSGALG00000002054	RALY	RNA binding protein, autoantigenic (hnRNP-associated with lethal yellow homolog (mouse))	0.219847	0.339533	0.342781	0.143608	0.3127	0.507865	0.191721	0.0974679	0.522659	0.582881	0.640467	0.748452	0.139698	0.405902	0.470394	0.618002	0.169776	0.152217
ENSGALG00000002055	hes1	hairy and enhancer of split 1, (Drosophila)	2.96413	4.12483	3.98053	2.4434	4.25318	3.76261	2.57254	3.5564	3.79925	4.05087	3.87516	3.40834	4.85807	4.30555	3.69557	3.79775	3.54121	4.3661
ENSGALG00000002056	C22orf25	chromosome 22 open reading frame 25	2.25647	2.77389	2.69584	2.1855	2.52269	2.31814	1.56362	1.64326	2.09322	2.80555	2.57106	2.25703	2.32341	2.78461	2.6737	2.40865	1.74081	2.3156
ENSGALG00000002057	Polr2d	polymerase (RNA) II (DNA directed) polypeptide D	5.45988	5.51771	5.16066	5.06562	4.96937	5.03682	4.93327	5.01435	5.14708	4.95513	5.06318	4.84767	5.34473	5.17513	5.31379	5.16525	4.86808	4.91163
ENSGALG00000002060			5.02907	4.41468	4.82478	4.77313	4.91163	4.93986	4.73661	5.02907	5.04907	4.73335	4.63088	4.80629	4.99955	4.91163	5.07586	4.85262	4.68336	4.90803
ENSGALG00000002062	SRP68	signal recognition particle 68kDa	4.42368	4.00111	4.1058	4.02619	3.89174	3.90831	4.15625	4.03052	3.85115	3.909	3.82348	4.07729	3.72743	4.11161	4.30423	3.97342	3.98974	3.71514
ENSGALG00000002064			5.72012	5.34567	5.78884	5.23959	5.42639	5.34752	5.66422	5.89116	5.48911	5.63268	5.59779	5.41756	6.10603	5.48789	5.77035	5.63873	5.38572	5.3746
ENSGALG00000002066	NCOA4	nuclear receptor coactivator 4	6.68438	5.71743	5.55666	7.01429	5.77035	5.84736	6.3269	6.51521	5.70521	5.8835	5.81131	6.13375	5.40651	5.85438	5.70405	5.34949	6.38884	5.7745
ENSGALG00000002067	ALG1	asparagine-linked glycosylation 1, beta-1,4-mannosyltransferase homolog (S. cerevisiae)	3.17542	3.23604	3.05634	2.9332	3.28229	3.47777	3.61527	3.61152	3.07213	3.5151	3.22087	2.76994	3.40448	2.98246	3.53198	3.2266	3.09081	3.20324
ENSGALG00000002069	LOC427412	hypothetical gene supported by CR387102; hypothetical protein LOC769622	1.35475	1.66869	1.509	1.82563	1.80176	1.69678	2.40299	2.36937	1.57532	2.08372	1.82513	1.62096	1.94143	1.85156	1.62494	2.03875	2.02326	1.87141
ENSGALG00000002070	SAP130	Sin3A-associated protein, 130kDa	2.4461	2.3249	3.01904	2.55306	2.76858	2.67848	2.82297	2.44946	2.80273	2.5375	2.41526	2.53288	3.69381	2.76338	2.67272	2.986	2.54826	2.72802
ENSGALG00000002074			0.0596048	0	0	0	0	0	0	0	0	0	0	0	0	0	0	0	0	0
ENSGALG00000002075	LOC416394	similar to hypothetical protein MGC45438	0	0	0	0.0551037	0.0372194	0	0	0	0	0	0	0	0	0	0.0486183	0.0340687	0	0.0506376
ENSGALG00000002076	Dgcr8	DiGeorge syndrome critical region gene 8	2.30745	2.86113	2.42757	2.96832	2.98044	2.913	2.72055	2.0563	2.63726	2.48407	2.7007	3.1093	1.80394	2.94263	2.80613	2.36885	2.87134	3.07331
ENSGALG00000002078			1.02889	1.07545	1.60406	1.42615	1.29749	1.94961	1.77462	1.68733	1.69814	1.44868	1.21764	1.49515	2.99925	1.18614	1.11347	2.04867	1.46714	1.13286
ENSGALG00000002080	DOCK2	dedicator of cytokinesis 2	5.02229	5.71317	5.72783	5.05395	5.24733	5.31379	4.9175	4.43187	5.30888	5.31666	5.31173	5.24524	4.83715	5.00745	5.26534	5.29677	5.39664	5.51044
ENSGALG00000002081	Mmp28	matrix metallopeptidase 28	0.253938	0.267151	0.381827	0.177827	0.199401	0.229209	0.305977	0.500636	0.167153	0.213128	0.122797	0.250205	0.0668903	0.0979583	0.323136	0.0723742	0.259746	0.26322
ENSGALG00000002082	AMPD1	adenosine monophosphate deaminase 1 (isoform M)	0.00839002	0.144108	0.235967	0.109672	0.0989693	0.0211082	0.172162	0.105995	0.0706231	0.203767	0.14934	0.117565	0.192953	0.144621	0.0533466	0.159656	0.265638	0.0532501
ENSGALG00000002083	PLIN3	mannose-6-phosphate receptor binding protein 1	0	0	0	0	0	0	0	0	0	0	0	0	0	0.00397582	0	0	0	0
ENSGALG00000002084	NAGPA	N-acetylglucosamine-1-phosphodiester alpha-N-acetylglucosaminidase	2.13095	1.78095	1.64622	2.57158	2.22394	2.18409	2.68291	2.40752	1.84709	1.85864	1.81299	2.14431	1.53446	2.08972	1.87098	2.04607	2.60464	2.3201
ENSGALG00000002085	FZR1	fizzy/cell division cycle 20 related 1 (Drosophila)	2.73502	2.68758	2.97047	3.24059	3.58495	3.52796	3.62497	3.10512	3.42429	2.53839	3.2629	3.36395	3.25728	3.34458	3.23139	3.47101	3.31739	3.63048
ENSGALG00000002086	RASL10B	RAS-like, family 10, member B	0	0.71647	0.363378	0.128367	1.12371	0.762287	0.972087	0.258625	0.524439	0.754464	0.789814	0.71733	0.709161	0.621463	0.971709	0.664848	1.76687	0.758974
ENSGALG00000002087	NCBP1	nuclear cap binding protein subunit 1, 80kDa	4.15756	4.35225	4.17294	3.9396	4.08017	4.10021	3.71012	3.89138	3.75763	4.12164	4.0256	4.10519	3.54045	4.06436	4.31499	4.00043	4.08565	3.90474
ENSGALG00000002088	Galr2	galanin receptor 2	0	0	0.0608397	0.0624356	0	0	0	0	0	0	0	0.0539042	0.0728362	0.0288053	0.0537101	0	0.0639691	0.0145983
ENSGALG00000002089	TIMM23	translocase of inner mitochondrial membrane 23 homolog (yeast)	5.34251	4.63447	4.81317	5.19619	4.82908	5.03425	5.21328	5.5322	4.82014	4.64299	4.76752	5.05861	4.78735	4.85463	5.0408	4.32699	4.86713	4.86196
ENSGALG00000002090	Gpsm2	G-protein signaling modulator 2 (AGS3-like, C. elegans)	2.28975	2.78306	2.48194	2.28246	2.67803	2.65377	2.21467	2.28774	2.59986	2.32444	2.49508	2.5541	2.52077	2.87337	2.82807	2.62178	2.36312	2.46847
ENSGALG00000002091	ZDHHC1	zinc finger, DHHC-type containing 1	0.127488	0.0195955	0.0711011	0.0714844	0.114415	0.15863	0.276697	0.188897	0.189364	0.10405	0.0613235	0.136503	0.158814	0.311608	0.182228	0.13913	0	0.208135
ENSGALG00000002093	nr2e3	nuclear receptor subfamily 2, group E, member 3	0.0229112	0	0	0	0	0	0	0	0	0	0	0.0265514	0	0	0	0.0165407	0	0.00506091
ENSGALG00000002094	TRMT2A	TRM2 tRNA methyltransferase 2 homolog A (S. cerevisiae)	3.34251	3.6226	3.46842	3.32799	3.57982	3.40683	3.97157	3.28284	3.84549	3.40338	3.30091	3.14592	3.93199	3.43111	3.36334	3.63517	3.19607	3.73794
ENSGALG00000002095	CHMP4B	chromatin modifying protein 4B	6.54832	6.54399	6.37132	6.05178	6.30485	6.16761	6.28024	6.21148	6.45504	6.30485	6.4677	6.13829	6.37928	6.33837	6.11778	6.15481	6.03594	6.23156
ENSGALG00000002097	LOC415324	similar to epididymal protein	0.0532501	0	0	0	0	0	0	0	0	0	0	0	0.152523	0	0	0	0	0
ENSGALG00000002098	Grik3	glutamate receptor, ionotropic, kainate 3	0	0	0	0	0	0	0	0	0	0	0	0	0	0	0	0	0	0
ENSGALG00000002099	Pfkfb4	6-phosphofructo-2-kinase/fructose-2,6-biphosphatase 4	4.06025	1.43612	1.54423	3.56224	1.51488	1.44364	2.38515	2.50955	1.37617	1.49515	1.2186	1.42991	1.0809	1.66707	0.957467	1.17694	2.2767	1.68784
ENSGALG00000002102	LOC415325	hypothetical LOC415325	4.48948	3.11962	5.33612	3.67734	4.69437	5.40094	5.28296	4.72008	5.34251	2.63445	3.19199	4.37762	5.7114	5.25854	5.40313	5.8219	5.79771	5.70151
ENSGALG00000002103	LOC415669	similar to hypothetical protein 4922504H04	0.157152	0.0723742	0.367666	0	0.305977	1.01884	0.250954	0.3858	0.94143	0.805225	0.886324	0.0765708	0.584771	0.103783	0.726296	1.11098	0.787877	0.867849
ENSGALG00000002105	FOXI1	forkhead box I1	2.10712	3.1093	2.86654	2.21697	2.92061	2.61448	3.35227	1.79514	2.49354	1.72183	2.16193	2.50322	2.79982	2.73874	2.67648	2.21188	3.1725	2.28694
ENSGALG00000002106	CLCC1	chloride channel CLIC-like 1	2.45088	2.34104	2.23058	1.92274	2.4081	2.07326	2.38251	2.24701	2.36744	2.12154	2.53628	2.29782	1.86205	2.32286	2.20075	2.47331	2.48891	2.66753
ENSGALG00000002107	RanBP1	RAN binding protein 1	6.55055	6.45504	6.47416	5.87558	6.4211	6.36905	5.71317	6.13678	6.06773	6.27629	6.41217	6.1505	6.21623	6.21148	6.61135	6.13678	5.93729	5.93589
ENSGALG00000002108	evpl	envoplakin	0.105839	0.00519128	0.059098	0.0109322	0.0536167	0.052902	0.0253843	0.0620605	0.0142129	0.019174	0.0239383	0.00708236	0.02462	0.0314433	0.0459491	0.0114194	0.0191306	0.0473268
ENSGALG00000002109	KCTD19	potassium channel tetramerisation domain containing 19	0.005383	0.0291239	0	0	0	0	0	0.0104678	0.00108387	0	0	0	0	0	0.0102559	0	0	0.000387561
ENSGALG00000002110	Tstd2	chromosome 9 open reading frame 97	1.45905	1.64024	1.49152	1.73094	1.50755	1.57532	1.58289	1.51061	1.2406	1.39529	1.4932	1.97829	1.53846	1.59455	1.64371	1.29666	1.48325	1.62539
ENSGALG00000002111	SEC14L5	SEC14-like 5 (S. cerevisiae)	1.71423	2.24137	2.25703	2.30583	2.73972	2.79446	1.4051	1.82843	2.95854	2.4457	2.36358	2.88474	2.45792	3.31404	2.30319	2.48084	2.9332	2.33977
ENSGALG00000002112	csf3r	colony stimulating factor 3 receptor (granulocyte)	3.34407	4.08511	3.98691	5.60754	3.62084	5.41261	5.65184	6.71261	5.5445	4.85807	5.58302	5.0895	4.43924	4.8179	4.38151	4.58182	6.83175	6.29551
ENSGALG00000002113	lcp2	lymphocyte cytosolic protein 2 (SH2 domain containing leukocyte protein of 76kDa)	5.30174	6.02619	6.26148	5.73026	6.00708	6.62187	5.85126	5.40094	5.84201	6.11778	6.01933	6.54619	5.90475	6.2181	5.79155	6.51521	5.4979	5.96954
ENSGALG00000002114	tusc4	tumor suppressor candidate 4	0.438174	0.625364	0.670262	0.537457	0.636669	0.71074	0.845038	0.71489	0.477633	0.704269	0.524439	0.513763	1.10835	0.528295	0.741132	0.783195	0.766029	0.600565
ENSGALG00000002116			0.951983	0.748452	0.954447	0.530389	0.7527	0.693979	0.403804	0.497059	0.619926	0.99314	1.11724	0.6412	0.977279	0.812394	0.997514	0.727941	0.734747	0.700465
ENSGALG00000002117	parg	poly (ADP-ribose) glycohydrolase	3.62435	3.83453	3.86355	3.59311	3.8072	3.78415	3.34307	3.4383	3.70911	3.82235	3.69148	3.80666	3.53245	3.55743	3.93028	3.76317	3.68424	3.54451
ENSGALG00000002118	Kcnmb1	potassium large conductance calcium-activated channel, subfamily M, beta member 1	5.91363	5.35321	4.90103	7.26147	4.1316	4.16688	5.11159	4.64447	3.96189	5.30484	4.9062	6.85306	3.59795	3.93028	5.80427	4.32962	5.43541	4.43733
ENSGALG00000002119	c16orf62	chromosome 16 open reading frame 62	3.98856	4.30948	3.94686	3.86067	3.92031	4.03864	3.68549	3.54789	3.88367	4.13536	4.08955	4.27413	3.3167	4.14223	4.0055	3.79982	4.04236	4.16767
ENSGALG00000002121			0.0658545	0.0363624	0.0190597	0.0218981	0	0.0310558	0.062897	0.0516631	0.0380502	0.0145662	0.0136904	0.0148039	0	0.061429	0.0432909	0.00929014	0.356277	0.0245694
ENSGALG00000002123	C1orf102	chromosome 1 open reading frame 102	0.475947	1.10383	0.918457	0.522659	0.95869	0.969885	0.40029	0.4598	0.903382	1.53099	0.979732	0.332456	0.946398	1.57432	1.28587	1.02303	1.0809	1.0193
ENSGALG00000002124	Zdhhc8	zinc finger, DHHC-type containing 8	0.582565	0.826239	0.732209	0.695398	0.794532	0.72181	0.911821	0.484768	0.84273	0.434113	0.624894	0.799611	0.379077	0.915857	0.802195	0.662184	0.642745	1.00795
ENSGALG00000002125	TMOD1	tropomodulin 1	0.371912	0.583671	0.856126	0.808918	0.238735	0.353229	1.65218	0.409384	0.341214	0.349778	0.371347	0.41251	0.285692	0.67109	1.08751	0.305287	0.512187	0.545967
ENSGALG00000002127	LSM10	LSM10, U7 small nuclear RNA associated	3.46721	3.53198	3.8712	2.72158	3.47153	3.04052	2.86617	3.24256	1.76533	3.7652	3.51403	2.51145	3.79671	3.29305	3.11769	3.31948	2.42542	2.57774
ENSGALG00000002128			0.011341	0	0.0767429	0.0212088	0	0.0326991	0.0209946	0	0.037421	0.0711011	0.00625209	0.132717	0.0405401	0.062897	0.0276183	0.0969421	0.0540079	0.0166031
ENSGALG00000002129	WDR47	WD repeat domain 47	2.16704	2.14924	2.08126	1.66128	2.05774	2.31349	1.96612	1.80226	2.11717	2.03496	2.23623	1.94339	2.02436	1.98381	2.03076	2.11145	1.961	2.22244
ENSGALG00000002130	Stk40	serine/threonine kinase 40	3.61249	3.29891	3.51994	4.38016	3.65021	3.72627	4.72896	5.16976	3.98575	3.65303	3.32044	3.86578	4.18414	3.51403	3.33532	4.13365	4.76163	4.00171
ENSGALG00000002131	tusc4	tumor suppressor candidate 4	3.38254	3.32222	3.18272	2.90003	3.48806	3.61249	3.14539	3.37679	3.68128	2.93415	3.5213	2.64025	3.91157	3.64554	3.44346	3.91024	3.23492	3.59911
ENSGALG00000002132	KCNIP1	Kv channel interacting protein 1	0.946398	0.751592	0.534791	0.460494	0.491942	0.267812	0.135419	0.134065	0.487546	0.703015	0.326719	0.689776	0.805225	0.296984	0.718308	0.800867	0.405902	0.275842
ENSGALG00000002134	THUMPD1	THUMP domain containing 1	2.33505	2.16046	2.433	2.09271	2.51791	2.33254	2.38109	2.41964	2.23623	2.39208	2.61193	2.38414	2.73186	2.1144	2.53148	2.56627	2.12498	2.2936
ENSGALG00000002136	AP3B2	adaptor-related protein complex 3, beta 2 subunit	0.548945	0.348142	0.609286	0.547483	0.585497	0.402822	0.874238	0.682738	0.683536	0.476847	0.369801	0.323136	0.957858	0.569018	0.5111	0.698846	0.425935	0.584771
ENSGALG00000002137	pgam5	phosphoglycerate mutase family member 5	5.05006	5.24422	5.39757	4.88805	5.34251	5.34567	4.9236	4.82172	5.26136	4.98951	5.19789	4.75856	5.30888	5.32395	5.1671	5.35776	4.88898	5.49322
ENSGALG00000002138	HYAL2	hyaluronoglucosaminidase 2	2.75961	1.71061	1.78497	1.72888	1.50844	1.15841	1.63301	2.42649	1.64937	1.77335	1.37401	1.72505	1.82605	1.62207	1.23359	1.37931	2.43792	1.59455
ENSGALG00000002139	CSDE1	cold shock domain containing E1, RNA-binding	6.59923	6.95568	6.76233	6.78713	7.16138	6.87625	6.54176	6.38711	6.98278	6.6597	6.89305	6.78456	6.29136	7.17134	6.94631	6.8504	6.7786	7.16397
ENSGALG00000002140	AP2B1	adaptor-related protein complex 2, beta 1 subunit	4.08017	3.75994	4.27457	5.12874	4.37889	4.52855	4.90976	4.90495	4.39176	3.97401	4.20459	4.50533	4.74149	4.01462	4.22438	4.66836	5.22759	4.46028
ENSGALG00000002141	UGCGL1	UDP-glucose ceramide glucosyltransferase-like 1	3.56011	3.63938	3.8208	3.61571	3.55272	3.48912	3.54008	3.80254	3.26585	3.53954	3.68549	3.79925	2.80787	3.44888	3.57279	3.34775	3.99984	3.23492
ENSGALG00000002142	dgkq	diacylglycerol kinase, theta 110kDa	0.374659	0.729582	0.524439	0.638492	0.564011	0.558681	0.59001	0.206772	0.40029	0.278247	0.477943	0.849211	0.299969	0.754838	0.414062	0.342781	0.344319	0.562392
ENSGALG00000002143			1.61428	2.03627	1.84605	2.23387	2.11636	2.04292	2.14488	1.7623	2.05136	1.46714	1.78598	2.27756	1.47759	1.9788	2.0441	1.83182	2.0568	2.12102
ENSGALG00000002144	THRAP3	thyroid hormone receptor associated protein 3	5.29198	5.55433	5.12695	5.80998	5.82893	5.72242	6.18599	5.46678	5.94332	5.12874	5.14374	5.55666	5.51044	6.04174	5.62353	5.74432	5.63107	6.30644
ENSGALG00000002145	camsap1l1	calmodulin regulated spectrin-associated protein 1-like 1	2.08795	2.28774	2.01823	1.85564	2.14225	1.95066	1.96049	1.72447	1.93603	2.00466	2.1855	2.11814	1.94856	2.23988	2.01876	1.96801	1.80226	1.92772
ENSGALG00000002147	SIKE1	suppressor of IKK epsilon	5.47785	5.94656	6.18287	5.00312	5.78884	5.84987	4.76588	5.28499	5.78175	5.73607	5.89878	5.68636	5.82335	5.85998	6.12583	5.78175	5.42751	5.41435
ENSGALG00000002150	CPEB1	cytoplasmic polyadenylation element binding protein 1	0.382343	0.336389	0.484768	0.556949	0.507865	0.432163	0.346376	0.470089	0.363745	0.853149	0.456527	0.797416	0.628651	0.344563	0.847817	0.523396	0.28257	0.3916
ENSGALG00000002151	PEX12	peroxisomal biogenesis factor 12	2.70533	2.27987	2.63771	2.0455	2.21374	2.2123	2.17428	2.54022	2.11194	2.67418	2.4674	2.42264	2.55691	1.95263	2.58337	2.58622	2.38153	2.00322
ENSGALG00000002152	GABRP	gamma-aminobutyric acid (GABA) A receptor, pi	0.087153	0.087153	0.0461393	0.0630814	0.0679504	0.0474224	0.0467377	0.0432909	0.0581545	0.0977184	0.0678534	0.220736	0.0669864	0.0331037	0.0848355	0.118079	0.0391124	0.0587324
ENSGALG00000002155	HS6ST1	heparan sulfate 6-O-sulfotransferase 1	4.0944	3.29258	3.26139	4.25732	3.21991	3.029	3.981	4.76011	3.69094	3.77905	3.04277	3.88073	4.08144	3.74093	3.04704	3.25376	4.97615	3.75497
ENSGALG00000002157			11.4545	12.0009	12.4926	10.9936	12.0949	11.7554	11.4072	11.3707	11.6623	11.2903	12.4926	11.2263	12.4926	11.6064	12.2792	11.7554	11.1941	11.6623
ENSGALG00000002158	GOLGA3	golgi autoantigen, golgin subfamily a, 3	2.94201	3.03568	3.02703	3.48234	2.76527	3.11962	3.29459	2.88257	2.40978	2.94413	2.85646	3.78415	2.65197	2.71911	3.05484	2.59563	3.01154	2.42008
ENSGALG00000002159	ACOX1	acyl-Coenzyme A oxidase 1, palmitoyl	5.0748	4.49093	4.30822	4.47667	4.58913	4.66627	4.9318	4.90397	4.39952	4.78921	4.63292	3.94023	4.73335	4.61854	4.12292	4.24936	5.27576	4.76987
ENSGALG00000002160	B2M	beta-2-microglobulin	13.2407	13.2407	13.0065	14.598	12.693	13.2407	14.598	12.8968	12.8968	13.1303	13.2407	15.3	12.7813	12.598	12.3853	13.0065	13.3823	13.0065
ENSGALG00000002162	ACO1	aconitase 1, soluble	6.13829	5.37031	4.6461	6.23525	5.30372	5.19053	5.6931	7.02379	5.10404	5.65801	5.53974	5.16815	5.35776	4.82243	4.83141	4.77888	6.63213	5.24146
ENSGALG00000002164	ddx59	DEAD (Asp-Glu-Ala-Asp) box polypeptide 59	2.25752	2.36744	2.36588	1.84276	2.3771	2.11089	2.64772	2.2055	2.55306	2.86979	2.127	2.27541	2.94201	2.45658	2.32641	2.44139	2.94627	2.20808
ENSGALG00000002165			0.285952	0.455374	0.50145	0.398561	0.252899	0.755593	0.311078	0.116658	0.330986	0.378524	0.199195	0.542009	0.3858	0.406734	0.341866	0.580316	0.140173	0.244841
ENSGALG00000002167			2.51193	2.36885	1.95263	3.86874	2.77097	3.27744	4.25939	2.50068	2.24751	1.70968	2.14225	4.4116	2.76586	1.78251	2.71086	2.32106	2.96413	1.69897
ENSGALG00000002169	plekhb2	pleckstrin homology domain containing, family B (evectins) member 2	4.79653	5.1671	4.45547	4.56245	4.9236	4.9754	4.79499	4.9839	4.51432	5.47586	4.82478	4.6887	4.61854	5.00989	4.8837	4.46592	4.74291	5.36108
ENSGALG00000002170	LOC419888	similar to orphan nuclear receptor FOR1	1.46577	3.71916	2.99762	1.99699	2.8175	2.02704	1.36915	2.55347	3.59647	3.47053	2.59714	2.9201	2.71475	3.71616	2.53436	3.23604	2.95227	4.01238
ENSGALG00000002172	LOC424759	hypothetical LOC424759	3.49543	3.78148	3.22767	3.72897	3.78415	3.80783	3.54626	2.79248	3.50916	3.30091	3.47444	3.77905	3.07682	3.63357	3.26702	3.24809	3.35979	4.12595
ENSGALG00000002175	KIF14	kinesin family member 14	0.404519	0.62814	0.614648	0.41187	0.503451	0.41187	0.283673	0.289977	0.318899	0.486832	0.459398	0.469303	0.349466	0.339804	0.556025	0.425097	0.337039	0.29267
ENSGALG00000002179	fbf1	Fas (TNFRSF6) binding factor 1	2.43337	1.67452	2.36358	2.1498	2.05136	2.26505	2.35594	2.7695	2.28926	2.47638	1.96756	1.48619	2.47191	1.95798	1.8105	2.33052	2.12658	2.4434
ENSGALG00000002180	CHFR	checkpoint with forkhead and ring finger domains	2.26059	2.53665	2.30064	2.75265	2.36744	2.57907	2.17747	2.03826	2.00322	2.38014	2.24613	2.64818	1.85564	2.30482	2.33928	2.30745	2.36358	2.30633
ENSGALG00000002182	NR5A2	nuclear receptor subfamily 5, group A, member 2	0.081746	0.100031	0.115749	0.128486	0.0852965	0.179633	0.0936188	0.114415	0.334621	0.343465	0.0994182	0.139846	0.109002	0.180261	0.197769	0.106231	0.35384	0.200484
ENSGALG00000002183	Prr16	proline rich 16	0.554946	0.238735	0.39927	0.223865	0.52709	0.233439	0.185137	0.0658545	0.620338	0.259247	0.451507	0.368962	0.435726	0.169776	0.386754	0.276435	0.483211	0.263423
ENSGALG00000002184			0.0192218	0.0054536	0.00925508	0.0110505	0	0.0443729	0	0.00829095	0	0	0.00600466	0	0	0	0.0145261	0.00857129	0	0.0167466
ENSGALG00000002186	UNC45B	unc-45 homolog B (C. elegans)	0.054275	0	0	0.132717	0	0.0115391	0.0116375	0.0365131	0	0	0.0987279	0.0163121	0.0134665	0	0	0	0.011381	0
ENSGALG00000002187	hsd17b4	hydroxysteroid (17-beta) dehydrogenase 4	4.60442	5.01702	4.79811	4.24747	4.74224	4.61223	4.33043	4.64852	4.76588	5.47012	5.12695	4.55384	4.79907	4.82995	4.85006	4.50533	4.8179	4.86122
ENSGALG00000002189	SNX1	sorting nexin 1	6.05005	5.99764	6.14886	6.20692	6.07999	6.38711	5.96954	6.17443	6.18599	6.6549	6.23353	6.15693	6.14201	6.20126	6.11595	5.9784	5.94162	6.04336
ENSGALG00000002191	tlx3	T-cell leukemia homeobox 3	0	0	0	0	0	0	0	0	0	0	0	0	0	0	0	0	0	0
ENSGALG00000002192	Ptprc	protein tyrosine phosphatase, receptor type, C	7.04925	8.12024	7.88749	7.84575	8.22568	8.42676	7.64826	6.68257	8.13926	7.81262	8.03746	8.22568	7.37799	8.04983	7.70463	8.22568	7.75133	8.49317
ENSGALG00000002193	ARHGEF4	Rho guanine nucleotide exchange factor (GEF) 4	0.290198	0.0391124	0.0198159	0.0119639	0.0616424	0.115623	0.0225844	0.0197065	0	0.0920995	0.0428965	0.0315776	0.0757521	0.057137	0.0301571	0.0316935	0	0.0970434
ENSGALG00000002194	Mrpl38	mitochondrial ribosomal protein L38	4.39385	3.75178	4.22957	3.76212	3.81029	3.70742	4.13302	4.4973	4.08511	3.86938	4.14621	3.80088	4.19726	3.79982	4.08626	3.96361	4.1309	3.78026
ENSGALG00000002197	Npm1	nucleophosmin (nucleolar phosphoprotein B23, numatrin)	9.2433	9.81114	9.83885	9.02519	9.77695	9.77695	9.06088	9.02519	9.87141	9.43096	9.71196	9.39055	9.58591	9.82624	9.99023	9.82624	9.14538	9.83885
ENSGALG00000002198	fhod1	formin homology 2 domain containing 1	0.342155	0.457488	0.386486	0.568603	0.570772	0.562025	0.571973	0.415044	0.668486	0.41251	0.402822	0.515681	0.519659	0.562392	0.5608	0.597006	0.604423	0.769692
ENSGALG00000002199	KLHL17	kelch-like 17 (Drosophila)	0.277243	0.454446	0.223666	0.43074	0.433529	0.397946	0.431454	0.366999	0.430086	0.365798	0.41251	0.273937	0.48258	0.439903	0.48258	0.343124	0.231096	0.532976
ENSGALG00000002200	acsm3	acyl-CoA synthetase medium-chain family member 3	0	0	0	0	0	0	0	0	0	0	0	0	0	0	0	0	0	0
ENSGALG00000002201			0.433529	0.257681	0.436912	0.31439	0.317146	0.326449	0.255886	0.114249	0.351578	0.234384	0.288051	0.0721813	0.304194	0.0992882	0.474083	0.349778	0.169977	0.371347
ENSGALG00000002203	FGF18	fibroblast growth factor 18	0.138938	0.137176	0.0805091	0.083664	0.344018	0.68503	0.146753	0	0.0939768	0.379376	0.2321	0	0.580316	0	0.0743695	0.333459	0.0834319	0
ENSGALG00000002204	slc7a4	solute carrier family 7 (cationic amino acid transporter, y+ system), member 4	0.101517	0.414414	0.32282	0.28257	0.394696	0.517576	0.417264	0.396889	0.367666	0.206515	0.498481	0.532613	0.434978	0.328345	0.18654	0.551234	0.467232	0.150297
ENSGALG00000002205			2.13533	1.7514	2.41923	2.08613	2.42706	2.45896	2.75961	2.52889	2.65377	1.69629	2.15024	2.35354	3.05684	1.94232	2.16656	2.88001	2.99594	2.498
ENSGALG00000002206	Snx22	sorting nexin 22	3.13427	4.04962	5.63641	3.70742	4.60859	4.77223	3.73477	3.71749	4.27205	5.68496	5.03255	4.60082	5.19144	4.75687	5.02028	5.59022	4.21222	3.53567
ENSGALG00000002207	ATP6V1G3	ATPase, H+ transporting, lysosomal 13kDa, V1 subunit G3	2.15896	1.15458	0.892358	2.67803	0.556949	1.07599	2.78891	2.22034	0.52681	1.55961	0.788336	3.69618	1.60301	0.355102	0.812394	1.00385	3.2629	0.48618
ENSGALG00000002208	LOC416179	hypothetical gene supported by CR390712	0	0	0	0	0	0.144108	0	0	0	0	0	0	0	0	0	0	0	0.0284401
ENSGALG00000002210	ppiB	peptidylprolyl isomerase B (cyclophilin B)	9.40917	8.60215	9.25541	8.95315	9.04891	8.94037	9.48569	9.87141	9.20706	8.91481	9.07306	8.89019	9.04891	9.20706	9.25541	9.00102	9.25541	8.77731
ENSGALG00000002212	RAD51L3	RAD51-like 3 (S. cerevisiae)	3.84023	3.06469	3.79671	3.42372	3.27231	3.43508	4.27818	4.08445	3.65021	3.96628	3.35026	3.12998	4.08445	3.46262	3.36535	3.89587	4.18016	3.26486
ENSGALG00000002213			0.00749722	0.0631869	0.0333547	0.0162325	0.0970434	0.00658499	0	0.013867	0.0109642	0	0.0271799	0.0284988	0	0	0.0123184	0.036029	0.0148039	0.0859374
ENSGALG00000002215			0	0	0	0	0	0	0	0.0958238	0	0	0	0	0	0	0	0	0	0
ENSGALG00000002216	NEK7	NIMA (never in mitosis gene a)-related kinase 7	2.65038	3.30189	2.9201	2.91846	3.47221	3.46046	2.22034	2.46247	3.2	3.16215	3.33122	3.14115	2.96711	3.43508	3.25415	3.18055	2.6664	3.45598
ENSGALG00000002219	WBP2	WW domain binding protein 2	4.72008	4.15826	4.13922	3.99732	4.17891	4.13302	4.26819	4.81396	4.11572	4.46474	4.26117	3.8546	4.79811	4.22507	3.73902	4.21728	3.89415	4.19986
ENSGALG00000002221			1.59541	1.70826	1.79135	1.9401	1.86755	2.04249	2.09152	1.74823	1.82278	1.63207	1.60406	1.75619	2.01323	1.76831	1.85098	1.7934	1.86308	1.92866
ENSGALG00000002222	noc2l	nucleolar complex associated 2 homolog (S. cerevisiae)	4.63374	3.70552	4.33871	4.5561	4.30555	4.10081	4.4078	4.62833	4.08144	4.09667	4.39249	4.39534	4.34341	3.83397	4.44178	4.12961	4.23096	4.06795
ENSGALG00000002223	Lhx9	LIM homeobox 9	0	0	0	0	0	0	0	0	0	0	0	0	0	0	0	0	0	0
ENSGALG00000002224			0.84273	1.02303	2.35256	1.30896	0.792292	0.94143	0.762584	0.396302	1.08041	1.42889	1.13194	0.553744	1.73182	0.434113	1.2312	1.78598	0.875588	0.805632
ENSGALG00000002225	RFFL	ring finger and FYVE-like domain containing 1	4.36524	4.72669	3.83864	4.73086	4.53373	4.40636	4.86383	3.97342	4.42974	3.7755	4.07788	4.61065	4.01413	4.36309	4.25445	4.32575	4.19319	4.43107
ENSGALG00000002227	DMXL1	Dmx-like 1	1.97919	2.92989	2.07654	2.09058	2.23755	2.13796	2.22244	1.69575	2.22483	2.21697	2.4184	2.22483	1.49361	2.74457	2.22527	1.6653	1.61136	3.06916
ENSGALG00000002228	Samd11	sterile alpha motif domain containing 11	0.629155	0.858531	0.806572	0.918457	1.19004	1.55674	1.15285	1.01448	1.59584	0.946398	1.1569	1.05171	1.56182	0.805225	0.924684	1.75051	0.878701	1.12878
ENSGALG00000002229	Fbxw11	F-box and WD repeat domain containing 11	5.13504	4.89951	4.72896	5.85438	4.94953	5.21594	4.98322	4.93986	4.72008	4.95267	4.9667	5.64598	4.57863	4.97801	5.09686	4.78137	4.70987	4.71274
ENSGALG00000002232	RERE	arginine-glutamic acid dipeptide (RE) repeats	4.83064	3.33058	3.86008	3.87581	3.65618	3.20624	3.77393	3.30151	3.70432	3.22452	3.15055	2.53802	3.30707	3.38461	3.70811	3.09727	2.92912	3.76964
ENSGALG00000002234	UNC13D	unc-13 homolog D (C. elegans)	3.28182	3.4216	4.03608	2.85913	3.44146	3.8265	4.33871	3.47444	3.92727	3.55894	3.5723	3.23714	4.59062	3.46497	3.06283	4.27818	4.19463	3.74251
ENSGALG00000002235	tfcp2	transcription factor CP2	2.09322	1.80531	2.23295	2.46247	2.38462	2.68011	2.67089	2.72648	2.59297	1.98381	2.01583	2.09762	2.5824	2.49559	2.12154	2.61104	2.64128	2.51616
ENSGALG00000002237	atp6v0d1	ATPase, H+ transporting, lysosomal 38kDa, V0 subunit d1	4.0532	3.44203	3.47723	4.63755	4.06868	4.13481	4.75231	5.24837	4.19059	3.47668	3.94149	4.30483	4.3617	3.76626	3.55327	3.95539	4.66392	3.84861
ENSGALG00000002239	LOC427001	exonuclease NEF-sp	2.24408	2.65088	2.63324	2.23244	2.5894	2.43539	2.45994	2.35402	2.81491	2.76299	2.44649	2.13488	2.986	2.57469	2.77389	3.00385	2.4081	2.38978
ENSGALG00000002240	C3orf18	chromosome 3 open reading frame 18	0.295684	0.356568	0.552969	0.341214	0.658997	0.475539	0.314993	0.340887	1.08658	0.50145	0.148488	0.236665	0.189541	0.954447	0.750291	0.511461	0.263423	0.949644
ENSGALG00000002242	GALNT9	UDP-N-acetyl-alpha-D-galactosamine:polypeptide N-acetylgalactosaminyltransferase 9 (GalNAc-T9)	0.333086	0.523048	0.450449	0.489016	0.441438	0.511813	0.6412	0.277243	0.221481	0.391872	0.526418	0.928131	0.35097	0.222924	0.755593	0.215367	0.720541	0.315974
ENSGALG00000002244	Agrp	agouti related protein homolog (mouse)	0	0	0	0	0	0	0	0	0	0	0	0	0	0	0	0	0	0
ENSGALG00000002246	DENND1B	DENN/MADD domain containing 1B	1.72888	2.03441	2.21007	1.95754	1.80688	2.17861	1.63453	1.24563	1.51488	2.11194	1.77462	2.43941	1.6898	2.13048	2.00514	1.63793	2.02935	2.15949
ENSGALG00000002247	Setd6	SET domain containing 6	0.286557	0.506124	0.664452	0.584029	0.663343	0.519387	0.337984	0.65363	0.492894	0.537129	0.762584	0.293735	0.894211	0.597006	0.581477	0.626911	0.749741	0.578869
ENSGALG00000002248	NAB1	NGFI-A binding protein 1 (EGR1 binding protein 1)	4.76832	4.84149	4.6591	4.5759	4.90803	5.01795	4.72495	4.81317	4.80048	4.45088	4.78137	4.75437	5.4979	4.66708	4.68615	4.9229	4.6591	4.65826
ENSGALG00000002249	EIF2C1	eukaryotic translation initiation factor 2C, 1	1.07157	1.13995	1.04412	1.47904	1.47396	1.37506	1.45652	1.1454	1.33975	0.814319	0.856517	1.38126	1.01448	1.73665	1.30334	1.23848	1.42522	1.6035
ENSGALG00000002250	dtwd2	DTW domain containing 2	1.06671	1.15841	1.00936	0.931902	0.868685	0.979732	0.671971	0.77383	0.949644	1.04038	1.02889	0.920672	1.16365	0.830526	1.14586	0.945127	0.743383	0.732576
ENSGALG00000002252	LOC416797	hypothetical LOC416797	0	0	0	0	0.0918631	0	0.103377	0	0	0	0	0	0	0.0262771	0	0	0	0
ENSGALG00000002253	hemK1	HemK methyltransferase family member 1	1.91384	1.3799	1.35475	1.56461	1.19281	1.44041	1.30565	1.35741	1.17175	1.6075	1.46441	1.1847	1.46388	1.4595	1.54371	1.10466	0.735167	1.36323
ENSGALG00000002258			12.598	10.4343	12.2792	8.76681	10.6184	10.8082	13.7117	13.7117	11.6064	10.3383	11.3707	12.0009	10.1253	11.4545	11.2659	12.4926	12.0949	8.48384
ENSGALG00000002260	CISH	cytokine inducible SH2-containing protein	4.89454	4.43445	4.54471	3.56939	4.10959	4.10144	5.85559	5.54966	5.0865	3.77212	4.53229	3.95485	6.12097	4.6178	3.86244	5.45068	4.4567	5.00907
ENSGALG00000002262	etf1	eukaryotic translation termination factor 1	5.9075	5.14809	5.2699	5.41549	5.39371	5.17594	5.424	5.74432	4.95267	4.99955	5.29198	5.4861	4.7374	5.19789	5.39243	4.97107	5.60538	4.85006
ENSGALG00000002263	KLHL6	kelch-like 6 (Drosophila)	4.34631	5.837	4.94377	4.95104	5.5445	5.32167	5.50298	5.01795	5.62468	4.83791	5.30372	5.11629	5.0718	5.30777	5.19696	5.18342	4.93912	5.59779
ENSGALG00000002266	Ogdhl	oxoglutarate dehydrogenase-like	0	0.0664264	0	0.036241	0.0116126	0.0117257	0	0.00925508	0	0.0160589	0.0288782	0	0	0	0	0	0.178035	0.000282239
ENSGALG00000002267	DCUN1D3	DCN1, defective in cullin neddylation 1, domain containing 3 (S. cerevisiae)	1.88028	1.54625	1.58376	1.9345	1.75093	1.66571	1.87397	1.69783	1.74722	1.18705	1.3901	1.73409	1.80176	1.24989	1.57485	1.66869	1.85156	1.34071
ENSGALG00000002268	tmem194b	transmembrane protein 194B	2.72887	2.552	2.64772	2.69584	2.7983	2.67178	2.47384	2.74514	2.68856	2.38851	2.53802	2.6605	3.2609	2.63531	2.73823	2.78561	2.97148	2.63074
ENSGALG00000002272	Noc4l	nucleolar complex associated 4 homolog (S. cerevisiae)	3.1378	3.41126	3.90474	3.19672	3.73618	3.44616	3.37405	3.39688	3.85838	3.3613	3.40782	2.62538	3.11769	3.8784	3.85937	3.35501	3.23953	3.66096
ENSGALG00000002273	lyrm1	LYR motif containing 1	4.02105	3.64304	3.30976	3.35183	3.00479	3.24001	3.9624	3.70864	2.89246	3.57827	3.24001	3.35805	3.82411	3.62084	3.63829	3.27231	3.89011	3.40278
ENSGALG00000002276	EME2	essential meiotic endonuclease 1 homolog 2 (S. pombe)	1.37307	1.30955	1.25219	1.45127	1.18614	1.26098	1.34582	1.15937	1.11806	1.67672	1.2299	1.06873	1.6384	1.10503	0.936885	1.16958	0.968468	1.1463
ENSGALG00000002277	KLHL24	kelch-like 24 (Drosophila)	2.68291	2.87183	2.38515	2.66335	2.85697	2.94009	2.36937	2.17016	2.77186	2.14597	2.74891	2.59189	1.89963	2.74071	2.76153	2.7501	2.52135	3.13175
ENSGALG00000002278	unk	unkempt homolog (Drosophila)	1.97132	1.32736	1.70826	1.73182	1.67217	1.76436	2.61661	1.58524	2.06724	1.35475	1.47257	1.53997	1.76278	1.64428	1.57286	1.94473	1.62539	1.96507
ENSGALG00000002279	CSNK1G1	casein kinase 1, gamma 1; similar to KIAA0101	2.44386	2.37815	2.74759	2.51534	2.40097	2.87756	2.52227	2.66437	2.46384	3.09271	2.6513	2.64294	2.87639	2.41071	2.93666	3.07775	2.36178	2.34864
ENSGALG00000002280	MFSD6	major facilitator superfamily domain containing 6	1.8881	2.17808	2.61612	1.94564	2.98656	3.39098	2.56048	1.80953	2.94573	2.16402	2.49079	2.55785	2.27987	2.57866	2.55998	3.37679	1.86148	2.88156
ENSGALG00000002282	KIAA1913	KIAA1913	0.359012	0.415701	1.23686	0.393399	0.478688	0.323752	0.114528	0.533329	0.188897	0.425935	0.221684	0.263046	0.519102	0.199195	0.272132	0.830984	0.529565	0.125143
ENSGALG00000002283	mapkapk3	mitogen-activated protein kinase-activated protein kinase 3	2.41494	1.414	1.77887	2.01087	1.66465	1.86249	1.7617	2.06353	2.00281	2.22722	2.37419	1.53711	2.59563	1.73607	2.15024	2.35354	1.76278	1.99274
ENSGALG00000002284	trappc3	trafficking protein particle complex 3	5.35776	5.1079	5.29763	5.29677	5.19789	5.00989	4.87055	5.11727	5.10605	5.43322	5.12598	5.09495	5.34111	5.23037	5.21813	5.27108	4.75437	5.26316
ENSGALG00000002285	Spsb3	splA/ryanodine receptor domain and SOCS box containing 3	3.63732	3.34939	3.94337	3.73352	3.31786	3.85231	3.79373	3.54626	3.54572	3.3145	3.50698	3.6357	4.13481	3.38619	3.49647	3.7691	3.12258	3.57481
ENSGALG00000002286	h3f3c	H3 histone, family 3B (H3.3B)	10.1112	10.0089	9.79385	9.85668	9.82624	9.82624	10.0932	9.76309	9.94189	9.77695	9.62201	9.69461	9.66551	9.79385	9.69461	9.83885	9.43096	9.97662
ENSGALG00000002287	Crb1	crumbs homolog 1 (Drosophila)	0	0.0110099	0.0413961	0	0	0.00338904	0.00361702	0.00811605	0.0136166	0.0129106	0.0481337	0.01389	0.0472344	0.0271327	0.00732701	0.0140018	0	0.00921882
ENSGALG00000002288	lig3	ligase III, DNA, ATP-dependent	3.46327	3.76734	3.69038	3.51025	3.5489	3.53789	3.56325	3.50261	3.57372	3.5665	3.47399	3.58949	3.72075	3.68773	3.6519	3.41526	3.35805	3.589
ENSGALG00000002289	chat	choline acetyltransferase	0	0	0.0136904	0	0.0412167	0	0.00798871	0	0	0	0	0.0122534	0	0	0	0.00646484	0	0.000912152
ENSGALG00000002290	LOC417372	hypothetical gene supported by CR386527	0	0	0	0	0	0.0168911	0	0	0	0.0262771	0	0	0	0.0124144	0	0	0	0
ENSGALG00000002294	SEMA6A	sema domain, transmembrane domain (TM), and cytoplasmic domain, (semaphorin) 6A	1.16031	0.850313	0.725032	0.859017	0.947365	0.707986	0.589064	0.995011	0.990682	0.718308	0.787423	0.846317	0.829604	0.940387	0.631968	0.825704	0.633973	1.28713
ENSGALG00000002298	COL8A2	collagen, type VIII, alpha 2	0.0488886	0.0485522	0	0.107655	0.0484786	0.039503	0.0809627	0.0676394	0.00649518	0.0203229	0.0487812	0.108034	0	0.0722739	0.0549215	0.233962	0.119476	0.0905055
ENSGALG00000002299	Rgr	retinal G protein coupled receptor	0	0	0	0	0	0	0.00381752	0	0	0	0	0	0	0	0	0	0	0
ENSGALG00000002301	cnot1	CCR4-NOT transcription complex, subunit 1	4.58538	4.86808	4.82574	4.76507	5.03755	5.0895	4.87944	4.1436	4.86546	4.08321	4.65086	4.91836	4.35872	4.94749	4.80152	4.87854	4.96937	5.01941
ENSGALG00000002302	YEATS2	YEATS domain containing 2	2.38938	2.49893	2.29213	2.827	2.80672	2.28926	2.10016	2.10109	2.44836	2.20164	2.31858	2.03769	1.99237	2.43892	2.46544	2.3415	2.02476	2.3451
ENSGALG00000002303	LRIT1	leucine-rich repeat, immunoglobulin-like and transmembrane domains 1	0	0	0	0	0	0	0	0	0	0	0	0	0	0	0	0	0	0
ENSGALG00000002304	adprhl2	ADP-ribosylhydrolase like 2	3.56998	3.78415	3.87649	3.4216	3.79982	3.71681	3.58174	3.61963	3.70078	3.63402	3.82997	3.88132	3.74304	3.69618	3.86529	3.98632	3.53954	3.82946
ENSGALG00000002305	Zbtb41	zinc finger and BTB domain containing 41	1.29196	1.56182	1.55622	1.22224	1.26877	1.47304	1.10427	0.957467	1.4843	1.42572	1.36323	1.56783	1.08558	1.63708	1.45436	1.38168	1.29802	1.55255
ENSGALG00000002307			0	0	0	0	0	0	0	0	0	0	0	0	0	0	0	0	0	0
ENSGALG00000002308	COMMD10	COMM domain containing 10	4.54052	4.38989	4.616	4.31421	4.32273	4.6215	3.7657	4.57106	4.5717	4.7175	4.52087	4.27818	4.78535	4.97187	4.59508	4.61464	4.25048	4.21564
ENSGALG00000002310	HIBCH	3-hydroxyisobutyryl-Coenzyme A hydrolase	4.04736	4.45156	4.52087	3.73415	4.05715	4.07224	3.76734	3.62633	4.34763	4.65826	4.40426	3.84299	4.16182	4.18478	4.42888	4.3593	3.8734	4.45274
ENSGALG00000002311	Galk1	galactokinase 1	1.19097	1.09796	1.23075	1.05223	1.28623	1.25362	1.70199	1.69999	1.35374	1.33435	1.31541	1.0368	1.76687	1.02128	1.18705	1.39478	1.22224	1.08512
ENSGALG00000002312	TMEM132E	transmembrane protein 132E	0.102602	0.481996	1.04772	0.283137	0.854661	1.06167	0.593885	0.454696	0.63089	0.428253	0.717994	0.618744	0.840005	0.588294	0.487912	1.64712	0.758974	0.629575
ENSGALG00000002313	SLC38A7	solute carrier family 38, member 7	2.14873	1.14958	1.20566	3.52888	1.87573	1.97325	2.05232	3.44346	1.47346	1.50537	1.45652	1.75982	1.67945	1.58875	1.20903	1.26914	2.99704	1.83128
ENSGALG00000002314	PCDH21	protocadherin 21	0.00287559	0.00387754	0	0.0589124	0.0815625	0.00555055	0.00593688	0.0182515	0	0.00595812	0.0213523	0.0105436	0	0	0	0.0134665	0.00864944	0.000175581
ENSGALG00000002315	PARL	presenilin associated, rhomboid-like	4.41962	4.16823	4.34849	3.56325	3.85506	4.01985	3.91586	3.67094	3.7419	4.15064	4.21164	3.77329	4.3892	4.4244	4.28283	4.13744	3.72958	3.8842
ENSGALG00000002316	NUBP2	nucleotide binding protein 2 (MinD homolog, E. coli)	4.16432	4.03805	4.60082	4.16562	4.53814	4.42113	4.49313	4.65762	4.28217	4.21164	4.55449	4.36782	4.94839	4.23635	4.52254	4.79169	4.41468	4.22256
ENSGALG00000002317	sorD	sorbitol dehydrogenase	1.43338	1.78305	1.69862	1.50344	1.69038	1.71315	1.42118	1.51733	1.89599	2.13194	1.62582	1.65353	1.97374	1.92544	1.72234	2.20205	1.03529	1.87296
ENSGALG00000002318			0.115492	0.304194	0.287779	0.117185	0.156783	0.0851979	0.0268729	0.0117257	0.00932222	0.0657567	0.161856	0.0725156	0.454446	0.105175	0.151284	0.296758	0.00912862	0.234179
ENSGALG00000002319	TEKT2	tektin 2 (testicular)	0.284213	0.334049	0	0.118521	0.0561979	0.225701	0.0999358	0.165834	0.165834	0.183818	0.169977	0.0246943	0.194488	0.113325	0	0.308185	0.0745818	0.0799442
ENSGALG00000002321	Got2	glutamic-oxaloacetic transaminase 2, mitochondrial (aspartate aminotransferase 2)	5.52624	5.02837	5.60219	5.31173	5.73464	5.38354	5.46329	5.99159	5.3543	5.16249	5.66667	5.41131	5.50514	5.56521	5.76457	5.58698	5.6271	5.32395
ENSGALG00000002325	Igfals	insulin-like growth factor binding protein, acid labile subunit	0	0	0	0	0	0.0123184	0	0	0	0	0	0	0	0	0	0.0359648	0.0257347	0
ENSGALG00000002326	LOC431656	hypothetical LOC431656	2.22483	1.46134	1.27471	3.36174	1.69522	2.15842	3.04965	2.99656	1.15285	1.66657	1.72133	2.4081	1.58184	1.49257	1.34724	1.37506	3.31891	1.7718
ENSGALG00000002327	NRG3	neuregulin 3	0	0	0.0235653	0	0	0	0	0	0	0.0198922	0	0	0	0.029466	0	0.0119292	0	0
ENSGALG00000002329	ccl1	chemokine (C-C motif) ligand 1	3.15433	6.30072	5.79404	5.59321	6.15872	6.22204	4.43733	5.09312	5.36732	5.88209	6.78713	5.76321	4.86122	5.20943	5.56268	5.69654	3.85781	5.1153
ENSGALG00000002335	dock3	dedicator of cytokinesis 3	0.185366	0.293735	0.513422	0.283431	0.367666	0.222673	0.134065	0.0816511	0.67995	0.436912	0.316628	0.343124	0.737352	0.674313	0.369801	0.608515	0.300497	0.833952
ENSGALG00000002336	ep400	E1A binding protein p400	1.91933	2.09812	2.17065	2.39937	2.209	2.35671	2.29028	1.61026	2.16958	1.79082	1.93864	2.33687	2.0712	2.16402	2.14276	2.19432	2.25594	2.37378
ENSGALG00000002338	ASPM	asp (abnormal spindle) homolog, microcephaly associated (Drosophila)	1.59313	1.69038	1.80995	1.19913	1.52489	1.47257	1.05171	1.53001	1.29103	1.67176	1.6147	1.415	1.7779	1.61526	1.79184	1.59182	1.35374	1.01548
ENSGALG00000002340	znf609	zinc finger protein 609	1.68429	1.34624	2.13886	2.11679	2.44039	2.3254	2.13355	2.44521	2.67953	1.91799	2.08931	1.90004	2.90248	2.06173	1.84121	2.56989	2.19086	2.36312
ENSGALG00000002341	ap3s1	adaptor-related protein complex 3, sigma 1 subunit	5.53348	5.00394	4.64702	4.68973	4.59211	4.83621	4.77313	5.64956	4.43658	5.12406	4.74149	4.40715	4.80826	4.79334	4.59062	4.4337	5.05006	4.19873
ENSGALG00000002342	GPC1	glypican 1; similar to Glypican-1 precursor (Heparan sulfate proteoglycan core protein)	2.19675	2.53436	3.20783	2.25315	2.8471	2.31098	2.43395	2.10357	3.45883	2.62776	2.35256	3.19199	3.24571	3.94149	2.49979	2.71086	2.3121	3.50916
ENSGALG00000002345	Atg12	ATG12 autophagy related 12 homolog (S. cerevisiae)	4.55064	4.42504	4.65478	4.46265	4.37106	4.56811	4.43658	4.24996	4.55307	4.61223	4.55986	4.46265	4.79084	4.55449	4.52924	4.44056	4.3581	4.18086
ENSGALG00000002346	clspn	claspin homolog (Xenopus laevis)	1.09003	1.05982	1.44002	1.35475	1.12423	1.04806	0.99314	0.99883	0.899299	1.19381	1.11525	1.22224	1.26098	1.12029	1.30471	1.33297	1.02667	0.978073
ENSGALG00000002347	C3orf58	chromosome 3 open reading frame 58	2.92199	1.83744	2.04455	1.7199	1.76129	1.87098	2.57959	2.74566	1.62644	1.63708	1.50344	2.62776	1.30091	2.06024	1.67018	2.07374	1.64996	1.59313
ENSGALG00000002348	Pms1	PMS1 postmeiotic segregation increased 1 (S. cerevisiae)	2.33457	3.03826	2.24361	2.35933	2.50717	2.4874	2.12658	1.97571	2.17659	2.78561	2.77961	2.60777	2.5541	2.89878	2.87898	2.6596	1.74508	2.58707
ENSGALG00000002349			0	0	0	0	0	0	0	0	0	0	0	0	0	0	0	0	0	0
ENSGALG00000002350	DNAH3	dynein, axonemal, heavy chain 3	0.468312	0.472867	0.43599	0.323752	0.313553	0.335843	0.453658	0.255596	0.238568	0.284871	0.34376	0.305977	0.461639	0.372177	0.312427	0.348917	0.243492	0.338284
ENSGALG00000002351			0	0	0	0	0	0	0	0	0	0	0	0	0	0	0	0.00591789	0	0
ENSGALG00000002352	Oaz2	ornithine decarboxylase antizyme 2	5.22175	6.12583	5.80427	5.67053	5.99629	5.59894	5.10305	5.55872	5.72783	6.28373	5.87558	5.57231	5.91192	5.92181	5.62981	5.41632	4.95418	5.71613
ENSGALG00000002353	C1orf216	chromosome 1 open reading frame 216	2.41263	2.01918	2.40139	1.43429	2.48452	2.6596	2.09675	2.41217	2.54471	1.95901	2.79648	1.59881	3.39098	2.14873	2.21152	2.75918	1.80441	1.83791
ENSGALG00000002354	PUS1	pseudouridylate synthase 1	3.44146	3.29459	3.33173	3.18948	3.62879	3.29305	3.25267	3.34826	3.29507	2.83385	3.05539	3.21991	2.77336	3.40338	3.39035	3.03002	3.32222	3.42258
ENSGALG00000002355	RBPMS2	RNA binding protein with multiple splicing 2	1.96363	2.61279	2.97093	2.3871	3.31295	2.32286	2.86696	3.22604	3.49747	3.12452	2.88859	2.498	3.80853	3.31242	2.2497	2.91052	2.42314	3.47053
ENSGALG00000002356	FTSJD1	FtsJ methyltransferase domain containing 1	1.20765	1.75718	1.34397	1.65218	1.54864	1.53537	1.49971	0.973031	1.2172	1.25471	1.17488	1.57953	0.920672	1.60792	1.3619	1.357	1.32036	1.68207
ENSGALG00000002358	CDO1	cysteine dioxygenase, type I	0.418283	0.0751535	0	0.0998024	0.236438	0.162626	0.270805	0.0949713	0.111284	0.0877703	0.267151	0	0.211762	0	0.187347	0	0	0.0847128
ENSGALG00000002362	ARMET	arginine-rich, mutated in early stage tumors	8.46803	8.32509	8.73647	7.54744	8.33242	8.3857	8.36245	8.84821	8.41818	8.15957	8.3705	8.12625	8.11416	8.52714	8.87904	8.37912	8.65853	7.82767
ENSGALG00000002363	HSPA9	heat shock 70kDa protein 9 (mortalin)	6.61389	6.0056	6.28373	6.17957	6.38884	6.21004	6.43456	6.55313	6.10223	6.10791	6.2181	6.23353	5.99764	5.93044	6.15872	6.14886	6.55055	5.90475
ENSGALG00000002364	SEC16A	SEC16 homolog A (S. cerevisiae)	2.41964	2.53628	2.64064	2.85458	2.94779	3.06616	2.881	2.40207	2.91957	1.96049	2.49612	3.00627	2.54972	2.82888	2.59357	2.86896	3.11431	3.01648
ENSGALG00000002367			0	0.0109002	0	0	0	0	0	0.0158472	0	0	0	0	0	0	0	0	0	0
ENSGALG00000002369			0.0335037	0.0115391	0.0169306	0	0	0	0.0102138	0.0976134	0	0.013745	0.0645591	0	0.0490824	0	0	0	0	0
ENSGALG00000002370	Sh2d4b	SH2 domain containing 4B	0	0	0	0	0.00574619	0	0	0	0	0	0.00790699	0.00946375	0	0	0	0.00395058	0	0.000434594
ENSGALG00000002371	RUSC2	RUN and SH3 domain containing 2	0.391036	0.307872	0.456785	0.407284	0.196247	0.134548	0.328654	0.327277	0.28145	0.291063	0.137662	0.338989	0.440804	0.337984	0.259746	0.274255	0.384925	0.411101
ENSGALG00000002372	RBM15B	RNA binding motif protein 15B	3.04323	2.56088	3.14276	3.01648	2.94201	2.97597	3.14387	3.19007	3.15142	2.98779	2.86654	2.9351	3.73112	2.82456	3.16448	3.30244	2.71621	2.89137
ENSGALG00000002374	SLC9A9	solute carrier family 9 (sodium/hydrogen exchanger), member 9	4.6461	3.31948	3.5208	3.7049	2.83038	3.12346	3.08346	3.19358	2.71375	3.75994	3.8462	2.32693	3.56011	2.69192	2.73922	3.25978	3.66194	3.17865
ENSGALG00000002375	notch1	Notch homolog 1, translocation-associated (Drosophila)	0.853149	0.970332	1.30753	1.56182	1.8909	1.80441	1.44041	1.47759	2.10357	1.05581	1.57432	1.44403	1.71372	1.51985	1.4051	1.86088	1.47511	2.09152
ENSGALG00000002377	eno1	enolase 1, (alpha)	9.77695	9.96217	9.747	9.51508	9.81114	9.76309	9.45592	9.82624	9.7299	9.81114	9.82624	9.65117	9.43096	9.81114	9.85668	9.66551	9.88973	9.77695
ENSGALG00000002379	mrps17	mitochondrial ribosomal protein S17	6.56465	6.59923	6.47215	6.54176	6.36061	6.35533	6.08904	6.6549	6.16091	6.83687	6.42337	6.21623	6.19776	6.43093	6.58732	6.01449	6.21317	6.16761
ENSGALG00000002383			3.87897	5.66422	3.99398	4.83715	4.60584	3.98154	3.89946	4.06723	4.77393	4.34763	4.70104	4.86546	3.83711	3.88951	4.77971	3.98371	7.33012	5.95843
ENSGALG00000002384	OSGEPL1	O-sialoglycoprotein endopeptidase-like 1	2.57366	3.12734	2.10618	1.70199	1.7898	1.76969	2.12985	2.12405	2.37378	2.35402	2.54271	2.25229	3.26644	2.33647	2.38851	2.67325	1.3901	1.82793
ENSGALG00000002386	TMEM8B	chromosome 9 open reading frame 127	0.298919	0.311608	0.488734	0.374998	0.355102	0.407006	0.465492	0.265362	0.434978	0.347589	0.514555	0.415044	0.531118	0.382343	0.429672	0.465119	0.547483	0.575445
ENSGALG00000002388	Gbas	glioblastoma amplified sequence	5.05287	5.61477	5.1671	4.9868	5.31852	5.45068	4.96578	4.78051	5.38684	5.45068	5.36638	4.88723	5.23754	5.59894	5.62468	5.14998	4.4809	5.39122
ENSGALG00000002389	ITGB4	integrin, beta 4	0.15511	0.147575	0.103927	0.221481	0.286915	0.14476	0.224299	0.225487	0.295684	0.0818771	0.0742903	0.100472	0.218276	0.242959	0.139323	0.140534	0.230361	0.248195
ENSGALG00000002390	CA6	carbonic anhydrase VI	0.0156197	0.0490237	0.0246943	0.027994	0.0142581	0.0133386	0.0479817	0	0.0522662	0	0.0185302	0	0.110998	0	0.0206913	0.0679504	0.0279032	0.015569
ENSGALG00000002392	MPP3	similar to human homolog of Drosophila lethal discs large 1; Method: conceptual translation supplied by author; membrane protein, palmitoylated 3 (MAGUK p55 subfamily member 3)	1.18255	1.32279	1.42943	1.49554	1.60877	1.21439	1.86088	0.951983	1.02976	1.15049	1.11098	1.07656	1.04902	1.45751	1.43301	1.66608	1.02934	1.37506
ENSGALG00000002393	TFAP2E	transcription factor AP-2 epsilon (activating enhancer binding protein 2 epsilon)	0.0725156	0	0.13329	0.286915	0.227967	0.133167	0	0.0926075	0.0420081	0.0333547	0.0676394	0.185566	0.106231	0	0	0.0912754	0.0372194	0.00565315
ENSGALG00000002394			3.82193	4.19932	4.34074	3.94337	4.19386	4.06148	4.52254	4.12366	4.16432	3.88796	4.09727	4.01345	4.32752	4.14864	4.23303	4.16182	3.99796	4.18929
ENSGALG00000002395			0.0103218	0.057137	0.0692808	0.0189757	0.00981402	0.00986955	0	0.069065	0	0.0134406	0.0608397	0.0140973	0	0.175414	0	0.00784046	0.123391	0.0642155
ENSGALG00000002397			3.33173	2.12942	2.11297	1.01093	1.74444	1.51851	2.12102	3.06728	0.792292	2.16453	2.09111	1.43248	1.51985	1.52631	1.42328	1.18906	2.67139	0.963455
ENSGALG00000002398	Vprbp	Vpr (HIV-1) binding protein	3.05786	3.3585	3.42487	3.07213	3.36535	3.72128	3.42841	3.06967	3.37784	3.497	3.22223	3.43571	3.37308	3.47101	3.25577	3.56068	3.15923	3.53198
ENSGALG00000002399			3.59372	3.89232	3.53032	3.15386	3.33623	3.52936	3.81874	3.42429	3.43679	3.55413	3.52839	3.01703	3.54276	3.56168	3.69148	3.75291	3.22604	3.73477
ENSGALG00000002402	Asnsd1	asparagine synthetase domain containing 1	4.26819	4.61065	4.43241	4.58257	4.2618	4.5077	4.47374	4.09504	3.87776	4.59284	4.40146	4.55695	4.53229	4.29445	4.45274	4.29923	3.91686	4.17625
ENSGALG00000002403	ULK1	unc-51-like kinase 1 (C. elegans)	1.32369	1.20511	1.53657	1.43612	1.55206	1.65537	1.6147	1.21487	1.51985	1.09146	1.17437	1.10835	1.90459	1.44665	1.25695	1.86594	1.25324	1.72031
ENSGALG00000002407	HYDIN	hydrocephalus inducing homolog (mouse)	0.0135019	0.015463	0.00743772	0.0457089	0.0238626	0.0358803	0.0358125	0.0583355	0.0137732	0.00602548	0.00909192	0.0207471	0.0531554	0.00422129	0.00730046	0.00751356	0.0714844	0.00387754
ENSGALG00000002408	Ncdn	neurochondrin	2.3622	2.04912	2.03723	1.90697	2.0947	1.94607	2.29912	2.28647	2.05455	1.99431	2.04175	1.93717	2.14642	1.96996	2.269	2.13533	1.98061	1.92328
ENSGALG00000002412			2.13446	2.04503	2.34623	1.89748	2.32693	2.13396	2.56817	2.35196	2.27712	2.2882	2.22722	1.89502	3.01013	2.28208	2.2674	2.33928	2.48695	2.18409
ENSGALG00000002413	Celf4	bruno-like 4, RNA binding protein (Drosophila)	0	0	0	0.052902	0	0	0	0.0522662	0.0610262	0	0	0	0	0.022002	0	0.0307088	0	0
ENSGALG00000002414	TSPAN14	tetraspanin 14	4.01575	4.02105	3.57057	4.23693	3.29953	3.60623	3.55743	3.24426	3.30334	3.2266	3.15001	3.72025	2.54271	3.34307	3.22938	3.14064	4.58767	3.59051
ENSGALG00000002415	Sap30bp	SAP30 binding protein	2.92243	2.93415	2.45896	2.60609	2.26253	2.51534	2.3201	2.57774	2.39712	2.82087	2.42314	2.4475	2.47274	2.45843	2.68061	2.5671	2.2545	2.14642
ENSGALG00000002417	LOC769292	hypothetical protein LOC769292	4.92637	4.42113	4.89951	4.32395	4.75927	4.34849	4.96393	5.08738	4.76163	4.32962	4.53895	4.51287	4.5982	4.89206	4.93912	4.88025	4.55541	4.57251
ENSGALG00000002419	LOC426890	similar to KIAA1328 protein	0.654153	0.542402	0.593485	0.597759	0.519387	0.734345	0.475539	0.443615	0.379077	0.548945	0.547835	0.626911	0.514174	0.51636	0.762287	0.535495	0.534485	0.50145
ENSGALG00000002420	egfl7	EGF-like-domain, multiple 7	3.40075	3.21351	3.08201	2.79104	3.02393	2.35882	2.31714	3.56556	3.9396	3.75239	2.73444	2.23703	3.44455	3.3659	2.51145	2.63771	2.6737	3.06967
ENSGALG00000002421	C10orf58	chromosome 10 open reading frame 58	4.80729	4.87854	4.6817	3.61527	4.75085	3.6073	3.95843	4.95418	3.65671	4.86383	4.7325	3.3589	4.83621	4.90397	4.49583	3.85553	4.27886	5.10605
ENSGALG00000002422	CCDC78	coiled-coil domain containing 78	0	0	0	0	0	0	0	0	0	0	0	0	0	0	0	0	0	0
ENSGALG00000002424			1.29243	1.27471	0.995489	1.2099	1.14907	1.13406	1.17592	1.17017	1.22571	1.13845	1.12593	1.36681	0.808918	1.1841	1.26098	1.10553	1.32457	1.12593
ENSGALG00000002426	Exosc3	exosome component 3	3.53954	3.12395	3.36799	3.03716	2.87492	2.90442	3.06569	3.71916	3.11046	3.12115	3.40936	3.11046	3.4902	3.02802	3.01496	3.28911	3.32442	2.54773
ENSGALG00000002427	LOC770371	hypothetical protein LOC770371	0.239774	1.29282	1.12459	0.315378	0.910366	0.778141	0.222405	0.642745	0.98713	2.85067	1.13102	1.15841	0.896729	0.986101	1.75318	1.1362	0.551979	0.887658
ENSGALG00000002428	ZP2	zona pellucida glycoprotein 2 (sperm receptor)	0.0225844	0.2187	0.230361	0.431699	0.202697	0.231861	0.30966	0.125738	0.124436	0.325828	0.1243	1.04726	0.0682232	0.111867	0.394696	0.448926	0.218276	0.0608397
ENSGALG00000002430	SMN	survival motor neuron	5.49118	5.83052	5.73607	5.66667	5.84318	5.71478	5.41861	5.56268	5.98318	5.60754	5.67304	5.31073	5.44221	5.84201	5.66226	5.78734	5.55312	5.6931
ENSGALG00000002431			4.99487	4.22894	3.7836	4.68615	4.4809	5.29572	1.22571	4.33515	5.13406	5.72661	6.26301	2.65242	3.99086	3.85058	5.28705	3.61249	4.82659	5.46214
ENSGALG00000002432	DYDC1	DPY30 domain containing 1	0	0.0890156	0.0491689	0	0	0.293735	0.202509	0.0493402	0	0	0.0420081	0	0	0.0657567	0	0	0	0
ENSGALG00000002433	ORMDL1; SLC40A1	ORM1-like 1 (S. cerevisiae); solute carrier family 40 (iron-regulated transporter), member 1	6.4677	7.56463	7.02047	6.54399	8.12625	8.21985	5.03587	6.52245	7.62852	7.61908	7.79259	6.43093	7.85673	7.92635	7.21968	7.99518	5.73858	8.53507
ENSGALG00000002435	Duox2	dual oxidase 2	0	0.00459345	0.0145261	0.0104678	0.00370939	0.00287559	0.00320383	0	0.000667298	0.00684256	0.00509872	0	0	0.0095227	0.0130144	0.006816	0.0160939	0.000926799
ENSGALG00000002436			0	0	0	0	0	0	0	0	0	0	0	0	0	0	0	0	0	0
ENSGALG00000002437	Fam69b	family with sequence similarity 69, member B	0.74936	0.915857	1.24656	0.758203	1.25826	0.711592	0.648238	0.911821	1.25826	1.20946	1.06966	0.716086	1.12459	1.40043	0.873732	0.94283	0.825704	1.15366
ENSGALG00000002439	BDP1	B double prime 1, subunit of RNA polymerase III transcription initiation factor IIIB	0.404915	0.418283	0.466526	0.438174	0.47147	0.678599	0.468945	0.186915	0.21779	0.219847	0.480022	0.542402	0.176777	0.374293	0.281995	0.391872	0.478324	0.534114
ENSGALG00000002442	ANKS4B	ankyrin repeat and sterile alpha motif domain containing 4B	0.115878	0.165345	0.0507078	0.115623	0.0346589	0.280116	0.0370334	0.0840521	0.0946539	0.0439827	0.172525	0.227224	0.402501	0.063555	0.0735058	0.142925	0.0823647	0.14659
ENSGALG00000002443	FBXL16	F-box and leucine-rich repeat protein 16	0	0	0	0	0	0	0	0	0.00877539	0	0	0	0	0	0	0	0	0.0412903
ENSGALG00000002444	LOC770251	similar to Myo15b protein	0.695398	0.622221	0.520078	0.542781	0.489016	0.486557	0.533663	0.586603	0.412146	0.619926	0.471805	0.417596	0.484343	0.461274	0.637109	0.492553	0.531854	0.353229
ENSGALG00000002445	KIAA0319L	KIAA0319-like	2.66532	2.25961	2.27425	3.24309	2.89493	3.00916	3.39439	2.94573	2.79542	2.13687	2.42008	2.66859	2.2767	2.71475	2.37905	2.65326	3.09934	2.9533
ENSGALG00000002447	Ctnna1	catenin (cadherin-associated protein), alpha 1, 102kDa	5.3099	5.01435	5.13504	5.48168	5.73323	5.43997	5.58698	5.64344	5.55523	5.22277	5.38264	5.33527	5.58698	5.61578	5.37031	5.24223	5.92771	5.75281
ENSGALG00000002448	cct6a	chaperonin containing TCP1, subunit 6A (zeta 1)	7.21968	7.19098	7.08882	6.60887	7.05963	6.99809	7.09785	7.09785	6.74164	6.72684	6.94942	7.21118	6.48292	6.8057	6.98561	6.69263	7.25776	6.69765
ENSGALG00000002449			0	0	0	0	0	0	0	0	0	0	0	0	0	0	0	0	0	0
ENSGALG00000002450	WDR24	WD repeat domain 24	2.03934	1.61828	2.60182	2.62925	2.3415	2.29632	2.88951	3.30189	2.4132	2.47384	2.78051	3.23031	3.59968	1.78692	2.23439	2.60609	2.36132	2.59876
ENSGALG00000002451	KCNT2	potassium channel, subfamily T, member 2	0.0523732	0.0743695	0.0650346	0.244209	0.0881268	0.125584	0.201116	0.122309	0.0478917	0.129739	0.133167	0.212658	0.0599759	0.0264808	0.0605695	0.0554645	0.144296	0.0684286
ENSGALG00000002452	AQP3	aquaporin 3 (Gill blood group)	2.78361	2.9452	2.81491	4.25528	2.72844	3.25475	1.49554	3.90193	4.06099	3.64554	2.55256	2.33891	2.29632	4.15003	2.90166	1.73792	1.98327	4.05906
ENSGALG00000002453			0.250205	0.299969	0.362176	0.231096	0.332456	0.476847	0.304514	0.197519	0.358708	0.375917	0.491274	0.120312	0.304514	0.353538	0.263686	0.527819	0.227224	0.272132
ENSGALG00000002454			0.169776	0	0.0609305	0	0	0	0	0.0618249	0	0	0	0	0.0712985	0.0751535	0	0.038947	0	0.0157991
ENSGALG00000002455			0	0	0	0	0	0	0	0	0	0	0	0	0	0	0	0	0	0
ENSGALG00000002457	SIL1	SIL1 homolog, endoplasmic reticulum chaperone (S. cerevisiae)	2.76762	2.31508	2.82843	2.16402	2.02575	2.55455	2.63801	3.22714	2.81582	2.84105	2.90552	2.19776	2.49746	2.52269	2.47638	2.88759	2.69853	2.31013
ENSGALG00000002458	VAC14	Vac14 homolog (S. cerevisiae)	3.70673	3.46104	3.43367	4.01518	4.10644	3.81696	3.82894	4.06996	4.07293	3.42955	3.80472	3.39484	3.86996	3.73477	3.92727	3.38055	3.63402	3.84549
ENSGALG00000002459	LOC427574	hypothetical protein LOC770732; hypothetical LOC427574	0	0.0561108	0.299714	0.156596	0.116012	0.117695	0.203522	0.0742309	0.0840521	0.136324	0	0	0.405902	0.0372194	0	0.106871	0.0742903	0.130969
ENSGALG00000002460	WDR75	WD repeat domain 75	3.97118	3.91451	3.85297	3.74582	3.81309	3.84354	3.85506	3.93028	3.8197	4.0791	3.86823	4.05544	3.60434	3.65887	3.9681	3.79321	3.71012	3.57279
ENSGALG00000002461	MMP17	matrix metallopeptidase 17 (membrane-inserted)	1.83128	1.40093	1.69575	1.05324	1.44301	0.819055	1.19281	1.95165	2.07186	1.87203	1.76931	1.02081	2.09524	2.11909	1.51443	2.09058	1.91287	2.02185
ENSGALG00000002462	SEC11A	SEC11 homolog A (S. cerevisiae)	6.17591	6.14201	6.09063	5.50956	5.74432	5.87724	5.86706	5.92771	5.82726	5.94785	5.96012	5.92318	5.67199	6.14029	6.04624	5.80427	5.94011	5.72137
ENSGALG00000002463	sumf2	sulfatase modifying factor 2	4.21424	3.71342	3.96433	4.19986	3.80853	3.21141	3.94201	3.95539	3.15346	4.5077	3.93793	3.63773	3.16837	3.52936	3.5489	3.3835	3.22876	3.44672
ENSGALG00000002466	SLC2A5	solute carrier family 2 (facilitated glucose/fructose transporter), member 5	1.26964	0.730498	0.430086	1.1919	0.400624	0.674313	0.896729	1.2478	0.587848	1.17226	0.790185	0.859529	0.575445	0.612665	0.771716	0.606552	0.961475	0.592252
ENSGALG00000002467	LOC415679	similar to hypothetical protein BC002770	0.44968	0.355962	0.484343	0.57843	0.948684	0.800439	0.699291	0.979283	0.977279	0.650321	0.542009	0.551979	1.29054	0.824913	0.430086	0.856126	1.29666	1.08464
ENSGALG00000002469	Cdc73	cell division cycle 73, Paf1/RNA polymerase II complex component, homolog (S. cerevisiae)	4.19463	4.47594	4.23493	4.54309	4.25732	4.67018	4.21793	3.5723	3.97874	4.02362	4.17517	4.76832	3.61913	4.13616	4.40287	4.15826	3.73537	4.23432
ENSGALG00000002470	Cyp27a1	cytochrome P450, family 27, subfamily A, polypeptide 1	0.672603	0.337039	0.549315	0.288304	0.465863	0.341866	0.584389	0.454995	0.479635	0.485852	0.514174	0.102727	0.492198	0.273937	0.296984	0.5111	0.360217	0.292466
ENSGALG00000002471	ZNF592	zinc finger protein 592	1.78598	2.18896	2.26451	2.42363	2.28511	2.61044	2.23005	2.12014	2.26641	2.15465	2.30957	2.22882	2.39664	2.27712	2.29912	2.34864	2.59876	2.35671
ENSGALG00000002473	GPR157	G protein-coupled receptor 157	3.2044	4.18929	3.71681	3.92727	4.12538	3.28911	2.67178	3.40883	4.39385	3.28545	3.51345	3.2057	4.04563	3.39688	4.28805	3.64131	3.5564	4.59992
ENSGALG00000002475	MALT1	mucosa associated lymphoid tissue lymphoma translocation gene 1	2.94627	2.96832	2.64178	4.46028	3.91086	3.87897	4.31589	3.60322	3.79671	3.13684	3.72844	4.53974	3.63881	3.65768	3.57057	3.36942	4.27413	3.72844
ENSGALG00000002477	B3galt2	UDP-Gal:betaGlcNAc beta 1,3-galactosyltransferase, polypeptide 2	0.481996	0.548526	0.698379	0.597006	1.06167	0.447023	0.381291	0.328345	0.293461	0.444742	0.569506	0.775225	0.490943	0.792292	0.499232	0.365798	0.774755	0.549698
ENSGALG00000002478	MATR3	matrin 3	6.33023	6.88503	6.73459	6.4211	6.86545	6.97404	6.56465	5.97986	6.78953	6.86132	6.80344	6.67347	6.35906	6.74164	6.56657	6.97666	6.07476	6.80868
ENSGALG00000002479	mat1a	methionine adenosyltransferase I, alpha	1.20946	0.505732	0.579897	0.882499	0.56163	0.70553	0.938034	2.26551	0.326128	1.19713	0.876028	0.645767	0.515681	0.263046	0.360853	0.613038	0.57843	0.323136
ENSGALG00000002480	ALPK3	alpha-kinase 3	0.119181	0.0580643	0.0967925	0.389799	0.154626	0.0533466	0.208383	0.245126	0.0950467	0.0757521	0.280948	0.174274	0.22407	0.129176	0.0142581	0.208607	0.232264	0.136116
ENSGALG00000002484	CRYM	crystallin, mu	1.55526	1.61287	1.91653	1.62207	1.59965	1.98236	1.60115	1.40398	1.87925	2.68109	2.25269	2.35402	2.36495	2.21794	2.26551	2.23755	1.72031	1.67672
ENSGALG00000002485	phkg1	phosphorylase kinase, gamma 1 (muscle)	4.90103	4.75159	5.40521	4.3638	4.98162	4.71274	4.79334	5.13504	5.02837	5.37798	5.27859	4.52403	5.75559	5.08816	5.18837	5.08118	4.91067	4.79983
ENSGALG00000002486	RNF123	ring finger protein 123	1.68286	1.13941	1.63607	1.85464	1.85098	1.9763	2.06925	2.17065	1.72838	1.44447	1.67118	1.74876	1.91045	1.50402	1.64567	2.03076	1.67861	1.68164
ENSGALG00000002487	sfrs8	splicing factor, arginine/serine-rich 8 (suppressor-of-white-apricot homolog, Drosophila)	3.75763	4.1089	3.97746	3.92251	4.30483	4.27536	4.30948	3.52393	3.98267	3.8928	3.96189	3.85838	4.25048	4.53678	4.17166	4.13536	3.54008	4.52254
ENSGALG00000002488	Paip2	poly(A) binding protein interacting protein 2	6.59226	6.8706	6.86545	6.61944	6.83175	6.86763	6.79236	6.59419	6.80868	6.74645	6.81121	6.7394	6.83687	6.7394	6.81907	6.81121	6.57299	6.73709
ENSGALG00000002489	KIAA0649	KIAA0649	1.48662	1.89548	1.32688	1.83592	1.8332	1.69783	1.69185	1.58875	1.49257	1.29282	1.5123	1.82322	1.29196	1.63054	1.43035	1.26714	1.72888	1.59741
ENSGALG00000002490	Uqcrc2	ubiquinol-cytochrome c reductase core protein II	6.74645	6.51084	6.52662	6.2181	6.53259	6.59419	6.51744	6.48683	6.29136	6.5197	6.59226	6.30072	6.52662	6.66151	6.69263	6.35712	6.29136	6.37289
ENSGALG00000002492	H6pd	hexose-6-phosphate dehydrogenase (glucose 1-dehydrogenase)	1.01448	1.15003	1.06583	1.57953	1.30287	1.43652	1.14081	1.16031	1.32828	0.996886	1.26914	1.14677	0.871861	1.08372	1.27471	0.961919	1.56869	1.53947
ENSGALG00000002493	LOC423629	hypothetical gene supported by CR353074; CR353078	0.492198	0	0	0	0	0	0.0295958	0	0	0	0	0	0	0	0	0	0	0
ENSGALG00000002495	Chchd2	coiled-coil-helix-coiled-coil-helix domain containing 2	9.04891	8.84821	9.01306	8.33946	8.7981	8.61254	8.62363	8.95315	8.92708	8.95315	9.03701	8.45832	9.23081	8.68455	8.98649	8.8595	8.3857	8.55707
ENSGALG00000002496	LL	lung lectin	4.27615	0	0	0.0407134	0	1.62096	0.204756	0	0.73778	0.952555	0	0	0	0	0	0.100123	0	0.00912862
ENSGALG00000002497	RHOT2	ras homolog gene family, member T2	2.36982	1.92912	2.36885	2.45792	2.43698	2.74352	3.01061	2.7007	2.69766	2.30633	2.45361	2.29972	3.1421	2.30583	2.31956	3.55327	2.45994	2.93969
ENSGALG00000002499	Zmym4	zinc finger, MYM-type 4	1.77122	2.05981	1.71372	2.00601	1.98488	2.09322	2.06593	1.59405	1.91141	1.82793	1.73706	1.9894	1.75578	1.99141	1.79291	1.67176	1.86949	1.95016
ENSGALG00000002500	gmppb	GDP-mannose pyrophosphorylase B	4.83396	3.85553	4.51728	3.29507	3.98154	3.99269	4.84149	5.0977	4.26055	4.48738	4.1722	3.65241	4.0655	4.6754	4.57042	3.91086	4.62084	3.1295
ENSGALG00000002501	vkorc1l1	vitamin K epoxide reductase complex, subunit 1-like 1	2.81856	2.49508	2.29739	2.22776	1.97069	1.98061	2.64294	2.57052	1.99274	2.09209	2.24454	2.45522	1.89703	2.20716	2.24923	1.92328	2.65812	1.64878
ENSGALG00000002503	SFTPA1	surfactant, pulmonary-associated protein A1	4.61302	0	0	0.0487016	0.121098	2.21753	0.301081	0.0172771	0.871861	2.43496	0	0	0	0	0	0.16364	0	0
ENSGALG00000002504	Trove2	TROVE domain family, member 2	1.02976	1.36148	1.06167	1.12787	1.13006	1.0446	1.19338	0.725478	1.06912	1.20511	1.18819	1.32141	0.881544	1.34397	1.1895	0.944246	1.31462	1.38081
ENSGALG00000002505			1.27198	1.58432	1.19338	1.24288	1.68333	1.79995	1.03634	0.990233	1.31371	1.02797	1.29749	1.55913	0.947769	1.75772	1.32141	1.36051	1.29001	1.56916
ENSGALG00000002506	SPSB1	splA/ryanodine receptor domain and SOCS box containing 1	3.98974	3.17952	2.69096	4.21728	2.73874	2.74799	3.18839	4.17836	2.6605	3.29747	3.05729	3.63357	3.10826	2.53883	2.81401	2.73783	4.68795	2.83038
ENSGALG00000002507	Mbl2	mannose-binding lectin (protein C) 2, soluble	0.237643	0.0973603	0.0549215	0.567763	0.215777	0.325302	0.187573	0	0.0218981	0.0810555	0.0493402	0.0898379	0.0910836	0.00886286	0	0.136842	0.0946539	0.145786
ENSGALG00000002509	Col5a2	collagen, type V, alpha 2	2.08228	2.22195	3.02348	2.2215	2.66753	2.07788	2.47331	2.42846	2.43892	2.85409	2.09615	2.06257	2.5894	2.983	2.27625	2.26691	2.71528	2.7983
ENSGALG00000002510			3.28911	3.39733	4.38151	3.40834	3.93565	4.02362	3.79671	3.84811	4.31167	4.05544	3.91343	3.29747	4.60859	4.10768	3.83062	4.5616	3.16501	4.03151
ENSGALG00000002511	Sycp1	synaptonemal complex protein 1	0.0169738	0.380243	0.214906	0.0639691	0.235704	0.109824	0.0510876	0.13523	0.256096	0.200287	0.083565	0.159656	0.141546	0.3858	0.196474	0.288051	0.254878	0.455374
ENSGALG00000002513	Slc23a1	solute carrier family 23 (nucleobase transporters), member 1	1.39354	1.37147	1.3362	0.556319	1.78933	1.30512	1.51488	1.90507	1.79037	1.4101	2.0441	0.820324	1.3005	1.49209	1.66869	1.58133	1.33481	1.82945
ENSGALG00000002514	sfpq	splicing factor proline/glutamine-rich (polypyrimidine tract binding protein associated)	4.9667	5.02986	5.54189	5.23159	5.49665	5.30174	5.43195	5.20237	5.75399	5.11889	5.11727	5.32494	5.37908	5.51259	5.50413	5.53974	5.25266	5.69654
ENSGALG00000002515	OLFM1	olfactomedin 1	0.100738	0.454046	0.448926	0.069689	0.643126	0.189132	0.054643	0.175414	0.362749	0.542009	0.583671	0.593485	0.302729	0.70119	0.765038	0.366999	0.554946	0.728301
ENSGALG00000002517			4.09205	2.72158	3.01061	1.4347	3.33173	3.13959	2.78781	3.84549	2.97047	4.2566	3.85838	2.04455	3.82291	3.15259	2.96267	2.52028	2.57289	3.19358
ENSGALG00000002518			0	0	0	0	0	0.135589	0	0	0	0	0	0	0	0.101245	0	0	0	0
ENSGALG00000002519	SLC25A33	solute carrier family 25, member 33	2.46544	2.20951	2.03027	1.85517	1.87007	1.73949	1.78349	2.51534	1.54768	2.26203	2.04912	2.24454	1.868	1.75374	2.1564	1.80773	2.07326	1.50485
ENSGALG00000002521	UBE1L	ubiquitin-activating enzyme E1-like	1.95113	1.56783	2.50527	1.6001	2.05573	2.02003	2.52595	2.50668	2.69965	2.74566	1.83415	1.86594	3.10567	2.17221	1.96049	2.45264	2.29739	2.2952
ENSGALG00000002522	SLC28A2	solute carrier family 28 (sodium-coupled nucleoside transporter), member 2	0.106348	0.0431397	0.0946539	0.204756	0.0682232	0.0161401	0.146423	0.121671	0.0460619	0.0748769	0.157737	0.0895033	0.169155	0.0541758	0.0411516	0.108125	0.103927	0.0488886
ENSGALG00000002523	creb3	cAMP responsive element binding protein 3	4.27205	3.88796	3.84685	4.84935	4.13028	3.61861	5.28064	5.12032	4.07729	3.25834	3.64966	4.18875	3.7539	3.86244	3.97989	3.75538	5.17989	3.74529
ENSGALG00000002524	UCHL5	ubiquitin carboxyl-terminal hydrolase L5	5.10138	4.9175	4.96393	4.51073	4.83064	4.75013	4.3848	4.84081	4.5982	5.09312	4.97615	4.72957	4.93828	4.92983	5.17594	4.8323	4.32575	4.5046
ENSGALG00000002525	RASGEF1A	RasGEF domain family, member 1A	4.3492	5.00989	4.75525	5.63873	5.12032	5.0408	4.28069	4.64006	4.96484	5.09586	5.42871	5.33209	5.06142	4.99215	4.79084	4.68266	6.01933	5.2197
ENSGALG00000002526	DLGAP3	discs, large (Drosophila) homolog-associated protein 3	2.9849	2.827	3.15433	2.60032	2.68649	2.41171	2.51314	3.0053	2.4899	3.45336	3.18331	2.32824	3.62435	2.66437	2.99497	2.91642	2.72759	2.31672
ENSGALG00000002527	TMEM201	transmembrane protein 201	0.885094	1.39529	1.22275	1.38081	1.61136	1.68733	1.32497	1.25274	1.35005	1.01147	1.26048	1.69947	1.00021	1.63409	1.55117	1.48526	1.92176	1.56461
ENSGALG00000002528	Dnajc18	DnaJ (Hsp40) homolog, subfamily C, member 18	5.56406	5.76743	5.34856	5.10882	5.57231	5.57689	5.73607	5.38264	5.55775	5.14903	5.41435	5.21718	5.51771	5.67304	5.45536	5.44221	5.31173	5.65335
ENSGALG00000002529	LOC769988	similar to Methylcrotonoyl-Coenzyme A carboxylase 2 (beta)	3.37829	3.2377	3.11431	2.37556	3.12395	3.09642	2.17065	2.64236	2.89774	3.63938	3.20489	2.46153	3.35026	3.06234	3.08447	3.32394	2.18793	3.25117
ENSGALG00000002531			4.86122	4.92555	5.06318	5.43644	5.58302	5.4134	5.55073	5.18342	5.31474	4.42368	4.94308	5.35089	5.06039	5.11264	5.25391	5.20613	5.49424	5.48911
ENSGALG00000002532	gja4	gap junction protein, alpha 4, 37kDa	2.12545	2.51057	2.40348	2.10818	2.50227	2.00514	2.4165	3.29013	3.02198	2.74129	2.23894	1.93864	2.35402	3.04704	2.14924	1.90302	2.45522	2.71034
ENSGALG00000002535	WDR90	WD repeat domain 90	0.618744	0.813872	1.00893	0.664848	1.22769	1.818	2.56573	0.902909	1.41447	1.62446	1.00066	1.11387	1.51145	0.910867	0.901938	2.85067	0.77055	1.87098
ENSGALG00000002536	stx2	syntaxin 2	3.29891	3.72958	3.4425	3.62084	3.59851	3.70194	3.23811	3.23139	3.67035	3.64362	3.56446	3.48806	3.62699	3.69267	3.65711	3.4022	3.25728	3.57651
ENSGALG00000002538	SHF	Src homology 2 domain containing F	0.574215	0.219381	0.757802	1.00435	0.602656	0.676329	1.28491	1.13492	0.628651	0.616767	0.81527	0.717628	1.13102	0.517576	0.650703	0.974465	0.680818	0.634805
ENSGALG00000002539	KCNN2	potassium intermediate/small conductance calcium-activated channel, subfamily N, member 2; similar to calcium-activated potassium channel SK3	0.576517	0.460903	0.489374	0.276697	0.453658	0.302461	0.479018	0.433529	0.499232	0.475539	0.394313	0.341214	0.438556	0.38076	0.442841	0.637109	0.292905	0.415044
ENSGALG00000002540	RGS2	regulator of G-protein signaling 2, 24kDa	2.46294	0.934079	1.22331	0.993543	1.09968	1.25902	2.89042	2.59189	1.32236	1.0941	1.74151	0.723926	1.60708	0.698379	1.75008	1.22769	2.3946	1.04541
ENSGALG00000002541			2.98859	2.01133	2.65088	2.09111	3.50866	2.61279	2.96451	2.99762	3.38875	3.03661	3.36942	2.96366	3.77796	3.18168	3.02802	3.84178	2.00424	2.6737
ENSGALG00000002542	GUSB	glucuronidase, beta	3.99398	4.04674	4.15951	5.45988	3.81206	4.24552	4.65693	4.9868	3.60777	4.18562	3.94916	4.39817	3.90474	4.04674	4.089	4.04845	5.56969	3.70029
ENSGALG00000002543	csgalnact2	chondroitin sulfate N-acetylgalactosaminyltransferase 2	3.77393	3.65768	3.34307	3.6508	3.47777	3.62879	3.53356	3.22821	3.589	3.4383	3.46213	4.29723	2.91738	3.57279	3.61811	3.65454	3.41526	3.59851
ENSGALG00000002544	PCDH12	protocadherin 12	1.22658	0.734345	0.8423	0.888458	0.943798	0.985124	0.853652	1.33573	0.99405	0.991667	0.887309	0.899802	0.937631	0.979732	0.729582	0.8	0.946398	1.0645
ENSGALG00000002546	Col5a1	collagen, type V, alpha 1	0.298245	0.48167	0.714458	0.37661	1.00554	0.57813	0.514174	0.583215	0.823589	0.669874	0.490588	0.648688	0.74936	0.765484	0.649127	0.776917	1.09501	0.784036
ENSGALG00000002547			0	0	0	0	0	0	0	0	0	0	0	0	0	0.0361005	0	0	0	0
ENSGALG00000002548	TLN1	talin 1	4.17568	4.1921	5.04554	5.14613	5.42751	5.37031	5.78028	5.38786	5.93729	4.60924	4.91163	4.91413	6.1656	4.9868	4.78227	5.99034	5.78175	5.73464
ENSGALG00000002549	RGS1	regulator of G-protein signalling 1	7.24609	5.27305	4.11762	5.57338	4.45274	4.16368	6.32468	5.41261	4.77313	4.14084	4.44676	5.33782	4.56752	3.02843	4.27886	3.60935	4.43107	3.33058
ENSGALG00000002550	Tshb	thyroid stimulating hormone, beta	0.403804	1.32369	1.18614	0.67345	1.18518	0.94552	0.13471	0.880632	1.68286	1.14172	1.34955	1.16478	1.53267	1.68733	1.51936	0.368962	1.14308	1.78045
ENSGALG00000002551	TTC18	tetratricopeptide repeat domain 18	0.331544	0.324044	0.302729	0.497455	0.445024	0.925966	1.00795	0.19587	0.395003	0.652384	0.171524	0.589064	1.04412	0.415966	0.460903	1.40043	0.238735	1.01642
ENSGALG00000002552	COL3A1	collagen, type III, alpha 1	0.753998	1.44259	1.30565	0.682738	1.22378	1.39126	0.764323	1.07715	1.02174	0.800439	1.12222	2.04089	1.48814	1.77122	1.34438	1.68937	2.78248	2.22292
ENSGALG00000002553	PCDH1	protocadherin 1	0.516829	0.20439	0.216636	0.354147	0.444742	0.14394	0.315678	0.394313	0.259989	0.0663339	0.419464	0.0240962	0.362504	0.253414	0.2321	0.197023	0.41251	0.6412
ENSGALG00000002554	Tspan2	tetraspanin 2	2.43201	3.18393	3.06375	2.45222	2.87756	2.81947	2.61104	2.06491	2.31622	2.50322	2.77389	2.77598	2.25807	2.77559	2.37079	2.77389	2.58999	3.62205
ENSGALG00000002555	RET	ret proto-oncogene	0.00263111	0.0114194	0	0.0194671	0.00294751	0.0103626	0.00246349	0.0105436	0.00126196	0.00829095	0	0.00571843	0	0.0129106	0.0054536	0.00806741	0	0.0408633
ENSGALG00000002556	NGFB	nerve growth factor, beta polypeptide	0.691845	0.811547	0.780972	0.232264	1.07209	0.722602	0.587848	0.646562	0.670718	1.357	0.6412	0.727623	1.37307	0.901483	0.644002	0.992226	0.710371	1.37446
ENSGALG00000002557	GPR133	G protein-coupled receptor 133	0.0559849	0	0.0120441	0.0305616	0.0325063	0.00602548	0.00627752	0.0280688	0.0089003	0.103927	0.211509	0	0	0.0240436	0.025491	0	0.0592025	0.000633978
ENSGALG00000002558	ASL1	argininosuccinate lyase	1.15841	0.199931	0.657325	1.0554	0.345453	0.257681	0.556319	0.954447	0.186134	0.478688	0.302461	0.769692	0.450793	0.0974679	0.37372	0.174274	2.15164	0.332456
ENSGALG00000002559			5.03425	5.40912	6.14723	5.50413	5.90475	6.04471	6.12741	5.18078	6.2181	5.66785	5.79155	5.42871	6.51296	5.79279	5.68374	6.37132	5.22843	6.24191
ENSGALG00000002560	OR12D2	olfactory receptor, family 12, subfamily D, member 2	0	0.0598952	0	0	0	0	0.0551911	0	0.034165	0	0	0	0	0	0	0	0	0.0249416
ENSGALG00000002561	FANCE	Fanconi anemia, complementation group E	2.14225	2.48141	2.59447	1.62256	2.73681	2.20951	2.39748	1.66278	2.24792	2.8606	2.71911	2.15787	3.53734	2.16958	3.07878	3.32283	1.14124	2.96988
ENSGALG00000002562			0.874781	0.777672	0.967429	1.28951	1.38724	1.47015	1.26381	1.52228	1.47904	1.04327	1.10794	0.937631	1.28811	1.19963	0.810672	1.05842	1.91653	1.31799
ENSGALG00000002563			4.76588	4.85946	5.53638	4.34763	5.6876	5.24524	4.54613	5.10882	5.58302	5.28064	5.36307	5.23671	5.88632	5.27576	5.92318	5.6808	5.29572	5.47238
ENSGALG00000002564	RGS4	regulator of G-protein signaling 4	1.78652	1.628	1.67573	1.59499	1.15325	0.751218	1.82374	1.69947	1.85049	1.43135	1.02566	1.64222	1.48241	1.53585	1.09692	1.44522	3.55522	1.82322
ENSGALG00000002567			0	0	0	0	0	0	0	0	0	0	0	0	0	0	0	0	0	0
ENSGALG00000002569	RANP1	RAN, member RAS oncogene family pseudogene 1	8.77731	8.74763	8.67662	8.55707	8.63331	8.51055	8.23265	8.52714	8.30422	8.7981	8.63331	8.67662	8.10118	8.63331	8.82619	8.51814	8.39505	8.3857
ENSGALG00000002570	LOC416197	hypothetical LOC416197	2.04764	2.02003	2.52794	2.55502	2.40563	2.9115	1.81855	2.94263	2.81162	2.42904	2.50477	2.11489	2.30166	1.83592	2.15787	2.37124	2.0354	2.46384
ENSGALG00000002574			0.515681	0.72181	0.683536	1.40398	0.835231	0.918878	1.04501	0.764323	0.963455	0.715297	0.645217	1.20348	0.635267	1.29956	0.668988	1.0826	0.630421	0.982172
ENSGALG00000002576	ASL2	argininosuccinate lyase	4.71614	2.73681	2.90348	4.66923	2.07272	3.55743	4.88627	4.17517	3.8413	3.31404	3.4425	4.40205	2.88299	3.09427	2.73381	2.65918	5.93177	3.42955
ENSGALG00000002577	stard10	StAR-related lipid transfer (START) domain containing 10	0.11894	0.0283624	0.0160589	0.0687137	0.0261993	0.0465771	0.00941701	0.0166031	0.00308982	0.0123756	0.0119639	0.0128134	0.0516631	0.0159562	0.0137732	0.0227564	0	0.0313506
ENSGALG00000002578	aph1a	anterior pharynx defective 1 homolog A (C. elegans)	3.33429	2.83999	3.48608	3.61152	3.10419	3.10512	3.9782	3.85162	3.58441	3.40936	3.09427	3.22349	3.71514	2.66532	2.79648	3.3585	3.98053	3.16682
ENSGALG00000002579	RIMBP2	RIMS binding protein 2	0.0126131	0.0768656	0.0201328	0.0620605	0.0544683	0.0120767	0	0.00687168	0.0135019	0.0477974	0.0461393	0.038947	0.0107096	0.0329967	0.0172771	0.0160589	0.0891497	0.0303997
ENSGALG00000002581	htatip2	HIV-1 Tat interactive protein 2, 30kDa	2.19538	2.34212	2.75214	1.65984	2.24566	2.16084	1.84949	2.19776	2.72158	3.28375	3.14709	1.72838	3.02703	2.16898	2.50322	2.7695	2.37815	2.79063
ENSGALG00000002583	PIK3CD	phosphoinositide-3-kinase, catalytic, delta polypeptide	3.45048	5.39987	4.82995	5.52842	5.55523	5.81359	4.68795	4.70104	5.66111	5.08034	5.34752	5.38572	5.44418	5.52287	5.1998	5.77321	5.5445	5.77035
ENSGALG00000002585	GULP1	GULP, engulfment adaptor PTB domain containing 1	1.20714	1.74203	1.48714	1.30242	2.33343	1.3184	0.682738	0.622221	1.70529	1.93	1.45857	1.31799	1.19488	1.9894	1.4347	1.62043	1.2186	1.73706
ENSGALG00000002587	CRCP	CGRP receptor component	4.86968	4.36665	4.63926	3.91686	3.90364	4.23933	3.65562	4.53229	4.03281	5.19361	4.36046	4.23096	4.31348	4.41531	4.42504	4.16688	4.11881	5.04152
ENSGALG00000002588	Ppard	peroxisome proliferator-activated receptor delta	4.0299	2.34767	2.53922	2.73823	2.42314	2.03396	3.31242	2.85067	2.43053	2.27581	1.81449	2.24137	2.78616	2.84962	2.20257	2.12658	2.33505	2.65536
ENSGALG00000002590			0.00868224	0	0.0142581	0	0.00361702	0.00294751	0.00309645	0	0	0.00673356	0.00508067	0.0125137	0	0.0045738	0.0203229	0	0.0096698	0.00690834
ENSGALG00000002591	POLR2E	polymerase (RNA) II (DNA directed) polypeptide E, 25kDa	6.89055	6.46124	7.11994	6.5006	7.09459	7.02379	6.78165	7.23475	6.82113	6.90836	6.86132	6.55055	7.13878	6.81907	6.93232	6.87625	6.19579	6.73459
ENSGALG00000002594	TFPI	tissue factor pathway inhibitor (lipoprotein-associated coagulation inhibitor)	0.547835	1.66608	0.799611	0.558318	0.959131	0.791029	2.15465	1.27775	0.868685	0.948263	0.967983	1.53756	0.497751	1.08558	0.692671	0.895513	1.23973	0.821116
ENSGALG00000002595	GPX4	glutathione peroxidase 4 (phospholipid hydroperoxidase)	7.12398	6.70732	7.15515	5.24328	6.60887	6.50868	6.95253	7.59547	6.78165	7.82767	7.37799	5.65335	8.29754	6.93232	6.78713	6.8706	5.68902	6.57055
ENSGALG00000002597	ZMYND17	zinc finger, MYND-type containing 17	0.0182515	0	0.0700836	0.0311393	0.0168119	0.0143239	0	0	0	0	0.0211082	0	0.0399455	0	0	0.0138008	0	0.0404784
ENSGALG00000002598	TPST1	tyrosylprotein sulfotransferase 1	4.71124	2.99925	3.35755	3.24163	2.71911	2.80787	3.86635	3.82589	2.65577	3.77393	3.07819	2.40045	2.4081	3.13175	3.09779	1.8821	3.97221	2.56122
ENSGALG00000002599	C9orf100	chromosome 9 open reading frame 100	2.09152	1.65267	1.32279	1.4045	1.35326	1.34624	1.89748	1.96195	1.13148	1.51196	1.65595	1.81894	1.25274	1.37843	2.16855	1.64515	1.08181	1.1486
ENSGALG00000002602	CSMD2	CUB and Sushi multiple domains 2	0.0272493	0.194244	0.505377	0.249067	0.44211	0.360556	0.20439	0.162626	0.301924	0.28281	0.330102	0.373978	0.347336	0.413369	0.3858	0.39955	0.410749	0.216166
ENSGALG00000002603	Cog4	component of oligomeric golgi complex 4	3.91751	4.30618	4.28012	3.86996	4.17948	3.59968	3.96875	3.82348	4.2873	3.96189	4.13302	3.58842	4.02619	4.06321	3.99155	3.69321	3.34775	3.61963
ENSGALG00000002604	GGPS1	geranylgeranyl diphosphate synthase 1	4.82995	5.45749	5.02907	5.24733	4.94455	5.20613	4.73581	4.59739	4.94308	5.38886	5.41756	5.43997	5.11264	5.05861	5.10138	5.22175	4.94953	5.10215
ENSGALG00000002605	MRPL17	mitochondrial ribosomal protein L17	6.95568	6.63213	6.68438	6.02781	6.25161	6.46524	6.47416	6.49849	6.23738	7.03684	6.96527	6.05005	6.98278	6.57299	6.50355	6.57791	6.15342	6.28373
ENSGALG00000002606	CLSTN1	calsyntenin 1	3.28647	3.07737	2.51737	2.30319	2.82412	2.96614	2.27207	2.12751	3.08447	2.96451	2.80118	3.75586	2.51488	3.05484	2.65675	2.76527	2.14818	3.02304
ENSGALG00000002607	Y-Lec1	C-type lectin; hypothetical protein LOC768352; similar to C-type lectin	0.208135	0.202903	0.238319	1.31066	0.549315	0	0	0.465492	0.145946	1.69947	0	0	1.24823	0.432494	0	0.920967	0.588647	0
ENSGALG00000002610			0.746414	1.57831	2.73551	0.874781	1.94909	2.8444	1.62446	1.82278	2.59497	3.01904	2.60562	1.82374	3.99502	1.95901	1.80047	3.45598	1.19625	2.53802
ENSGALG00000002611	Adcy10	hypothetical protein LOC776847; adenylate cyclase 10 (soluble)	0	0	0	0	0	0	0	0	0	0	0	0	0	0	0	0	0	0
ENSGALG00000002612	LOC424773	similar to KIAA0332	5.33409	5.24422	5.01795	5.20711	5.14489	5.24926	5.33782	4.57943	5.27108	5.20068	5.09863	5.20613	4.53895	5.37151	5.1373	5.17594	4.78458	5.53484
ENSGALG00000002614			0.145786	3.46497	0.176043	0.985124	0.628651	0.720081	0	0.0554645	4.73172	6.45504	1.44821	0.571641	3.31948	1.31216	0.0460619	5.42981	8.7563	4.85644
ENSGALG00000002615	Def6	differentially expressed in FDCP 6 homolog (mouse)	5.38886	5.86861	6.15342	5.52053	6.21623	6.02619	6.15693	5.42185	6.25385	5.837	6.14349	5.65801	6.39298	6.22204	6.10603	6.27629	5.16423	6.34213
ENSGALG00000002616	Lzic	leucine zipper and CTNNBIP1 domain containing	3.84238	4.07167	4.09829	3.93258	4.0055	4.10388	3.56939	3.81476	3.82894	4.16131	3.95777	3.85674	3.98508	4.24183	4.01697	3.94807	3.25834	3.64623
ENSGALG00000002618	KCTD7	potassium channel tetramerisation domain containing 7	0.922324	0.714458	0.87648	0.43599	0.528744	0.633551	2.00951	0.725032	0.454046	0.785273	0.622571	0.589698	0.483211	0.430378	0.735167	0.631228	0.556949	0.344319
ENSGALG00000002621	SLC25A42	solute carrier family 25, member 42	0.43599	0.359277	0.361508	0.514174	0.730498	0.355383	0.455704	0.186134	0.707586	0.359622	0.300256	0.406349	0.520078	0.576517	0.707586	0.57732	0.467959	0.690223
ENSGALG00000002622	FCHSD1	FCH and double SH3 domains 1	1.39991	1.41649	1.68733	1.44868	1.54576	1.40912	2.15358	1.88121	1.83538	1.66765	1.45045	1.52583	1.8604	1.26877	1.47511	2.11679	1.68081	1.64622
ENSGALG00000002623	PCOLCE2	procollagen C-endopeptidase enhancer 2	0.689141	0.394696	0.382343	0.362176	0.227709	0.348917	0.333459	0.275553	0.250205	0.264294	0.420141	0.383144	0.432494	0.23811	0.44928	0.116531	0.804837	0.24536
ENSGALG00000002624	bms1	BMS1 homolog, ribosome assembly protein (yeast)	3.56898	3.39439	3.19059	3.23604	3.12258	3.40075	3.35755	2.95227	3.24256	3.74141	3.25267	3.38214	2.972	3.35282	3.63732	3.42487	3.27623	3.27321
ENSGALG00000002626	RXRA	retinoid X receptor, alpha	2.13048	1.28402	1.53446	2.62683	1.77122	1.78045	2.67418	2.77284	2.1551	1.86249	1.80633	1.93655	2.11248	1.65643	1.13006	1.60877	2.26505	2.00053
ENSGALG00000002629	c7orf42	chromosome 7 open reading frame 42	4.58182	5.18837	5.0232	5.25954	5.08118	5.20943	4.71124	4.90558	4.43986	4.84858	5.10605	5.49203	4.4844	4.88805	4.92637	5.01866	5.19457	4.95418
ENSGALG00000002630			1.67217	1.7956	1.78147	1.63607	2.07694	1.86308	2.08228	1.56081	1.86205	1.73747	1.70101	1.53657	2.07033	1.73949	1.7784	1.88718	1.81158	2.12545
ENSGALG00000002631	LOC417550	similar to CDNA sequence BC046404	0.591756	0.250205	0.23325	0.669539	0.822485	0.967429	0.63003	0.718749	0.931902	0.459398	0.35097	0.467232	0.77132	1.04902	0.696737	0.619174	0.861392	0.84461
ENSGALG00000002632	CALCRL	calcitonin receptor-like	1.40309	2.60723	1.46672	1.7075	2.39208	1.88955	2.43053	1.67018	1.82979	1.68429	1.73847	2.39664	0.743806	2.46087	1.73507	1.59831	2.10155	2.19538
ENSGALG00000002633	LOC772195	hypothetical protein LOC772195	0	0	0	0	0	0	0	0	0	0	0	0	0.257153	0	0	0	0	0.0391124
ENSGALG00000002634	HDAC3	histone deacetylase 3	4.49008	4.13855	4.46936	4.42734	4.34497	4.36867	4.40862	4.29779	4.34074	3.8734	4.31806	4.14558	3.81413	4.4035	4.3961	4.31009	4.20333	4.42178
ENSGALG00000002637			1.25324	0.477943	0.168961	0.59074	0.198528	0.431096	3.94508	2.2936	0.0964207	0.156371	0	0.246632	2.06115	0.104177	0	0.278968	0.638824	0.117052
ENSGALG00000002638	LOC423635	hypothetical LOC423635	0.273126	0.15594	0.158093	0.391872	0.186915	0.157737	0.169155	0.108125	0.0744778	0.253191	0.083095	0.204756	0.163444	0.13329	0.136842	0.0669864	0.208897	0.109259
ENSGALG00000002639	Trpc1	transient receptor potential cation channel, subfamily C, member 1	2.65918	3.21141	3.13232	2.30368	2.57818	2.92533	2.63664	2.01774	3.16785	2.73083	2.91397	2.38938	1.87296	3.32599	2.8439	3.13905	2.17747	3.18794
ENSGALG00000002643	SELP	selectin P (granule membrane protein 140kDa, antigen CD62)	3.06375	5.13839	5.08034	4.9175	5.39122	5.25666	5.47012	5.71743	5.92318	5.20711	5.41861	5.26635	4.87055	5.14374	5.226	5.18522	6.17443	6.61389
ENSGALG00000002644	RPL10A	ribosomal protein L10a	10.4343	10.7047	10.526	9.77695	10.3062	10.3062	9.83885	9.81114	10.4529	10.5782	10.4529	10.1112	10.2393	10.4343	10.5111	10.2726	9.92325	10.5111
ENSGALG00000002645	PIWIL1	piwi-like 1 (Drosophila)	0.0189757	0.0194006	0.0291239	0.181728	0.0865135	0.0568996	0.057137	0.0118882	0.0623532	0.0464984	0.0452143	0.050237	0.114415	0.0937284	0.0681174	0.0821231	0.20439	0.0866374
ENSGALG00000002646	KIAA1946	KIAA1946	0.585092	0.372177	0.559383	0.147575	0.355962	0.366999	0.230361	0.346776	0.428598	0.300497	0.438174	0.518735	0.109259	0.320745	0.436318	0.358356	0.279228	0.235197
ENSGALG00000002647	PLS1	plastin 1 (I isoform)	0.193182	0.112132	0.169155	0.426635	0.013962	0.0514382	0.133042	0.110867	0.0991014	0.304514	0.106871	0.189132	0	0.171341	0.0962076	0.325302	0.0914746	0.0438886
ENSGALG00000002648	FUK	fucokinase	1.57831	1.57953	1.72647	1.88718	2.03177	1.8217	2.41609	1.98986	2.05573	1.39171	1.92462	1.71895	1.90555	1.98582	1.76583	1.9981	1.79859	2.06537
ENSGALG00000002649	Ube4b	ubiquitination factor E4B (UFD2 homolog, yeast)	2.56817	2.64554	2.36495	2.20115	2.552	2.37457	2.48891	2.27927	2.4749	2.33052	2.39518	2.34425	1.96195	2.61716	2.52368	2.45457	2.44386	2.42789
ENSGALG00000002651	ST3GAL2	ST3 beta-galactoside alpha-2,3-sialyltransferase 2	3.8072	3.05591	3.58174	4.6919	3.8492	3.66527	3.8462	3.42307	4.0023	2.51314	3.42064	4.03217	3.29258	3.47668	4.02511	3.47777	3.27477	4.23493
ENSGALG00000002652	fzd10	frizzled homolog 10 (Drosophila); similar to Frizzled-10	0.0454565	0.39927	0.347589	0.0978384	0.311363	0.28068	0	0.0238626	0.157922	0	0.210965	0.0562817	0.0672472	0.231582	0.224299	0.144108	0.0661777	0.258408
ENSGALG00000002653	C17orf85	chromosome 17 open reading frame 85	2.81651	2.905	2.55347	3.55743	2.78616	2.8965	2.75214	2.66895	2.69241	2.71475	2.8449	3.27378	2.64772	2.67178	2.80364	2.89137	2.48407	2.67953
ENSGALG00000002655	Itgav	integrin, alpha V (vitronectin receptor, alpha polypeptide, antigen CD51)	2.52182	3.65241	2.63228	3.46544	3.63881	3.27378	3.35183	3.03254	2.98081	2.88474	3.46721	3.8413	1.87491	3.60978	2.94878	2.31405	4.03097	3.31023
ENSGALG00000002656	crk	v-crk sarcoma virus CT10 oncogene	3.55959	3.61683	3.19516	3.60492	3.31179	3.36892	3.84076	3.70029	3.53628	2.81113	3.07878	3.63459	3.02958	3.55272	3.38716	3.1655	4.0503	3.7358
ENSGALG00000002658	Atf6	activating transcription factor 6	2.72537	2.83534	2.83863	3.52248	3.19672	3.16982	3.67139	3.29747	3.47101	2.43748	2.552	3.11866	2.69528	3.24917	2.97148	3.029	3.79162	3.48023
ENSGALG00000002659	WDR5	WD repeat domain 5	4.35752	4.53814	4.49168	4.12292	4.25048	4.21564	4.16131	4.616	4.32815	4.23745	4.35423	4.32895	4.60356	4.28559	4.56752	4.5561	4.28283	4.11388
ENSGALG00000002661	YWHAE	tyrosine 3-monooxygenase/tryptophan 5-monooxygenase activation protein, epsilon polypeptide	6.97666	6.856	7.09459	7.42067	7.38146	7.42597	7.15515	7.42067	7.48585	6.84478	7.03341	7.34895	7.15228	7.1094	7.13878	7.22346	7.49496	7.33907
ENSGALG00000002663	ATR	ataxia telangiectasia and Rad3 related	1.53585	1.70349	1.76129	1.5045	1.60832	1.71747	1.57831	1.25025	1.47015	1.82513	1.80531	1.66329	1.44913	1.67945	1.84163	1.7514	1.394	1.7071
ENSGALG00000002664	anxa11	annexin A11	6.00708	6.78165	6.08353	6.13375	6.49395	6.17071	5.86405	5.73176	6.22971	6.46524	6.47215	6.14723	5.67053	6.23924	6.42753	5.91644	6.02993	6.47776
ENSGALG00000002665	PCYOX1L	prenylcysteine oxidase 1 like	3.27124	1.88865	2.54127	1.53309	2.72928	2.23578	2.65856	3.08073	2.58754	2.53288	2.73186	1.83128	2.84807	2.3627	2.35541	2.54773	2.29972	2.49559
ENSGALG00000002666	RAB11FIP3	RAB11 family interacting protein 3 (class II)	1.14124	0.843147	1.37506	1.17279	1.33829	1.52182	1.31115	1.5293	1.66329	1.2332	1.15137	1.19963	1.72948	1.58184	0.961919	1.50293	1.19532	1.38126
ENSGALG00000002667	Olfml2b	olfactomedin-like 2B	2.1245	2.479	3.15001	3.94616	3.76368	2.81006	3.82817	4.45018	4.11028	3.22876	2.69675	3.34623	4.63675	4.81626	3.45726	2.99818	4.45603	5.23754
ENSGALG00000002670	ZC3H15	zinc finger CCCH-type containing 15	5.54966	5.50158	5.47477	5.13926	5.3758	5.30281	5.05068	5.14998	5.28387	5.33001	5.43644	5.27108	5.15102	5.38264	5.50871	5.33527	5.10305	5.33612
ENSGALG00000002671	Tmem132d	transmembrane protein 132D	0.0115	0.00560493	0.0474224	0.0339539	0.123074	0.0457089	0.275553	0.208383	0.0373325	0.232821	0.228482	0.202025	0.11319	0.114787	0.0858316	0.128973	0.167949	0.0355747
ENSGALG00000002672	SBNO2	strawberry notch homolog 2 (Drosophila)	2.33301	2.50825	2.92443	4.01345	3.30976	3.19105	3.92093	3.52039	3.76964	2.76383	2.96832	3.91024	3.59002	3.25222	2.85157	3.42582	4.38418	3.78188
ENSGALG00000002673	GRPEL2	GrpE-like 2, mitochondrial (E. coli)	2.34324	2.3622	2.1139	2.47443	2.7314	2.66949	2.18102	2.28208	2.47942	1.86205	2.3254	2.75562	2.37457	2.85458	2.96659	2.41071	2.47443	2.77134
ENSGALG00000002675	SCUBE3	signal peptide, CUB domain, EGF-like 3	0.114787	0.264533	0.219847	0.0911851	0.870146	0.366368	0.0127597	0.489016	1.09098	0.297745	0.360853	0.288304	0.497455	0.953999	0.223865	0.6412	0.530738	0.982658
ENSGALG00000002677	DYM	dymeclin; hypothetical LOC431369; similar to dymeclin	3.87776	3.99925	3.93395	3.94686	3.81351	4.11281	3.76626	3.58794	3.95717	3.86466	4.06723	3.75845	4.13422	3.99866	4.10081	3.96013	3.83453	3.8848
ENSGALG00000002678			0.0448973	0.00571843	0.0506376	0.116658	0.074984	0.0516631	0.0433717	0.145786	0.102602	0.0372194	0.0470215	0.0145662	0.169776	0.0669864	0.0664264	0.0296717	0.0991846	0.0760781
ENSGALG00000002679	Glt1d1	glycosyltransferase 1 domain containing 1	2.80451	2.35882	1.96363	3.05827	2.35304	2.22483	1.36095	1.77083	2.14128	1.94856	2.12053	3.06375	0.691845	1.7794	3.1036	1.92823	1.59741	1.83848
ENSGALG00000002681	hsd17b7	hydroxysteroid (17-beta) dehydrogenase 7	1.67262	1.57898	2.05086	1.78497	1.65045	1.82058	1.99141	1.96243	1.5613	2.1139	1.71206	1.77673	2.37079	2.12856	2.0018	1.91695	1.62754	2.01678
ENSGALG00000002682	BRD3	bromodomain containing 3	1.12697	1.50402	1.36727	1.44522	1.63886	1.76494	1.47612	1.56783	1.44952	0.995011	1.24989	1.58481	1.62694	1.12787	1.42791	1.67521	1.47257	1.26617
ENSGALG00000002683			3.12115	2.89093	3.40338	3.28229	3.11431	3.06518	3.06283	3.52504	2.88994	3.14763	3.16264	3.09226	3.6067	3.15055	2.96885	3.29564	3.38619	2.96711
ENSGALG00000002686	ECD	ecdysoneless homolog (Drosophila)	3.45559	3.2299	3.26999	2.72318	3.16501	3.22767	3.12214	3.00429	2.98733	3.12214	3.17403	2.81947	3.54995	3.16121	3.66096	3.21498	2.6473	3.19854
ENSGALG00000002688			0.514555	0.126021	0.584771	0.173276	0.125143	0.252666	0.293461	0	0.0882138	0	0.124003	0.128134	0.512587	0.450793	0.143429	0.363378	0.145462	0.341866
ENSGALG00000002689	NUP35	nucleoporin 35kDa	2.63801	2.60363	2.87535	2.51983	2.78461	2.59937	2.79932	3.05936	2.45604	2.39562	2.95092	2.96614	3.16735	2.75756	2.99443	2.86578	2.56275	2.22944
ENSGALG00000002690	LOC415683	similar to KIAA1990 protein	1.13455	1.18766	1.32544	2.21637	1.67724	1.56869	1.62138	1.05793	1.68937	0.839548	1.15325	1.56598	1.12423	1.38964	1.6355	1.39911	1.61783	1.81299
ENSGALG00000002692	Tcp11	t-complex 11 homolog (mouse)	0	0	0.0249416	0	0.0463447	0.0138424	0	0.0265514	0.006816	0	0	0.0598033	0.0335037	0.0316935	0.0939768	0.214222	0	0.0170415
ENSGALG00000002693	LOC423639	similar to Expressed sequence AA536717	2.11002	2.38462	2.2587	2.27837	2.61044	2.32641	2.44946	2.32341	2.77754	1.72888	2.46247	2.22244	2.23058	2.4141	2.15551	2.34022	3.05634	2.7695
ENSGALG00000002695	SLC15A4	solute carrier family 15, member 4	5.61578	5.38786	4.66836	6.01164	5.19248	4.98951	4.88805	5.84201	5.00215	5.29384	5.08118	5.19789	4.28069	4.75437	4.95418	4.42591	5.02614	5.0748
ENSGALG00000002696	RpL17	ribosomal protein 17-like; ribosomal protein L17	12.1696	12.693	12.7813	11.3707	11.4545	11.555	11.6064	10.9345	11.555	12.2792	11.8169	11.5056	12.1696	10.7567	11.3707	11.4545	11.3707	11.8169
ENSGALG00000002697	dusp19	dual specificity phosphatase 19	3.44616	4.15238	4.12595	2.87282	3.99447	4.13365	3.22767	3.42789	3.53734	4.13302	4.31077	3.66096	4.56681	4.22184	4.06436	4.08144	3.14387	3.72743
ENSGALG00000002699	VAV2	vav 2 guanine nucleotide exchange factor; similar to GDP/GTP exchange factor VAV2; VAV2	2.5126	2.36688	2.11194	3.51077	2.84152	2.41022	2.33205	2.11862	2.92443	1.53891	2.2941	2.80118	1.77122	2.50825	3.08031	2.25034	2.46496	3.16401
ENSGALG00000002701	dnajc9	DnaJ (Hsp40) homolog, subfamily C, member 9	4.19655	4.19574	4.78051	3.24518	4.18086	3.98802	3.22287	4.13536	4.07167	4.55307	4.29053	3.75763	4.99674	3.981	4.74773	4.45951	3.52504	3.83864
ENSGALG00000002702	ATP8B2	ATPase, class I, type 8B, member 2	2.73874	2.96561	3.4902	3.21403	3.70967	3.40338	3.52176	3.08688	4.14292	3.30334	3.82761	3.33173	3.66469	3.72128	3.22821	3.9624	3.68186	4.13365
ENSGALG00000002703	TFAM	transcription factor A, mitochondrial	5.17989	4.9886	5.50025	4.70423	5.41632	4.96301	4.83877	5.0748	5.11344	5.31568	5.46104	5.05772	5.50629	5.17594	5.42751	5.3067	4.51287	5.03831
ENSGALG00000002704	afap1l1	actin filament associated protein 1-like 1	2.23703	1.75672	1.8821	1.75982	1.37307	1.51488	1.24256	2.36071	1.84072	1.99599	1.4174	1.25734	2.16402	1.89239	1.37883	1.29802	1.56081	1.76735
ENSGALG00000002705	CISD1	CDGSH iron sulfur domain 1	4.18562	3.66344	3.60381	3.88186	3.43571	3.70811	3.68615	3.94508	3.54451	3.61031	4.05544	3.66194	3.61402	3.79714	3.96297	3.56556	3.4142	3.13829
ENSGALG00000002706	XRN1	5'-3' exoribonuclease 1	2.65812	2.94922	2.76338	2.99656	2.71321	3.12162	2.68758	2.29739	2.55067	3.02757	2.88156	3.30009	2.45743	2.69144	2.75089	2.8348	2.30957	2.81491
ENSGALG00000002707	CHRNB2	cholinergic receptor, nicotinic, beta 2 (neuronal)	1.05223	0.834858	1.37401	1.18201	0.613038	0.691469	0.583215	1.22331	1.51012	1.54915	1.2738	0.914575	1.57777	0.841773	1.11525	0.951102	1.1018	0.84461
ENSGALG00000002708	LINGO1	leucine rich repeat and Ig domain containing 1	0.137176	0.169977	0.0239383	0.0267308	0.0447269	0.0128487	0.26662	0.202509	0.0698768	0.0893558	0.313272	0.0527139	0.142451	0.223176	0.11825	0.0369095	0.159246	0.139978
ENSGALG00000002709	Myo1C	myosin IC	3.84076	3.62319	2.99497	4.14757	3.51952	2.97689	4.35486	2.99443	3.38165	2.2497	2.95142	3.67734	2.53193	3.54401	3.44203	2.913	3.71571	4.05204
ENSGALG00000002710	IPMK	inositol polyphosphate multikinase	4.32815	3.63981	3.63773	3.56168	3.61811	3.5208	3.11313	3.72128	3.37308	3.20989	3.64784	3.65454	3.6088	3.56011	3.54045	3.67094	3.67139	3.52936
ENSGALG00000002712	LIPG	lipase, endothelial	2.11089	3.23245	3.18168	4.39453	3.33263	2.56229	3.0678	2.66289	3.55743	2.63278	2.75756	4.34693	2.66583	3.76783	3.23439	2.22682	3.67543	2.83244
ENSGALG00000002714	TMEM132C	transmembrane protein 132C	0	0	0.00843695	0.0105071	0	0.00857129	0	0	0.00268244	0	0.00541246	0.0130828	0.0197605	0	0.0132114	0	0	0
ENSGALG00000002715	XPO6	exportin 6; hypothetical protein LOC769383	6.20842	5.78566	5.96954	6.1519	6.05453	6.03751	6.82631	5.74569	5.94011	5.41261	5.71869	5.62353	6.14886	6.12292	5.7114	6.01933	5.84201	6.17235
ENSGALG00000002716	tmco1	transmembrane and coiled-coil domains 1	4.37624	3.72025	4.00277	3.77212	3.4216	3.48287	4.22718	4.26672	3.49332	3.76317	3.85893	3.69846	3.72573	3.28432	3.77739	3.61092	3.78493	3.39774
ENSGALG00000002719	CSNK1D	casein kinase 1, delta	3.96297	4.06255	3.96496	3.73066	3.93082	3.91024	4.18293	3.46842	3.93912	3.7539	3.786	3.91451	3.76261	4.0112	3.98908	3.7419	3.61963	3.81142
ENSGALG00000002720	Aqp5	aquaporin 5	0	0	0	0	0	0.0517846	0	0	0	0	0	0	0	0	0	0	0	0
ENSGALG00000002722	MST1	macrophage stimulating 1 (hepatocyte growth factor-like)	2.95963	1.42843	2.02988	4.81546	1.62494	1.99646	4.48809	5.03913	3.22767	3.39733	2.4479	3.8197	2.47534	1.33771	2.04764	1.92544	5.29881	2.51436
ENSGALG00000002723	Anks1a	ankyrin repeat and sterile alpha motif domain containing 1A	0.955875	1.06261	0.886324	1.93149	1.48857	1.50714	1.35475	1.57128	1.41703	1.00154	1.21913	1.51851	1.14772	1.11047	1.13243	1.4051	1.68039	1.38168
ENSGALG00000002725	UAP1	UDP-N-acteylglucosamine pyrophosphorylase 1	2.77559	1.81344	2.3771	1.70666	1.85049	2.28975	2.07825	2.75089	2.2215	2.14488	2.42121	1.88173	3.02591	2.20499	2.34473	1.91754	2.19226	1.69862
ENSGALG00000002726	KIF1B	kinesin family member 1B	1.19817	1.58087	1.41158	1.68039	1.89239	1.65595	1.54423	1.35589	1.43429	1.31266	1.54278	1.68244	1.50113	1.69783	1.44403	1.5833	1.82605	1.868
ENSGALG00000002728	SLC16A3	solute carrier family 16, member 3 (monocarboxylic acid transporter 4)	0.830526	1.25471	0.7399	1.33435	0.911388	0.68717	1.75008	1.42889	0.836917	0.607721	0.635948	0.98176	0.609286	0.694446	0.811074	0.8423	1.05223	1.29564
ENSGALG00000002729	GK5	glycerol kinase 5 (putative)	1.57953	1.40043	1.49636	0.587848	1.18358	1.11806	1.33918	1.37506	0.942347	0.942347	1.03014	0.957467	0.866915	1.13057	1.59741	1.16217	1.04366	0.567763
ENSGALG00000002732	AKAP7	A kinase (PRKA) anchor protein 7	1.40198	1.1018	1.06396	1.23263	1.08	1.28021	1.08372	1.55577	1.10887	1.34397	1.43697	0.94283	1.19873	1.04227	1.44259	1.02081	0.858531	0.993543
ENSGALG00000002734	Uhmk1	U2AF homology motif (UHM) kinase 1	4.5561	5.09495	5.6955	4.54719	5.58456	5.38142	5.16249	4.69518	5.59993	4.68336	5.03076	4.69342	5.58924	5.10605	5.31955	5.46572	5.22397	5.50871
ENSGALG00000002735	TAF11	TAF11 RNA polymerase II, TATA box binding protein (TBP)-associated factor, 28kDa	3.84422	3.66754	3.93082	4.14502	3.76317	3.80971	4.18364	4.31999	3.67094	4.13744	4.12366	3.96013	4.18704	3.50115	4.00111	3.92304	3.8848	3.39328
ENSGALG00000002736	LOC776972	similar to MutS homolog 5 (E. coli)	0	0	0	0	0	0	0	0	0	0	0	0	0	0.00431521	0	0	0	0
ENSGALG00000002739			3.94566	4.29637	4.26672	3.80201	4.37298	4.31077	3.79714	3.68723	4.09619	4.39122	4.08445	3.97874	4.02437	4.40636	4.01413	3.99615	3.6073	4.16562
ENSGALG00000002740	LOC420006	similar to DLGH2 protein	0.405902	0.119083	0.242415	0.254382	0.0748769	0.113061	0.378524	0.151629	0.148107	0.0883282	0.144296	0.0864159	0.108125	0.11319	0.0884363	0.250424	0.115878	0.135067
ENSGALG00000002742	TMEM132B	transmembrane protein 132B	0.0170095	0.00475132	0.0156738	0.134065	0.0151905	0.0634392	0.0992882	0.0153561	0.0876429	0.0126841	0.0349592	0.0138424	0.0729902	0.0368221	0.0866374	0.0136166	0.0731697	0.0740501
ENSGALG00000002744			1.73507	0.933615	0.866915	1.88248	2.11579	0.396889	0.922324	1.55021	0.951102	1.2886	1.26182	0.732576	1.02081	0.868268	1.25902	1.15325	2.33148	1.00845
ENSGALG00000002745	GLG1	golgi apparatus protein 1	3.91281	3.7898	4.31862	4.20899	4.59907	4.76163	4.47162	4.16883	4.44413	3.94079	4.0023	3.98575	4.41085	4.33179	4.177	4.71201	4.5869	4.66306
ENSGALG00000002746	Hmg20a	high-mobility group 20A	2.92736	3.19059	3.31242	3.07065	3.32283	3.18794	2.83647	2.58199	3.5213	3.6067	3.41364	3.17593	3.18685	3.24973	3.55056	3.69094	2.81362	3.69792
ENSGALG00000002747	FASN	fatty acid synthase	3.72844	4.0023	4.24492	3.59851	4.3848	4.1722	3.65833	3.22767	3.8265	3.93733	4.21861	4.02679	4.30355	4.35752	3.89694	4.12238	3.64784	4.04845
ENSGALG00000002749	nos1ap	nitric oxide synthase 1 (neuronal) adaptor protein	1.09363	0.938876	0.989354	0.81527	1.14209	0.739459	0.878701	1.0554	1.31216	1.67903	0.914575	0.681596	1.87397	1.11303	1.17543	0.875588	0.731327	1.19488
ENSGALG00000002750	NCKAP1	NCK-associated protein 1	3.10567	2.83432	3.2635	2.60517	3.15765	2.83328	2.73381	2.40927	2.86896	3.1703	2.87337	2.76299	2.74891	3.4253	2.75562	2.81447	2.74129	2.95803
ENSGALG00000002752			0	0	0	0.0822552	0.0593038	0	0	0	0	0	0.0643416	0	0	0.0938651	0	0	0	0.0244053
ENSGALG00000002755	RFWD3	ring finger and WD repeat domain 3	1.24656	0.984131	1.25534	1.15791	1.02081	1.01493	1.23929	1.4991	0.904256	0.935096	1.10383	0.908869	1.21101	0.983775	1.21439	1.01798	1.33391	0.860029
ENSGALG00000002756	Tmem121	transmembrane protein 121	1.30565	0.846317	1.394	1.6239	1.38126	1.03119	1.29849	1.44569	1.94423	0.702204	1.3523	1.34315	2.07874	1.86546	1.01195	1.45603	1.52875	1.54915
ENSGALG00000002759	SGK269	NKF3 kinase family member	0.413664	0.391036	0.401831	0.470705	0.467959	0.609688	0.48618	0.315678	0.50745	0.298245	0.387347	0.475539	0.44177	0.47147	0.494867	0.321112	0.391283	0.585729
ENSGALG00000002761	sirt1	sirtuin (silent mating type information regulation 2 homolog) 1 (S. cerevisiae)	3.17403	3.32489	3.30799	3.28545	3.30707	3.43152	3.42372	2.77805	3.23291	3.45095	3.28852	3.4902	3.52888	3.06134	3.13959	3.53411	3.00782	3.31616
ENSGALG00000002762	C6orf107	chromosome 6 open reading frame 107	0.65983	0.695398	0.702709	1.12222	1.46672	1.30955	0.905672	1.37568	1.30844	0.615734	0.849211	1.00554	1.0193	1.45081	1.20511	1.06538	1.94909	1.51294
ENSGALG00000002763	FRZB	frizzled-related protein	4.40426	4.0753	4.20899	3.34679	3.21604	3.26951	2.44649	3.79671	4.23234	4.06196	3.68002	3.22821	3.30388	4.12961	3.45988	3.01214	2.85646	4.087
ENSGALG00000002764	Atp1b3	ATPase, Na+/K+ transporting, beta 3 polypeptide	5.4411	5.73323	5.42516	5.40521	5.67751	5.5139	5.04007	5.22948	5.74432	5.35562	5.66333	5.61335	4.29445	5.79404	5.89116	5.2197	5.74838	5.47012
ENSGALG00000002765			3.71012	4.27071	3.53245	3.82235	3.98575	3.88245	4.29252	3.69557	4.177	3.39484	3.67493	3.70673	3.22876	4.33043	3.74847	3.98908	3.86132	4.58842
ENSGALG00000002766			2.17307	1.83367	1.54576	3.38817	0.817457	0.898446	2.81362	2.84542	1.6239	1.57777	2.20205	2.84605	1.33525	1.11347	1.06126	1.02523	4.24123	1.1764
ENSGALG00000002769	dnajc12	DnaJ (Hsp40) homolog, subfamily C, member 12	2.86483	4.31589	3.16735	2.94313	3.71804	3.45095	4.11937	2.3249	3.78188	3.36029	3.28647	2.62091	3.16016	4.23933	3.43307	3.69557	2.92353	2.89346
ENSGALG00000002771	CRIP2	cysteine-rich protein 2	9.30157	9.40917	9.48569	8.44891	9.1919	8.98649	8.49317	8.82619	9.60234	9.51508	9.47299	8.59235	9.47299	9.08841	9.52962	9.25541	8.08756	9.44292
ENSGALG00000002773	Snrpc	small nuclear ribonucleoprotein polypeptide C	7.01429	7.05227	7.00793	6.63709	6.91422	6.65271	6.86132	6.72446	6.90061	6.96263	6.8504	6.54832	6.96527	6.91422	7.0111	6.68438	6.83687	7.02379
ENSGALG00000002774	TSPAN3	tetraspanin 3	7.16397	7.13469	6.94631	6.87933	7.06349	7.03944	6.80076	7.21479	6.87933	7.29843	6.94343	6.75905	6.98921	7.01429	6.81121	6.88503	7.03341	7.07035
ENSGALG00000002775	FA2H	fatty acid 2-hydroxylase	0.443231	0.438556	0.533663	0.193689	0.372177	0.584771	0.483903	0.515352	0.350046	0.227709	0.407006	0.255174	0.469773	0.382127	0.529565	0.250205	0.215984	0.122166
ENSGALG00000002777	ACAA2	acetyl-Coenzyme A acyltransferase 2 (mitochondrial 3-oxoacyl-Coenzyme A thiolase)	6.22971	6.02422	6.05957	5.31264	5.95702	5.61956	5.26838	5.5152	5.79771	6.02087	6.06892	5.50956	5.55312	5.9062	5.94656	5.85303	5.38886	5.89589
ENSGALG00000002778	C6orf106	chromosome 6 open reading frame 106	4.42113	4.14502	4.33396	4.94953	4.57251	4.78735	5.14275	4.92128	4.77888	4.03563	4.38278	4.9535	5.03913	4.53755	4.35486	4.90885	4.77971	4.72248
ENSGALG00000002779	USP52	ubiquitin specific peptidase 52	2.00552	1.71558	1.95581	2.37222	2.25138	2.10155	2.47274	2.53098	2.22394	1.96996	1.98737	1.98381	2.65577	2.2545	2.30795	2.38978	2.32202	2.10408
ENSGALG00000002781	BRCA1	breast cancer 1, early onset	1.62207	1.4595	1.51145	1.20216	1.23973	1.34542	1.03066	1.40863	1.17488	1.36866	1.33343	1.56231	0.967429	1.32088	1.78598	1.34582	1.43391	0.976472
ENSGALG00000002783	Slc43a2	solute carrier family 43, member 2	4.48882	4.5944	3.77653	5.29572	4.04962	4.49871	5.23251	5.20309	4.10644	3.50759	3.52611	4.01871	3.32853	3.55113	3.72802	3.98154	5.36406	5.74838
ENSGALG00000002784	APEH	N-acylaminoacyl-peptide hydrolase	3.2266	2.48942	2.51697	3.27477	2.82087	2.99594	3.76477	3.03156	3.22125	2.67178	2.57366	2.8439	3.02539	3.0248	3.06418	3.17903	2.91006	3.01948
ENSGALG00000002786	PSTPIP1	proline-serine-threonine phosphatase interacting protein 1	4.29861	4.39817	3.76679	4.82995	3.79321	4.00356	4.37106	3.45933	3.69381	3.39273	3.85506	4.45429	3.73794	3.58949	3.71571	3.88796	4.49445	4.29987
ENSGALG00000002787	MED23	mediator complex subunit 23	3.56224	3.96121	3.63666	3.66643	3.66194	3.6357	3.68493	3.34623	3.51025	3.55522	3.4184	3.61355	3.21832	3.7464	3.53411	3.47277	3.59515	3.76368
ENSGALG00000002789	map2	microtubule-associated protein 2	0.104432	0.137513	0.414726	0.259989	0.108301	0.178269	0.0931305	0.0367517	0.235449	0.291891	0.247098	0.281681	0.312427	0.210541	0.397604	0.175187	0.121671	0.0803582
ENSGALG00000002790	Ablim3	actin binding LIM protein family, member 3	0.486557	0.395626	0.699291	0.521102	0.511813	0.522659	0.301338	0.687976	0.655958	0.428978	0.452624	0.415966	0.915002	0.44599	0.418283	0.50697	0.52681	0.563239
ENSGALG00000002792	SPDEF	SAM pointed domain containing ets transcription factor	0.0588133	0.057493	0	0	0.056549	0	0.13255	0.161364	0.0851979	0	0.057968	0	0.088555	0.0829904	0	0.168295	0	0.0184658
ENSGALG00000002796	PDXDC1	pyridoxal-dependent decarboxylase domain containing 1	3.68493	3.95176	3.27623	3.57762	3.86635	3.64674	3.77694	3.54121	3.80472	3.5331	3.35557	3.50415	3.21195	3.88073	3.4644	3.42841	3.73021	3.94201
ENSGALG00000002797	PGD	phosphogluconate dehydrogenase	6.62939	5.75871	5.80167	6.20126	5.73858	5.74305	7.0014	7.00793	5.71869	6.17591	5.85303	5.76457	5.44559	6.17071	6.01627	5.67053	6.21004	5.85303
ENSGALG00000002798	Wdr59	WD repeat domain 59	2.08424	2.47443	2.49354	2.42706	2.42846	2.44896	3.00255	2.24361	2.45896	2.32159	2.22483	2.20205	2.39988	2.43201	2.39115	2.73186	2.45604	2.53883
ENSGALG00000002800	GRK7	G protein-coupled receptor kinase 7	0.288304	0.257153	0.144955	0.119713	0.210965	0.239255	0.331544	0.0854983	0.204756	0.109939	0.105563	0.19874	0.29267	0.410445	0.172336	0.210039	0.154158	0.136842
ENSGALG00000002802	Pacsin1	protein kinase C and casein kinase substrate in neurons 1	0	0	0	0	0	0	0	0	0.00475132	0	0	0	0	0	0	0	0	0
ENSGALG00000002803	Mta1	metastasis associated 1	3.81413	3.89946	4.04236	4.05604	4.33792	4.18414	4.18929	3.98208	4.19463	3.52248	3.67094	3.76212	4.20899	4.19515	3.95485	3.94445	3.86823	4.16368
ENSGALG00000002804	RND2	Rho family GTPase 2	0.158093	0.0724427	0.529565	0.203304	0.233645	0.235197	0.419853	0.664011	0.29218	0.0834319	0.247962	0.514967	0.571234	0.281681	0.502752	0.482276	0.4205	0.500323
ENSGALG00000002805	Lman1	lectin, mannose-binding, 1	7.42597	6.92054	7.09171	4.60715	5.82726	5.60754	6.15481	6.89055	5.62585	6.29897	6.4474	5.98427	4.82478	6.61135	7.24983	6.11452	5.57101	4.15174
ENSGALG00000002810	Ubtd2	ubiquitin domain containing 2	4.15064	3.44291	3.83106	3.7755	3.63732	3.11626	3.35026	3.78909	3.00479	3.33719	3.43785	2.45946	4.10834	3.44346	3.23191	3.17865	3.25934	3.0068
ENSGALG00000002813	rps10	ribosomal protein S10	11.555	11.8978	11.7017	11.1212	11.3707	11.5056	11.3307	10.833	11.4072	11.8169	11.7017	11.0569	11.8978	11.5056	11.8978	11.5056	11.0569	11.7017
ENSGALG00000002816	STK10	serine/threonine kinase 10; hypothetical LOC416203	5.6955	5.3758	5.86861	6.09408	5.49424	5.3567	6.14349	5.60219	5.52389	5.14708	5.38354	4.97706	5.61578	5.3567	5.32167	5.45536	5.42516	5.7662
ENSGALG00000002817	CPLX4	complexin 4	0.108125	0.103541	0	0	0	0	0.113804	0	0	0	0	0.119325	0	0.165132	0.269966	0	0.274255	0
ENSGALG00000002818	vat1	vesicle amine transport protein 1 homolog (T. californica)	3.46898	3.31126	3.5124	4.01932	3.46213	3.91819	3.76261	3.77595	3.35449	3.47344	3.48712	4.53814	3.49647	3.14011	3.48608	3.62084	4.11937	3.11144
ENSGALG00000002820	DFFA	DNA fragmentation factor, 45kDa, alpha polypeptide	3.67432	2.84105	3.33811	2.39168	3.6473	3.08591	2.84655	3.39439	3.03057	3.09779	3.10993	3.16628	3.37679	3.04052	3.59427	3.24973	2.8175	3.52561
ENSGALG00000002823			4.01238	3.9123	3.91024	4.91242	4.49445	4.86122	5.1734	4.16182	4.3705	3.83272	3.75497	4.91591	4.12483	3.82946	4.30102	4.84935	4.4973	4.16883
ENSGALG00000002827	GPS1	G protein pathway suppressor 1	3.6073	3.67901	3.58224	3.74954	3.51294	3.64415	3.39573	3.06616	3.57542	3.41622	3.63881	3.6175	3.59372	3.86996	3.68002	3.50484	3.31126	3.69907
ENSGALG00000002828	UNC80	similar to KIAA1843 protein	0.00218302	0.00294751	0.0100282	0.0096698	0	0.00242094	0.00159809	0.0053411	0.000431713	0.00509872	0.00344768	0.00472482	0.00847393	0	0	0.00121863	0	0
ENSGALG00000002829	SCARF1	scavenger receptor class F, member 1	3.12582	3.03462	3.27433	3.41948	3.50361	3.63981	3.81588	4.44178	5.24328	3.98154	3.71749	3.02348	3.6073	4.23234	3.15055	3.35979	3.36992	4.46474
ENSGALG00000002830	NUDT3	nudix (nucleoside diphosphate linked moiety X)-type motif 3	2.90936	3.53516	3.79775	3.94807	3.65303	4.19272	3.81351	3.48142	4.34425	3.36892	3.65887	4.01289	3.67543	3.53095	3.89232	4.19809	4.10081	3.8492
ENSGALG00000002831	SH3PXD2B	similar to SH3 and PX domains 2B; similar to LOC496321 protein; SH3 and PX domains 2B	0.788336	0.510757	0.762287	0.930952	0.650703	0.626542	0.713207	0.963892	0.392477	0.402501	0.645767	0.359622	0.915857	0.631604	0.337039	0.466196	1.81205	0.640068
ENSGALG00000002832	IFI35	interferon-induced protein 35	6.70958	6.14886	6.43093	7.60483	6.60676	6.88503	7.36247	6.96527	6.01778	7.15515	6.64161	7.71594	6.70508	5.98732	6.79236	6.63213	6.63709	5.96012
ENSGALG00000002835	NTAN1	N-terminal asparagine amidase	4.09962	4.00991	3.85674	3.48076	3.66928	3.60079	3.69907	3.55175	3.94807	4.05784	3.8072	3.57178	3.83062	3.79884	4.01518	3.78026	3.14592	3.96297
ENSGALG00000002836	Pex14	peroxisomal biogenesis factor 14	2.74617	2.62538	2.65536	2.88519	2.53922	2.57416	2.69241	2.33614	2.9775	2.186	2.50631	2.23244	2.56048	2.8348	2.40518	2.63357	2.62776	2.81006
ENSGALG00000002837	Rpl27	ribosomal protein L27	10.7807	10.833	10.9936	10.8082	10.8082	11.0943	10.833	10.542	10.9936	10.8082	10.7567	10.9646	10.9936	10.9936	10.8602	11.0215	10.6184	11.2903
ENSGALG00000002839	sec11c	SEC11 homolog C (S. cerevisiae)	7.4822	6.86132	6.99809	6.39887	6.74164	6.61663	7.17771	7.24983	6.67094	6.85306	6.74645	6.86545	6.35174	7.03341	7.16138	6.71261	7.07715	6.29136
ENSGALG00000002840			0.0429878	0.436912	0.288578	0.915452	0.283431	0.227455	0.0561108	0.248581	0.360556	0.389799	0.415966	0.291891	0.694446	0.59874	0.492894	0.236212	0.350646	0.520759
ENSGALG00000002841	RFNG	RFNG O-fucosylpeptide 3-beta-N-acetylglucosaminyltransferase	3.04167	3.26876	3.41126	2.96025	3.16448	3.03462	3.09727	2.87639	2.96659	2.92846	2.85547	2.86979	3.00145	3.19257	3.21728	2.98733	3.00737	2.94048
ENSGALG00000002843	RILP	Rab interacting lysosomal protein	2.96065	2.54517	2.82412	2.93666	2.89598	2.69965	3.31503	3.21403	2.9076	3.32599	2.82249	3.00312	3.03873	2.24276	3.06234	2.908	2.80555	2.90396
ENSGALG00000002844	RCN2	reticulocalbin 2, EF-hand calcium binding domain	6.56017	6.85865	6.43873	5.79279	6.63213	6.54176	6.19438	6.22785	6.4811	6.44067	6.56465	6.10791	5.97111	6.64405	6.49395	6.47776	6.13829	6.62481
ENSGALG00000002845	CTNNA3	catenin (cadherin-associated protein), alpha 3	0.130969	0.0208899	0.0221709	0.0208032	0.0034837	0.0610262	0.00767476	0.0129776	0	0.0759969	0.140894	0.245695	0	0.0140293	0.178865	0.244626	0.139846	0.0289949
ENSGALG00000002846	NEURL1B	neuralized homolog 1B (Drosophila)	0.283137	0.382595	0.31926	0.976472	0.695816	0.397604	0.416255	0.830984	0.902368	0.36122	0.455704	0.635569	0.823184	0.838253	0.451871	0.495624	0.589368	0.799611
ENSGALG00000002847	rpe	ribulose-5-phosphate-3-epimerase	5.94491	5.7114	6.17235	5.28185	5.95079	5.79664	5.97573	5.92582	5.9784	6.27222	5.99159	5.37151	6.27222	6.03142	5.96544	6.10223	5.52624	6.16401
ENSGALG00000002848	rho	rhodopsin (opsin 2, rod pigment) (retinitis pigmentosa 4, autosomal dominant)	0	0	0	0	0	0	0	0	0	0	0	0	0	0	0	0	0	0
ENSGALG00000002849	DCXR	dicarbonyl/L-xylulose reductase	3.43785	3.21604	3.96937	2.01133	2.74071	3.08983	2.81651	2.83908	3.22044	3.74093	3.47973	2.79698	3.4216	3.4022	4.16562	3.17072	2.93029	3.21785
ENSGALG00000002850	RASA2	RAS p21 protein activator 2	3.47153	4.3638	3.61811	3.54995	4.01985	3.85338	3.62084	2.79932	3.87649	3.74304	3.85231	3.80528	3.86938	3.70673	3.69508	4.08829	3.15307	4.09026
ENSGALG00000002852			1.13995	0.895792	0.766029	0.954936	1.11098	0.838253	0.938485	0.942347	1.13897	0.868685	0.803458	0.847209	0.90749	1.36051	0.742454	1.11303	0.789252	1.21439
ENSGALG00000002853	cfdp1	craniofacial development protein 1	2.53628	2.53148	3.21728	2.50426	2.82249	2.72267	2.72477	2.92199	2.68431	3.22087	2.83809	2.59876	3.3585	2.38251	2.82649	2.79932	2.69285	2.38359
ENSGALG00000002854			0.149707	0.123074	0.0931305	0.237429	0.238319	0.196849	0.0718178	0.0957127	0.196849	0.0655158	0.114249	0.214906	0.133591	0.364047	0.253628	0.13803	0.100355	0.297481
ENSGALG00000002855	SARDH	hypothetical protein LOC776689; sarcosine dehydrogenase	0.347589	0.3127	0.225951	0.15511	0.289148	0.175187	0.416931	0.253414	0.252439	0.261255	0.176258	0.061225	0.121988	0.322175	0.349178	0.116923	0.303554	0.162863
ENSGALG00000002856	RUNDC1	RUN domain containing 1	4.63755	4.54123	4.53229	4.98244	4.66708	4.80152	5.1585	4.77313	4.88898	4.12595	4.50703	4.89598	4.61683	4.65478	4.55845	4.8987	4.47292	5.11727
ENSGALG00000002859	rac1; rac3	ras-related C3 botulinum toxin substrate 3 (rho family, small GTP binding protein Rac3); ras-related C3 botulinum toxin substrate 1 (rho family, small GTP binding protein Rac1)	2.32771	2.16137	3.3167	2.89386	3.06234	2.9775	2.70584	2.9307	3.10118	3.12625	2.98081	2.89246	3.0225	3.13283	3.30151	3.32442	2.90847	3.13606
ENSGALG00000002860			0	0.355383	0	0	0	0	0	0	0	0.195613	0.925537	0	0	0.126768	0	0	0	0
ENSGALG00000002861	TMEM170	transmembrane protein 170	3.27288	3.37048	3.30009	3.05427	3.00312	3.37999	3.37108	3.10567	2.983	3.2603	3.36698	2.99762	3.57875	3.36645	3.05684	3.35703	3.04905	3.40384
ENSGALG00000002862	LOC416414	hypothetical LOC416414	3.27062	4.14814	3.59263	2.99818	3.50159	3.32799	3.33851	3.23903	3.59851	3.48863	3.34939	3.37308	3.22044	3.58441	3.42487	3.13864	3.4253	3.50759
ENSGALG00000002863	ERGIC1	endoplasmic reticulum-golgi intermediate compartment (ERGIC) 1; hypothetical protein LOC770368; hypothetical LOC430242	7.32594	7.07715	6.91683	5.81778	6.58041	6.4677	6.27043	6.68438	6.59419	6.36464	6.51084	6.36265	5.44309	7.08023	7.17134	6.62481	6.33229	5.84318
ENSGALG00000002864	LRRTM3	leucine rich repeat transmembrane neuronal 3	0.0922177	0	0	0.0645591	0.002711	0	0	0	0.00285699	0.477943	0	0	0	0.318647	0.107228	0.0500152	0	0.142102
ENSGALG00000002866	LOC424004	similar to hypothetical protein FLJ23861	2.21152	2.67325	2.11679	2.45562	2.19376	2.10566	2.23387	1.74444	2.1737	1.79387	2.01276	2.27625	2.13355	2.24189	2.00988	2.28647	2.33205	2.27258
ENSGALG00000002868	RPL26L1	ribosomal protein L26-like 1	10.2063	10.6184	10.5111	9.48569	10.2896	10.2063	9.7299	9.66551	10.3241	10.6614	10.526	9.87141	10.3931	10.3062	10.5991	10.3241	9.76309	10.3561
ENSGALG00000002869	ENPP3	ectonucleotide pyrophosphatase/phosphodiesterase 3	0.870146	1.16365	0.868268	2.68713	0.597759	0.50145	1.3362	2.50575	0.421229	0.84273	0.971709	1.509	0.346066	0.543512	0.681195	0.281213	2.46908	0.676711
ENSGALG00000002870	LEMD2	LEM domain containing 2	3.16501	3.52348	3.54572	3.92494	4.0503	3.92846	3.71616	3.40683	4.0761	2.95092	3.23549	3.59093	2.94735	3.59093	3.46898	3.76679	3.77265	4.0667
ENSGALG00000002871	PHACTR4	phosphatase and actin regulator 4	2.20605	2.38153	2.91542	2.65918	2.63445	2.95458	2.68956	2.32064	3.0678	2.6963	2.81401	2.87492	3.36992	2.40709	2.82297	3.16067	2.33095	2.98081
ENSGALG00000002872	MALT1	mucosa associated lymphoid tissue lymphoma translocation gene 1	2.9529	3.7836	3.59703	3.11962	3.95041	3.87065	3.14011	2.75362	3.55693	3.61249	3.76261	3.25577	3.42209	4.0204	3.50361	4.05658	3.02304	3.79494
ENSGALG00000002873	Rsl1d1	ribosomal L1 domain containing 1	4.61936	4.44488	4.46265	3.94916	4.36446	4.31667	4.15704	4.41962	4.30822	4.50853	4.55909	4.82995	3.9123	4.43792	4.64006	4.39048	4.04792	4.13616
ENSGALG00000002874	ZBTB38	zinc finger and BTB domain containing 38	2.67459	3.4425	3.39573	2.44946	3.24917	3.1549	2.52028	1.84333	3.21938	3.23191	3.17952	2.43842	3.74804	3.02304	3.1295	3.77694	1.93253	3.91024
ENSGALG00000002877	LRRC45	leucine rich repeat containing 45	2.22776	2.44288	2.62441	2.26006	2.37331	2.52077	2.36533	2.21467	2.50575	2.03396	2.22882	2.25594	2.53839	2.5017	2.60609	2.46599	2.00231	2.5541
ENSGALG00000002878	C5orf41	chromosome 5 open reading frame 41	2.39168	2.57322	2.14554	2.56229	2.14699	2.21152	2.84048	1.84709	2.22682	1.88305	2.07232	2.42363	1.67018	2.34022	1.93347	2.17512	2.01521	2.65088
ENSGALG00000002880	aarsd1	alanyl-tRNA synthetase domain containing 1	4.43733	4.54309	4.66222	3.93793	4.42033	4.42178	4.37697	4.42734	4.45355	4.61154	4.37106	3.91281	4.8323	4.54547	4.65319	4.50945	3.94079	4.55986
ENSGALG00000002881			6.72137	5.95399	6.1926	5.93902	5.80869	5.64224	6.0958	6.20692	5.68374	6.77601	6.14555	6.04828	6.53075	6.10977	6.38299	6.03594	5.54847	5.59543
ENSGALG00000002882	BNIP1	BCL2/adenovirus E1B 19kDa interacting protein 1; similar to BCL2/adenovirus E1B 19kDa interacting protein 1	3.50115	3.42631	3.7755	3.35501	3.3659	3.11866	3.60434	3.43571	3.12061	3.80592	2.99231	3.30976	3.55113	3.05634	3.32599	3.08398	3.05027	2.73032
ENSGALG00000002883	scaper	S phase cyclin A-associated protein in the ER	1.54526	1.86701	1.69947	1.46815	1.76831	1.90654	1.81205	1.54278	1.66128	1.57015	1.73144	1.54085	1.852	1.65595	1.72447	1.92176	1.42437	1.61735
ENSGALG00000002886	NKX2-5	NK2 transcription factor related, locus 5 (Drosophila)	3.03415	1.55852	3.29612	2.60834	2.54972	1.95901	2.56179	2.80672	2.37556	2.56409	2.47696	1.57582	3.60825	2.60723	2.19226	2.23944	2.20605	2.46439
ENSGALG00000002888			0.0600584	0.117843	0.13913	0.247962	0.118521	0.180471	0.199401	0.0964207	0.123074	0.0465771	0.105175	0.239255	0.264013	0.19276	0.215984	0.171697	0.172162	0.193879
ENSGALG00000002889	aspscr1	alveolar soft part sarcoma chromosome region, candidate 1	2.66289	2.87535	3.00782	2.63726	2.74182	2.70333	2.44288	2.45792	2.73783	3.1028	2.87946	2.42456	2.98548	2.74851	2.87183	2.86753	2.8204	2.61818
ENSGALG00000002891	acadl	acyl-Coenzyme A dehydrogenase, long chain	5.96544	6.06773	6.00404	4.83877	5.84074	5.90335	5.57101	5.83329	6.01164	5.92582	5.74724	4.91067	6.23156	6.14349	5.86405	5.98166	5.19248	6.22204
ENSGALG00000002892	LOC423653	similar to slc22a15 related	1.17379	1.81855	1.49094	1.81749	1.818	1.79184	1.92328	1.5234	1.48325	1.86447	2.10408	2.41923	1.34773	1.12276	2.00907	2.22292	1.78497	1.07209
ENSGALG00000002893	STC2	stanniocalcin 2	1.1847	0.285692	0.784036	0.735167	0.275244	0.070284	1.27726	0.680404	0.211762	0.0358803	0.293461	0.256356	0.106871	0.424764	0.0351052	0.264825	0.138362	0.222924
ENSGALG00000002894	PACS2	phosphofurin acidic cluster sorting protein 2	2.62378	2.34623	2.68431	2.3946	2.52643	2.56528	2.57469	2.48024	2.71911	2.84152	2.77284	2.0938	2.4434	2.46544	2.3451	2.54316	2.41125	2.32641
ENSGALG00000002896	Enpp1	ectonucleotide pyrophosphatase/phosphodiesterase 1	2.04955	0.794095	0.976921	1.33481	0.754838	0.709161	0.67508	0.82402	0.491942	0.830984	0.691469	1.79387	1.05171	0.502752	0.781812	0.773345	1.48662	0.930581
ENSGALG00000002897	SLC16A14	solute carrier family 16, member 14 (monocarboxylic acid transporter 14)	0.0120767	0.0378313	0.167153	0	0.0117637	0.0119639	0	0	0.0417675	0.0159843	0.0434517	0	0.0856097	0.0248797	0.0168119	0.201593	0	0.186717
ENSGALG00000002898	alpk2	alpha-kinase 2	0.261703	0.121098	0.256886	0.32191	0.167755	0.168961	0.252899	0.400913	0.212465	0.362176	0.35384	0.126938	0.149936	0.226307	0.134386	0.142102	0.416931	0.176428
ENSGALG00000002899	AACS	acetoacetyl-CoA synthetase	2.80787	2.83748	3.03002	2.64128	3.19413	3.0053	2.40606	2.48194	2.94978	2.81899	2.79104	2.61772	3.01703	3.42429	3.27675	3.23342	2.13048	2.88759
ENSGALG00000002900	Notum	notum pectinacetylesterase homolog (Drosophila)	0.860487	0.221684	0.393399	0.605343	0.369258	0.557843	0.234914	0.35384	0.705933	0.137176	0.357153	0.410749	0.670718	0.463383	0.573368	0.673883	0.310003	0.364047
ENSGALG00000002903	FAM44B	family with sequence similarity 44, member B	5.03165	5.07285	5.20068	4.6591	5.00572	4.95418	4.93986	5.05601	4.93828	4.91836	4.96393	4.67939	5.3067	4.61936	5.0482	5.10138	4.65622	4.84326
ENSGALG00000002904	REEP3	receptor accessory protein 3	3.04751	3.17641	2.89946	2.76994	2.83908	3.42631	3.12258	2.59403	3.03775	3.30292	3.17167	3.13829	1.7784	3.09183	2.71194	3.25577	2.70838	3.21443
ENSGALG00000002906	TARDBP	TAR DNA binding protein	5.4692	5.89444	5.62208	5.75559	6.08904	5.93044	6.2595	5.75559	6.19967	5.45749	5.60538	5.85438	5.89589	6.0705	5.92771	5.94162	6.16091	6.33837
ENSGALG00000002907	MYL1	myosin, light chain 1, alkali; skeletal, fast	0.368962	0.114528	0.913551	2.23894	0.278247	0.441117	1.40198	0.341214	0.0270565	0.32464	2.75663	0.701715	0.0745818	0.0333547	0.0577154	0.0979583	0.136842	0.0177694
ENSGALG00000002908	TRAIP	TRAF interacting protein	1.57985	1.22331	1.75619	1.0809	1.33719	1.22378	1.20348	2.14597	1.09003	1.38372	1.55299	1.44522	2.11763	1.26048	1.72698	1.35589	1.32141	0.795959
ENSGALG00000002909	CTGF	connective tissue growth factor	3.71681	2.21697	2.36071	1.77335	1.95626	1.54046	1.85717	3.03113	1.4051	2.64385	1.75051	2.55605	3.57651	1.15733	2.05774	1.08464	4.06996	2.21697
ENSGALG00000002910	GSPT1	G1 to S phase transition 1	5.09863	5.03587	5.0334	5.27576	5.14903	5.19144	5.01941	4.97801	4.86713	4.85644	4.81168	5.50629	4.8091	5.2016	5.04007	4.76507	4.93406	4.99843
ENSGALG00000002911	MOXD1	similar to DBHR protein; monooxygenase, DBH-like 1	0.553744	0.14934	0.125416	0.0394202	0.0861962	0.125279	0.0681174	0.132105	0.0604783	0.121518	0.0735058	0.0826703	0.163885	0.119834	0.192953	0.165992	0.109523	0.0443729
ENSGALG00000002913	BRI3BP	BRI3 binding protein	5.49665	5.5757	5.54339	4.97615	5.79771	5.73176	4.86968	5.27476	5.64717	5.2189	5.52714	5.53348	4.44614	6.11082	5.64717	5.16066	5.77598	6.24049
ENSGALG00000002917	Nedd4l	NEDD4L; hypothetical protein LOC776508; neural precursor cell expressed, developmentally down-regulated 4-like	2.87535	2.92581	2.96366	2.61193	3.07819	3.20324	2.58149	2.87859	3.14954	3.33938	2.91642	2.57528	3.23439	3.04525	2.95186	2.94627	2.33928	2.81324
ENSGALG00000002919	MON1A	MON1 homolog A (yeast)	2.48351	2.35304	2.75089	2.86113	2.59563	2.57959	2.91738	3.64022	2.80076	2.67751	2.86113	2.54127	3.01404	2.33148	2.45946	2.71665	3.01703	2.2497
ENSGALG00000002921	lancl1	LanC lantibiotic synthetase component C-like 1 (bacterial)	3.1036	3.35342	3.14861	3.002	3.46783	3.09183	3.69204	3.23655	3.17952	2.9201	3.09323	3.07878	3.1093	3.53356	2.80118	3.4051	3.4051	3.9123
ENSGALG00000002922	Notch2	Notch homolog 2 (Drosophila)	3.73021	2.99865	3.68885	4.07729	4.10021	3.77595	4.49241	3.93858	4.24747	2.95142	3.25577	3.67139	3.83272	3.54045	3.44391	3.76157	4.47374	4.25591
ENSGALG00000002923	LOC417386	similar to MGC81282 protein	2.86979	2.32771	2.90442	0.787877	1.9788	1.22433	2.78007	2.5541	2.0997	2.68202	2.8834	2.17561	2.37861	2.34767	2.84152	2.05524	2.75362	0.753619
ENSGALG00000002924	Snx29	sorting nexin 29	0.796918	1.02846	0.833228	0.947769	0.930069	0.94466	0.944246	0.595031	0.779722	0.906583	0.871012	1.12125	0.780074	0.94283	0.970332	1.08715	0.619926	0.957467
ENSGALG00000002925	etfA	electron-transfer-flavoprotein, alpha polypeptide (glutaric aciduria II)	3.54401	3.61527	3.60492	2.99443	3.56792	3.46898	3.43409	3.42108	3.65505	3.51345	3.44092	3.08731	3.91024	3.5489	3.79671	3.64304	3.47777	3.43937
ENSGALG00000002926	DBH	similar to dopamine beta-monooxygenase (EC 1.14.17.1); dopamine beta-hydroxylase (dopamine beta-monooxygenase); similar to dopamine beta-hydroxylase	0	0	0	0	0.0108663	0	0	0	0	0	0	0	0	0	0	0	0	0
ENSGALG00000002928	GATAD2A	GATA zinc finger domain containing 2A	3.70811	3.69094	3.78493	4.29128	4.32699	4.41891	3.99155	4.0753	4.59134	3.48433	3.8928	4.12782	4.023	4.01871	3.87897	4.39678	4.00681	4.39453
ENSGALG00000002929	Trip12	thyroid hormone receptor interactor 12	4.67184	4.97187	4.74368	4.53302	4.78841	4.69042	4.76668	4.30876	4.70987	4.83715	4.7175	4.68615	4.49662	4.88111	4.61534	4.83791	4.60584	4.8987
ENSGALG00000002930	STX7	syntaxin 7; similar to syntaxin 7	5.54847	6.43456	5.52053	6.04471	5.993	6.06593	4.40939	4.97107	5.97111	5.96291	6.06265	5.9743	4.59992	6.03892	6.36265	5.31767	5.0914	6.59226
ENSGALG00000002931	REG4	regenerating islet-derived family, member 4	0.71489	0	0.356568	0	0	0.619174	0.333086	0.1243	0.145132	0.418283	0.315378	0.102081	0.505732	0.221684	0.441117	0.287442	0.428978	0.429331
ENSGALG00000002932	NME2	non-metastatic cells 2, protein (NM23B) expressed in	9.79385	10.3561	10.3383	9.13042	10.172	10.077	9.57008	9.83885	10.2896	10.1419	9.99023	9.52962	10.172	9.96217	10.1112	10.1419	9.7299	10.0413
ENSGALG00000002937	PSME3	proteasome (prosome, macropain) activator subunit 3 (PA28 gamma; Ki)	6.22037	6.35712	6.20126	6.10791	6.40965	6.27417	5.95235	6.0958	6.26842	6.06593	6.21148	6.24191	6.00238	6.43456	6.47595	6.16889	6.01627	6.19045
ENSGALG00000002939			0.440543	1.39583	3.46164	0	1.91045	0.233645	0.768499	0.501819	1.14172	0.760206	0.849756	0.570772	1.10334	1.35005	0.363745	0.73305	0.333086	0.986101
ENSGALG00000002940	CPPED1	calcineurin-like phosphoesterase domain containing 1	2.44193	3.00479	2.53098	2.24229	2.49706	2.23623	2.36885	2.14642	1.77984	3.07575	2.8204	2.45411	2.01037	2.23099	2.49706	2.09762	3.29202	2.3254
ENSGALG00000002941	RBM6	RNA binding motif protein 6	2.62776	2.69096	2.89493	2.95186	2.74717	2.9201	3.42108	2.95521	2.88001	2.69722	2.58999	2.71321	3.25577	2.56409	2.61661	2.88474	3.04323	2.96413
ENSGALG00000002942	JMJD1C	jumonji domain containing 1C	2.26691	2.63357	2.3451	2.72374	2.52368	2.43842	2.5408	2.14431	2.42706	2.35541	2.48541	2.43337	2.17116	2.3125	2.51391	2.3254	2.22292	2.70475
ENSGALG00000002943	Prpf8	PRP8 pre-mRNA processing factor 8 homolog (S. cerevisiae)	4.62443	4.62833	4.9236	4.82172	5.37798	5.24146	5.27305	4.93487	5.39664	4.26332	4.78921	4.9754	5.10495	4.91413	5.00989	5.3946	5.17513	5.39014
ENSGALG00000002944	Cps1	carbamoyl-phosphate synthetase 1, mitochondrial	0.41538	0.276951	0.176777	1.06635	0.16364	0.252899	0.395626	0.495624	0.388559	0.10314	0.306939	0.613883	0.122309	0.185964	0.3127	0.248195	0.450449	0.369801
ENSGALG00000002945	C15orf27	chromosome 15 open reading frame 27	1.02667	1.04858	0.847817	1.29802	1.24698	1.09272	1.6355	1.43429	1.48487	0.70553	0.719161	1.01839	0.849756	1.23887	1.30287	0.981299	1.86701	1.5833
ENSGALG00000002946	shisa9	hypothetical gene supported by BX930628	0.063555	0.307553	0.204756	0.125007	0.3569	0.308833	0.139978	0.285952	0.466196	0.112403	0.182784	0.0729902	0.128802	0.346776	0.446373	0.221684	0.0811762	0.345163
ENSGALG00000002948	txnl1	thioredoxin-like 1	6.75648	6.44271	6.45323	6.72932	6.18802	6.31472	6.41859	6.90836	6.13057	6.63709	6.43283	6.73459	6.3208	6.30644	6.65271	6.19776	6.26663	5.83052
ENSGALG00000002952	Nrg4	neuregulin 4	1.70666	1.73556	1.4056	1.27424	1.14253	1.14586	1.3523	1.62694	1.17752	2.14818	1.3005	1.01147	1.22275	1.35636	1.23542	1.36822	1.47709	1.10946
ENSGALG00000002954	mbtd1	mbt domain containing 1	1.45229	1.93094	1.63495	1.96049	1.95955	1.87779	1.69384	1.25695	1.81404	1.70199	1.94701	1.9321	1.55067	2.186	1.93492	1.65267	1.67118	2.08795
ENSGALG00000002955			1.45751	1.41099	1.18157	2.82194	1.63708	2.08024	2.99704	1.97829	1.68244	1.40863	2.48695	1.31638	1.68682	1.76533	1.80773	1.83937	3.35079	2.29213
ENSGALG00000002957	SLC12A3	solute carrier family 12 (sodium/chloride transporters), member 3	0.463383	0.155537	0.0989693	0.496726	0.19587	0.140894	0.302729	0.351895	0.362975	0.188897	0.133919	0.104548	0.415044	0.240517	0.150648	0.199002	0.0348629	0.410165
ENSGALG00000002958	Dner	delta/notch-like EGF repeat containing	0.00703653	0.565791	0.370781	0.192953	0.336756	0.32282	0.00708236	0.0305616	0.213987	0.546677	0.580674	0.0926075	0.281681	0.484343	0.373978	0.21851	0.0608397	0.144621
ENSGALG00000002959	nrbf2	nuclear receptor binding factor 2	4.73898	5.05772	4.51229	4.44056	4.60781	4.49445	3.80425	4.49871	4.41468	4.86625	4.81546	4.09026	4.66836	4.77485	4.71274	4.50295	4.17625	4.52548
ENSGALG00000002960	HMGCS2	3-hydroxy-3-methylglutaryl-Coenzyme A synthase 2 (mitochondrial)	0.183621	0.100355	0.517231	0.261995	0.0622392	0.199401	0.266116	0.177207	0.0663339	0.232509	0.28068	0.173667	0.259989	0.0688789	0.151109	0.182784	0.339262	0.0814536
ENSGALG00000002961	LOC770313	hypothetical protein LOC770313	0.145645	0.147934	0.175187	0.186717	0.207898	0.451115	0.240027	0.0801798	0.101826	0.250954	0.331239	0.173061	0.347589	0.176971	0.0808663	0.291374	0.285209	0.232993
ENSGALG00000002963	PID1	phosphotyrosine interaction domain containing 1	3.21082	1.40149	1.80581	4.34849	1.17279	1.11724	3.32599	3.19257	0.900704	1.84901	1.20765	1.47063	1.41931	1.24612	1.46388	1.4161	4.25939	1.52142
ENSGALG00000002964	DHX37	DEAH (Asp-Glu-Ala-His) box polypeptide 37	2.35304	2.12102	2.24454	2.13581	2.59714	2.37652	2.46599	2.62683	2.404	2.08178	2.15465	2.42599	1.97968	2.70641	2.65038	2.3121	2.5408	2.69333
ENSGALG00000002967	ZNF365	zinc finger protein 365	3.14804	3.59372	3.35026	3.37829	3.59263	3.57417	3.30244	3.26876	3.35079	3.32283	3.39215	3.34251	3.74529	3.65671	3.79162	3.61196	3.11532	3.12452
ENSGALG00000002968	ZNF341	zinc finger protein 341	1.06295	1.31115	1.73747	1.16575	1.70148	1.39313	1.60792	1.48281	1.63103	1.42654	1.48767	1.1481	1.75982	1.38863	1.39354	1.69783	1.40863	1.52228
ENSGALG00000002969	KIAA0892	KIAA0892	3.06181	3.11313	3.25021	3.49332	3.42429	3.4959	3.46213	3.17641	3.43152	2.92687	3.12625	3.21141	3.47221	3.24467	3.34986	3.34986	3.23245	3.56556
ENSGALG00000002971	NSD1	nuclear receptor binding SET domain protein 1	0.906103	0.951102	1.08418	1.52044	1.46916	1.42437	1.73949	1.08603	1.53537	0.737352	0.902368	1.24288	1.1481	1.56461	1.31991	1.58028	1.52396	1.64661
ENSGALG00000002973	BECN1	beclin 1, autophagy related	4.24183	4.32815	4.28981	4.09667	4.30948	4.43514	4.21609	3.99155	4.16767	4.05604	4.08261	3.95251	4.19319	4.35065	4.26759	4.23557	4.30618	4.55307
ENSGALG00000002974			0.015463	0.109523	0.352812	0.0622392	0.341499	0.108125	0.0249416	0.0655158	0.220499	0.238319	0.0203229	0.00478104	0.0238626	0.392157	0.0568165	0.0655158	0.0170865	0.0439827
ENSGALG00000002980	PLEKHK1	pleckstrin homology domain containing, family K member 1	0.368	0.75981	0.586603	0.592651	0.621463	0.518735	0.48167	0.414726	0.506608	0.554946	0.525979	0.546341	0.373978	0.63089	0.934079	0.515681	0.523723	0.691469
ENSGALG00000002981			2.41171	2.62228	2.62776	2.12102	2.54872	2.63771	2.10214	1.98737	2.01774	2.75663	2.60723	2.447	2.36885	2.30957	2.64818	2.64128	2.17915	2.38066
ENSGALG00000002982	SLC2A6	solute carrier family 2 (facilitated glucose transporter), member 6	4.74773	3.66469	3.28023	6.4026	4.27615	4.41085	5.63268	6.06593	4.46108	3.72297	4.22438	4.95736	4.33043	3.81588	4.22184	3.75645	6.81121	4.28493
ENSGALG00000002984	RAB24	RAB24, member RAS oncogene family	4.45274	4.30277	4.56387	4.69042	4.33871	4.42504	4.81953	4.79907	4.35284	4.7691	4.65826	4.73493	5.37798	4.28856	4.39749	4.82098	4.24314	4.0532
ENSGALG00000002985	utp18	UTP18, small subunit (SSU) processome component, homolog (yeast)	3.00145	2.83703	2.81212	2.77186	2.76904	2.69482	2.68011	2.79007	2.50825	2.69333	2.97549	2.93415	2.63278	2.7672	3.13864	2.54471	2.51983	2.40045
ENSGALG00000002986			1.33573	1.18614	1.68478	0.886853	1.34955	1.07495	1.46486	1.26663	1.50021	1.84276	1.52182	1.26877	2.5408	1.3219	1.32688	2.12751	1.20765	1.48001
ENSGALG00000002987	SERPINF2	serpin peptidase inhibitor, clade F (alpha-2 antiplasmin, pigment epithelium derived factor), member 2	1.32959	2.55948	1.99323	1.26048	2.28872	1.85564	2.61574	1.6943	1.46537	1.85098	2.47835	3.29346	1.62043	2.02383	2.74071	1.7071	4.15174	2.29821
ENSGALG00000002988	PHGDH	phosphoglycerate dehydrogenase	0.520078	0	0.0248265	0.0284988	0	0	0.724262	0.0663339	0.0246943	0	0	0	0.200685	0	0	0	0.0629839	0.00263111
ENSGALG00000002989	UBE2Q2	ubiquitin-conjugating enzyme E2Q family member 2	5.75128	5.32293	5.90475	5.5856	5.84482	5.72137	6.33837	5.75718	5.70405	5.77321	5.40196	5.34251	6.86132	5.36732	5.49565	6.1505	5.89719	5.85438
ENSGALG00000002990	prelid1	PRELI domain containing 1	8.09423	7.63689	7.96944	7.57885	7.8178	7.61908	7.7828	8.2768	7.79803	8.04259	7.85122	7.62852	7.98164	7.60032	7.95762	7.83357	7.82217	7.56112
ENSGALG00000002991	ARID5B	AT rich interactive domain 5B (MRF1-like)	1.44194	1.25734	1.55674	1.15841	1.16814	1.71423	2.11951	1.1445	1.0554	0.930069	1.06074	1.67903	0.735167	1.25956	0.951102	1.60217	1.51196	0.856946
ENSGALG00000002992	WDR69	WD repeat domain 69	0.61838	0.738208	0.141156	0.40345	0.386182	0.588647	0.442841	0.335843	0.772516	0.525635	0.112776	0.447023	0.212658	0.70553	0.55522	0.275004	0.574556	0.414062
ENSGALG00000002993	CA10	carbonic anhydrase X	0.0100586	0	0	0	0	0.0050151	0	0.0062192	0.00054223	0	0.00388828	0	0.00941701	0.000960027	0	0	0	0
ENSGALG00000003000			2.86113	2.45562	2.62044	2.87183	2.64128	2.9332	3.30913	2.75918	3.05374	2.65435	2.61818	2.63397	2.83141	2.78151	2.64025	3.04704	2.69433	3.26765
ENSGALG00000003003	CCL20	chemokine (C-C motif) ligand 20	0.740748	1.45905	0.512587	1.39221	0.696737	0.808468	2.76586	1.86404	1.33719	0.416255	0.776917	0.703836	0.513422	1.06671	0.648688	0.379077	4.51728	0.990682
ENSGALG00000003005	Chrnb4	cholinergic receptor, nicotinic, beta 4	4.06255	0.698379	0.657772	2.33687	0.339262	0.928694	0.959657	1.77728	0.0938651	0.670718	0.520759	1.25776	0.201801	0.0911851	0.565791	0.359277	2.94263	0.117695
ENSGALG00000003007	KIF2B	kinesin family member 2B	0	0	0	0	0	0	0	0	0	0	0	0	0	0	0	0	0	0
ENSGALG00000003010	NUP93	nucleoporin 93kDa	3.99615	3.62497	3.91819	3.51572	3.96995	3.85297	3.51897	3.70811	3.79622	3.50698	3.69204	3.61249	3.75341	3.7836	4.0112	3.93733	3.54401	3.48234
ENSGALG00000003011	TOM1L1	target of myb1 (chicken)-like 1	0.231294	0.230811	0.483576	0.201801	0.191284	0.125143	0.0943843	0.16364	0.178035	0.31056	0.414414	0.125007	0.149707	0.350646	0.225014	0.0649657	0.160451	0.300779
ENSGALG00000003013	C10orf107	chromosome 10 open reading frame 107	0.0679504	0	0	0	0	0.0670825	0	0.0800472	0	0	0	0	0	0.0481337	0	0	0	0
ENSGALG00000003014	CHRNA3	cholinergic receptor, nicotinic, alpha 3	0	0.0472344	0	0.0349592	0.123848	0.102727	0.061225	0.0231323	0.228742	0.0281646	0.068795	0	0.0985743	0.168295	0	0	0.100472	0.0728362
ENSGALG00000003015	Serpinf1	serpin peptidase inhibitor, clade F (alpha-2 antiplasmin, pigment epithelium derived factor), member 1	0.505732	0.686781	0.303018	0.276951	0.221481	0.55414	0.544477	0.276697	0.308185	0.56824	0.586603	0.783615	0.55522	0.174858	0.753998	0.271373	0.891132	0.410749
ENSGALG00000003016	masp2	mannan-binding lectin serine peptidase 2	0.0621644	0.242132	0.155777	0.145786	0.153093	0.115878	0.120674	0.201593	0.133042	0.147242	0.0874037	0.0964207	0.191062	0.166964	0.220296	0.149936	0.0625383	0.0401944
ENSGALG00000003018	SCARB1	scavenger receptor class B, member 1	2.60032	2.32917	2.09322	1.36232	2.27581	2.6605	1.38863	2.45264	2.55155	3.32099	3.1421	1.9213	4.39749	2.27792	2.3871	2.43792	1.16575	2.41923
ENSGALG00000003019	WDR7	WD repeat domain 7	1.8862	1.61629	1.58776	2.43892	1.91101	2.08972	2.04455	2.13488	1.69138	1.79514	1.73997	2.19086	1.75051	1.56641	2.0847	1.7873	1.56231	1.59881
ENSGALG00000003021	chrna5	cholinergic receptor, nicotinic, alpha 5	0.534485	0.633175	0.54318	0.683191	0.766507	0.368613	0.728301	0.561246	0.519102	0.196669	0.348917	0.634805	0.469303	0.596221	0.607391	0.683921	0.528744	0.744196
ENSGALG00000003022			1.16311	1.34071	1.34724	0.818037	1.21045	1.46577	1.20395	1.21247	1.30091	1.52396	1.35278	0.993543	2.06767	0.994505	1.35278	1.6118	0.745952	1.18072
ENSGALG00000003024	Armc6	armadillo repeat containing 6	4.31999	3.96433	4.35284	4.23933	3.97874	4.21103	4.13536	4.55986	3.93395	4.15892	4.12055	4.00171	4.30048	4.10388	4.22256	4.36446	4.08321	3.94337
ENSGALG00000003025	SLC19A3	solute carrier family 19, member 3	0.128653	0.157583	0.0561979	0.157737	0.0676394	0.123391	0.60318	0.247962	0.0464984	0.017805	0.0484021	0.0182515	0.0648549	0.177457	0.0184658	0.0882138	0.138469	0.0972648
ENSGALG00000003026	MKL2	MKL/myocardin-like 2	1.36051	1.4319	0.965356	1.6035	1.39723	1.22001	1.89838	0.950618	1.39815	1.09739	1.10596	1.62207	0.85261	1.71747	1.22813	1.07545	1.36148	1.74385
ENSGALG00000003028	Adamts13	ADAM metallopeptidase with thrombospondin type 1 motif, 13	1.5413	1.06873	1.21358	0.900221	1.00845	0.943317	0.793067	1.13845	1.20395	1.00988	1.08464	0.609286	1.11198	1.73847	0.938876	1.21149	0.959131	1.51589
ENSGALG00000003029	LOC424383	similar to phosphatidic acid phosphatase type 2 domain containing 2	3.11913	2.9351	2.93269	2.79063	2.63936	2.79595	3.12009	3.50759	2.58999	3.22767	2.52182	2.49746	3.07396	2.66859	2.78516	2.86113	3.37829	2.1894
ENSGALG00000003030	DDX41	DEAD (Asp-Glu-Ala-Asp) box polypeptide 41	1.59691	1.51985	1.84949	2.14225	1.98283	1.74508	1.93717	2.21105	1.8542	1.71163	1.74203	1.72234	2.10317	1.7071	1.68637	2.10109	1.85049	1.84432
ENSGALG00000003031	SMYD4	SET and MYND domain containing 4	2.27114	2.5017	2.02623	2.48024	2.23894	2.28447	2.47739	2.0712	1.95165	1.78933	1.79904	2.34864	2.50227	2.11763	2.22578	2.25498	2.20499	2.04175
ENSGALG00000003033	Stxbp4	syntaxin binding protein 4	0.762584	0.325828	0.410445	0.257892	0.347028	0.439903	0.197769	0.162391	0.438556	0.602656	0.463383	0.416931	0.247098	0.514555	0.70119	0.267151	0.301338	0.220296
ENSGALG00000003034	SS2	somatostatin II	0.154366	0	0.186134	0.194945	0.143608	0	0.337039	0.194945	0	0.88982	0	0.445024	0	0	0	0.132105	0	0.254382
ENSGALG00000003035	Fam78b	family with sequence similarity 78, member B	0.370781	0.214222	0.165834	0.487912	0.344563	0.621463	0.73305	0.600916	0.601379	0	0.0668903	0.685904	0.288578	0.535135	0.388817	0.188522	0.253938	0.529216
ENSGALG00000003038	Atf7	activating transcription factor 7	1.05581	0.750291	1.22658	1.57348	1.52678	1.54768	1.71423	1.92823	1.72738	0.902909	1.38964	1.16168	1.73949	1.36866	1.44665	1.67361	1.13057	1.58665
ENSGALG00000003039	SRM	spermidine synthase	5.00312	4.39534	4.87623	3.29112	4.48592	4.2618	4.3617	5.10053	4.24123	4.15238	4.55227	4.27615	4.12961	4.65388	5.00477	4.3661	4.47947	3.99269
ENSGALG00000003042	PXMP4	peroxisomal membrane protein 4, 24kDa	4.59739	4.71678	5.00215	4.70261	5.20406	4.47521	4.59211	5.17767	4.84081	4.59211	4.58391	4.40146	4.64006	5.1373	4.65693	4.61683	4.63755	4.87532
ENSGALG00000003043	BBS2	Bardet-Biedl syndrome 2	3.28803	2.46247	2.61574	2.62481	2.37165	2.48695	3.29795	2.77046	2.64236	2.26855	2.4475	2.30021	2.91901	2.70422	2.59759	2.62628	2.39069	2.73186
ENSGALG00000003045	E2F1	E2F transcription factor 1	2.42264	3.0998	3.43571	2.76527	3.27849	3.22714	2.39791	3.20098	3.29953	3.34354	3.74408	3.14904	4.21564	3.38925	3.68186	3.45336	2.97991	2.92243
ENSGALG00000003046	Psma4	proteasome (prosome, macropain) subunit, alpha type, 4	7.09785	6.68982	6.86763	7.12796	6.93506	6.92666	6.81664	7.49019	7.02047	6.92397	6.8957	7.18733	6.88244	6.91683	7.16752	7.04925	6.85865	6.8504
ENSGALG00000003047	SFRS14	splicing factor, arginine/serine-rich 14	1.15413	1.15231	1.20125	1.28623	1.45603	1.34026	1.2312	1.08837	1.26964	1.03892	0.961919	1.23632	1.0052	1.55299	1.35947	1.22902	1.16082	1.53052
ENSGALG00000003048	LOC768803	hypothetical protein LOC768803	0.978784	0.839122	1.22813	0.39927	0.322175	0.145786	0.829604	0.860975	0.929045	1.31934	1.01642	0.677137	1.74773	0.542009	0.629575	1.48375	0.470394	0.768076
ENSGALG00000003049	ST8SIA3	ST8 alpha-N-acetyl-neuraminide alpha-2,8-sialyltransferase 3	0	0.0145261	0	0	0	0.0131518	0	0.02431	0	0	0	0.0201328	0	0.00925508	0	0.0118584	0	0
ENSGALG00000003050	Adra2b	adrenergic, alpha-2B-, receptor	0	0.303554	0.211309	0.0482002	0.297745	0.112132	0.231294	0.319872	0.342155	0.28068	0.164774	0.122466	0.595031	0.212876	0.13913	0.347589	0.324044	0.390341
ENSGALG00000003051			0.148802	0.233439	0.179448	0	0.063735	0.150648	0.702709	0	0.38	0	0.15594	0.343465	0.629575	0.237643	0.264533	0.414062	0.278968	0.274255
ENSGALG00000003052	HRB	HIV-1 Rev binding protein	5.51771	5.51259	5.67537	5.80573	5.64465	5.64122	5.53974	5.63107	5.42871	5.50767	5.67199	5.76094	6.45323	5.38029	5.63107	5.99481	5.76321	5.59894
ENSGALG00000003053	Prdx6	peroxiredoxin 6	7.03944	6.57299	7.24609	7.24609	7.1094	7.1094	7.5383	7.33012	7.18086	7.13469	7.17771	7.10178	7.59547	6.84781	6.93785	7.17771	7.11994	7.07402
ENSGALG00000003058			0.221481	0.450449	0.48258	0.486832	0.416931	0.264533	0.480437	0.487546	0.198528	0.1607	0.146423	0.349778	0.365478	0.166425	0.228742	0.340887	0.336141	0.37532
ENSGALG00000003059	HLF	hepatic leukemia factor	0.919405	1.13148	1.48907	1.17848	1.71648	1.2332	0.658588	0.94143	1.24823	1.01241	1.3514	1.06126	1.073	1.18072	1.32088	1.20348	0.62814	1.39313
ENSGALG00000003063	Agphd1	aminoglycoside phosphotransferase domain containing 1	1.87397	2.14076	2.30633	2.12658	1.27424	2.21374	1.47511	1.9061	1.73706	2.55502	1.89137	1.45708	2.24032	2.3026	2.96938	1.85098	1.56641	1.82662
ENSGALG00000003064	Tada1l	transcriptional adaptor 1 (HFI1 homolog, yeast)-like	3.84685	3.52611	3.65241	3.90587	3.58032	4.00434	4.22642	3.94398	3.76212	3.86008	3.6973	3.62497	4.15826	3.50698	3.40022	3.88245	4.01289	3.49122
ENSGALG00000003065	APBA2BP	amyloid beta (A4) precursor protein-binding, family A, member 2 binding protein	1.20216	1.45346	1.34215	1.28901	1.78349	1.48526	0.87143	1.52489	1.78541	1.28765	1.42943	1.20303	1.88768	1.77574	1.52228	1.66329	1.09461	1.48993
ENSGALG00000003066	FECH	ferrochelatase (protoporphyria)	2.52227	2.56363	2.62825	2.76439	3.08883	2.68592	2.13446	2.22722	2.78306	2.02142	2.49893	2.7935	1.9401	2.42167	2.74851	2.63801	2.57589	2.58516
ENSGALG00000003067	mrpl44	mitochondrial ribosomal protein L44	5.5139	5.6123	5.91924	5.17513	5.37908	5.46803	5.41632	5.73464	5.47785	5.79916	5.57338	4.99674	5.9062	5.70405	5.6123	5.82491	5.02524	5.25391
ENSGALG00000003068	EZH1	enhancer of zeste homolog 1 (Drosophila)	1.97225	2.4518	2.11636	2.9012	2.83534	2.69096	2.71911	2.51014	2.75961	1.9479	2.10517	2.51791	1.99759	2.80451	2.32286	2.28345	2.67459	2.94922
ENSGALG00000003069	TNFSF4	tumor necrosis factor (ligand) superfamily, member 4 (tax-transcriptionally activated glycoprotein 1, 34kDa)	0.832729	0.789252	0.359277	0.71489	0.248415	0.364354	0.558681	0.440288	0	0.130779	0.579537	0.72181	0.0795737	0.0834319	0.794095	0.234384	0.778141	0.060141
ENSGALG00000003071	OGFOD1	2-oxoglutarate and iron-dependent oxygenase domain containing 1	2.69912	2.27625	2.66437	2.8095	2.76618	2.54415	3.17072	3.1028	2.79492	2.58707	2.58569	2.63771	2.59606	2.58337	2.77495	2.827	3.05309	2.48499
ENSGALG00000003072	RPA1	replication protein A1, 70kDa	4.84858	4.48592	4.63609	4.43867	4.66923	4.5717	4.23802	4.43924	4.53229	4.16485	4.42178	4.32637	4.41468	4.54719	4.47374	4.62084	4.56387	4.32637
ENSGALG00000003073	Rhobtb1	Rho-related BTB domain containing 1	0.392157	1.26617	0.684234	0.708804	1.12923	0.514967	0.55414	0.377852	1.12543	0.681195	0.814319	0.435363	0.474786	0.691035	0.461274	0.661845	0.414414	0.748857
ENSGALG00000003074	HOMER3	homer homolog 3 (Drosophila)	3.20624	2.67548	2.58999	3.71681	2.69853	3.31616	2.77186	3.98974	2.36885	3.19105	2.65088	3.63938	2.36402	2.49843	2.72759	2.47111	3.2653	2.27881
ENSGALG00000003075	SLC34A1	solute carrier family 34 (sodium phosphate), member 1	0	0.0184658	0	0.0317792	0	0.0140552	0.0164945	0	0.00839002	0	0	0.021747	0	0	0	0.0134105	0	0.00356035
ENSGALG00000003076			1.28114	2.06643	2.61884	2.32396	2.29469	2.85409	1.48619	1.80995	1.69629	2.69801	2.69096	1.87098	4.04506	2.25909	2.32917	3.19564	1.31581	3.10118
ENSGALG00000003078	MMD	monocyte to macrophage differentiation-associated	6.24992	7.11617	6.79522	7.1094	7.20028	7.12398	6.89305	6.42753	6.86545	6.84222	6.92054	7.33907	6.4474	6.74872	7.02977	7.15515	6.65699	6.7786
ENSGALG00000003079			4.97615	5.58924	5.89878	5.12103	5.70521	5.6876	5.51165	5.10696	5.33612	5.45409	5.36406	5.26136	6.09248	5.66111	5.72012	6.00994	4.95513	5.89719
ENSGALG00000003081	LOC424386	chromosome 1 open reading frame 9; hypothetical LOC424386	3.06728	2.88001	2.83089	3.28432	2.65377	2.85011	3.12536	2.70475	2.85157	2.68011	2.59042	3.13543	2.71034	3.08635	3.08073	2.90003	2.53436	2.95521
ENSGALG00000003082	DPH1	DPH1 homolog (S. cerevisiae)	1.67994	1.43338	1.74151	1.68333	2.07553	1.88768	1.82662	2.10408	2.09111	1.63752	1.87296	2.13146	1.72133	1.66657	1.73144	1.98637	2.03875	1.57485
ENSGALG00000003084			6.14029	6.34596	6.31472	5.64224	5.9062	5.95235	5.86134	5.82491	5.95399	6.37718	6.11942	5.74838	6.13678	6.05957	6.24789	5.8712	5.60675	5.91363
ENSGALG00000003085	CDC2	cell division cycle 2, G1 to S and G2 to M	6.46319	6.27857	6.53712	5.41261	6.03892	5.76457	5.25854	6.24191	5.815	5.98166	6.24049	5.95399	6.25768	6.34933	6.75648	6.31472	5.83884	5.39757
ENSGALG00000003086	EXOSC10	exosome component 10	4.57863	4.35872	4.09504	4.45479	4.32575	4.32458	4.64521	4.4244	4.45156	4.3252	4.3492	4.29445	4.20569	4.50295	4.39678	4.15433	4.18414	4.38278
ENSGALG00000003087	Nars	asparaginyl-tRNA synthetase	5.54339	5.54722	5.42281	5.25666	5.66111	5.71613	5.32395	5.14613	5.53348	5.09863	5.47679	5.36406	5.20068	5.49014	5.4486	5.58165	5.1671	5.61828
ENSGALG00000003091	Parn	poly(A)-specific ribonuclease (deadenylation nuclease)	3.74582	4.14434	4.00864	3.53734	3.44734	3.69972	3.20624	3.24467	3.72297	4.0023	3.88367	3.87952	3.6519	3.66754	3.96628	3.91632	3.45439	3.62084
ENSGALG00000003092	Erlin2	ER lipid raft associated 2	4.76668	4.71274	4.63234	4.64938	4.85731	4.6461	4.54666	4.72159	4.89064	4.96202	4.67264	4.39749	4.32195	4.87144	4.60165	4.18639	5.3067	5.00477
ENSGALG00000003096	CBFA2T2	core-binding factor, runt domain, alpha subunit 2; translocated to, 2	1.15325	1.04501	1.46292	1.67994	1.27775	1.27471	1.59741	1.69185	1.46621	1.05171	1.31115	1.6001	1.02846	1.4319	1.37699	1.34542	1.93603	1.2045
ENSGALG00000003097	FAM83D	family with sequence similarity 83, member D	1.71465	0.983468	1.06825	0.604423	0.778525	0.855157	0.741132	0.958289	0.617585	0.971709	0.689141	1.01376	0.982658	0.857347	1.18766	0.910867	0.972087	0.599751
ENSGALG00000003099	PCTP	phosphatidylcholine transfer protein	1.86249	1.95853	1.60254	1.28765	1.22658	1.13286	1.1626	1.30753	1.33391	1.95263	1.95219	0.978475	1.51534	1.75226	1.24017	1.28303	0.963455	1.45489
ENSGALG00000003101	PROSC	proline synthetase co-transcribed homolog (bacterial)	4.56465	4.60258	4.86886	4.14084	4.48948	4.64938	4.38547	4.3961	4.53678	4.62833	4.54123	4.40636	4.67939	4.4837	4.65622	4.58913	4.3717	4.52403
ENSGALG00000003103	MST1R	macrophage stimulating 1 receptor (c-met-related tyrosine kinase)	0.649127	0.277944	0.338618	1.0064	0.30966	0.525979	1.43915	1.42572	0.724638	0.611862	0.657325	0.50697	0.474439	0.288578	0.185788	0.387347	1.57177	0.522659
ENSGALG00000003105	ANKFN1	ankyrin-repeat and fibronectin type III domain containing 1	0.245126	0	0	0.509006	0	0.00696258	0.102231	0.224533	0	0	0	0.192518	0	0	0	0	0	0
ENSGALG00000003106			1.89291	3.15346	3.57316	1.94909	3.70078	4.86041	2.98548	2.61818	4.26819	3.60825	4.08511	3.57542	5.63641	3.37829	3.62594	5.30078	2.35256	2.71475
ENSGALG00000003107	Amfr	autocrine motility factor receptor	5.30888	4.73172	5.06396	5.18522	4.97993	4.89951	5.31073	5.20711	4.9318	4.99215	4.92042	4.92555	5.20504	5.0152	4.75594	5.0865	5.10495	5.26036
ENSGALG00000003108	SMG6	Smg-6 homolog, nonsense mediated mRNA decay factor (C. elegans)	1.30896	1.33771	1.90004	1.67452	1.961	2.36533	1.93546	1.75924	2.19376	1.87537	1.74606	1.9908	2.52553	1.89137	1.59499	2.39791	1.71206	2.01876
[truncated: 15,117 more rows]
