# Supplementary material for: Transcriptomic profiles of muscle, heart, and spleen in reaction to circadian heat stress in Ethiopian highland and lowland male chicken
Source: Cell Stress Chaperones. 2018 Dec 18;24(1):175–94. doi: 10.1007/s12192-018-0954-6 (PMC6363629; doi:10.1007/s12192-018-0954-6)
Supplement: Supplementary file 4 — Functional annotation analysis of the differentially expressed genes in the experimental groups at different times of the day using the DAVID software. (XLSX 30 kb) [file 12192_2018_954_MOESM4_ESM.xlsx]

## Sheet: Read me
Supplementary data for:
Reaction to circadian heat stress in Ethiopian highland and lowland male chicken – heart, breast muscle, and spleen transcriptome profile differences between chicken from different locations and changes during day time
Marinus F.W. te Pas, Woncheoul Park, Krishnamoorthy Srikanth, Steve Kemp, Jun-Mo Kim, Dajeong Lim, Jong-Eun Park
This supplementary file contains the significant results from a functional annotation of the differentially expressed genes of each experimental group using the DAVID software (https://david.ncifcrf.gov/)
All analysis were made using chicken (Gallus gallus) genome annotation and human (Homo sapiens) annotations in DAVID.
Summary of DAVID terms: Benjamini significant P<0.05; Terms and related terms found several times
Please note that not all protein domains / - interactions are reported: They will be used to compare with hubs in the network analyses

## Sheet: DAVID heart
Group / annotation	Highland vs Lowland - all	Morning	Noon	Evening
Gallus Gallus results
	No results	No results	No results	No results
Homo sapiens results
Tissue	heart / adipose / ear (?) ...	Adipose / lymphe node ...	?... (no specific data)	ear?...
Biological mechanisms	Nucleotide metabolism	Nucleoplasm / nucleus	Cardiomyopathy	ECM
	Mitochondrion	Lysosome	Mitochondrion
	Endoplasmatic reticulum		Splicing	Splicing
	Transferase
	Collagen
Pathways	Parkinson / Huntington / Non-alcohol fatty liver (NAFLD)
	Sphingolipid signaling pathway
	Regulation of lipolysis in adipocytes
	Oxidative phosphorylation
	Adrenergic signaling in cardiomyocytes
Cluster 1	Mitochondrion	No information	Mitochondrion / transit peptide	No information
Cluster 2	Disease / mitochondrion
Cluster 3	Collagen / ECM
Cluster 4	ECM / Focal adhesion
Group / annotation	Highland - all	Morning vs Noon	Noon vs Evening	Morning vs Evening
Gallus Gallus results
Biological mechanisms	Ribosome	Ribosome	Transcription / cell division and chromosomal partitioning	No results
	Ribonucleoprotein
Pathways	Ribosome
Cluster 1	Ribosome	Ribosome
Homo sapiens results
Tissue	Vascular / esophagus (?)...	No results	Esophagus? ...	Mammary gland? ...
Biological mechanisms	RNA metabolism	RNA metabolism	Potassium ion transport	Cytoplasm
	Ribonucleo complex	Amide biosynthsis process	Phosphoprotein
	Ribosome / translation	Ribosome	Splicing
		Adherens junction
		Anchoring junction
		Focal adhesion
Pathways	No results	No results	No results	No results
Cluster 1	Ribosome / RNA metabolism	Ribosome		Hearing / sound
Group / annotation	Lowland - all	Morning vs Noon	Noon vs Evening	Morning vs Evening
Gallus Gallus results		No results
Tissue	No results		No results
Biological mechanisms	Nucleus			Nucleus
	Ribonucleoprotein complex		mRNA binding
	Cytoplasm		Cytoplasm
	Spliceosomal complex			Spliceosomal complex
	Focal adhesion		PTPc-motif	Focal adhesion / Adherens junction
Pathways	No results
Cluster 1	PH / Pleckstrin-homology domain		PTPc-motif	Zinc-finger
Cluster 2	Androgen receptor signaling / RNA polymerase II
Homo sapiens results
Tissue	Heart, skeletal muscle, adipose, ...	No results	Muscle / adipose	Heart / skeletal muscle / adipose / ...
Biological mechanisms	Cardiomyopathy	Lipid / fat metabolism	Mitochondrion	Cardiac myocytes
	Heart-, skeletal muscle development	Phosphoprotein	Adherens junction / Focal adhesion	Cell cycle
	Cell cycle		Phosphoprotein	Signaling / cell communication
	Transcription		Acetylation	Splicing (via transesterification reactions)
	Splicing			Adherens junction
	Sprouting angiogenesis			Heart morfogenesis
	Adherens junction / Focal adhesion			Cellular response to (peptisde) hormone stimulus
	Golgi			Sprouting angiogenesis
	SH3 domain			Golgi
	Acetulation			Nuclear Speck
				SH3 binding
				Ribonucleotide binding
Pathways	Focal adhesion			Adherens junction
	AMPK signaling			Focasl adhesion
	Circadian rythm			Neurotrophin signaling
	Insulin metabolism / signaling pathway			Insulin signaling pathway
	EGF-receptor pathway			Regulation of the actin cytoskeleton
	Integrin-mediated pathway			B-dell receptor signaling
				AMPK signaling
Cluster 1	ATP binding / transferase / kinase	Manganese / Protein phosphatase 2C	ATP binding / protein kinase	ATP-/nucleotide binding / Protein kinase / S_TKc
Cluster 2	PH / Pleckstin homology	Arachidonic acid metabolism / Leukotriene metabolism	Mitochondrion	Transcription / - activation
Cluster 3	Cell-cell adhesion / Cadherin		Mitosis / cell division	Cell-cell adhesion / Adherens junction / Cadherin
Cluster 4	Centromere / kinetochore		Centromere / kinetochore	Splicing
Cluster 5	SH3			Neurotrophin signaling / ErbB signaling
Cluster 6	Signaling pathways			PH / Pleckstrin homology
Cluster 7	ANK			Ankerin
Cluster 8	RNA / splicing			SH3 (Src-homology) domain
Cluster 9	Rho / RhoGEF / CDC24			Centromere / kinetochore
Cluster 10	Phosphatase / PTPc-motif
Cluster 11	Leucine zipper
Cluster 12	Cell division
Cluster 13	Steriole alpha motif
Cluster 14	Circadian rythm
Cluster 15	Phox / BEM10 / PB1 / OPR

## Sheet: DAVID meat
Group / Annotation	Highland vs Lowland - all	Morning	Noon	Evening
Gallus Gallus results		No results
Tissue	No results		No results	No results
Biological mechanisms	Proteasome complex			Proteasome
	Mitochondrion			RNA binding
	Myofibril / contrasctile fiber			Ribonucleoprotein complex
	Nucleus		Nucleus	Nucleus
	Threonine-type endopeptidase
Pathways	No results
Cluster 1	Proteasome; Threonine-type endopeptidase		Proteasome	WD40 repeat
Homo sapiens results
Tissue	Skeletal muscle / adipose / ... Heart	No results	Ep[ithelium / adipose	Skeletal muscle / adipose / ... Heart
Biological mechanisms	Proteasome	Phosphorylation	Protein localization / - transport	Proteasome
	Amino acid metabolism regulation	Acetylation	Golgi	(Protein) catabolic process
	Negative regulation of cellular protein metabolic process		Nucleus	Ribosome biogenesis
	Wnt signaling - cell-cell communication		ECM	ncRNA processing
	Protein phosphorylation		Acetylation	Nucleus
	Mitosis / cell cycle		Splicing	Contractile fiber proteins
	Muscle hypertrophy		Proteasome (UBL..)	Ribonucleoprotein complex biogenesis
	Fc-epsilon receptor signaling pathway		ATP binding	Alternative splicing
	ATP metabolism			Acetylation
	NIK/NFkappaB signaling			WD40 repeat
	Axon extension / Synapse
	Nucleus
	Focal adhesion
	Golgi
	Mitochondrion
Pathways (KEGG)	hsa03050:Proteasome			Focal adhesion
Many more other DB	hsa04510:Focal adhesion
	hsa05205:Proteoglycans in cancer
	hsa04810:Regulation of actin cytoskeleton
	hsa00280:Valine, leucine and isoleucine degradation
	hsa04066:HIF-1 signaling pathway
	hsa05016:Huntington's disease
	hsa05212:Pancreatic cancer
	hsa04910:Insulin signaling pathway
	hsa01100:Metabolic pathways
	hsa05110:Vibrio cholerae infection
	hsa04921:Oxytocin signaling pathway
	hsa04931:Insulin resistance
	hsa05010:Alzheimer's disease
	hsa05131:Shigellosis
	hsa05169:Epstein-Barr virus infection
	hsa05215:Prostate cancer
	hsa01200:Carbon metabolism
Cluster 1	Mitochondrion		ECM / Focal adhesion	WD(40) repeat
Cluster 2	Proteasome		Endoplasmic Reticulum	DNA repair
Cluster 3	Proteasome component		Cell attachement / ECM	Proteasome / Wnt signaling / MAPK signaling
Cluster 4	Focal adhesion
Cluster 5	ATP binding
Cluster 6	FAD / Flavoprotein
Cluster 7	GTP binding
Cluster 8	WD repeat
Cluster 9	ECM / basement membrane
Cluster 10	Sarcoplasmic reticulum / muscle
Cluster 11	Golgi
Group	Highland - all	Morning vs Noon	Noon vs Evening	Morning vs Evening
Gallus Gallus results
Biological mechanisms	Nucleus / nucleoplasm	Epithelium migration	Intracellular membrane bound organelle	Nucleus
	Oxido reductase activity (sulfur donor)			Chromosome
Cluster 1			WD40 repeat
Homo sapiens results
Tissue	Epthelium; Muscle; Connective tissue; heart	Epithelium; adipose	Bladder?	RNA processing
Biological mechanisms	RNA processing	Nucleus	RNA processing	Nucleus
	Protein metabolism / Protein modification	Adherens junction	Nucleus / nucloplasm	Cell-cell adherens junction / CAD
	Acetylation	Anchoring junction	Ribosome	Chromosome
	Negative regulation of cell communication	Phosphoprotein	Acetylation	Mitochondrion
	Negative regulation of Signaling	Alternative splicing	Phosphoprotein	Transferase
	Cell-cell adherens junction / Anchoring junction	Acetylation	Phosphorylation	SMAD binding
	Focal adhesion . Cadherin	Ubl conjugation	Alternative splicing	Acetylation
	Spliceosome / splicing via transesterification			Alternative splicing
	Nucleus
	Mitochondrion
Pathways
Cluster 1	Cell-cell adhesion		WD(40) repeat	mRNA processing / splicing
Cluster 2	Splicing
Group	Lowland - all	Morning vs Noon	Noon vs Evening	Morning vs Evening
Gallus Gallus results			No results	No results
Biological mechanisms	Nucleus	Nucleus
		Nuclear speck
		Heterocyclic compound binding
		Nucleic acid binding
Pathways
Cluster 1	Nucleotide binding; RRM; RNA recognition domain motif	PH / Pleckstrin homology domain
Cluster 2		Zinc finger
Homo sapiens results
Tissue	Epithelium; Adipose; Muscle; Connective tissue; heart	Epithelium; Adipose; heart	Ear ? / Adipose	Adipose
Biological mechanisms	Proteolysis / Proteasome	Nucleus	Nucleus	Proteasome
	Ribosome biogenesis	Protein binding	Phosphoprotein	Phosphoprotein
	Ribonucleoprotein complex biogenesis	Phosphoprotein	Acetylation	Acetylation
	Nucleus	Acetylation	Alternative splicing	Alternative splicing
	Splicing	Alternative splicing
	Phosphoprotein
	Acetylation
	ATP binding
Pathways	Glycerolipid metabolism
Cluster 1	PH / Pleckstrin homology domain	PH / Pleckstrin homology domain
Cluster 2	Transcription activation	Zinc finger
Cluster 3	Zinc finger	Zinc finger U1 type

## Sheet: DAVID spleen
Group / Annotation	Highland vs Lowland	Morning	Noon	Evening
Gallus Gallus results		No results
Biological mechanisms	Collagen		Intracellular	(Bursa)
	Hydroxylation			ECM
Cluster 1	IGFBP / Tyrosine-protein kinase ephrin-type A/B receptor-like
Homo sapiens results
Tissue	Muscle / Adipose / heart ...?	Vascular ...	Lymph node
Biological mechanisms	ECM	Endoplasmic reticulum	Nucleus	PTPc motif
	Cell adhesion	Nuclear outer membrane - Endoplasmic Reticulum membrane network	Ribonucleoprotein compl,ex
	Phosphoprotein	Golgi	Mitochondrion
		Phosphoprotein	mRNA binding
		Thioredoxin 1	Phosphoprotein
		Thioredoxin 2	Alternative splicing
			Acetylation
			ATP binding
Cluster 1	IGFBP / Tyrosine-protein kinase ephrin-type A/B receptor-like	Endoplasmic reticulum	Mitochondrion	PTPc motif / Protein-Tyrosine phosphatase, catalytic
Cluster 2		ER / Redox active center / Isomerase
Cluster 3		Golgi / ER
Group	Highalnd - all	Morning vs Noon	Noon vs Evening	Morning vs Evening
Gallus Gallus results			No results
Tissue	Bursa of Fabricius	Bursa of Fabricius		Bursa of Fabricius
Biological mechanisms	Intracellular (protein) transport (+ secretion)	Cell cycle / M-phase		Gene expression
	Protein localization	Mitosis
	Chromosome	Chromosome
	Kinetochore	Ribosome
	Endosome	ATP binding
	Transcription
	ATP binding
Pathway	Cell cycle	Cell cycle
		Oocyte meiosis
		Progesterone-mediated oocyte maturation
		P53 pathway
		PI3kinase pathway
Cluster 1	Intracellular (protein) transport (+ secretion)	Chromosome / cytoskeleton
Cluster 2	Chromosome	Chromosome
Cluster 3	Nucleotide- / ATP-binding / Protein phosphorylation	Cell cycle / M-phase
Cluster 4	Chromosome / Kinetochore	ATP binding / protein phosphorylation
Cluster 5	Cytoskeleton	Protein transport / -import
Cluster 6	Mitosis / M-phase	Chromosome / kinetochore / centromere
Cluster 7	DNA replication	SH3
Cluster 8	Protein dimerization
Cluster 9	Intracellular transport / nuclear import
Homo sapiens results
Tissue	Lymphe node ... Epithelium ...muscle / heart / adipose	Lymphe node ... Epithelium ...muscle / heart / adipose	Lymphe node ... Epithelium ...muscle / heart / adipose	Lymphe node ... Epithelium ...muscle / heart / adipose
Biological mechanisms	Cell cycle phase transition: G2/M	Cell cycle / G2/M phase transition	Nucleus	Cell cycle phase transition
	Histone cell cycle regulation	Sister chromatide segregation	Trans-Golgi network	Intracellular transport
	Sister chromatide cohesion	Translation	Hydrolase activity acting on acid anhydrides	RNA processing
	Intracellular protein transport	DNA biosynthesis	ATP binding	Sister chromatid segregation
	Golgi	Nucleus	Acetylation	Chromosome organization
	RNA processing	mRNA transport	Peroxisome	Mitochondrion inner membrane
	DNA metabolic process	Protein targeting to ER	PTPc motif	Tricarboxyacid cycle
	Mitochondrion . Protein elongation / - termination	Mitochondrion organization / translation		Oxidoreductase complex
	Mitochondrion organization	Golgi vesicle transport / ER-to Golgi...		Nucleus
	Amide biosynthesis	Telomere organization		Golgi
	ER to Golgi vesicle-mediated transport	Ribonucleoprotein export from nucleus		Ribonucleoprotein complex
	RNA splicing via transesterification	Proteasome		Kinetochore
	Spliceosome	Ribonucleoprotein export from nucleus		Endoplasmic reticulum
	Vacuolar transport	Regulastion of glucose transport		Spindle microtubuli
	Nucleus / nucleoplasm	Histone deacetylase complex		Phosphoprotein
	Condensed chromosome kinetochore	ATP binding		Acetylation
	Peroxisome	Hydrolase activity on acid anhydrides in phosphorus containing anhydrides		Proteasome (UBL...)
	Cell-cell junstion	S_Tkc
	ATP binding	Phosphoprotein
	RNA binding	Acetylation
	ATPase activity
	S_TKc
	Phosphoprotein
	Acetylation
	Alternative splicing
Pathways	hsa04110:Cell cycle	hsa04110:Cell cycle	hsa04917:Prolactin signaling pathway	Alzheimer disease
	hsa04917:Prolactin signaling pathway	hsa04914:Progesterone-mediated oocyte maturation		hsa05016:Huntington's disease
	hsa04141:Protein processing in endoplasmic reticulum	hsa04141:Protein processing in endoplasmic reticulum		Parkinson disease
	hsa03060:Protein export	Oocute meiosis		Nucleotide excision repair
	hsa05016:Huntington's disease	Notch signaling pathway
	hsa04914:Progesterone-mediated oocyte maturation	Thyroid hormone pathway
	hsa04919:Thyroid hormone signaling pathway
	hsa03420:Nucleotide excision repair
	hsa04330:Notch signaling pathway
Cluster 1	Intracellular (protein) transport (+ secretion)	Mitosis	PTPc motif / Protein -Tyrosine phosphatase, catalytic / Protein phosphatase / Dephosphorylation	Mitochondrion / transit peptide
Cluster 2	Chromosome / Kinetochore / Centromere	Nucleus / ATPbinding / Ser-Thr protein kinase		Mitosis / cell cycle ...
Cluster 3	Mitochondrion / Transit peptide	Chromosome / Kinetochore		Endoplasmic reticulum
Cluster 4	ATP kinase / Protein kinase / Phosphoprotein	Ribonucleoprotein / Ribosome / Mitochondrial Ribosome		Chromosome / kinetochore / sister chromatid cohesion
Cluster 5	BRCT domain / BRCT-1/-2/-3	Mitochondrion / Transit peptide		Mitochondrion / Alzheimer- / Huntington- / Parkinson-disease
Cluster 6	Ribonucleoprotein / mitochondrion translation / Ribosome	ER / Protein quality control / unfolded protein response		N-glycan biosynthesis / Glycosylation
Cluster 7	DNA repair	Rho-Gap / GTPase		DNA repair
Cluster 8	SH2 domain	Kinetochore / Mitotic spindle assembly checkpoint
Cluster 9	Peroxisome
Group	Lowland - all	Morning vs Noon	Noon vs Evening	Morning vs Evening
Gallus Gallus results
Biological mechanisms	Cytoplasm / Intracellular	Cytoplasm	Cytoplasm	WD40 repeat subgroup
	Membrane bound organelle	Golgi	Spliceosome
Cluster 1		Golgi		WD40 repeat
Homo sapiens results
Tissue	Lymph node / epithelium / ...	Esophagus (?)....	Thyroid (?) / ...	Lymph node / epithelium / PB-CD14+ monocytes / ...
Biological mechanisms	mRNA processing	Cytosol	Nucleus	Nucleus
	Protein transport	Nucelus	Mitochondrion	Golgi
	Protein localization	Vacuole	Golgi	Ribonucleoprotein complex
	Riconucleoprotein biogenesis	Bounded membrane of organelle	Acetylation	Phosphoprotein
	Intracellular membrane bound organelle	Phosphoprotein		Acetylation
	Nucleus	Acetylation		Alternative splicing
	Golgi	Alternative splicing		Spliceosome
	Pre-ribosome			Transferase
	Phosphoprotein			Proteasome
	Acetylation			Ribosome biogenesis
	Alternative splicing
	Spliceosome
Cluster 1	Mitosis		Mitochondrion / Transit peptide	Ribosome biogenesis
Cluster 2	WD(40) repeat		Mitochondrion / Inner membrane	Bromo domain / Histone acetylation / Transferase
Cluster 3	Bromo domain		Splicing / Spliceosome	WD(40) repeat
