# Supplementary material for: Transcriptomic profiles of muscle, heart, and spleen in reaction to circadian heat stress in Ethiopian highland and lowland male chicken
Source: Cell Stress Chaperones. 2018 Dec 18;24(1):175–94. doi: 10.1007/s12192-018-0954-6 (PMC6363629; doi:10.1007/s12192-018-0954-6)
Supplement: Supplementary file 5 — Overview of network analysis. The data were obtained from protein network analysis using the STRING software, Protein and metabolite analysis using the STITCH software, and grouped pathways analysis using the Cytoscape software with the ClueGo app. (XLSX 141 kb) [file 12192_2018_954_MOESM5_ESM.xlsx]

## Sheet: Read me
Supplementary data for:
Reaction to circadian heat stress in Ethiopian highland and lowland male chicken – heart, breast muscle, and spleen transcriptome profile differences between chicken from different locations and changes during day time
Marinus F.W. te Pas, Woncheoul Park, Krishnamoorthy Srikanth, Steve Kemp, Jun-Mo Kim, Dajeong Lim, Jong-Eun Park
This supplementary file contains the network analyses of networks generated using:
STRING (https://string-db.org/)
STITCH (http://stitch.embl.de/)
CYTOSCAPE - CLUEGO app (http://www.cytoscape.org/; http://apps.cytoscape.org/apps/cluego) - Please note that file names indicating mac specificity did not show results at the usual procedure
GG: Gallus gallus (chickens)
HS: Hompo sapiens (human)

## Sheet: Heart
Experiment	General	GG	GG	HS	HS
	(String)	String	Stitch	String	Stitch	gene / metabolite	Gene Cards info
Highland vs Lowland chickens; all	Network with several nuclei	NDUFA10		NDUFA10		NDUFA10	electron transport chain of mitochondria.
		NDUFB8		NDUFB8		NDUFB8	electron transport chain of mitochondria.
		NDUFB9		NDUFB9		NDUFB9	electron transport chain of mitochondria.
		NDUFA7		NDUFA7		NDUFA7	electron transport chain of mitochondria.
		NDUFA2		NDUFA2		NDUFA2	electron transport chain of mitochondria.
		NDUFA8		NDUFA8		NDUFA8	electron transport chain of mitochondria.
		NDUFS3		NDUFS3		NDUFS3	electron transport chain of mitochondria.
	Nucleus 2 (Stitch = larger)	MCM4				MCM4	essential for once per cell cycle DNA replication initiation and elongation in eukaryotic cells.
	Nucleus 3	PIK3C9				PIK3C9	immune response.
		RAC1				RAC1	control of cell growth, cytoskeletal reorganization, and the activation of protein kinases.
		INSR				INSR	insulin signaling pathway
	Nucleus 4	COL5A2				COL5A2	minor connective tissue component of nearly ubiquitous distribution. key determinant in the assembly of tissue-specific matrices
		COL6A1				COL6A1	maintaining the integrity of various tissues.
		COL1A2				COL1A2	Type I is a fibril-forming collagen found in most connective tissues and is abundant in bone, cornea, dermis and tendon.
		COL15A1				COL15A1	localized to basement membrane zones so it may function to adhere basement membranes to underlying connective tissue stroma. Structural protein in heart and in skeletal muscle. Restin potently inhibits angiogenesis.
		COL20A1				COL20A1	Collagen biosynthesis and modifying enzymes and Phospholipase-C Pathway.
	Hubs			GADPH		GADPH	energy-yielding step in carbohydrate metabolism, the reversible oxidative phosphorylation of glyceraldehyde-3-phosphate
				HADHB		HADHB	catalyzes the last three steps of mitochondrial beta-oxidation of long chain fatty acids.
				USP36 (?)		USP36 (?)	remove ubiquitin molecules from polyubiquitinated proteins. transcriptional repressor by continually deubiquiting histone H2B at the promoters of genes critical for cellular differentiation, thereby preventing histone H3 Lys-4 trimethylation (H3K4)
				ADCY1		ADCY1	regulated by calcium/calmodulin concentration, brain development. regulation of the circadian rhythm of daytime contrast sensitivity
				RB1		RB1	negative regulator of the cell cycle leading to cell cycle arrest by stabilizing histone methylation. Recruits and targets histone methyltransferases SUV39H1, KMT5B and KMT5C, leading to epigenetic transcriptional repression. Controls histone H4 Lys-20 trimethylation. Inhibits the intrinsic kinase activity of TAF1. Mediates transcriptional repression by SMARCA4/BRG1 by recruiting a histone deacet…
				CCNA2		CCNA2	regulators of the cell cycle.
					Staurosporine	Staurosporine	biological activities ranging from anti-fungal to anti-hypertensive.
					Trichostatin A	Trichostatin A	antifungal antibiotic and selectively inhibits the class I and II mammalian histone deacetylase (HDAC) families of enzymes, but not class III HDACs (i.e., sirtuins). TSA inhibits the eukaryotic cell cycle during the beginning of the growth stage. It is a member of a larger class of histone deacetylase inhibitors (HDIs or HDACIs) that have a broad spectrum of epigenetic activities. TSA promotes th…
					Flavins	Flavins	vitamin riboflavin. flavin adenine dinucleotide (FAD) and flavin mononucleotide (or FMN). flavoproteins. The flavin group is capable of undergoing oxidation-reduction reactions, and can accept either one electron in a two-step process or two electrons at once. Reduction is made with the addition of hydrogen atoms to specific nitrogen atoms on the isoalloxazine ring system. Flavin adenine dinucleo…
Highland vs Lowland chickens; Morning	network = 1 core	HDAC2		HDAC2		HDAC2	Histone deacetylases of core histones (H2A, H2B, H3 and H4). transcriptional repressor; circadian target genes
		MYBL2		MYBL2		MYBL2	Transcription factor; regulation of cell survival, proliferation, and differentiation.
		PPP2CB				PPP2CB	negative control of cell growth and division.
		INSR				INSR	insulin signaling pathway
		AXIN1				AXIN1	induce apoptosis. modulating Wnt-signaling. controls cell growth, apoptosis and development.
		POLR2F				POLR2F	sixth largest subunit of RNA polymerase II, the polymerase responsible for synthesizing messenger RNA in eukaryotes.
			JUN	JUN
				CREM		CREM	transcription factor binds to the cAMP responsive element. cAMP-mediated signal transduction during the spermatogenetic cycle, activates circadian gene expression
				XPO1		XPO1	cell-cycle-regulated gene inhibits the nuclear export of Rev and U snRNAs. control of several cellular processes by controlling the localization of cyclin B, MPAK, and MAPKAP kinase 2. Mediates the nuclear export of cellular proteins (cargos) bearing a leucine-rich nuclear export signal (NES) and of RNAs.
				AP2B1		AP2B1	link clathrin to receptors in coated vesicles. metabolism and Transmission across Chemical Synapses.
				CSNK2A1		CSNK2A1	protein kinase that phosphorylates acidic proteins such as casein. cell cycle control, apoptosis, and circadian rhythm.
					Trichostatin A	Trichostatin A	antifungal antibiotic and selectively inhibits the class I and II mammalian histone deacetylase (HDAC) families of enzymes, but not class III HDACs (i.e., sirtuins). TSA inhibits the eukaryotic cell cycle during the beginning of the growth stage. It is a member of a larger class of histone deacetylase inhibitors (HDIs or HDACIs) that have a broad spectrum of epigenetic activities. TSA promotes th…
Highland vs Lowland chickens; Noon	Open network; nucleus	DHRS3				DHRS3	catalyze the oxidation/reduction of a wide range of substrates, including retinoids and steroids. Metabolism of fat-soluble vitamins and the visual cycle. NADPH.
		HADHB		HADHB		HADHB	catalyzes the last three steps of mitochondrial beta-oxidation of long chain fatty acids.
		ACAD9				ACAD9	mitochondria, rate-limiting step in the beta-oxidation of fatty acyl-CoA
	Hubs	MAPK10				MAPK10	signaling pathways during neuronal apoptosis.
		LYN		LYN		LYN	Plays an important role in the regulation of B-cell differentiation, proliferation, survival and apoptosis, and is important for immune self-tolerance.
		VAV2				VAV2	found in most tissues. angiogenesis. vascular endothelial cell migration and assembly
		MKKS				MKKS	molecular chaperone. protein processing in limb, cardiac and reproductive system development. May play a role in cytokinesis.
		HSP90AB1		HSP90AB1		HSP90AB1	Molecular chaperone that promotes the maturation, structural maintenance and proper regulation of specific target proteins in cell cycle control and signal transduction.
		HSPA8		HSPA8		HSPA8	heat-shock cognate proteins. chaperone; disassembly of clathrin-coated vesicles during transport of membrane components through the cell.
		RPS70A
				RPS27A		RPS27A	fusion protein consisting of ubiquitin at the N terminus and ribosomal protein S27a at the C terminus. S27a is a component of the 40S subunit of the ribosome.
		RPLP1				RPLP1	ribosomal phosphoprotein that is a component of the 60S subunit. It plays an important role in the elongation step of protein synthesis. Unlike most ribosomal proteins, which are basic, the encoded protein is acidic.
				RPL35A		RPL35A	ribosomal protein that is a component of the 60S subunit.
				POL1RB		POLR1B	transcribes DNA into ribosomal RNA precursors.
				STAT1		STAT1	transcription activator activated by various ligands including interferon-alpha, interferon-gamma, EGF, PDGF and IL6. cell viability
				MCM4		MCM4	essential for once per cell cycle DNA replication initiation and elongation in eukaryotic cells.
					MCM3	MCM3	initiation of eukaryotic genome replication.
				CDK14		CDK14	control of the eukaryotic cell cycle, cell-cycle regulator of Wnt signaling pathway during G2/M phase
				ACSS3		ACSS3	lipid synthesis or energy generation.
				MX1		MX1	antagonizes the replication process of several different RNA and DNA viruses.
					NOTCH1	NOTCH1	development of numerous cell and tissue types. angiogenesis; negatively regulates endothelial cell proliferation and migration and angiogenic sprouting. follicular differentiation and possibly cell fate selection within the follicle. Represses neuronal and myogenic differentiation.
					HRAS	HRAS	signal transduction pathways.
Highland vs Lowland chickens; Evening	Small network 1	RAC1				RAC1	control of cell growth, cytoskeletal reorganization, and the activation of protein kinases.
				RAC3		RAC3	control of cell growth, cytoskeletal reorganization, and the activation of protein kinases.
			RPL			RPL	See numbered genes: ribosomal proteins that is are components of the 60S subunit.
				RHOJ		RHOJ	associated with focal adhesions in endothelial cells. regulation of cell morphology. Actin Nucleation by ARP-WASP Complex and ERK Signaling.
				ARHGAP24		ARHGAP24	cell polarity, cell morphology and cytoskeletal organization. Controls actin remodeling. isoform 2 is a vascular cell-specific GAP involved in modulation of angiogenesis.
				ARHGAP15		ARHGAP15	GTPase activator. Overexpression results in an increase in actin stress fibers and cell contraction.
	Small network 2	KRR1				KRR1	Required for 40S ribosome biogenesis. Involved in nucleolar processing of pre-18S ribosomal RNA and ribosome assembly
	Small network 3	SNRPE		SNRPE		SNRPE	splicing of cellular pre-mRNAs.
		SNRPD3		SNRPD3		SNRPD3	splicing of cellular pre-mRNAs.
		SF3B14		SF3B14		SF3B14	splicing of pre-mRNA.
		SF3B1		SF3B1		SF3B1	splicing factor
Highland chickens; all	Large network; 1 nucleus:	RPL	RPL			RPL	See numbered genes: ribosomal proteins that is are components of the 60S subunit.
			RPS			RPS	See numbered genes: ribosomal proteins that is are components of the 28S subunit.
				RPL35A		RPL37A	ribosomal protein that is a component of the 60S subunit.
				RPS27A		RPS27A	fusion protein consisting of ubiquitin at the N terminus and ribosomal protein S27a at the C terminus. S27a is a component of the 40S subunit of the ribosome.
				WDR		WDR	cell cycle progression, signal transduction, apoptosis, and gene regulation.
	Hubs	HSP90AB1		HSP90AB1		HSP90AB1	Molecular chaperone that promotes the maturation, structural maintenance and proper regulation of specific target proteins in cell cycle control and signal transduction.
		JUN			JUN	JUN	TLR4 signalling
		ERBB2		ERBB2		ERBB2	bind tightly to other ligand-bound EGF receptor family members enhancing kinase-mediated activation of downstream signalling pathways
		CREM			CREM	CREM	transcription factor binds to the cAMP responsive element. cAMP-mediated signal transduction during the spermatogenetic cycle, activates circadian gene expression
		KDM2B				KDM2B	ubiquitin protein ligase complex. Histone demethylase that demethylates Lys-4 and Lys-36 of histone H3, represses the transcription of ribosomal RNA genes which inhibits cell growth and proliferation.
			BFF3L4			BFF3L4
				HSPA5		HSPA5	folding and assembly of proteins in the ER monitoring protein transport through the cell. Development_Glucocorticoid receptor signaling and Immune System. calcium ion binding
				PXP1		PXP1
				ACTB		ACTB	major constituent of the contractile apparatus, EPHA forward signaling and Arrhythmogenic right ventricular cardiomyopathy (ARVC).
					PCNA	PCNA	control of eukaryotic DNA replication. key role in DNA damage response (DDR), recruit DDR proteins that allow completion of DNA replication after DNA damage and promote postreplication repair
					FOS	FOS	regulators of cell proliferation, differentiation, and transformation. apoptotic cell death. form and maintain the skeleton.
					TUBB1	TUBB1	major constituent of microtubules.is specifically expressed in platelets and megakaryocytes and may be involved in proplatelet production and platelet release.
					AGT	AGT	maintaining blood pressure
Highland chickens; Morning vs Noon	Open network, Nucleus:	RPL		RPL		RPL	See numbered genes: ribosomal proteins that is are components of the 60S subunit.
	Hubs	JUN		JUN		JUN	TLR4 signalling
		CTBP2				CTBP2	Corepressor transcription regulators. brown adipose tissue (BAT) differentiation
		HDAC7				HDAC7	histone deacetylase. repression mediated via the transcriptional corepressor SMRT. muscle maturation
		NCOR2		NCOR2		NCOR2	co-repressor that mediates transcriptional silencing of certain target genes. multisubunit complex which includes histone deacetylases to modify chromatin structure that prevents basal transcriptional activity of target genes.
		MET				MET	cellular survival, embryogenesis, and cellular migration and invasion. development and migration of muscles and neuronal precursors, angiogenesis and kidney formation. participates in wound healing as well as organ regeneration and tissue remodeling. Promotes also differentiation and proliferation of hematopoietic cells. May regulate cortical bone osteogenesis
		CREM				CREM	transcription factor binds to the cAMP responsive element. cAMP-mediated signal transduction during the spermatogenetic cycle, activates circadian gene expression
			PCNA			PCNA	control of eukaryotic DNA replication. key role in DNA damage response (DDR), recruit DDR proteins that allow completion of DNA replication after DNA damage and promote postreplication repair
				CCT7		CCT7	molecular chaperonefor actin and tubulin. Myocardial Infarction
				HSPAB		HSPA8	heat-shock cognate proteins. chaperone; disassembly of clathrin-coated vesicles during transport of membrane components through the cell.
				KRR1		KRR1	Required for 40S ribosome biogenesis. Involved in nucleolar processing of pre-18S ribosomal RNA and ribosome assembly
Highland chickens; Morning vs Evening	open network	HSP90AB1		HSP90AB1		HSP90AB1	Molecular chaperone that promotes the maturation, structural maintenance and proper regulation of specific target proteins in cell cycle control and signal transduction.
		ERBB2				ERBB2	bind tightly to other ligand-bound EGF receptor family members enhancing kinase-mediated activation of downstream signalling pathways
		NR4A3				NR4A3	transcriptional activator. promotes mitogen-induced vascular smooth muscle cell proliferation; Negatively regulates myeloid progenitor cell proliferation. Upon catecholamines stimulation, regulates gene expression that controls oxidative metabolism in skeletal muscle. Plays a role in glucose transport by regulating translocation of the SLC2A4 glucose transporter to the cell surface. Also particip…
		MRTO4			MRTO4	MRTO4	ribosome assembly machinery. binds pre-60S subunits at an early stage of assembly in the nucleolus
		WDR3				WDR3	rRNA processing in the nucleus and cytosol and Ribosome biogenesis
		POLR1A		POLR1A		POLR1A	transcribes DNA into ribosomal RNA precursors.
		DDX50		DDX50		DDX50	putative RNA helicases. alteration of RNA secondary structure such as translation initiation, nuclear and mitochondrial splicing, and ribosome and spliceosome assembly. embryogenesis, spermatogenesis, and cellular growth and division. ribosomal RNA synthesis or processing.
		EXOSC10			EXOSC10	EXOSC10	RNA processing and degradation. In the nucleus, maturation of stable RNA species such as rRNA, snRNA and snoRNA, in the elimination of RNA processing by-products
					EXOSC5	EXOSC5	RNA processing and degradation. In the nucleus, maturation of stable RNA species such as rRNA, snRNA and snoRNA, in the elimination of RNA processing by-products
					EXOSC1	EXOSC1	RNA processing and degradation. In the nucleus, maturation of stable RNA species such as rRNA, snRNA and snoRNA, in the elimination of RNA processing by-products
					EXOSC9	EXOSC9	RNA processing and degradation. In the nucleus, maturation of stable RNA species such as rRNA, snRNA and snoRNA, in the elimination of RNA processing by-products
				FGF2		FGF2	broad mitogenic and angiogenic activities. induce angiogenesis
				GJA1		GJA1	gap junctions, heart that are thought to have a crucial role in the synchronized contraction of the heart a
				RPL35A		RPL35A	ribosomal protein that is a component of the 60S subunit.
					BTF3O4	BTF3O4
			Sulphate			Sulphate	Sulfate-reducing bacteria, some anaerobic microorganisms, such as those living in sediment or near deep sea thermal vents, use the reduction of sulfates coupled with the oxidation of organic compounds or hydrogen as an energy source for chemosynthesis.
			Dopamine			Dopamine	catecholamine and phenethylamine families that plays several important roles in the brain and body. synthesized in the brain and kidneys. local chemical messenger: In blood vessels, it inhibits norepinephrine release and acts as a vasodilator; in the kidneys, it increases sodium excretion and urine output; in the pancreas, it reduces insulin production; in the digestive system, it reduces gastroi…
Highland chickens; Noon vs Evening	Open network, nucleus:	ZWILCH				ZWILCH	mitotic checkpoint, which prevents cells from prematurely exiting mitosis.
		CENPO				CENPO	interphase centromere complex. localized to the centromere throughout the cell cycle. required for checkpoint signaling during mitosis.
		MLF1IP				MLF1IP	mitosis.
		NUP95				NUP95
		MIS12				MIS12	Mitotic Metaphase and Anaphase and Cell Cycle, Mitotic.
	Hubs	CDK17		CDK17		CDK17	Has a Ser/Thr-phosphorylating activity for histone H1
		ACTB				ACTB	major constituent of the contractile apparatus, EPHA forward signaling and Arrhythmogenic right ventricular cardiomyopathy (ARVC).
		TUBB1		TUBB1		TUBB1	major constituent of microtubules.is specifically expressed in platelets and megakaryocytes and may be involved in proplatelet production and platelet release.
		HSPA5		HSPA5		HSPA5	folding and assembly of proteins in the ER monitoring protein transport through the cell. Development_Glucocorticoid receptor signaling and Immune System. calcium ion binding
		MAP2K2				MAP2K2	activates MAPK1/ERK2 and MAPK2/ERK3. cardiofaciocutaneous syndrome; RET signaling and VEGF Signaling Pathway.
				YWHAQ		YWHAQ	Adapter protein implicated in the regulation of a large spectrum of both general and specialized signaling pathways.
			Dopamine		Dopamine	Dopamine	catecholamine and phenethylamine families that plays several important roles in the brain and body. synthesized in the brain and kidneys. local chemical messenger: In blood vessels, it inhibits norepinephrine release and acts as a vasodilator; in the kidneys, it increases sodium excretion and urine output; in the pancreas, it reduces insulin production; in the digestive system, it reduces gastroi…
			Carnitine			Carnitine	transporting fatty acids across the mitochondrial membrane, plays a role in stabilizing Acetyl-CoA and coenzyme A levels. Carnitine only exists in animals as the L-enantiomer, and D-carnitine is toxic because it inhibits the activity of L-carnitine.
Lowland chickens; all	Network too dense to analyze			Network too dense to analyze	Trichostatin A	Trichostatin A	antifungal antibiotic and selectively inhibits the class I and II mammalian histone deacetylase (HDAC) families of enzymes, but not class III HDACs (i.e., sirtuins). TSA inhibits the eukaryotic cell cycle during the beginning of the growth stage. It is a member of a larger class of histone deacetylase inhibitors (HDIs or HDACIs) that have a broad spectrum of epigenetic activities. TSA promotes th…
					Palmitate	Palmitate	most common saturated fatty acid found in animals. found in meats, cheeses, butter, and dairy products. increases the risk of developing cardiovascular disease
					1,2 propanediol	1,2 propanediol	food additive for dog and sugar glider food under the category of animal feed
Lowland chickens; Morning vs Noon	Small network	MTHFD1L				MTHFD1L	de novo synthesis of purines. May provide the missing metabolic reaction required to link the mitochondria and the cytoplasm in the mammalian model of one-carbon folate metabolism
		ENSGAL....
		TTLL4				TTLL4	modifies beta-tubulin and non-tubulin proteins, Involved in the side-chain initiation step of the polyglutamylation reaction rather than in the elongation step.
		DECR1		DECR1		DECR1	beta-oxidation and metabolism of unsaturated fatty enoyl-CoA esters. Metabolism and Mitochondrial LC-Fatty Acid Beta-Oxidation. oxidoreductase activity and NADPH binding.
		NRAS				NRAS	RET signaling and VEGF Signaling Pathway.
				MRAS		MRAS	tumor necrosis factor-alpha and MAP kinase signaling pathways. controlling cell proliferation.
			GRB2			GRB2	critical link between cell surface growth factor receptors and the Ras signaling pathway. may trigger active programmed cell death.
			Progesterone			Progesterone	steroid and progestogen sex hormone involved in the menstrual cycle, pregnancy, and embryogenesis. major progestogen in the body. Crucial metabolic intermediate in the production of other endogenous steroids, including the sex hormones and the corticosteroids, and plays an important role in brain function as a neurosteroid. Progesterone has a number of physiological effects that are amplified in …
					Arachidonic acid	Arachidonic acid	polyunsaturated omega-6 fatty acid 20:4(ω-6) present in the phospholipids of membranes of the body's cells, and is abundant in the brain, muscles, and liver. Skeletal muscle is an especially active site of arachidonic acid retention, accounting for roughly 10-20% of the phospholipid fatty acid content on average. cellular signaling as a lipid second messenger involved in the regulation of signali…
					Prazosin	Prazosin	sympatholytic drug used to treat high blood pressure, anxiety, and posttraumatic stress disorder (PTSD). α1-blocker
					Tamsulosin	Tamsulosin	medication used to treat symptomatic benign prostatic hyperplasia (BPH), help with the passage of kidney stones, and for urinary retention along with other measures. α1a adrenergic receptor antagonist.
					Abanoquil	Abanoquil	α1-adrenergic receptor antagonist
Lowland chickens; Morning vs Evening	Network too dense to analyze			DECR1		DECR1	beta-oxidation and metabolism of unsaturated fatty enoyl-CoA esters. Metabolism and Mitochondrial LC-Fatty Acid Beta-Oxidation. oxidoreductase activity and NADPH binding.
				MRAS		MRAS	tumor necrosis factor-alpha and MAP kinase signaling pathways. controlling cell proliferation.
				PRKCD		PRKCD	activated by calcium and the second messenger diacylglycerol. B cell signaling and in the regulation of growth, apoptosis, and differentiation of a variety of cell types.
					Arachidonic acid	Arachidonic acid	polyunsaturated omega-6 fatty acid 20:4(ω-6) present in the phospholipids of membranes of the body's cells, and is abundant in the brain, muscles, and liver. Skeletal muscle is an especially active site of arachidonic acid retention, accounting for roughly 10-20% of the phospholipid fatty acid content on average. cellular signaling as a lipid second messenger involved in the regulation of signali…
					Prazosin	Prazosin	sympatholytic drug used to treat high blood pressure, anxiety, and posttraumatic stress disorder (PTSD). α1-blocker
					Tamsulosin	Tamsulosin	medication used to treat symptomatic benign prostatic hyperplasia (BPH), help with the passage of kidney stones, and for urinary retention along with other measures. α1a adrenergic receptor antagonist.
					Abanoquil	Abanoquil	α1-adrenergic receptor antagonist
Lowland chickens; Noon vs Evening	Highly connected network	XPO1				XPO1	cell-cycle-regulated gene inhibits the nuclear export of Rev and U snRNAs. control of several cellular processes by controlling the localization of cyclin B, MPAK, and MAPKAP kinase 2. Mediates the nuclear export of cellular proteins (cargos) bearing a leucine-rich nuclear export signal (NES) and of RNAs.
		ACAC				ACAC	rate-limiting reaction in the biogenesis of long-chain fatty acids
		BUB1B			BUB1B	BUB1B	spindle checkpoint. Kinetochore. delaying the onset of anaphase and ensuring proper chromosome segregation. Required for normal mitosis progression.
		KNTC1				KNTC1	mechanisms to ensure proper chromosome segregation during cell division. Required for the assembly of the dynein-dynactin and MAD1-MAD2 complexes onto kinetochores
		CREB1		CREB1		CREB1	transcription factor binding to the DNA cAMP response element (CRE), synchronization of circadian rhythmicity,differentiation of adipose cells.
		MAPK10				MAPK10	signaling pathways during neuronal apoptosis.
		ABL2				ABL2	cytoskeletal rearrangements, to cell growth and survival, cell motility and adhesion and receptor endocytosis. Coordinates actin remodeling
		HADHB				HADHB	catalyzes the last three steps of mitochondrial beta-oxidation of long chain fatty acids.
				EGFR		EGFR	binds to epidermal growth factor. leads to cell proliferation. ligands include EGF, TGFA/TGF-alpha, amphiregulin, epigen/EPGN, BTC/betacellulin, epiregulin/EREG and HBEGF/heparin-binding EGF.
					MAPK1	MAPK1	proliferation, differentiation, transcription regulation and development. initiation and regulation of meiosis, mitosis, and postmitotic functions in differentiated cells by phosphorylating a number of transcription factors. mitosis and apoptosis.
					Trichostatin A	Trichostatin A	antifungal antibiotic and selectively inhibits the class I and II mammalian histone deacetylase (HDAC) families of enzymes, but not class III HDACs (i.e., sirtuins). TSA inhibits the eukaryotic cell cycle during the beginning of the growth stage. It is a member of a larger class of histone deacetylase inhibitors (HDIs or HDACIs) that have a broad spectrum of epigenetic activities. TSA promotes th…

## Sheet: Meat
Experiment	General	GG	GG	HS	HS
	(String)	String	Stitch	String	Stitch	gene / metabolite	Gene Cards info
Highland vs Lowland chickens; all	Network too dense to analyze			Network too dense to analyze	Palmitate	Palmitate	most common saturated fatty acid found in animals. found in meats, cheeses, butter, and dairy products. increases the risk of developing cardiovascular disease
Highland vs Lowland chickens; Morning	Open network, Hubs	EPRS		EPRS		EPRS	Catalyzes the attachment of the cognate amino acid to the corresponding tRNA
		GAR1		GAR1		GAR1	ribosome biogenesis and telomere maintenance.
		NOP5A				NOP5A
		TDRD12				TDRD12	spermatogenesis essential for the germline integrity. governs the methylation and subsequent repression of transposons. Involved in the secondary piRNAs metabolic process.
		GTPBP4		GTPBP4		GTPBP4	biogenesis of the 60S ribosomal subunit.
		EEF1A1		EEF1A1		EEF1A1	delivery of aminoacyl tRNAs to the ribosome expressed in brain, placenta, lung, liver, kidney, and pancreas
		WDR31		WDR31		WDR31	cell cycle progression, signal transduction, apoptosis, and gene regulation
		CREM		CREM		CREM	transcription factor binds to the cAMP responsive element. cAMP-mediated signal transduction during the spermatogenetic cycle, activates circadian gene expression
				PIKFYVE		PIKFYVE	cytoskeletal functions, membrane trafficking, and receptor signaling by recruiting protein complexes to cell- and endosomal-membranes.
				PRKX		PRKX	renal epithelial morphogenesis; macrophage and granulocyte maturation. Regulates myeloid cell differentiation through SMAD6 phosphorylation. nephrogenesis; angiogenesis
				CDC20		CDC20	cell cycle. induces presynaptic differentiation.
				PPARA		PPARA	Fatty Liver Disease and Alcoholic Cardiomyopathy. Activates circadian gene expression and Key regulator of lipid metabolism. P
	nucleus:		RPL			RPL	See numbered genes: ribosomal proteins that is are components of the 60S subunit.
					JUN	JUN	TLR4 signalling
					HIF1A	HIF1A	master regulator of cellular and systemic homeostatic response to hypoxia by activating transcription of many genes, including those involved in energy metabolism, angiogenesis, apoptosis
			NADPH			NADPH	cofactor used in anabolic reactions, such as lipid and nucleic acid synthesis, cholesterol synthesis, and fatty acid chain elongation ,which require NADPH as a reducing agent. pentose phosphate pathway. However, there are several other lesser-known mechanisms of generating NADPH, all of which depend on the presence of mitochondria. NADPH provides the reducing equivalents for biosynthetic reaction…
			Uracil			Uracil	demethylated form of thymine.
					5-Fluoro uracil	5-Fluoro uracil	medication used to treat cancer.
					Doxorubicin	Doxorubicin	chemotherapy medication used to treat cancer. most dangerous side effect cardiomyopathy, leading to congestive heart failure.
					Rosiglitazone	Rosiglitazone	antidiabetic drug, works as an insulin sensitizer, by binding to the PPAR in fat cells and making the cells more responsive to insulin. increased risks of heart attacks and death. See also Piaglitazone
					Prazosin	Prazosin	sympatholytic drug used to treat high blood pressure, anxiety, and posttraumatic stress disorder (PTSD). α1-blocker
					InsP3	InsP3	control of cellular and physiological processes including cell division, cell proliferation, apoptosis, fertilization, development, behavior, learning and memory
Highland vs Lowland chickens; Noon	Dense network	TOP2A				TOP2A	controls and alters the topologic states of DNA during transcription.
		TOP2B				TOP2B	controls and alters the topologic states of DNA during transcription.
		VEGF				VEGF	induces proliferation and migration of vascular endothelial cells, angiogenesis. promotes cell migration, inhibits apoptosis and induces permeabilization of blood vessels.
		CREB1		CREB1		CREB1	transcription factor binding to the DNA cAMP response element (CRE), synchronization of circadian rhythmicity,differentiation of adipose cells.
		DVL3				DVL3	regulates cell proliferation. Wnt Signaling Pathways: beta-Catenin-dependent Wnt Signaling and HTLV-I infection. signal transduction pathway
		STAT3				STAT3	mediates the expression of a variety of genes in response to cell stimuli, cell growth and apoptosis.
		XPO1				XPO1	cell-cycle-regulated gene inhibits the nuclear export of Rev and U snRNAs. control of several cellular processes by controlling the localization of cyclin B, MPAK, and MAPKAP kinase 2. Mediates the nuclear export of cellular proteins (cargos) bearing a leucine-rich nuclear export signal (NES) and of RNAs.
		CTBP1				CTBP1	cellular proliferation. brown adipose tissue (BAT) differentiation.
		RPS6KA1				RPS6KA1	controlling cell growth and differentiation. mitogenic and stress-induced activation of the transcription factors CREB1, ETV1/ER81 and NR4A1/NUR77, mediates cellular proliferation, survival, and differentiation by modulating mTOR signaling and repressing pro-apoptotic function of BAD and DAPK1. Involved in the mTOR nutrient-sensing pathway
		FURIN				FURIN	neuroendocrine, liver, gut, and brain.
		SEC63				SEC63	post-translational protein translocation into the ER. Required for integral membrane and secreted preprotein translocation across the endoplasmic reticulum membrane
		ANXA1				ANXA1	membrane-localized protein that binds phospholipids. anti-inflammatory activity. calcium ion binding and receptor binding. regulates differentiation and proliferation of activated T-cells. Promotes the differentiation of T-cells into Th1 cells and negatively regulates differentiation into Th2 cells
		COL6A3				COL6A3	cell-binding protein.
				COL1A2		COL1A2	Type I is a fibril-forming collagen found in most connective tissues and is abundant in bone, cornea, dermis and tendon.
				COL3A1		COL3A1	found in extensible connective tissues such as skin, lung, uterus, intestine and the vascular system, frequently in association with type I collagen.
				COL21A1		COL21A1	localized to tissues containing type I collagen and maintains the integrity of the extracellular matrix.
		DDX47				DDX47	putative RNA helicases. translation initiation, nuclear and mitochondrial splicing, and ribosome and spliceosome assembly. embryogenesis, spermatogenesis, and cellular growth and division. The protein encoded by this gene can shuttle between the nucleus and the cytoplasm, and has an RNA-independent ATPase activity. Involved in apoptosis. mRNA splicing.
		UTP14A		UTP14A		UTP14A	ribosome biogenesis.
		EFTUD2		EFTUD2		EFTUD2	required for pre-mRNA splicing. Binds GTP.
		SRSF1				SRSF1	activate or repress splicing, depending on its phosphorylation state and its interaction partners. Plays a role in preventing exon skipping, ensuring the accuracy of splicing and regulating alternative splicing.
				PRPF4		PRPF4	pre-mRNA splicing.
				SUMO2		SUMO2	nuclear transport, transcriptional regulation, apoptosis, and protein stability.
				DNAJC10		DNAJC10	recognizing and degrading misfolded proteins. Interaction with HSPA5 is required its activity. Promotes apoptotic signaling pathway in response to endoplasmic reticulum stress.
				SEC61B		SEC61B	Necessary for protein translocation in the endoplasmic reticulum.
				STAT3		STAT3	mediates the expression of a variety of genes in response to cell stimuli, cell growth and apoptosis.
					Methionine	Methionine	essential amino acid important in angiogenesis. Trans-sulfurylation pathway
					Doxorubicin	Doxorubicin	chemotherapy medication used to treat cancer. most dangerous side effect cardiomyopathy, leading to congestive heart failure.
					Palmitate	Palmitate	most common saturated fatty acid found in animals. found in meats, cheeses, butter, and dairy products. increases the risk of developing cardiovascular disease
Highland vs Lowland chickens; Evening	Very dense network; Visible hubs	PA2G4		Network too dense to analyze		PA2G4	growth regulation. present in pre-ribosomal ribonucleoprotein complexes and may be involved in ribosome assembly. transcriptional co-repressor of androgen receptor-regulated genes and other cell cycle regulatory genes through its interactions with histone deacetylases. Regulates cell proliferation, differentiation, and survival. Isoform 1 suppresses apoptosis whereas isoform 2 promotes cell diffe…
		UBE2D1				UBE2D1	stimulator of iron transport (SFT), Mediates the selective degradation of short-lived and abnormal proteins.
		ACTR1A				ACTR1A	ER-to-Golgi transport, the centripetal movement of lysosomes and endosomes, spindle formation, chromosome movement, nuclear positioning, and axonogenesis. Immune System and Regulation of PLK1 Activity at G2/M Transition
		GNA12				GNA12	modulators or transducers in various transmembrane signaling systems. control of cell migration through the TOR signaling cascade.
		LRRK2				LRRK2	autophagy and calcium release from lysosomes.
			MRPL17			MRPL17	Mitochondrial translation
			NSUN3			NSUN3	RNA Methyltransferase Family Member 3. May have S-adenosyl-L-methionine-dependent methyl-transferase activity.
			ITGB1			ITGB1	cell adhesion and recognition in embryogenesis, hemostasis, tissue repair, immune respons
Highland chickens; all	Network too dense to analyze				Distilled water (OH-)
Highland chickens; Morning vs Noon	Open network, Hubs	HSPA				HSPA	Protein processing in endoplasmic reticulum and Regulation of degradation of deltaF508 CFTR in CF.
		HSPA8		HSPA8		HSPA8	heat-shock cognate proteins. chaperone; disassembly of clathrin-coated vesicles during transport of membrane components through the cell.
				HSPD1		HSPD1	chaperonin. mitochondrial protein; signaling molecule in the innate immune system. This protein is essential for the folding and assembly of newly imported proteins in the mitochondria.
		RPL9				RPL9	ribosomal protein that is a component of the 60S subunit.
		ITGB1		ITGB1	ITGB1	ITGB1	cell adhesion and recognition in embryogenesis, hemostasis, tissue repair, immune respons
		HCLS1				HCLS1	B cell receptor signaling pathway (KEGG) and Development Slit-Robo signaling. regulation of gene expression.
		COL1A2		COL1A2		COL1A2	Type I is a fibril-forming collagen found in most connective tissues and is abundant in bone, cornea, dermis and tendon.
		UBXN7				UBXN7	Ubiquitin-binding adapter
		ASF1A				ASF1A	H3/H4 family of histone chaperone proteins similar to the anti-silencing function-1 gene in yeast. interacts with histones H3 and H4, and functions together with a chromatin assembly factor during DNA replication and repair.
		KAT2A				KAT2A	histone acetyltransferase (HAT) that functions primarily as a transcriptional activator. Has significant histone acetyltransferase activity with core histones, but not with nucleosome core particles.
		ACTN1				ACTN1	nonmuscle cells involved in binding actin to the membrane. Tight junction and Arrhythmogenic right ventricular cardiomyopathy (ARVC), calcium ion binding
			RPS (nucleus)			RPS	See numbered genes: ribosomal proteins that is are components of the 28S subunit.
			HSP90AB1			HSP90AB1	Molecular chaperone that promotes the maturation, structural maintenance and proper regulation of specific target proteins in cell cycle control and signal transduction.
				DPP4		DPP4	positive regulator of T-cell coactivation, pericellular proteolysis of the extracellular matrix (ECM), the migration and invasion of endothelial cells into the ECM.
				CREM		CREM	transcription factor binds to the cAMP responsive element. cAMP-mediated signal transduction during the spermatogenetic cycle, activates circadian gene expression
				NFKB1		NFKB1	present in almost all cell types; inflammation, immunity, differentiation, cell growth, tumorigenesis and apoptosis.
				WDR1		WDR1	induce the disassembly of actin filaments. cytokinesis. cell migration by restricting lamellipodial membrane protrusions. myocardium sarcomere organization. Required for cardiomyocyte growth and maintenance
				SRPK2		SRPK2	mRNA Splicing - Major Pathway. Promotes neuronal apoptosis.
				SRSF1		SRSF1	activate or repress splicing, depending on its phosphorylation state and its interaction partners. Plays a role in preventing exon skipping, ensuring the accuracy of splicing and regulating alternative splicing.
				CPSF7		CPSF7	necessary for correct cleavage and polyadenylation of pre-mRNAs.
				SF3B1		SF3B1	splicing factor
				KRR1		KRR1	Required for 40S ribosome biogenesis. Involved in nucleolar processing of pre-18S ribosomal RNA and ribosome assembly
					POLR2A	POLR2A	largest subunit of RNA polymerase II, the polymerase responsible for synthesizing messenger RNA in eukaryotes.
					Distilled water (OH-)
					Doxorubicin	Doxorubicin	chemotherapy medication used to treat cancer. most dangerous side effect cardiomyopathy, leading to congestive heart failure.
Highland chickens; Morning vs Evening	Fairly large network	ITGB1				ITGB1	cell adhesion and recognition in embryogenesis, hemostasis, tissue repair, immune respons
		COL4A3				COL4A3	major structural component of basement membranes, extracellular matrix structural constituent.
				COL3A1		COL3A1	found in extensible connective tissues such as skin, lung, uterus, intestine and the vascular system, frequently in association with type I collagen.
		UBE2D1				UBE2D1	stimulator of iron transport (SFT), Mediates the selective degradation of short-lived and abnormal proteins.
		TOP2B				TOP2B	controls and alters the topologic states of DNA during transcription.
		CECR2				CECR2	chromatin remodeling, and may additionally play a role in DNA damage response.
		ELP3				ELP3	histone acetyltransferase elongator complex, transcript elongation. Chromatin organization and Chromatin Regulation / Acetylation. histone acetyltransferase activity and N-acetyltransferase activity. May also have a methyltransferase activity.
		HSPA12				HSPA12
		PRMT8				PRMT8	methyltransferase to the arginine residues on histones and other proteins. DNA repair, RNA transcription, signal transduction, protein compartmentalization, and possibly protein translation
		GAR1				GAR1	ribosome biogenesis and telomere maintenance.
		ASCC3				ASCC3	ATP-dependent unwinding of nucleic acid duplexes. repair of alkylated DNA.
		DDX27				DDX27	putative RNA helicases. alteration of RNA secondary structure such as translation initiation, nuclear and mitochondrial splicing, and ribosome and spliceosome assembly. embryogenesis, spermatogenesis, and cellular growth and division.
				DDX41		DDX41	putative RNA helicases. RNA secondary structure, such as translation initiation, nuclear and mitochondrial splicing, and ribosome and spliceosome assembly. embryogenesis, spermatogenesis, and cellular growth and division. mRNA splicing.
				HDAC1		HDAC1	Histone acetylation and deacetylation, control of cell proliferation and differentiation. Cell growth and apoptosis. H
				ACOX1		ACOX1	fatty acid beta-oxidation pathway
				CTNNB1		CTNNB1	adherens junctions. epithelial cell layers regulating cell growth and adhesion between cells. anchors the actin cytoskeleton and transmitting the contact inhibition signal that causes cells to stop dividing once the epithelial sheet is complete. coactivator for transcription factors of the TCF/LEF family, leading to activate Wnt responsive genes. negative regulator of centrosome cohesion.
				WDR1		WDR1	induce the disassembly of actin filaments. cytokinesis. cell migration by restricting lamellipodial membrane protrusions. myocardium sarcomere organization. Required for cardiomyocyte growth and maintenance
				SF3B1		SF3B1	splicing factor
				POLE3		POLE3	histone-fold protein for DNA transcription, replication, and packaging.
				CDK14		CDK14	control of the eukaryotic cell cycle, cell-cycle regulator of Wnt signaling pathway during G2/M phase
				AHCTF1		AHCTF1	Mitotic Metaphase and Anaphase and Cell Cycle, transcription factor activity
			NADPH			NADPH	cofactor used in anabolic reactions, such as lipid and nucleic acid synthesis, cholesterol synthesis, and fatty acid chain elongation ,which require NADPH as a reducing agent. pentose phosphate pathway. However, there are several other lesser-known mechanisms of generating NADPH, all of which depend on the presence of mitochondria. NADPH provides the reducing equivalents for biosynthetic reaction…
			Reduced Glutat.			Reduced Glutat.	UNCERTAIN. Reduced gluthatrione (GSH); antioxidant. preventing damage to important cellular components caused by reactive oxygen species such as free radicals, peroxides, lipid peroxides, and heavy metals
			Fumarate			Fumarate	intermediate in the citric acid cycle formed by the oxidation of succinate by the enzyme succinate dehydrogenase. Fumarate is then converted by the enzyme fumarase to malate. Human skin naturally produces fumaric acid when exposed to sunlight. Fumarate is also a product of the urea cycle.
			3-Hydroxyb. Yl			3-Hydroxyb. Yl	UNCERTAIN: β-Hydroxy β-methylbutyryl-coenzyme A (HMB-CoA), also known as 3-hydroxyisovaleryl-CoA, is a metabolite of L-leucine that is produced in the human body. can be metabolized into HMB, MC-CoA, and HMG-CoA in humans.
					Distilled water (OH-)
					Lipoic acid	Lipoic acid	Lipoic acid (LA), also known as α-lipoic acid and alpha lipoic acid (ALA) and thioctic acid is an organosulfur compound derived from octanoic acid. ALA is made in animals normally, and is essential for aerobic metabolism. "Lipoate" is the conjugate base of lipoic acid, and the most prevalent form of LA under physiologic conditions. cofactor of the pyruvate dehydrogenase complex (PDC or PDHC), tho…
Highland chickens; Noon vs Evening	Network + 1 nucleus	KRR1	KRR1			KRR1	Required for 40S ribosome biogenesis. Involved in nucleolar processing of pre-18S ribosomal RNA and ribosome assembly
		WDR36				WDR36	nucleolar processing of SSU 18S rRNA. Involved in T-cell activation and highly coregulated with IL2.
			WDR3			WDR3	rRNA processing in the nucleus and cytosol and Ribosome biogenesis
		DHX37	DHX37	DHX37		DHX37	RNA helicases. alteration of RNA secondary structure such as translation initiation, nuclear and mitochondrial splicing, and ribosome and spliceosome assembly. embryogenesis, spermatogenesis, and cellular growth and division.
		UTP15				UTP15	nucleolar processing of pre-18S ribosomal RNA.
		UTP23				UTP23	rRNA-processing and ribosome biogenesis.
		RPF1				RPF1	ribosome biogenesis.
		CIRH1A				CIRH1A	localized to the nucleolus. May be a transcriptional regulator.
	Nucleus 2		RPL			RPL	See numbered genes: ribosomal proteins that is are components of the 60S subunit.
	Hubs	DDX59				DDX59	Orofaciodigital Syndrome V and Orofaciodigital Syndrome. nucleic acid binding and helicase activity.
		MAGOH				MAGOH	splicing. Involved in the splicing modulation of BCL2L1/Bcl-X (and probably other apoptotic genes); specifically inhibits formation of proapoptotic isoforms such as Bcl-X(S)
		TOP2A		TOP2A		TOP2A	controls and alters the topologic states of DNA during transcription.
		HDAC8				HDAC8	catalyzes the deacetylation of lysine residues in the histone N-terminal tails and represses transcription
		NSUN3		NSUN3		NSUN3	RNA Methyltransferase Family Member 3. May have S-adenosyl-L-methionine-dependent methyl-transferase activity.
		NSUN7				NSUN7	RNA Methyltransferase Family Member 7. May have S-adenosyl-L-methionine-dependent methyl-transferase activity.
		PDGFRA				PDGFRA	gene plays a role in organ development, wound healing, and tumor progression.
		STYK1				STYK1	cell proliferation, differentiation, and survival
		ERBB4				ERBB4	mitogenesis and differentiation. regulates development of the heart, the central nervous system and the mammary gland, gene transcription, cell proliferation, differentiation, migration and apoptosis. Required for normal cardiac muscle differentiation during embryonic development, and for postnatal cardiomyocyte proliferation.
		HSP90AA1				HSP90AA1	inducible molecular chaperone; proper folding of specific target proteins Hypoxic and oxygen homeostasis regulation of HIF-1-alpha and Development_Glucocorticoid receptor signaling.
		RHOH				RHOH	hematopoietic cells, negative regulator of cell growth and survival. Critical regulator of thymocyte development and T-cell antigen receptor (TCR) signaling; Negatively regulates leukotriene production in neutrophils.
		FURIN		FURIN		FURIN	neuroendocrine, liver, gut, and brain.
				HGS		HGS	recycling and degradation of membrane receptors.
				RRP1B		RRP1B	RRP1B (Ribosomal RNA Processing 1B) is a Protein Coding gene. GO annotations related to this gene include poly(A) RNA binding. An important paralog of this gene is RRP1
				ESR1		ESR1	transcription factor essential for sexual development and reproductive function, but also play a role in other tissues such as bone.
				MAP2K5		MAP2K5	growth factor stimulated cell proliferation and muscle cell differentiation. protecting cells from stress-induced apoptosis, neuronal survival and cardiac development and angiogenesis.
					Distilled water (OH-)
					Doxorubicin	Doxorubicin	chemotherapy medication used to treat cancer. most dangerous side effect cardiomyopathy, leading to congestive heart failure.
					GSNO	GSNO	critical role in nitric oxide (NO) signaling and is a source of bioavailable NO.
Lowland chickens; all	Network too dense to analyze		EEF1A1			EEF1A1	delivery of aminoacyl tRNAs to the ribosome expressed in brain, placenta, lung, liver, kidney, and pancreas
					Ammonia	Ammonia	precursor to food and fertilizers.
					Methionine	Methionine	essential amino acid important in angiogenesis. Trans-sulfurylation pathway
					Estrogen	Estrogen	primary female sex hormone responsible for the development and regulation of the female reproductive system and secondary sex characteristics. Estrogens are synthesized in all vertebrates. estrogens readily diffuse across the cell membrane, bind to and activate estrogen receptors (ERs) which modulate the expression of many genes.
					AGN-PC-OJ20LP	AGN-PC-OJ20LP
Lowland chickens; Morning vs Noon	Open network, Nucleus	EEF1A1				EEF1A1	delivery of aminoacyl tRNAs to the ribosome expressed in brain, placenta, lung, liver, kidney, and pancreas
		NIP7				NIP7	60S ribosome subunit assembly.
		NAT10				NAT10	histone acetylation, tRNA acetylation, the biosynthesis of 18S rRNA, and the enhancement of nuclear architecture and chromatin organization. Can acetylate both histones and microtubules. Activates telomerase activity. Acetylates alpha-tubulin, which may affect microtubule stability and cell division
		DDX47				DDX47	putative RNA helicases. translation initiation, nuclear and mitochondrial splicing, and ribosome and spliceosome assembly. embryogenesis, spermatogenesis, and cellular growth and division. The protein encoded by this gene can shuttle between the nucleus and the cytoplasm, and has an RNA-independent ATPase activity. Involved in apoptosis. mRNA splicing.
		POLR1A				POLR1A	transcribes DNA into ribosomal RNA precursors.
		POLR27				POLR27
	Hubs	POLR2C		POLR2C		POLR2C	third largest subunit of RNA polymerase II, the polymerase responsible for synthesizing messenger RNA in eukaryotes.
		KIF11				KIF11	chromosome positioning, centrosome separation and establishing a bipolar spindle during cell mitosis. Motor protein required for establishing a bipolar spindle during mitosis
		SETD2				SETD2	histone methyltransferase specific for lysine-36 of histone H3, and methylation of this residue is associated with active chromatin.
		MYB				MYB	transcription regulator. hematopoiesis
		MAPK6				MAPK6	VEGF Signaling Pathway and IL-2 Pathway.
		AKT1		AKT1		AKT1	inactivates components of the apoptotic machinery. VEGF Signaling Pathway and Signaling by GPCR. metabolism, proliferation, cell survival, growth and angiogenesis.
		MEF2A				MEF2A	activates many muscle-specific, growth factor-induced, and stress-induced genes. muscle development, neuronal differentiation, cell growth control, and apoptosis. cardiac muscle development,
		PIAS4				PIAS4	Regulation of nuclear SMAD2/3 signaling and DNA Double Strand Break Response. ligase activity and SUMO transferase activity. Plays a crucial role as a transcriptional coregulation in various cellular pathways, including the STAT pathway, the p53/TP53 pathway, the Wnt pathway and the steroid hormone signaling pathway. Involved in gene silencing.
		STK32C				STK32C	functional in brain due to its high expression levels there. Sweet Taste Signaling.
				SUMO2		SUMO2	nuclear transport, transcriptional regulation, apoptosis, and protein stability.
				XPO1		XPO1	cell-cycle-regulated gene inhibits the nuclear export of Rev and U snRNAs. control of several cellular processes by controlling the localization of cyclin B, MPAK, and MAPKAP kinase 2. Mediates the nuclear export of cellular proteins (cargos) bearing a leucine-rich nuclear export signal (NES) and of RNAs.
				SRSF10		SRSF10	Splicing factor that in its dephosphorylated form acts as a general repressor of pre-mRNA splicing
				RRS24		RRS24
				YTHDC2		YTHDC2	efficiency of mRNA splicing, processing and stability
				UBE2L3		UBE2L3	selective degradation of short-lived and abnormal proteins. Down-regulated during the S-phase it is involved in progression through the cell cycle. Regulates nuclear hormone receptors transcriptional activity. myelopoiesis.
					PPARG	PPARG	regulator of adipocyte differentiation. obesity, diabetes, atherosclerosis and cancer. Acts as a critical regulator of gut homeostasis by suppressing NF-kappa-B-mediated proinflammatory responses. regulation of cardiovascular circadian rhythms
					Arginine	Arginine	Arginine is classified as a semi essential or conditionally essential amino acid, depending on the developmental stage and health status of the individual.
					Ammonia	Ammonia	precursor to food and fertilizers.
			Pioglitazone		Pioglitazone	Pioglitazone	treat diabetes. studies on the main cardiovascular outcomes have not yielded statistically significant results. Its cardiovascular safety profile compares favorably with that of rosiglitazone, which was withdrawn from some markets after concerns about an increased risk of cardiac events.
			Rosiglitazone		Risiglitazone	Rosiglitazone	antidiabetic drug, works as an insulin sensitizer, by binding to the PPAR in fat cells and making the cells more responsive to insulin. increased risks of heart attacks and death. See also Piaglitazone
			6-phosphog.			6-phosphog.
			alpha-D-gl.e.6			alpha-D-gl.e.6
Lowland chickens; Morning vs Evening	Open network with open nuclei	ARHGAP5				ARHGAP5	mediate cytoskeleton changes
		ABL1		ABL1		ABL1	cell division, adhesion, differentiation, and response to stress, cell growth and survival, cytoskeleton remodeling in response to extracellular stimuli, cell motility and adhesion, receptor endocytosis, autophagy, DNA damage response and apoptosis. Coordinates actin remodeling
		ABL2				ABL2	cytoskeletal rearrangements, to cell growth and survival, cell motility and adhesion and receptor endocytosis. Coordinates actin remodeling
		GRB14				GRB14	interacts with insulin receptors and insulin-like growth-factor receptors. inhibitory effect on receptor tyrosine kinase signaling and, in particular, on insulin receptor signaling. regulate growth and metabolism. B
		MYB				MYB	transcription regulator. hematopoiesis
		MYD88				MYD88	central role in the innate and adaptive immune response. essential signal transducer in the interleukin-1 and Toll-like receptor signaling pathways.
		H2AF4				H2AF4
		RAB36				RAB36	Vesicle-mediated transport and Intra-Golgi traffic. GTP binding and GTPase activity.
		RAB22A				RAB22A	Plays a role in endocytosis and intracellular protein transport. Mediates trafficking of TF from early endosomes to recycling endosomes.
		PTK2B				PTK2B	calcium-induced regulation of ion channels that increase calcium flux in response to increases in the intracellular calcium concentration, nicotinic acetylcholine receptor activation, membrane depolarization, or protein kinase C activation, and mediates responses to cellular stress.
		MAPK1		MAPK1		MAPK1	proliferation, differentiation, transcription regulation and development. initiation and regulation of meiosis, mitosis, and postmitotic functions in differentiated cells by phosphorylating a number of transcription factors. mitosis and apoptosis.
		NOC2L				NOC2L	HDAC-independent inhibitor of histone acetyltransferase. inhibitor of histone acetyltransferase; transcription corepressor; regulation of apoptosis.
		POLR1A		POLR1A		POLR1A	transcribes DNA into ribosomal RNA precursors.
		MAD2L1				MAD2L1	mitotic spindle assembly checkpoint that prevents the onset of anaphase until all chromosomes are properly aligned at the metaphase plate.
		PABPC1L				PABPC1L	mRNA surveillance pathway and Deadenylation-dependent mRNA decay.
		SRSF1				SRSF1	activate or repress splicing, depending on its phosphorylation state and its interaction partners. Plays a role in preventing exon skipping, ensuring the accuracy of splicing and regulating alternative splicing.
				GNA11		GNA11	Modulator or transducers in various transmembrane signaling systems.
				GNAQ		GNAQ	modulators or transducers in various transmembrane signaling systems. Regulates B-cell selection and survival and is required to prevent B-cell-dependent autoimmunity.
				ADRA1B		ADRA1B	activate mitogenic responses and regulate growth and proliferation of many cells
				MYC		MYC	cell cycle progression, apoptosis and cellular transformation.
				MCM3		MCM3	initiation of eukaryotic genome replication.
				CSTF3		CSTF3	polyadenylation and 3' end cleavage of pre-mRNAs.
				PPARA		PPARA	Fatty Liver Disease and Alcoholic Cardiomyopathy. Activates circadian gene expression and Key regulator of lipid metabolism. P
			Calcium ions			Calcium ions	essential trace element in living organisms. constituent of bone, teeth, and shells. the movement of the calcium ion into and out of the cytoplasm functions as a signal for many cellular processes. Calcium carbonate and calcium citrate are often taken as dietary supplements. cardiac muscle, sodium influx commences an action potential, but during potassium efflux, the cardiac myocyte experiences c…
			1,3 bisphospho			1,3 bisphospho	metabolic intermediate in glycolysis during respiration. 1,3BPG is also a precursor to 2,3-bisphosphoglycerate which in turn is a reaction intermediate in the glycolytic pathway.
			3-phosphog.nat.			3-phosphog.nat.	3-phosphoglyceric acid (3PG) metabolic intermediate in both glycolysis and the Calvin cycle.
					Imatinib	Imatinib	chemotherapy medication used to treat cancer.
					Dasatinib	Dasatinib	cancer drug. oral Bcr-Abl tyrosine kinase inhibitor and Src family tyrosine kinase inhibitor
					Prazosin	Prazosin	sympatholytic drug used to treat high blood pressure, anxiety, and posttraumatic stress disorder (PTSD). α1-blocker
Lowland chickens; Noon vs Evening	Open network, Hubs	UBE21		UBE21		UBE21
		BFAF1				BFAF1
		MYO5A		MYO5A		MYO5A	cytoplasmic vesicle transport and anchorage, spindle-pole alignment and mRNA translocation. abundant in melanocytes and nerve cells.
		LATS2				LATS2	The protein localizes to centrosomes during interphase, and early and late metaphase. spindle formation at the onset of mitosis. co-repressor of androgen-responsive gene expression. organ size control; apoptosis.
		MYC		MYC		MYC	cell cycle progression, apoptosis and cellular transformation.
		MET				MET	cellular survival, embryogenesis, and cellular migration and invasion. development and migration of muscles and neuronal precursors, angiogenesis and kidney formation. participates in wound healing as well as organ regeneration and tissue remodeling. Promotes also differentiation and proliferation of hematopoietic cells. May regulate cortical bone osteogenesis
		CASP7				CASP7	execution-phase of cell apoptosis.
		RBX1		RBX1		RBX1	ubiquitination processes necessary for cell cycle progression. This protein may also affect protein turnover.
		TUBA1C				TUBA1C	major constituent of microtubules. Development Slit-Robo signaling and EphB-EphrinB Signaling.
		ENSGAL......
				KRAS		KRAS	RET signaling and VEGF Signaling Pathway.
				PTBP1		PTBP1	pre-mRNA processing and other aspects of mRNA metabolism and transport.
				PES1		PES1	Cardiac Tamponade and Pericardium Disease. rRNA processing in the nucleus and cytosol and Gene Expression.
					PAPSS1	PAPSS1	sulfate donor cosubstrate for all sulfotransferase (SULT) enzymes
					Arachidonic acid	Arachidonic acid	polyunsaturated omega-6 fatty acid 20:4(ω-6) present in the phospholipids of membranes of the body's cells, and is abundant in the brain, muscles, and liver. Skeletal muscle is an especially active site of arachidonic acid retention, accounting for roughly 10-20% of the phospholipid fatty acid content on average. cellular signaling as a lipid second messenger involved in the regulation of signali…
			Sulphate			Sulphate	Sulfate-reducing bacteria, some anaerobic microorganisms, such as those living in sediment or near deep sea thermal vents, use the reduction of sulfates coupled with the oxidation of organic compounds or hydrogen as an energy source for chemosynthesis.
			Rosiglitazone		Rosiglitazone	Rosiglitazone	antidiabetic drug, works as an insulin sensitizer, by binding to the PPAR in fat cells and making the cells more responsive to insulin. increased risks of heart attacks and death. See also Piaglitazone
					Celecoxib	Celecoxib	COX-2 selective nonsteroidal anti-inflammatory drug used to treat the pain and inflammation of osteoarthritis, rheumatoid arthritis, ankylosing spondylitis, acute pain in adults, painful menstruation, and juvenile rheumatoid arthritis
					Estrogen	Estrogen	primary female sex hormone responsible for the development and regulation of the female reproductive system and secondary sex characteristics. Estrogens are synthesized in all vertebrates. estrogens readily diffuse across the cell membrane, bind to and activate estrogen receptors (ERs) which modulate the expression of many genes.

## Sheet: Spleen
Experiment	General	GG	GG	HS	HS
	(String)	String	Stitch	String	Stitch	gene / metabolite	Gene Cards info
Highland vs Lowland chickens; all	Open network, Nucleus	DRD2		DRD2		DRD2	modulation of locomotion, reward, reinforcement and memory and learning.
		DRD4				DRD4	Dopamine receptor responsible for neuronal signaling in the mesolimbic system of the brain, an area of the brain that regulates emotion and complex behavior. Modulates the circadian rhythm. cognition and emotion
		LPAR1				LPAR1	cell signaling, proliferation, platelet aggregation, smooth muscle contraction, inhibition of neuroblastoma cell differentiation, chemotaxis, and tumor cell invasion. reorganization of the actin cytoskeleton, responses to tissue damage and infectious agents.
				LPAR2		LPAR2	Ca2+ mobilization, phospholipase C-beta (PLC-beta) signaling pathway.
		CCR8				CCR8	regulation of monocyte chemotaxis and thymic cell apoptosis. lymphoid tissues
	Hubs	ALDH1A3				ALDH1A3	Drug metabolism - cytochrome P450 and Tyrosine metabolism.
		SPTAN1		SPTAN1		SPTAN1	DNA repair and cell cycle regulation.
		CXCR4				CXCR4	increasing intracellular calcium ion levels and enhancing MAPK1/MAPK3 activation. hematopoiesis and cardiac ventricular septum formation.
				CRCR4		CRCR4
		CTNNA3				CTNNA3	cell-cell adhesion in muscle cells. Arrhythmogenic Right Ventricular Dysplasia, Blood-Brain Barrier and Immune Cell Transmigration. VCAM-1/CD106 Signaling Pathways and Tight junction.
		WWP1				WWP1	E3 ubiquitin-ligase molecules and regulate key trafficking decisions, including targeting of proteins to proteosomes or lysosomes.
		PRKGA				PRKGA
				PRKAR2B		PRKAR2B	Regulatory subunit of the cAMP-dependent protein kinases involved in cAMP signaling in cells. Among its related pathways are DAG and IP3 signaling and DREAM Repression and Dynorphin Expression.
				PRKG1		PRKG1	regulating cardiovascular and neuronal functions in addition to relaxing smooth muscle tone, preventing platelet aggregation, and modulating cell growth. smooth muscle, platelets, cerebellar Purkinje cells, hippocampal neurons, and the lateral amygdala, cardiac function, gene expression, feedback of the NO-signaling pathway, a CNS like axon guidance, hippocampal and cerebellar learning, circadian…
			RPL11			RPL11	ribosomal protein that is a component of the 60S subunit.
				RASL11A		RASL11A	Regulator of rDNA transcription. Acts in cooperation UBF/UBTF and positively regulates RNA polymerase I transcription
				TUBA4A		TUBA4A	Tubulin is the major constituent of microtubules. is a highly conserved homolog of a rat testis-specific alpha tubulin.
				MYH15		MYH15	Vesicle-mediated transport and Tight junction. actin binding and motor activity. Muscle contraction.
				ACTA1		ACTA1	a major constituent of the contractile apparatus
				ASH2L		ASH2L	Signaling by Wnt and Chromatin organization. histone methyltransferase activity (H3-K4 specific). transcriptional regulator. May play a role in hematopoiesis
				COL14A		COL14A
				COL1A2		COL1A2	Type I is a fibril-forming collagen found in most connective tissues and is abundant in bone, cornea, dermis and tendon.
				AR		AR	steroid-hormone activated transcription factor. cellular proliferation and differentiation in target tissues.
				E2F1		E2F1	control of cell cycle. can mediate both cell proliferation and TP53/p53-dependent apoptosis. Blocks adipocyte differentiation
				STAR		STAR	acute regulation of steroid hormone synthesis by enhancing the conversion of cholesterol into pregnenolone. This protein permits the cleavage of cholesterol into pregnenolone by mediating the transport of cholesterol from the outer mitochondrial membrane to the inner mitochondrial membrane.
				BRIX1		BRIX1	BRIX1 (BRX1, Biogenesis Of Ribosomes)
				MRLP1		MRLP1	Binds polysaccharides in a Ca(2+)-independent manner
				MRLP22		MRLP22	Mitochondrial translation
				RPL23		RPL23	ribosomal protein that is a component of the 60S subunit.
				SUCLG2		SUCLG2	citric acid cycle (TCA), coupling the hydrolysis of succinyl-CoA to the synthesis of GTP and thus represents the only step of substrate-level phosphorylation in the TCA.
				HADHB		HADHB	catalyzes the last three steps of mitochondrial beta-oxidation of long chain fatty acids.
				ECHDC1		ECHDC1	Propanoate metabolism and Fatty Acid Biosynthesis
				AFRA2C		AFRA2C
				RGS1		RGS1	Inhibits signal transduction
				INSR		INSR	insulin signaling pathway
				DNAJA3		DNAJA3	protein folding, degradation, and multimeric complex assembly. localized to mitochondria. proliferation, survival and apoptotic signal transduction. neuromuscular junction development
			Progesterone			Progesterone	steroid and progestogen sex hormone involved in the menstrual cycle, pregnancy, and embryogenesis. major progestogen in the body. Crucial metabolic intermediate in the production of other endogenous steroids, including the sex hormones and the corticosteroids, and plays an important role in brain function as a neurosteroid. Progesterone has a number of physiological effects that are amplified in …
			Dopamine		Dopamine	Dopamine	catecholamine and phenethylamine families that plays several important roles in the brain and body. synthesized in the brain and kidneys. local chemical messenger: In blood vessels, it inhibits norepinephrine release and acts as a vasodilator; in the kidneys, it increases sodium excretion and urine output; in the pancreas, it reduces insulin production; in the digestive system, it reduces gastroi…
			Choline			Choline	water-soluble vitamin-like essential nutrient. precursor molecule for the neurotransmitter acetylcholine, important for muscle control. structural integrity and signaling roles for cell membranes, cholinergic neurotransmission, and a major source for methyl group
			Cyclic GMP			Cyclic GMP	second messenger much like cyclic AMP. common regulator of ion channel conductance, glycogenolysis, and cellular apoptosis. relaxes smooth muscle tissues lead to vasodilation and increased blood flow.
					Glycerol	Glycerol	backbone is found in all lipids known as triglycerides
					Haloperidol	Haloperidol	antipsychotic medication.
					Spiperone	Spiperone	antipsychotic. activator of Ca2+ activated Cl− channels (CaCCs).
					Plerixafen	Plerixafen	immunostimulant used to mobilize hematopoietic stem cells in cancer patients into the bloodstream. The stem cells are then extracted from the blood and transplanted back to the patient.
					Sodium phosphate	Sodium phosphate	applications in food and for water treatment.
					1,2 propanediol	1,2 propanediol	food additive for dog and sugar glider food under the category of animal feed
Highland vs Lowland chickens; Morning	Open network, Hubs	ESR1				ESR1	transcription factor essential for sexual development and reproductive function, but also play a role in other tissues such as bone.
		P4HB		P4HB		P4HB	hydroxylation of prolyl residues in preprocollagen.
				PDIA5		PDIA5	Metabolism of proteins and Unfolded Protein Response (UPR).
		PDIA6		PDIA6		PDIA6	Protein processing in endoplasmic reticulum and Metabolism of proteins.
		PRDX4				PRDX4	reduce hydrogen peroxide and alkyl hydroperoxides to water and alcohol; regulatory role in the activation of the transcription factor NF-kappaB.
		PDE10A				PDE10A	signal transduction by regulating the intracellular concentration of cyclic nucleotides. critical role in regulating cAMP and cGMP levels in the striatum, a region of the brain that contributes to the control of movement and cognition.
		cRAC1A				RAC1	control of cell growth, cytoskeletal reorganization, and the activation of protein kinases.
		CDK1		CDK1		CDK1	control of the eukaryotic cell cycle by modulating the centrosome cycle as well as mitotic onset; Required for entry into S-phase and mitosis.
		WHSC1				WHSC1	Histone methyltransferase with histone H3 Lys-27 (H3K27me) methyltransferase activity.
				ERO1L		ERO1L	Required for the proper folding of immunoglobulins. ER stress-induced, CHOP-dependent apoptosis
				SEC11A		SEC11A	cell migration and invasion, gastric cancer and lymph node metastasis.
				CDC27		CDC27	mitotic checkpoint proteins controlling the timing of mitosis.
				RB1		RB1	negative regulator of the cell cycle leading to cell cycle arrest by stabilizing histone methylation. Recruits and targets histone methyltransferases SUV39H1, KMT5B and KMT5C, leading to epigenetic transcriptional repression. Controls histone H4 Lys-20 trimethylation. Inhibits the intrinsic kinase activity of TAF1. Mediates transcriptional repression by SMARCA4/BRG1 by recruiting a histone deacet…
				LPL		LPL	heart, muscle, and adipose tissue. Metabolism of fat-soluble vitamins and Statin Pathway.
				TXNDC5		TXNDC5	induced by hypoxia and its role may be to protect hypoxic cells from apoptosis.
				LMAN1		LMAN1	lectin that cycles between the endoplasmic reticulum, endoplasmic reticulum-Golgi intermediate compartment, and cis-Golgi, functioning as a cargo receptor for glycoprotein transport.
				SMARCA5		SMARCA5	regulate transcription of certain genes by altering the chromatin structure around those genes. Essential component of the NoRC (nucleolar remodeling complex) complex, a complex that mediates silencing of a fraction of rDNA by recruiting histone-modifying enzymes and DNA methyltransferases, leading to heterochromatin formation and transcriptional silencing.
				DROSHA		DROSHA	initial step of microRNA (miRNA) biogenesis.
				WDR12		WDR12	cell cycle progression, signal transduction, apoptosis, and gene regulation. Component of the PeBoW complex, which is required for maturation of 28S and 5.8S ribosomal RNAs and formation of the 60S ribosome.
				CCNE1		CCNE1	regulation of DNA replication.
			Sulphate			Sulphate	Sulfate-reducing bacteria, some anaerobic microorganisms, such as those living in sediment or near deep sea thermal vents, use the reduction of sulfates coupled with the oxidation of organic compounds or hydrogen as an energy source for chemosynthesis.
			Mg ADP			Mg ADP	Interplay of Mg2+, ADP, and ATP in the cytosol and mitochondria: Unravelling the role of Mg2+ in cell respiration. Gout et al., www.pnas.org/cgi/doi/10.1073/pnas.1406251111.
			Gamma-glut.ph.			Gamma-glut.ph.	UNCERTAIN: extracellular glutathione (GSH) breakdown, provides cells with a local cysteine supply and contributes to maintain intracelular GSH levels.
			Phosphosulfate			Phosphosulfate	3'-Phosphoadenosine-5'-phosphosulfate (PAPS) is a derivative of adenosine monophosphate that is phosphorylated at the 3' position and has a sulfate group attached to the 5' phosphate. the most common coenzyme in sulfotransferase reactions. It is endogenously synthesized by organisms via the phosphorylation of adenosine 5'-phosphosulfate (APS), an intermediary metabolite
					Estrogen	Estrogen	primary female sex hormone responsible for the development and regulation of the female reproductive system and secondary sex characteristics. Estrogens are synthesized in all vertebrates. estrogens readily diffuse across the cell membrane, bind to and activate estrogen receptors (ERs) which modulate the expression of many genes.
					Estradiol	Estradiol	primary female sex hormone. regulation of the estrous and menstrual female reproductive cycles. essential for the development and maintenance of female reproductive tissues during puberty, adulthood, and pregnancy, but it also has important effects in many other tissues including bone, fat, skin, liver, and the brain. estrogen levels in men are lower compared to women, estrogens have essential fu…
					Raloxifene	Raloxifene	oral selective estrogen receptor modulator (SERM) that has estrogenic actions on bone and anti-estrogenic actions on the uterus and breast.
					Imatinib	Imatinib	chemotherapy medication used to treat cancer.
Highland vs Lowland chickens; Noon	Grouped open network	CDK1		CDK1		CDK1	control of the eukaryotic cell cycle by modulating the centrosome cycle as well as mitotic onset; Required for entry into S-phase and mitosis.
				CDC20		CDC20	cell cycle. induces presynaptic differentiation.
		AKT1		AKT1		AKT1	inactivates components of the apoptotic machinery. VEGF Signaling Pathway and Signaling by GPCR. metabolism, proliferation, cell survival, growth and angiogenesis.
		MAPK14		MAPK14		MAPK14	substrates of this kinase include transcription regulator ATF2, MEF2C, and MAX, cell cycle regulator CDC25B, and tumor suppressor p53, which suggest the roles of this kinase in stress related transcription and cell cycle regulation, as well as in genotoxic stress response.
		CENPC1				CENPC1	required for maintaining proper kinetochore size and a timely transition to anaphase.
		HSPA4L		HSPA4L		HSPA4L	heat shock inducible chaperone. Cellular response to heat stress and Cellular Senescence.
				HSPA8		HSPA8	heat-shock cognate proteins. chaperone; disassembly of clathrin-coated vesicles during transport of membrane components through the cell.
		PRPF6		PRPF6		PRPF6	pre-mRNA splicing. Enhances dihydrotestosterone-induced transactivation activity of AR, as well as dexamethasone-induced transactivation activity of NR3C1, but does not affect estrogen-induced transactivation.
		MRTO4		MRTO4		MRTO4	ribosome assembly machinery. binds pre-60S subunits at an early stage of assembly in the nucleolus
		SYNJ1				SYNJ1	clathrin-mediated endocytosis.
		MX1		MX1		MX1	antagonizes the replication process of several different RNA and DNA viruses.
				SSBP1		SSBP1	mitochondrial biogenesis. maintenance of genome stability
				MRPS18C		MRPS18C	Mitochondrial translation
				MRPS18A		MRPS18A	Mitochondrial translation
				PPIE		PPIE	accelerate the folding of proteins. muscle- and brain-specific processes. pre-mRNA splicing. Immune System and mRNA Splicing - Major Pathway.
				CEP55		CEP55	Cytoskeletal Signaling and DNA Damage. Plays a role in mitotic exit and cytokinesis.
				NUBPL		NUBPL	assembly of the respiratory chain NADH dehydrogenase located in the inner mitochondrial membrane.
				SRRM1		SRRM1	Transport of Mature Transcript to Cytoplasm and mRNA Splicing - Major Pathway.
				BOLR2I ??		BOLR2I ??
				HNRNPU		HNRNPU	nucleic acid binding proteins associated with pre-mRNAs in the nucleus and influence pre-mRNA processing and other aspects of mRNA metabolism and transport. rhythmic expression of circadian clock core genes.
				YWHAG		YWHAG	induced by growth factors in human vascular smooth muscle cells, and is also highly expressed in skeletal and heart muscles, suggesting an important role for this protein in muscle tissue.
				BIRC5		BIRC5	inhibitor of apoptosis (IAP) gene family. promoting cell proliferation and preventing apoptosis. essential for chromosome alignment and segregation during mitosis and cytokinesis.
				TAOK1		TAOK1	Mitotic Metaphase and Anaphase and Cell Cycle, regulator of apoptosis: regulates apoptotic morphological changes, including cell contraction, membrane blebbing and apoptotic bodies formation via activation of the MAPK8/JNK cascade.
				SEC13		SEC13	constituent of the endoplasmic reticulum and the nuclear pore complex. biogenesis of COPII-coated vesicles.
				EIF4E2		EIF4E2	Interferon gamma signaling and Immune System. Recognizes and binds the mRNA cap
				TLR3		TLR3	pathogen recognition and activation of innate immunity.
				LINGO1		LINGO1	p75 NTR receptor-mediated signalling and Neuroscience. epidermal growth factor receptor binding.
			S-adenosyl meth.			S-adenosyl meth.	S-Adenosylmethioninamine (decarboxylated S-adenosyl methionine) substrate involved in the biosynthesis of polyamines including spermidine, spermine, and thermospermine
			Potassium			Potassium	necessary for normal nerve transmission; potassium depletion can result in numerous abnormalities, including an abnormal heart rhythm and various electrocardiographic (ECG) abnormalities.
Highland vs Lowland chickens; Evening	Very open network	MAPK14		MAPK14		MAPK14	substrates of this kinase include transcription regulator ATF2, MEF2C, and MAX, cell cycle regulator CDC25B, and tumor suppressor p53, which suggest the roles of this kinase in stress related transcription and cell cycle regulation, as well as in genotoxic stress response.
				MAP1LC3A		MAP1LC3A	microtubule-associated proteins; physical interactions between microtubules and components of the cytoskeleton.
		UBA7		UBA7		UBA7	triggers promyelocytic leukemia (PML)/retinoic acid receptor alpha (RARalpha) degradation and apoptosis in acute promyelocytic leukemia
		FBN1		FBN1		FBN1	generate two proteins including the extracellular matrix component fibrillin-1 and the protein hormone asprosin. Fibrillin-1 is an extracellular matrix glycoprotein that serves as a structural component of calcium-binding microfibrils. Asprosin, secreted by white adipose tissue, targets the liver to increase plasma glucose levels.
				ACTC1		ACTC1	muscle tissues, major constituent of the contractile apparatus. Cardiomyopathy
				ACTBL2		ACTBL2	An important paralog of this gene is ACTB.
				ACTA1		ACTA1	a major constituent of the contractile apparatus
				NUMA1		NUMA1	nuclear matrix. formation and organization of the mitotic spindle during cell division.
				COL3A1		COL3A1	found in extensible connective tissues such as skin, lung, uterus, intestine and the vascular system, frequently in association with type I collagen.
			Mg ADP			Mg ADP	Interplay of Mg2+, ADP, and ATP in the cytosol and mitochondria: Unravelling the role of Mg2+ in cell respiration. Gout et al., www.pnas.org/cgi/doi/10.1073/pnas.1406251111.
			Mg ATP			Mg ATP	Interplay of Mg2+, ADP, and ATP in the cytosol and mitochondria: Unravelling the role of Mg2+ in cell respiration. Gout et al., www.pnas.org/cgi/doi/10.1073/pnas.1406251111.
					Guanosine triphosphate	Guanosine triphosphate	purine nucleoside triphosphate substrate for both the synthesis of RNA during the transcription process and of DNA during DNA replication. source of energy for protein synthesis and gluconeogenesis. GTP is essential to signal transduction. The translocation of proteins into the mitochondrial matrix involves the interactions of both GTP and ATP.
					Malate	Malate	dicarboxylic acid that is made by all living organisms. In the C4 carbon fixation process, malate is a source of CO2 in the Calvin cycle. In the citric acid cycle, (S)-malate is an intermediate, formed by the addition of an -OH group on the si face of fumarate.
Highland chickens; all	Network too dense te analyze				Deoxyuridine	Deoxyuridine	compound and a nucleoside similar in chemical structure to uridine, but without the 2'-hydroxyl group.
					Methylprednison	Methylprednison	steroid that prevents the release of substances in the body that cause inflammation.
					Tributyl.p.hat	Tributyl.p.hat	Tributyl phosphate, known commonly as TBP, is an organophosphorus compound with the chemical formula (CH3CH2CH2CH2O)3PO.
					Fe(III...	FE(III...	Iron ion...
Highland chickens; Morning vs Noon	Very dense network, visible hubs:	PUM1				PUM1	translational regulation of embryogenesis, and cell development and differentiation. Represses a program of genes necessary to maintain genomic stability such as key mitotic, DNA repair and DNA replication factors.
		PCNA				PCNA	control of eukaryotic DNA replication. key role in DNA damage response (DDR), recruit DDR proteins that allow completion of DNA replication after DNA damage and promote postreplication repair
		PRKCB				PRKCD	activated by calcium and the second messenger diacylglycerol. B cell signaling and in the regulation of growth, apoptosis, and differentiation of a variety of cell types.
		MDAC2				MDAC2
		HSP90B1				HSP90B1	molecular chaperones with roles in stabilizing and folding other proteins. rocessing and transport of secreted proteins.
		TCP1				TCP1	Molecular chaperone; ciliogenesis regulating transports vesicles to the cilia. folding of actin and tubulin.
					SEC13	SEC13	constituent of the endoplasmic reticulum and the nuclear pore complex. biogenesis of COPII-coated vesicles.
					Deoxyuridine	Deoxyuridine	compound and a nucleoside similar in chemical structure to uridine, but without the 2'-hydroxyl group.
Highland chickens; Morning vs Evening	Large network, hubs	ATP5C1				ATP5C1	subunit of mitochondrial ATP synthase. oxidative phosphorylation.
		ATP5F1				ATP5F1	subunit of mitochondrial ATP synthase. oxidative phosphorylation.
		BCKDHB				BCKDHB	mitochondria. catabolism of branched-chain amino acids.
		GRPN1				GRPN1
		RPL13				RPL13	ribosomal protein that is a component of the 60S subunit.
		RPL37A				RPL37A	ribosomal protein that is a component of the 60S subunit.
		SMARCC1				SMARCC1	transcriptional activation and repression of select genes by chromatin remodeling
		BUB1B				BUB1B	spindle checkpoint. Kinetochore. delaying the onset of anaphase and ensuring proper chromosome segregation. Required for normal mitosis progression.
		CENPE				CENPE	accumulates in the G2 phase of the cell cycle. required for stable spindle microtubule capture at kinetochores which is a necessary step in chromosome alignment
		PIK3CA				PIK3CA	cellular signaling in response to various growth factors. VEGFA signaling, possibly by regulating RhoA activity. Required for lymphatic vasculature development, cardiomyogenesis in embryonic stem cells through a AKT1 pathway.
		MAP2K2				MAP2K2	activates MAPK1/ERK2 and MAPK2/ERK3. cardiofaciocutaneous syndrome; RET signaling and VEGF Signaling Pathway.
				EPHB1		EPHB1	angiogenesis. targeted cell migration and adhesion.
				TAOK1		TAOK1	Mitotic Metaphase and Anaphase and Cell Cycle, regulator of apoptosis: regulates apoptotic morphological changes, including cell contraction, membrane blebbing and apoptotic bodies formation via activation of the MAPK8/JNK cascade.
				POLR1B		POLR1B	transcribes DNA into ribosomal RNA precursors.
Highland chickens; Noon vs Evening	Compact network	NCBP1				NCBP1	cap-binding complex (CBC); pre-mRNA splicing, translation regulation, nonsense-mediated mRNA decay, RNA-mediated gene silencing (RNAi) by microRNAs (miRNAs) and mRNA export.
		PABPC1L				PABPC1L	mRNA surveillance pathway and Deadenylation-dependent mRNA decay.
		MAPRE1		MAPRE1		MAPRE1	involved in spindle function by stabilizing microtubules and anchoring them at centrosomes.
		TCEB1				TCEB1	general transcription elongation factor
		CUL4B				CUL4B	required for the proteolysis of several regulators of DNA replication. Regulates the mammalian target-of-rapamycin (mTOR) pathway involved in control of cell growth, size and metabolism.
		RPS6KA3				RPS6KA3	controlling cell growth and differentiation. mitogenic and stress-induced activation of the transcription factors CREB1, ETV1/ER81 and NR4A1/NUR77, mediates cellular proliferation, survival, and differentiation by modulating mTOR signaling and repressing pro-apoptotic function of BAD and DAPK1. Involved in the mTOR nutrient-sensing pathway
		MAPK14				MAPK14	substrates of this kinase include transcription regulator ATF2, MEF2C, and MAX, cell cycle regulator CDC25B, and tumor suppressor p53, which suggest the roles of this kinase in stress related transcription and cell cycle regulation, as well as in genotoxic stress response.
		AK1				AK1	energy metabolism and homeostasis of cellular adenine nucleotide ratio in skeletal muscle, brain and erythrocytes.
		PRKX				PRKX	renal epithelial morphogenesis; macrophage and granulocyte maturation. Regulates myeloid cell differentiation through SMAD6 phosphorylation. nephrogenesis; angiogenesis
		RRAD		RRAD		RRAD	cardiac antiarrhythmia. Regulates voltage-dependent L-type calcium channel subunit alpha-1C trafficking to the cell membrane. Inhibits cardiac hypertrophy.
		Gga.53675
		CLTCL1		CTCL1		CTCL1
				HDAC2		HDAC2	Histone deacetylases of core histones (H2A, H2B, H3 and H4). transcriptional repressor; circadian target genes
				SUPT5H		SUPT5H	regulates mRNA processing and transcription elongation by RNA polymerase II.
				AKT1		AKT1	inactivates components of the apoptotic machinery. VEGF Signaling Pathway and Signaling by GPCR. metabolism, proliferation, cell survival, growth and angiogenesis.
				PTPN6		PTPN6	signaling molecules that regulate cell growth, differentiation, mitotic cycle, and oncogenic transformation.
				IGBP1		IGBP1	signal transduction. Involved in regulation of the catalytic activity of the phosphatases PP2A, PP4 and PP6
				ITGB3		ITGB3	platelets. cell adhesion as well as cell-surface mediated signalling.
				JUN		JUN	TLR4 signalling
				ESR1		ESR1	transcription factor essential for sexual development and reproductive function, but also play a role in other tissues such as bone.
				TNS3		TNS3	actin remodeling. mammary cell migration and bone development
				ARF1		ARF1	vesicular trafficking. Transport to the Golgi and subsequent modification and Metabolism.
				AP3B1		AP3B1	organelle biogenesis associated with melanosomes, platelet dense granules, and lysosomes. recruitment of clathrin to membranes, sorting of a subset of transmembrane proteins targeted to lysosomes and lysosome-related organelles. required to target cargos into vesicles assembled at cell bodies for delivery into neurites and nerve terminals.
				ARFGEF2		ARFGEF2	Chaperonin-mediated protein folding and Metabolism of proteins. myosin binding. Involved in the regulation of Golgi vesicular transport.
				GP1BB		GP1BB	mediates platelet adhesion in the arterial circulation.
				TLE1		TLE1	Transcriptional corepressor. Inhibits NF-kappa-B-regulated gene expression - FOXA2, and by CTNNB1 and TCF family members in Wnt signaling.
				HIPK1		HIPK1	phosphorylates homeodomain transcription factors; co-repressor for homeodomain transcription factors. Cardiac conduction and Gene Expression.
					POLR2A	POLR2A	largest subunit of RNA polymerase II, the polymerase responsible for synthesizing messenger RNA in eukaryotes.
			Reduced ni.e.a.			Reduced ni.e.a.
			Diphosphor in.e.			Diphosphor in.e.
			Nicotinamide			Nicotinamide	vitamin found in food. anti-inflammatory actions.
			NADP(H)			NADP(H)	cofactor used in anabolic reactions, such as lipid and nucleic acid synthesis, cholesterol synthesis, and fatty acid chain elongation ,which require NADPH as a reducing agent. pentose phosphate pathway. However, there are several other lesser-known mechanisms of generating NADPH, all of which depend on the presence of mitochondria. NADPH provides the reducing equivalents for biosynthetic reaction…
					Estrogen	Estrogen	primary female sex hormone responsible for the development and regulation of the female reproductive system and secondary sex characteristics. Estrogens are synthesized in all vertebrates. estrogens readily diffuse across the cell membrane, bind to and activate estrogen receptors (ERs) which modulate the expression of many genes.
					Estradiol	Estradiol	primary female sex hormone. regulation of the estrous and menstrual female reproductive cycles. essential for the development and maintenance of female reproductive tissues during puberty, adulthood, and pregnancy, but it also has important effects in many other tissues including bone, fat, skin, liver, and the brain. estrogen levels in men are lower compared to women, estrogens have essential fu…
					Tamoxifen	Tamoxifen	medication that is used to prevent breast cancer in women and treat breast cancer in women and men. prevents bone loss by acting as an ER agonist (i.e., mimicking the effects of estrogen) in this cell type.
					raloxifene	Raloxifene	oral selective estrogen receptor modulator (SERM) that has estrogenic actions on bone and anti-estrogenic actions on the uterus and breast.
					FE(III...	FE(III...	Iron ion...
Lowland chickens; all	Network too dense to analyze				Staurosporine	Staurosporine	biological activities ranging from anti-fungal to anti-hypertensive.
Lowland chickens; Morning vs Noon	Open network	ACLY		ACLY		ACLY	synthesis of cytosolic acetyl-CoA in many tissues. lipogenesis and cholesterogenesis. Integration of energy metabolism and Metabolism
		MAPK12		MAPK12		MAPK12	Stress-activated protein kinases. signal transducer during differentiation of myoblasts to myotubes. positively regulating the expansion of transient amplifying myogenic precursor cells during muscle growth and regeneration.
		CYP51A		CYP51A		CYP51A	endoplasmic reticulum protein participates in the synthesis of cholesterol
		FDFT1		FDFT1		FDFT1	membrane-associated enzyme located at a branch point in the mevalonate pathway. cholesterol biosynthesis
		LSS				LSS	biosynthesis of cholesterol, steroid hormones, and vitamin D.
		PLA2G4A		PLAG4A		PLA2G4A	Metabolism and Development A3 receptor signaling. calcium ion binding and phospholipase A2 activity. nitiation of the inflammatory response.
		HRAS		HRAS		HRAS	signal transduction pathways.
		SOS2				SOS2	positive regulation of ras proteins.
		DHX8				DHX8	regulates the release of spliced mRNAs from spliceosomes. Facilitates nuclear export of spliced mRNA by releasing the RNA from the spliceosome.
		HNRNPD				HNRNPD	nucleic acid binding proteins associated with pre-mRNAs in the nucleus and influence pre-mRNA processing and other aspects of mRNA metabolism and transport. rhythmic expression of circadian clock core genes.
		HSPA4L		HSPA4L		HSPA4L	heat shock inducible chaperone. Cellular response to heat stress and Cellular Senescence.
				HSPA4		HSPA4	Development_Glucocorticoid receptor signaling and Allograft rejection
				CAD		CAD	The de novo synthesis of pyrimidine nucleotides required for mammalian cells to proliferate.
				PHF5A		PHF5A	pre-mRNA splicing.
				PRKG2		PRKG2	An important paralog of this gene is PRKG1.: regulating cardiovascular and neuronal functions in addition to relaxing smooth muscle tone, preventing platelet aggregation, and modulating cell growth. smooth muscle, platelets, cerebellar Purkinje cells, hippocampal neurons, and the lateral amygdala, cardiac function, gene expression, feedback of the NO-signaling pathway, a CNS like axon guidance, h…
				TLR4		TLR4	pathogen recognition and activation of innate immunity.
				PTGS1		PTGS1	angiogenesis, inhibited by nonsteroidal anti-inflammatory drugs.
				PABPC1L		PABPC1L	mRNA surveillance pathway and Deadenylation-dependent mRNA decay.
			Phosphate			Phosphate	regulation of metabolic processes referred to as phosphorylation and dephosphorylation, important ways that energy is stored and released in living systems.
			MgADP			Mg ADP	Interplay of Mg2+, ADP, and ATP in the cytosol and mitochondria: Unravelling the role of Mg2+ in cell respiration. Gout et al., www.pnas.org/cgi/doi/10.1073/pnas.1406251111.
					Staurosporine	Staurosporine	biological activities ranging from anti-fungal to anti-hypertensive.
					Arachidonic acid	Arachidonic acid	polyunsaturated omega-6 fatty acid 20:4(ω-6) present in the phospholipids of membranes of the body's cells, and is abundant in the brain, muscles, and liver. Skeletal muscle is an especially active site of arachidonic acid retention, accounting for roughly 10-20% of the phospholipid fatty acid content on average. cellular signaling as a lipid second messenger involved in the regulation of signali…
					Leukotrine D4	Leukotrine D4	induce the contraction of smooth muscle, resulting in bronchoconstriction and vasoconstriction. It also increases vascular permeability.
					Zafirlukast	Zafirlukast	oral leukotriene receptor antagonist (LTRA) for the maintenance treatment of asthma. see also montelukast
					Montelukast	Montelukast	leukotriene receptor antagonist (LTRA) used for the maintenance treatment of asthma and to relieve symptoms of seasonal allergies. CysLT1 antagonist; blocks the action of leukotriene D4 . This reduces the bronchoconstriction otherwise caused by the leukotriene and results in less inflammation.
Lowland chickens; Morning vs Evening	Network with nucleus	MAK16		MAK16		MAK16	poly(A) RNA binding.
		GNL2		GNL2		GNL2	Ribosome biogenesis in eukaryotes. GTPase that associates with pre-60S ribosomal subunits in the nucleolus and is required for their nuclear export and maturation.
				DDX24		DDX24	putative RNA helicases. translation initiation, nuclear and mitochondrial splicing, and ribosome and spliceosome assembly. embryogenesis, spermatogenesis, and cellular growth and division.
		DDX47		DDX47		DDX47	putative RNA helicases. translation initiation, nuclear and mitochondrial splicing, and ribosome and spliceosome assembly. embryogenesis, spermatogenesis, and cellular growth and division. The protein encoded by this gene can shuttle between the nucleus and the cytoplasm, and has an RNA-independent ATPase activity. Involved in apoptosis. mRNA splicing.
				WDR59		WDR59	amino acid-sensing branch of the TORC1 signaling pathway. Indirectly activates mTORC1 and the TORC1 signaling pathway. negatively regulated by the upstream amino acid sensors SESN2 and GATSL3
		WDR75		WDR75		WDR75	rRNA processing in the nucleus and cytosol and Ribosome biogenesis
		HEATR1		HEATR1		HEATR1	Involved in nucleolar processing of pre-18S ribosomal RNA. Involved in ribosome biosynthesis
		UTP6				UTP6	nucleolar processing of pre-18S ribosomal RNA.
		TCF1				TCF1	etrahydrobiopterin biosynthesis. Regulates the dimerization of homeodomain protein HNF-1-alpha and enhances its transcriptional activity.
		SURF6				SURF6	localized to the nucleolus. The encoded protein may function as a nucleolar-matrix protein with nucleic acid-binding properties. ribosomal biosynthesis or assembly
		RIOK1				RIOK1	rRNA processing in the nucleus and cytosol and Ribosome biogenesis
	Hubs	ACLY		ACLY		ACLY	synthesis of cytosolic acetyl-CoA in many tissues. lipogenesis and cholesterogenesis. Integration of energy metabolism and Metabolism
		ACAC				ACAC	rate-limiting reaction in the biogenesis of long-chain fatty acids
		TAF1		TAF1		TAF1	TFIID basal transcription factor complex. Initiation of transcription
		STX1A				STX1A	hormone and neurotransmitter exocytosis. mediate Ca(2+)-regulation of exocytosis acrosomal reaction in sperm. key molecule in ion channel regulation and synaptic exocytosis.
				FCF1		FCF1	rRNA processing in the nucleus and cytosol and Ribosome biogenesis in eukaryotes.
				POLR1E		POLR1E	RNA polymerase I which synthesizes ribosomal RNA precursors. Appears to be involved in the formation of the initiation complex
				POLR1B		POL1RB
				DCAF13		DCAF13	rRNA processing in the nucleus and cytosol. ribosomal RNA processing
				YTP18		YTP18
				CAD		CAD	The de novo synthesis of pyrimidine nucleotides required for mammalian cells to proliferate.
				MDN1		MDN1	Ribosome biogenesis in eukaryotes. Nuclear chaperone required for maturation and nuclear export of pre-60S ribosome subunits
				EP300		EP300	histone acetyltransferase that regulates transcription; cell proliferation and differentiation. stimulation of hypoxia-induced genes such as VEGF. Acetylates all four core histones in nucleosomes. Histone acetylation gives an epigenetic tag for transcriptional activation. Acetylates HDAC1 leading to its inactivation and modulation of transcription. Promotes cardiac myocyte enlargement. exhibits a…
				NSF		NSF	Required for vesicle-mediated transport.
				CDK18		CDK18	signal transduction cascades in terminally differentiated cells.
				PAK4		PAK4	Stimulates cell survival, inhibits apoptosis. controls cell-cycle progression by controlling levels of the cell-cycle regulatory protein CDKN1A and by phosphorylating RAN.
				DVL1		DVL1	cell proliferation, transducer molecule for developmental processes, signal transduction pathways mediated by multiple Wnt genes. Required for LEF1 activation upon WNT1 and WNT3A signaling.
				RAE1		RAE1	localize to distinct foci in the nucleoplasm, nucleocytoplasmic transport, and in directly or indirectly attaching cytoplasmic mRNPs to the cytoskeleton.
				RAN		RAN	The RAN protein is also involved in control of DNA synthesis and cell cycle progression. Nuclear localization of RAN requires the presence of regulator of chromosome condensation 1 (RCC1).
				UBE4B		UBE4B	multiubiquitin chain assembly
			Mg ADP			Mg ADP	Interplay of Mg2+, ADP, and ATP in the cytosol and mitochondria: Unravelling the role of Mg2+ in cell respiration. Gout et al., www.pnas.org/cgi/doi/10.1073/pnas.1406251111.
			CoA			CoA	See Acetyl-coA
			Acetyl CoA			Acetyl CoA	participates in many biochemical reactions in protein, carbohydrate and lipid metabolism. Its main function is to deliver the acetyl group to the citric acid cycle (Krebs cycle) to be oxidized for energy production. CoA is acetylated during breakdown of carbohydrates through glycolysis, as well as by the β-oxidation of fatty acids. It then enters the citric acid cycle, where the acetyl group is f…
Lowland chickens; Noon vs Evening	Small network	NIP7		NIP7		NIP7	60S ribosome subunit assembly.
		BIRC5		BIRC5		BIRC5	inhibitor of apoptosis (IAP) gene family. promoting cell proliferation and preventing apoptosis. essential for chromosome alignment and segregation during mitosis and cytokinesis.
		PRPF8		PRPF8		PRPF8	ordered assembly of spliceosomal proteins and snRNAs.
		HDAC8				HDAC8	catalyzes the deacetylation of lysine residues in the histone N-terminal tails and represses transcription
		ACAC				ACAC	rate-limiting reaction in the biogenesis of long-chain fatty acids
				HNRNPU		HNRNPU	nucleic acid binding proteins associated with pre-mRNAs in the nucleus and influence pre-mRNA processing and other aspects of mRNA metabolism and transport. rhythmic expression of circadian clock core genes.
				POLR21		POLR21
				TXNL4A		TXNL4A	pre-mRNA splicing
				SF3B14		SF3B14	splicing of pre-mRNA.
				DCLK1		DCLK1	neuronal migration, retrograde transport, neuronal apoptosis and neurogenesis.
				BUD31		BUD31	mRNA Splicing - Major Pathway, transcription factor activity
				GTF2B		GTF2B	general transcription factor IIB, one of the ubiquitous factors required for transcription initiation by RNA polymerase II.
			Mg ATP			Mg ATP	Interplay of Mg2+, ADP, and ATP in the cytosol and mitochondria: Unravelling the role of Mg2+ in cell respiration. Gout et al., www.pnas.org/cgi/doi/10.1073/pnas.1406251111.
			Bicarbonate			Bicarbonate	crucial biochemical role in the physiological pH buffering system. regulate pH in the small intestine. It is released from the pancreas in response to the hormone secretin to neutralize the acidic chyme entering the duodenum from the stomach.
			Acetyl CoA			Acetyl CoA	participates in many biochemical reactions in protein, carbohydrate and lipid metabolism. Its main function is to deliver the acetyl group to the citric acid cycle (Krebs cycle) to be oxidized for energy production. CoA is acetylated during breakdown of carbohydrates through glycolysis, as well as by the β-oxidation of fatty acids. It then enters the citric acid cycle, where the acetyl group is f…
					Carnitine	Carnitine	transporting fatty acids across the mitochondrial membrane, plays a role in stabilizing Acetyl-CoA and coenzyme A levels. Carnitine only exists in animals as the L-enantiomer, and D-carnitine is toxic because it inhibits the activity of L-carnitine.
					Malonyl CoA	Malonyl CoA	chain elongation in fatty acid biosynthesis and polyketide biosynthesis. transporting alpha-ketoglutarate across the mitochondrial membrane into the mitochondrial matrix. a highly regulated molecule in fatty acid synthesis: it inhibits the rate-limiting step in beta-oxidation of fatty acids. Malonyl CoA inhibits fatty acids from associating with carnitine by regulating the enzyme carnitine acyltr…

## Sheet: Summary
Data	Network info	Heart	Network info	Meat	Network info	Spleen
Highland vs Lowland chickens; all	Network with several nuclei	Mitochondrion / Energy metabolism	Network too dense to analyze	(Saturated Fatty Acids)	Open network, Nucleus	Mitochondrion / Energy metabolism
		Mitosis				Mitosis / apoptosis
		Collagen
		Histone methylation				Histone methylation
		Histone deacetylation
		Circadian Rhythm				Circadian Rhythm (Dopamine)
		Calcium				Calcium
						Ribosome
						General metabolism
						Immune mechanisms
						Cell adhesion
						Cellular components
Highland vs Lowland chickens; Morning	network = 1 core	Histone deacetylation	Open network, Hubs		Open network, Hubs	Histone deacetylation / methylation
		Mitosis / apoptosis		Mitosis / apoptosis		Mitosis / apoptosis
		Circadian Rhythm		Circadian Rhythm
		Transport
		Insulin receptor metachanism				Protein transport
		Immune (?)		Immune (?)
				Angiogenesis
				Ribosome / tRNA synthesis		Ribosome
						Transcription factor expression
						Protein metabolism
						Signal transduction
Highland vs Lowland chickens; Noon	Open network; nucleus	Ribosome	Dense network		Grouped open network
		Molecular chaperone
		Angiogenesis		Angiogenesis		Angiogenesis
		Mitosis / apoptosis		Mitosis / apoptosis		Mitosis / apoptosis
		Immune-related		Immune-related
		Mitochondrion / energy metabolism				Mitochondrion / energy metabolism
				Collagen / ECM
				Protein transport		Protein transport / metabolism
				Stress response		Stress response
				Ribosome		Ribosome
				Splicing		Splicing
				Calcium
						Chaperone / protein folding
						Immune
Highland vs Lowland chickens; Evening	3 Small networks	Mitosis	Very dense network; Visible hubs	Mitosis	Very open network	Mitosis / stress / apoptosis
		Angiogenesis
		Splicing
		Ribosome
		Stress-fibers
				Deacetylation
				Iron / Calcium
				Mitochondrion		Mitochondrion
				Immune
				Signaling
						Cellular components / ECM
Highland chickens; all	Large network; 1 nucleus:	Mitosis / apoptosis	Network too dense to analyze		Network too dense te analyze
		Ribosome
		Splicing
		Angiogenesis
		Heart muscle components
		Molecular chaperone
		Stress / immune circadian rhythm
Highland chickens; Morning vs Noon	Open network with 1 nucleus	Ribosome	Open network	Ribosome	Very dense network with visible hubs
		Immune		Immune
		Transcriptional silencing
		Hostone deacetylase		Hostone deacetylase
		Mitosis / apoptosis				Mitosis / apoptosis
		Circadian rhythm		Circadian rhythm
		Molecular chaperone		Molecular chaperone (cell and Mitochondrion)		Molecular chaperone
				Splicing (stress response?)
				Cell adhesion / communication / ECM
						Calcium
						Protein metabolism
Highland chickens; Morning vs Evening	open network	Chaperone	Fairly large network		Large network
		Mitosis		Mitosis	Mitosis / apoptosis
		Angiogenesis				Angiogenesis / Lymphatic vasculature development
		Ribosome				Ribosome
		Splicing / RNA processing		Splicing
		Gap junction (synchronized contraction of the heart)
		Dopamine
				Mitochondrion / energy metabolism		Mitochondrion
				(De)acetylation / methylation
				Adherence / ECM
				Iron
				Organosulfer
						Chromatin remodelling
Highland chickens; Noon vs Evening	Open network with nucleus	Mitosis	Network with 1 nucleus	Mitosis / apoptosis	Compact network	Mitosis / apoptosis
		Histone		(De)acetylation / methylation		(De)acetylation
		Heart functioning
		Mitochondrion				Energy metabolism
		Dopamine
				Ribosome
				Splicing		Splicing / mRNA metabolism
				Molecular chaperone		Molecular chaperone
				Immune		Immune processes
						Transcription factor expression
						Protein metabolism / Transport
						Angiogenesis
						Cell adhesion
						Signal transduction
Lowland chickens; all	Network too dense to analyze	Deacetylase	Network too dense to analyze	Ribosome	Network too dense te analyze
		Saturated fatty acids
		Cardiovascular disease associated
Lowland chickens; Morning vs Noon	Small network	Mitosis	Open network, Nucleus	Mitosis / apoptosis	Open network	Mitosis / apoptosis
		Mitochondrion
		Angiogenesis				Angiogenesis
				Ribosome
				Acetylation / methylation / (telomerase?)
				Expression regulation
				Splicing		Splicing
				Adipose tissue development
						Integration of energy metabolism and metabolism
						Cholesterol metabolism
						Stress activated
						Circadian rhythm / clock
						Calicium
						Immune
						Chaperone (heat shock induction)
Lowland chickens; Morning vs Evening	Network too dense to analyze	Mitochondrion	Open network with open nuclei	Energy metabolism	Network with nucleus	Mitochondrion / Energy metabolism / cholesterol metabolism
		Fatty acid beta oxidation
		Mitosis / apoptosis		Mitosis / apoptosis		Mitosis / apoptosis (less)
		Stress response (high blood pressure)		Stress response
				Cell adhesion
				Splicing		Splicing
				Ribosome		Ribosome
				Immune
				Transport of proteins
				Circadian rhythm
				General metabolism
						Angiogenesis
Lowland chickens; Noon vs Evening	Highly connected network	Mitosis / apoptosis	Open network	Mitosis / apoptosis	Small network	Down regulation of apoptosis
		Fatty acid biosynthesis				Fatty acid biosynthesis
		Mitochondrion				Energy metabolism
		Circadian rhythm				Circadian rhythm
		Immune
				Angiogenesis
				Ribosome (synth)		Ribosome
				Protein transport		Splicing
						Transcription factors

## Sheet: Summary (2)
Data	Heart	Meat	Spleen
Highland vs Lowland chickens; all	Mitochondrion / Energy metabolism	(Saturated Fatty Acids)	Mitochondrion / Energy metabolism
	Mitosis		Mitosis / apoptosis
	Collagen
	Histone methylation		Histone methylation
	Histone deacetylation
	Circadian Rhythm		Circadian Rhythm (Dopamine)
	Calcium		Calcium
			Ribosome
			General metabolism
			Immune mechanisms
			Cell adhesion
			Cellular components
Highland vs Lowland chickens; Morning	Histone deacetylation		Histone deacetylation / methylation
	Mitosis / apoptosis	Mitosis / apoptosis	Mitosis / apoptosis
	Circadian Rhythm	Circadian Rhythm
	Transport
	Insulin receptor metachanism		Protein transport
	Immune (?)	Immune (?)
		Angiogenesis
		Ribosome / tRNA synthesis	Ribosome
			Transcription factor expression
			Protein metabolism
			Signal transduction
Highland vs Lowland chickens; Noon	Ribosome
	Molecular chaperone
	Angiogenesis	Angiogenesis	Angiogenesis
	Mitosis / apoptosis	Mitosis / apoptosis	Mitosis / apoptosis
	Immune-related	Immune-related
	Mitochondrion / energy metabolism		Mitochondrion / energy metabolism
		Collagen / ECM
		Protein transport	Protein transport / metabolism
		Stress response	Stress response
		Ribosome	Ribosome
		Splicing	Splicing
		Calcium
			Chaperone / protein folding
			Immune
Highland vs Lowland chickens; Evening	Mitosis	Mitosis	Mitosis / stress / apoptosis
	Angiogenesis
	Splicing
	Ribosome
	Stress-fibers
		Deacetylation
		Iron / Calcium
		Mitochondrion	Mitochondrion
		Immune
		Signaling
			Cellular components / ECM
Highland chickens; all	Mitosis / apoptosis
	Ribosome
	Splicing
	Angiogenesis
	Heart muscle components
	Molecular chaperone
	Stress / immune circadian rhythm
Highland chickens; Morning vs Noon	Ribosome	Ribosome
	Immune	Immune
	Transcriptional silencing
	Hostone deacetylase	Hostone deacetylase
	Mitosis / apoptosis		Mitosis / apoptosis
	Circadian rhythm	Circadian rhythm
	Molecular chaperone	Molecular chaperone (cell and Mitochondrion)	Molecular chaperone
		Splicing (stress response?)
		Cell adhesion / communication / ECM
			Calcium
			Protein metabolism
Highland chickens; Morning vs Evening	Chaperone
	Mitosis	Mitosis
	Angiogenesis		Angiogenesis / Lymphatic vasculature development
	Ribosome		Ribosome
	Splicing / RNA processing	Splicing
	Gap junction (synchronized contraction of the heart)
	Dopamine
		Mitochondrion / energy metabolism	Mitochondrion
		(De)acetylation / methylation
		Adherence / ECM
		Iron
		Organosulfer
			Chromatin remodelling
Highland chickens; Noon vs Evening	Mitosis	Mitosis / apoptosis	Mitosis / apoptosis
	Histone	(De)acetylation / methylation	(De)acetylation
	Heart functioning
	Mitochondrion		Energy metabolism
	Dopamine
		Ribosome
		Splicing	Splicing / mRNA metabolism
		Molecular chaperone	Molecular chaperone
		Immune	Immune processes
			Transcription factor expression
			Protein metabolism / Transport
			Angiogenesis
			Cell adhesion
			Signal transduction
Lowland chickens; all	Deacetylase	Ribosome
	Saturated fatty acids
	Cardiovascular disease associated
Lowland chickens; Morning vs Noon	Mitosis	Mitosis / apoptosis	Mitosis / apoptosis
	Mitochondrion
	Angiogenesis		Angiogenesis
		Ribosome
		Acetylation / methylation / (telomerase?)
		Expression regulation
		Splicing	Splicing
		Adipose tissue development
			Integration of energy metabolism and metabolism
			Cholesterol metabolism
			Stress activated
			Circadian rhythm / clock
			Calicium
			Immune
			Chaperone (heat shock induction)
Lowland chickens; Morning vs Evening	Mitochondrion	Energy metabolism	Mitochondrion / Energy metabolism / cholesterol metabolism
	Fatty acid beta oxidation
	Mitosis / apoptosis	Mitosis / apoptosis	Mitosis / apoptosis (less)
	Stress response (high blood pressure)	Stress response
		Cell adhesion
		Splicing	Splicing
		Ribosome	Ribosome
		Immune
		Transport of proteins
		Circadian rhythm
		General metabolism
			Angiogenesis
Lowland chickens; Noon vs Evening	Mitosis / apoptosis	Mitosis / apoptosis	Down regulation of apoptosis
	Fatty acid biosynthesis		Fatty acid biosynthesis
	Mitochondrion		Energy metabolism
	Circadian rhythm		Circadian rhythm
	Immune
		Angiogenesis
		Ribosome (synth)	Ribosome
		Protein transport	Splicing
			Transcription factors

## Sheet: Gene info - GeneCards
Genes	GeneCards info
ABL1	protein tyrosine kinase involved in a variety of cellular processes, including cell division, adhesion, differentiation, and response to stress. The ubiquitously expressed protein has DNA-binding activity that is regulated by CDC2-mediated phosphorylation, suggesting a cell cycle function. Non-receptor tyrosine-protein kinase that plays a role in many key processes linked to cell growth and survi…
ABL2	plays a role in cytoskeletal rearrangements through its C-terminal F-actin- and microtubule-binding sequences. Non-receptor tyrosine-protein kinase that plays an ABL1-overlapping role in key processes linked to cell growth and survival such as cytoskeleton remodeling in response to extracellular stimuli, cell motility and adhesion and receptor endocytosis. Coordinates actin remodeling through tyr…
ACAC	ACC-alpha is highly enriched in lipogenic tissues. The enzyme is under long term control at the transcriptional and translational levels and under short term regulation by the phosphorylation/dephosphorylation of targeted serine residues and by allosteric transformation by citrate or palmitoyl-CoA. Catalyzes the rate-limiting reaction in the biogenesis of long-chain fatty acids. Carries out three…
ACAD9	localize to the mitochondria and catalyze the rate-limiting step in the beta-oxidation of fatty acyl-CoA. The encoded protein is specifically active toward palmitoyl-CoA and long-chain unsaturated substrates.
ACLY	ATP citrate lyase is the primary enzyme responsible for the synthesis of cytosolic acetyl-CoA in many tissues. The product, acetyl-CoA, serves several important biosynthetic pathways, including lipogenesis and cholesterogenesis. In nervous tissue, ATP citrate-lyase may be involved in the biosynthesis of acetylcholine. Among its related pathways are Integration of energy metabolism and Metabolism.…
ACOX1	first enzyme of the fatty acid beta-oxidation pathway
ACSS3	Activates acetate so that it can be used for lipid synthesis or for energy generation. Among its related pathways are Metabolism and ethanol degradation II. GO annotations related to this gene include acetate-CoA ligase activity.
ACTA1	a major constituent of the contractile apparatus
ACTB	actin is a major constituent of the contractile apparatus and one of the two nonmuscle cytoskeletal actins. Among its related pathways are EPHA forward signaling and Arrhythmogenic right ventricular cardiomyopathy (ARVC).
ACTBL2	An important paralog of this gene is ACTB.
ACTC1	The alpha actins are found in muscle tissues and are a major constituent of the contractile apparatus. Defects in this gene have been associated with idiopathic dilated cardiomyopathy (IDC) and familial hypertrophic cardiomyopathy (FHC).
ACTN1	Alpha actinin is an actin-binding protein with multiple roles in different cell types. In nonmuscle cells, the cytoskeletal isoform is found along microfilament bundles and adherens-type junctions, where it is involved in binding actin to the membrane. In contrast, skeletal, cardiac, and smooth muscle isoforms are localized to the Z-disc and analogous dense bodies, where they help anchor the myof…
ACTR1A	This gene encodes a 42.6 kD subunit of dynactin, a macromolecular complex consisting of 10-11 subunits ranging in size from 22 to 150 kD. Dynactin binds to both microtubules and cytoplasmic dynein. It is involved in a diverse array of cellular functions, including ER-to-Golgi transport, the centripetal movement of lysosomes and endosomes, spindle formation, chromosome movement, nuclear positionin…
ADCY1	This protein is regulated by calcium/calmodulin concentration and may be involved in brain development. primarily expressed in the brain. Plays a role in the regulation of the circadian rhythm of daytime contrast sensitivity probably by modulating the rhythmic synthesis of cyclic AMP in the retina
ADRA1B	activate mitogenic responses and regulate growth and proliferation of many cells
AFRA2C
AGT	involved in maintaining blood pressure and in the pathogenesis of essential hypertension and preeclampsia.
AHCTF1	pathways are Mitotic Metaphase and Anaphase and Cell Cycle, Mitotic. GO annotations related to this gene include transcription factor activity
AK1	energy metabolism and homeostasis of cellular adenine nucleotide ratios in different intracellular compartments. This gene is highly expressed in skeletal muscle, brain and erythrocytes. Among its related pathways are Metabolism and purine nucleotides de novo biosynthesis.
AKT1	activated by platelet-derived growth factor. In the developing nervous system AKT is a critical mediator of growth factor-induced neuronal survival. Survival factors can suppress apoptosis in a transcription-independent manner by activating the serine/threonine kinase AKT1, which then phosphorylates and inactivates components of the apoptotic machinery. Among its related pathways are VEGF Signali…
ALDH1A3	Diseases associated with ALDH1A3 include Microphthalmia, Isolated 8 and Isolated Microphthalmia. Among its related pathways are Drug metabolism - cytochrome P450 and Tyrosine metabolism.
ANXA1	membrane-localized protein that binds phospholipids. This protein inhibits phospholipase A2 and has anti-inflammatory activity. GO annotations related to this gene include calcium ion binding and receptor binding. Promotes resolution of inflammation and wound healing. Contributes to the adaptive immune response by enhancing signaling cascades that are triggered by T-cell activation, regulates dif…
AP2B1	link clathrin to receptors in coated vesicles. The encoded protein is found on the cytoplasmic face of coated vesicles in the plasma membrane. Among its related pathways are Metabolism and Transmission across Chemical Synapses.
AP3B1	organelle biogenesis associated with melanosomes, platelet dense granules, and lysosomes. The encoded protein is part of the heterotetrameric AP-3 protein complex which interacts with the scaffolding protein clathrin. protein sorting in the late-Golgi/trans-Golgi network (TGN) and/or endosomes. The AP complexes mediate both the recruitment of clathrin to membranes and the recognition of sorting s…
AR	The protein functions as a steroid-hormone activated transcription factor. Steroid hormone receptors are ligand-activated transcription factors that regulate eukaryotic gene expression and affect cellular proliferation and differentiation in target tissues. Transcription factor activity is modulated by bound coactivator and corepressor proteins. Transcription activation is down-regulated by NR0B2…
ARF1	play a role in vesicular trafficking as activators of phospholipase D. pathways are Transport to the Golgi and subsequent modification and Metabolism. GO annotations related to this gene include poly(A) RNA binding and GTPase activity.
ARFGEF2	Among its related pathways are Chaperonin-mediated protein folding and Metabolism of proteins. GO annotations related to this gene include binding and myosin binding. Involved in the regulation of Golgi vesicular transport. Required for the integrity of the endosomal compartment. Involved in trafficking from the trans-Golgi network (TGN) to endosomes and is required for membrane association of th…
ARHGAP15	GTPase activator for the Rho-type GTPases by converting them to an inactive GDP-bound state. Has activity toward RAC1. Overexpression results in an increase in actin stress fibers and cell contraction. regulate diverse biologic processes
ARHGAP24	This gene encodes a Rho-GTPase activating protein, which is specific for the small GTPase family member Rac. Binding of the encoded protein by filamin A targets it to sites of membrane protrusion, where it antognizes Rac. This results in suppression of lamellae formation and promotion of retraction to regulate cell polarity. Rho GTPase-activating protein involved in cell polarity, cell morphology…
ARHGAP5	Rho GTPase activating protein 5 negatively regulates RHO GTPases, a family which may mediate cytoskeleton changes by stimulating the hydrolysis of bound GTP. Among its related pathways are G-protein signaling_Regulation of CDC42 activity and Regulation of RhoA activity.
ASCC3	involved in the ATP-dependent unwinding of nucleic acid duplexes. involved in repair of alkylated DNA.
ASF1A	a member of the H3/H4 family of histone chaperone proteins and is similar to the anti-silencing function-1 gene in yeast. The protein is a key component of a histone donor complex that functions in nucleosome assembly. It interacts with histones H3 and H4, and functions together with a chromatin assembly factor during DNA replication and repair. Cooperates with chromatin assembly factor 1 (CAF-1)…
ASH2L	Among its related pathways are Signaling by Wnt and Chromatin organization. GO annotations related to this gene include transcription regulatory region DNA binding and histone methyltransferase activity (H3-K4 specific). Component of the Set1/Ash2 histone methyltransferase (HMT) complex, a complex that specifically methylates Lys-4 of histone H3, but not if the neighboring Lys-9 residue is alread…
ATP5C1	subunit of mitochondrial ATP synthase. Mitochondrial ATP synthase catalyzes ATP synthesis, utilizing an electrochemical gradient of protons across the inner membrane during oxidative phosphorylation.
ATP5F1	subunit of mitochondrial ATP synthase. Mitochondrial ATP synthase catalyzes ATP synthesis, utilizing an electrochemical gradient of protons across the inner membrane during oxidative phosphorylation.
AXIN1	This protein functions as a negative regulator of the wingless-type MMTV integration site family, member 1 (WNT) signaling pathway and can induce apoptosis. Component of the beta-catenin destruction complex required for regulating CTNNB1 levels through phosphorylation and ubiquitination, and modulating Wnt-signaling. controls cell growth, apoptosis and development.
BCKDHB	inner membrane of mitochondria. This enzyme complex functions in the catabolism of branched-chain amino acids.
BFAF1
BFF3L4
BIRC5	member of the inhibitor of apoptosis (IAP) gene family. promoting cell proliferation and preventing apoptosis. Component of a chromosome passage protein complex (CPC) which is essential for chromosome alignment and segregation during mitosis and cytokinesis.
BOLR2I ??
BRIX1	BRIX1 (BRX1, Biogenesis Of Ribosomes)
BTF3O4
BUB1B	spindle checkpoint function. The protein has been localized to the kinetochore and plays a role in the inhibition of the anaphase-promoting complex/cyclosome (APC/C), delaying the onset of anaphase and ensuring proper chromosome segregation. Required for normal mitosis progression.
BUD31	mong its related pathways are mRNA Splicing - Major Pathway and Gene Expression. GO annotations related to this gene include transcription factor activity, sequence-specific DNA binding.
CAD	The de novo synthesis of pyrimidine nucleotides is required for mammalian cells to proliferate. This protein is regulated by the mitogen-activated protein kinase (MAPK) cascade, which indicates a direct link between activation of the MAPK cascade and de novo biosynthesis of pyrimidine nucleotides.
CASP7	Sequential activation of caspases plays a central role in the execution-phase of cell apoptosis.
CCNA2	regulators of the cell cycle. This protein binds and activates cyclin-dependent kinase 2 and thus promotes transition through G1/S and G2/M. Among its related pathways are Regulation of retinoblastoma protein and Regulation of activated PAK-2p34 by proteasome mediated degradation.
CCNE1	Cyclins function as regulators of CDK kinases. Among its related pathways are Regulation of retinoblastoma protein and E2F mediated regulation of DNA replication.
CCR8	Chemokines and their receptors are important for the migration of various cell types into the inflammatory sites. This receptor protein preferentially expresses in the thymus. I-309, thymus activation-regulated cytokine (TARC) and macrophage inflammatory protein-1 beta (MIP-1 beta) have been identified as ligands of this receptor. Studies of this receptor and its ligands suggested its role in reg…
CCT7	molecular chaperone. The complex folds various proteins, including actin and tubulin. Diseases associated with CCT7 include Myocardial Infarction and Babesiosis
CDC20	regulatory protein interacting with several other proteins at multiple points in the cell cycle. It is required for two microtubule-dependent processes, nuclear movement prior to anaphase and chromosome separation. Required for full ubiquitin ligase activity of the anaphase promoting complex/cyclosome (APC/C) and may confer substrate specificity upon the complex. Is regulated by MAD2L1: in metaph…
CDC27	This protein was shown to interact with mitotic checkpoint proteins including Mad2, p55CDC and BUBR1, and it may thus be involved in controlling the timing of mitosis.
CDK1	Plays a key role in the control of the eukaryotic cell cycle by modulating the centrosome cycle as well as mitotic onset; promotes G2-M transition, and regulates G1 progress and G1-S transition via association with multiple interphase cyclins. Required in higher cells for entry into S-phase and mitosis.
CDK14	involved in the control of the eukaryotic cell cycle, whose activity is controlled by an associated cyclin. Acts as a cell-cycle regulator of Wnt signaling pathway during G2/M phase by mediating the phosphorylation of LRP6 at Ser-1490, leading to the activation of the Wnt signaling pathway. Acts as a regulator of cell cycle progression and cell proliferation via its interaction with CCDN3.
CDK17	May play a role in terminally differentiated neurons. Has a Ser/Thr-phosphorylating activity for histone H1 (By similarity).
CDK18	May play a role in signal transduction cascades in terminally differentiated cells. An important paralog of this gene is CDK17.
CECR2	chromatin remodeling, and may additionally play a role in DNA damage response. The encoded protein functions as part of an ATP-dependent complex that is involved in neurulation.
CENPC1	centromere autoantigen and a component of the inner kinetochore plate. The protein is required for maintaining proper kinetochore size and a timely transition to anaphase.
CENPE	Centrosome-associated protein E (CENPE) is a kinesin-like motor protein that accumulates in the G2 phase of the cell cycle. Unlike other centrosome-associated proteins, it is not present during interphase and first appears at the centromere region of chromosomes during prometaphase. This protein is required for stable spindle microtubule capture at kinetochores which is a necessary step in chromo…
CENPO	component of the interphase centromere complex. The encoded protein is localized to the centromere throughout the cell cycle and is required for bipolar spindle assembly, chromosome segregation and checkpoint signaling during mitosis.
CEP55	CEP55 (Centrosomal Protein 55) is a Protein Coding gene. Among its related pathways are Cytoskeletal Signaling and DNA Damage. Plays a role in mitotic exit and cytokinesis.
CIRH1A	WD40-repeat-containing protein that is localized to the nucleolus. May be a transcriptional regulator.
CLTCL1	member of the clathrin heavy chain family and encodes a major protein of the polyhedral coat of coated pits and vesicles.
COL14A
COL15A1	Type XV collagen has a wide tissue distribution but the strongest expression is localized to basement membrane zones so it may function to adhere basement membranes to underlying connective tissue stroma. Structural protein that stabilizes microvessels and muscle cells, both in heart and in skeletal muscle. Restin potently inhibits angiogenesis.
COL1A2	Type I is a fibril-forming collagen found in most connective tissues and is abundant in bone, cornea, dermis and tendon.
COL20A1	Among its related pathways are Collagen biosynthesis and modifying enzymes and Phospholipase-C Pathway.
COL21A1	localized to tissues containing type I collagen and maintains the integrity of the extracellular matrix.
COL3A1	found in extensible connective tissues such as skin, lung, uterus, intestine and the vascular system, frequently in association with type I collagen.
COL4A3	Type IV collagen, the major structural component of basement membranes, is a multimeric protein composed of 3 alpha subunits. autoantibodies bind to the collagen molecules in the basement membranes of alveoli and glomeruli. GO annotations related to this gene include structural molecule activity and extracellular matrix structural constituent.
COL5A2	one of the low abundance fibrillar collagens. member of group I collagen (fibrillar forming collagen). It is a minor connective tissue component of nearly ubiquitous distribution. Type V collagen binds to DNA, heparan sulfate, thrombospondin, heparin, and insulin. Type V collagen is a key determinant in the assembly of tissue-specific matrices (By similarity).
COL6A1	play a role in maintaining the integrity of various tissues.
COL6A3	Collagen VI acts as a cell-binding protein.
CPSF7	necessary for correct cleavage and polyadenylation of pre-mRNAs.
cRAC1A	See RAC1? There is no RAC1A in the database
CRCR4
CREB1	Phosphorylation-dependent transcription factor that stimulates transcription upon binding to the DNA cAMP response element (CRE), a sequence present in many viral and cellular promoters. Transcription activation is enhanced by the TORC coactivators which act independently of Ser-133 phosphorylation. Involved in different cellular processes including the synchronization of circadian rhythmicity an…
CREM	bZIP transcription factor that binds to the cAMP responsive element found in many viral and cellular promoters. It is an important component of cAMP-mediated signal transduction during the spermatogenetic cycle, as well as other complex processes. Alternative promoter and translation initiation site usage allows this gene to exert spatial and temporal specificity to cAMP responsiveness. Among its…
CSNK2A1	protein kinase that phosphorylates acidic proteins such as casein. It is involved in various cellular processes, including cell cycle control, apoptosis, and circadian rhythm.
CSTF3	polyadenylation and 3' end cleavage of pre-mRNAs.
CTBP1	play a role during cellular proliferation. This protein and the product of a second closely related gene, CTBP2, can dimerize. Both proteins can also interact with a polycomb group protein complex which participates in regulation of gene expression during development. Corepressor targeting diverse transcription regulators such as GLIS2 or BCL6. Has dehydrogenase activity. Involved in controlling …
CTBP2	Corepressor targeting diverse transcription regulators. Functions in brown adipose tissue (BAT) differentiation (By similarity). Isoform 2 probably acts as a scaffold for specialized synapses.
CTCL1
CTNNA3	plays a role in cell-cell adhesion in muscle cells. Diseases associated with CTNNA3 include Arrhythmogenic Right Ventricular Dysplasia, Familial, 13 and Familial Isolated Arrhythmogenic Ventricular Dysplasia, Right Dominant Form. Among its related pathways are Blood-Brain Barrier and Immune Cell Transmigration: VCAM-1/CD106 Signaling Pathways and Tight junction.
CTNNB1	part of a complex of proteins that constitute adherens junctions (AJs). AJs are necessary for the creation and maintenance of epithelial cell layers by regulating cell growth and adhesion between cells. The encoded protein also anchors the actin cytoskeleton and may be responsible for transmitting the contact inhibition signal that causes cells to stop dividing once the epithelial sheet is comple…
CUL4B	catalyzes the polyubiquitination of specific protein substrates in the cell. The protein interacts with a ring finger protein, and is required for the proteolysis of several regulators of DNA replication including chromatin licensing and DNA replication factor 1 and cyclin E. Plays a role as part of the E3 ubiquitin-protein ligase complex in polyubiquitination of CDT1, histone H2A, histone H3 and…
CXCR4	Receptor for the C-X-C chemokine CXCL12/SDF-1 that transduces a signal by increasing intracellular calcium ion levels and enhancing MAPK1/MAPK3 activation. Acts as a receptor for extracellular ubiquitin; leading to enhanced intracellular calcium ions and reduced cellular cAMP levels. Involved in hematopoiesis and in cardiac ventricular septum formation. Also plays an essential role in vasculariza…
CYP51A	endoplasmic reticulum protein participates in the synthesis of cholesterol by catalyzing the removal of the 14alpha-methyl group from lanosterol.
DCAF13	Among its related pathways are rRNA processing in the nucleus and cytosol and Gene Expression. Possible role in ribosomal RNA processing (By similarity). May function as a substrate receptor for CUL4-DDB1 E3 ubiquitin-protein ligase complex.
DCLK1	The microtubule-polymerizing activity of the encoded protein is independent of its protein kinase activity. The encoded protein is involved in several different cellular processes, including neuronal migration, retrograde transport, neuronal apoptosis and neurogenesis.
DDX24	putative RNA helicases. They are implicated in a number of cellular processes involving alteration of RNA secondary structure such as translation initiation, nuclear and mitochondrial splicing, and ribosome and spliceosome assembly. Based on their distribution patterns, some members of this family are believed to be involved in embryogenesis, spermatogenesis, and cellular growth and division.
DDX27	putative RNA helicases. They are implicated in a number of cellular processes involving alteration of RNA secondary structure such as translation initiation, nuclear and mitochondrial splicing, and ribosome and spliceosome assembly. Based on their distribution patterns, some members of this family are believed to be involved in embryogenesis, spermatogenesis, and cellular growth and division. Pro…
DDX41	putative RNA helicases. They are implicated in a number of cellular processes involving alteration of RNA secondary structure, such as translation initiation, nuclear and mitochondrial splicing, and ribosome and spliceosome assembly. Based on their distribution patterns, some members of the DEAD box protein family are believed to be involved in embryogenesis, spermatogenesis, and cellular growth …
DDX47	putative RNA helicases. They are implicated in a number of cellular processes involving alteration of RNA secondary structure, such as translation initiation, nuclear and mitochondrial splicing, and ribosome and spliceosome assembly. Based on their distribution patterns, some members of this family are believed to be involved in embryogenesis, spermatogenesis, and cellular growth and division. Th…
DDX50	putative RNA helicases. They are implicated in a number of cellular processes involving alteration of RNA secondary structure such as translation initiation, nuclear and mitochondrial splicing, and ribosome and spliceosome assembly. Based on their distribution patterns, some members of this DEAD box protein family are believed to be involved in embryogenesis, spermatogenesis, and cellular growth …
DDX59	Diseases associated with DDX59 include Orofaciodigital Syndrome V and Orofaciodigital Syndrome. GO annotations related to this gene include nucleic acid binding and helicase activity.
DECR1	accessory enzyme which participates in the beta-oxidation and metabolism of unsaturated fatty enoyl-CoA esters. Among its related pathways are Metabolism and Mitochondrial LC-Fatty Acid Beta-Oxidation. GO annotations related to this gene include oxidoreductase activity and NADPH binding.
DHRS3	catalyze the oxidation/reduction of a wide range of substrates, including retinoids and steroids. Among its related pathways are Metabolism of fat-soluble vitamins and the visual cycle I (vertebrates). Catalyzes the reduction of all-trans-retinal to all-trans-retinol in the presence of NADPH.
DHX37	RNA helicases. They are implicated in a number of cellular processes involving alteration of RNA secondary structure such as translation initiation, nuclear and mitochondrial splicing, and ribosome and spliceosome assembly. Based on their distribution patterns, some members of this family are believed to be involved in embryogenesis, spermatogenesis, and cellular growth and division. Among its re…
DHX8	ATP-dependent RNA helicase that regulates the release of spliced mRNAs from spliceosomes prior to their export from the nucleus. Facilitates nuclear export of spliced mRNA by releasing the RNA from the spliceosome.
DNAJA3	DNAJ/Hsp40 proteins stimulate the ATPase activity of Hsp70 chaperones and play critical roles in protein folding, degradation, and multimeric complex assembly. The encoded protein is localized to mitochondria and mediates several cellular processes including proliferation, survival and apoptotic signal transduction. The encoded protein also plays a critical role in tumor suppression through inter…
DNAJC10	of the endoplasmic reticulum-associated degradation complex involved in recognizing and degrading misfolded proteins. Required for efficient folding of proteins in the endoplasmic reticulum by catalyzing the removal of non-native disulfide bonds formed during the folding of proteins, such as LDLR. Also involved in endoplasmic reticulum-associated degradation (ERAD) by reducing incorrect disulfide…
DPP4	Cell surface glycoprotein receptor involved in the costimulatory signal essential for T-cell receptor (TCR)-mediated T-cell activation. Acts as a positive regulator of T-cell coactivation, by binding at least ADA, CAV1, IGF2R, and PTPRC. Its binding to CAV1 and CARD11 induces T-cell proliferation and NF-kappa-B activation in a T-cell receptor/CD3-dependent manner. Its interaction with ADA also re…
DRD2	D2 receptors are members of the dopamine receptor G-protein-coupled receptor family that also includes D1, D3, D4 and D5. They are involved in the modulation of locomotion, reward, reinforcement and memory and learning.
DRD4	The D4 subtype is a G-protein coupled receptor which inhibits adenylyl cyclase. It is a target for drugs which treat schizophrenia and Parkinson disease. Dopamine receptor responsible for neuronal signaling in the mesolimbic system of the brain, an area of the brain that regulates emotion and complex behavior. Its activity is mediated by G proteins which inhibit adenylyl cyclase. Modulates the ci…
DROSHA	Ribonuclease III double-stranded (ds) RNA-specific endoribonuclease that is involved in the initial step of microRNA (miRNA) biogenesis.
DVL1	cell proliferation, acting as a transducer molecule for developmental processes, including segmentation and neuroblast specification. Participates in Wnt signaling by binding to the cytoplasmic C-terminus of frizzled family members and transducing the Wnt signal to down-stream effectors. Plays a role both in canonical and non-canonical Wnt signaling. Plays a role in the signal transduction pathwa…
DVL3	cytoplasmic phosphoprotein that regulates cell proliferation. Among its related pathways are Wnt Signaling Pathways: beta-Catenin-dependent Wnt Signaling and HTLV-I infection. signal transduction pathway
E2F1	factors. The E2F family plays a crucial role in the control of cell cycle and action of tumor suppressor proteins and is also a target of the transforming proteins of small DNA tumor viruses. E2F1 binds preferentially RB1 in a cell-cycle dependent manner. It can mediate both cell proliferation and TP53/p53-dependent apoptosis. Blocks adipocyte differentiation by binding to specific promoters repr…
ECHDC1	Among its related pathways are Propanoate metabolism and Fatty Acid Biosynthesis (WikiPathways). GO annotations related to this gene include carboxy-lyase activity and methylmalonyl-CoA decarboxylase activity. Decarboxylases ethylmalonyl-CoA decarboxylase, a potentially toxic metabolite, to form butyryl-CoA, suggesting it might be involved in metabolite proofreading. Also has methylmalonyl-CoA de…
EEF1A1	isoform of the alpha subunit of the elongation factor-1 complex, which is responsible for the enzymatic delivery of aminoacyl tRNAs to the ribosome. This isoform (alpha 1) is expressed in brain, placenta, lung, liver, kidney, and pancreas, and the other isoform (alpha 2) is expressed in brain, heart and skeletal muscle. PARP1 and TXK, forms a complex that acts as a T helper 1 (Th1) cell-specific …
EFTUD2	Component of the U5 snRNP and the U4/U6-U5 tri-snRNP complex required for pre-mRNA splicing. Binds GTP.
EGFR	EGFR is a cell surface protein that binds to epidermal growth factor. Binding of the protein to a ligand induces receptor dimerization and tyrosine autophosphorylation and leads to cell proliferation. ligands include EGF, TGFA/TGF-alpha, amphiregulin, epigen/EPGN, BTC/betacellulin, epiregulin/EREG and HBEGF/heparin-binding EGF.
EIF4E2	Among its related pathways are Interferon gamma signaling and Immune System. Recognizes and binds the 7-methylguanosine-containing mRNA cap during an early step in the initiation of protein synthesis and facilitates ribosome binding
ELP3	ELP3 is the catalytic subunit of the histone acetyltransferase elongator complex, which contributes to transcript elongation. Among its related pathways are Chromatin organization and Chromatin Regulation / Acetylation. GO annotations related to this gene include histone acetyltransferase activity and N-acetyltransferase activity. May also have a methyltransferase activity.
ENSGAL....
EP300	histone acetyltransferase that regulates transcription via chromatin remodeling and is important in the processes of cell proliferation and differentiation. It mediates cAMP-gene regulation by binding specifically to phosphorylated CREB protein. This gene has also been identified as a co-activator of HIF1A (hypoxia-inducible factor 1 alpha), and thus plays a role in the stimulation of hypoxia-ind…
EPHB1	During nervous system development, regulates retinal axon guidance redirecting ipsilaterally ventrotemporal retinal ganglion cells axons at the optic chiasm midline. This probably requires repulsive interaction with EFNB2. In the adult nervous system together with EFNB3, regulates chemotaxis, proliferation and polarity of the hippocampus neural progenitors. In addition to its role in axon guidanc…
EPRS	Catalyzes the attachment of the cognate amino acid to the corresponding tRNA in a two-step reaction
ERBB2	protein has no ligand binding domain of its own and therefore cannot bind growth factors. However, it does bind tightly to other ligand-bound EGF receptor family members to form a heterodimer, stabilizing ligand binding and enhancing kinase-mediated activation of downstream signalling pathways, such as those involving mitogen-activated protein kinase and phosphatidylinositol-3 kinase.
ERBB4	binds to and is activated by neuregulins and other factors and induces a variety of cellular responses including mitogenesis and differentiation. Multiple proteolytic events allow for the release of a cytoplasmic fragment and an extracellular fragment. regulates development of the heart, the central nervous system and the mammary gland, gene transcription, cell proliferation, differentiation, mig…
ERO1L	Required for the proper folding of immunoglobulins. Involved in the release of the unfolded cholera toxin from reduced P4HB/PDI in case of infection by V.cholerae, thereby playing a role in retrotranslocation of the toxin. Plays an important role in ER stress-induced, CHOP-dependent apoptosis by activating the inositol 1,4,5-trisphosphate receptor IP3R1.
ESR1	ligand-activated transcription factor composed of several domains important for hormone binding, DNA binding, and activation of transcription. The protein localizes to the nucleus where it may form a homodimer or a heterodimer with estrogen receptor 2. Estrogen and its receptors are essential for sexual development and reproductive function, but also play a role in other tissues such as bone. Lig…
EXOSC1	Non-catalytic component of the RNA exosome complex which has 3->5 exoribonuclease activity and participates in a multitude of cellular RNA processing and degradation events. In the nucleus, the RNA exosome complex is involved in proper maturation of stable RNA species such as rRNA, snRNA and snoRNA, in the elimination of RNA processing by-products and non-coding pervasive transcripts, such as ant…
EXOSC10	Putative catalytic component of the RNA exosome complex which has 3->5 exoribonuclease activity and participates in a multitude of cellular RNA processing and degradation events. In the nucleus, the RNA exosome complex is involved in proper maturation of stable RNA species such as rRNA, snRNA and snoRNA, in the elimination of RNA processing by-products and non-coding pervasive transcripts, such a…
EXOSC5	Putative catalytic component of the RNA exosome complex which has 3->5 exoribonuclease activity and participates in a multitude of cellular RNA processing and degradation events. In the nucleus, the RNA exosome complex is involved in proper maturation of stable RNA species such as rRNA, snRNA and snoRNA, in the elimination of RNA processing by-products and non-coding pervasive transcripts, such a…
EXOSC9	Putative catalytic component of the RNA exosome complex which has 3->5 exoribonuclease activity and participates in a multitude of cellular RNA processing and degradation events. In the nucleus, the RNA exosome complex is involved in proper maturation of stable RNA species such as rRNA, snRNA and snoRNA, in the elimination of RNA processing by-products and non-coding pervasive transcripts, such a…
FBN1	The encoded preproprotein is proteolytically processed to generate two proteins including the extracellular matrix component fibrillin-1 and the protein hormone asprosin. Fibrillin-1 is an extracellular matrix glycoprotein that serves as a structural component of calcium-binding microfibrils. These microfibrils provide force-bearing structural support in elastic and nonelastic connective tissue t…
FCF1	Among its related pathways are rRNA processing in the nucleus and cytosol and Ribosome biogenesis in eukaryotes.
FDFT1	membrane-associated enzyme located at a branch point in the mevalonate pathway. The encoded protein is the first specific enzyme in cholesterol biosynthesis, catalyzing the dimerization of two molecules of farnesyl diphosphate in a two-step reaction to form squalene. Among its related pathways are Statin Pathway and Regulation of lipid metabolism by Peroxisome proliferator-activated receptor alph…
FGF2	family members bind heparin and possess broad mitogenic and angiogenic activities. This protein has been implicated in diverse biological processes, such as limb and nervous system development, wound healing, and tumor growth. FGF2 (Fibroblast Growth Factor 2) is a Protein Coding gene. Diseases associated with FGF2 include Corneal Neovascularization and Chronic Ulcer Of Skin. Among its related pa…
FOS	genes encode leucine zipper proteins that can dimerize with proteins of the JUN family, thereby forming the transcription factor complex AP-1. As such, the FOS proteins have been implicated as regulators of cell proliferation, differentiation, and transformation. In some cases, expression of the FOS gene has also been associated with apoptotic cell death. On TGF-beta activation, forms a multimeri…
FURIN	type 1 membrane bound protease that is expressed in many tissues, including neuroendocrine, liver, gut, and brain. The encoded protein undergoes an initial autocatalytic processing event in the ER and then sorts to the trans-Golgi network through endosomes where a second autocatalytic event takes place and the catalytic activity is acquired. The product of this gene is one of the seven basic amin…
GADPH	product of this gene catalyzes an important energy-yielding step in carbohydrate metabolism, the reversible oxidative phosphorylation of glyceraldehyde-3-phosphate in the presence of inorganic phosphate and nicotinamide adenine dinucleotide (NAD). The encoded protein has additionally been identified to have uracil DNA glycosylase activity in the nucleus. Also, this protein contains a peptide that…
GAR1	Required for ribosome biogenesis and telomere maintenance. May also be required for correct processing or intranuclear trafficking of TERC, the RNA component of the telomerase reverse transcriptase (TERT) holoenzyme. This gene is a member of the H/ACA snoRNPs (small nucleolar ribonucleoproteins) gene family. snoRNPs are involved in various aspects of rRNA processing
Gga.53675
GJA1	The encoded protein is a component of gap junctions, which are composed of arrays of intercellular channels that provide a route for the diffusion of low molecular weight materials from cell to cell. The encoded protein is the major protein of gap junctions in the heart that are thought to have a crucial role in the synchronized contraction of the heart and in embryonic development. Gap junction …
GNA11	Modulator or transducers in various transmembrane signaling systems.
GNA12	Guanine nucleotide-binding proteins (G proteins) are involved as modulators or transducers in various transmembrane signaling systems. May play a role in the control of cell migration through the TOR signaling cascade.
GNAQ	Guanine nucleotide-binding proteins (G proteins) are involved as modulators or transducers in various transmembrane signaling systems. Regulates B-cell selection and survival and is required to prevent B-cell-dependent autoimmunity. Regulates chemotaxis of BM-derived neutrophils and dendritic cells (in vitro) (By similarity). Mutations at this locus have been associated with problems in platelet …
GNL2	Among its related pathways are Ribosome biogenesis in eukaryotes. GTPase that associates with pre-60S ribosomal subunits in the nucleolus and is required for their nuclear export and maturation.
GP1BB	mediates platelet adhesion in the arterial circulation.
GRB14	growth factor receptor-binding protein that interacts with insulin receptors and insulin-like growth-factor receptors. This protein likely has an inhibitory effect on receptor tyrosine kinase signaling and, in particular, on insulin receptor signaling. This gene may play a role in signaling pathways that regulate growth and metabolism. Binds to, and suppresses signals from, the activated insulin …
GRB2	Adapter protein that provides a critical link between cell surface growth factor receptors and the Ras signaling pathway. Isoform 2 does not bind to phosphorylated epidermal growth factor receptor (EGFR) but inhibits EGF-induced transactivation of a RAS-responsive element. Isoform 2 acts as a dominant negative protein over GRB2 and by suppressing proliferative signals, may trigger active programm…
GRPN1
GSNO	Metabolites with NO.-activity
GTF2B	general transcription factor IIB, one of the ubiquitous factors required for transcription initiation by RNA polymerase II.
GTPBP4	Involved in the biogenesis of the 60S ribosomal subunit.
H2AF4
HADHB	beta subunit of the mitochondrial trifunctional protein, which catalyzes the last three steps of mitochondrial beta-oxidation of long chain fatty acids.
HASPA5
HASPA8
HCLS1	Among its related pathways are B cell receptor signaling pathway (KEGG) and Development Slit-Robo signaling. GO annotations related to this gene include protein kinase binding and protein complex binding. Plays a role in antigen receptor signaling for both clonal expansion and deletion in lymphoid cells. May also be involved in the regulation of gene expression.
HDAC1	Histone acetylation and deacetylation, catalyzed by multisubunit complexes, play a key role in the regulation of eukaryotic gene expression. also interacts with retinoblastoma tumor-suppressor protein and this complex is a key element in the control of cell proliferation and differentiation. Together with metastasis-associated protein-2, it deacetylates p53 and modulates its effect on cell growth…
HDAC2	Histone deacetylases act via the formation of large multiprotein complexes, and are responsible for the deacetylation of lysine residues at the N-terminal regions of core histones (H2A, H2B, H3 and H4). This protein forms transcriptional repressor complexes by associating with many different proteins, including YY1, a mammalian zinc-finger transcription factor. Thus, it plays an important role in…
HDAC7	Histone acetylation/deacetylation alters chromosome structure and affects transcription factor access to DNA. The protein encoded by this gene has sequence homology to members of the histone deacetylase family. This gene is orthologous to mouse HDAC7 gene whose protein promotes repression mediated via the transcriptional corepressor SMRT. Involved in muscle maturation by repressing transcription …
HDAC8	It catalyzes the deacetylation of lysine residues in the histone N-terminal tails and represses transcription in large multiprotein complexes with transcriptional co-repressors.
HEATR1	Involved in nucleolar processing of pre-18S ribosomal RNA. Involved in ribosome biosynthesis (By similarity).
HGS	The protein encoded by this gene regulates endosomal sorting and plays a critical role in the recycling and degradation of membrane receptors. The encoded protein sorts monoubiquitinated membrane proteins into the multivesicular body, targeting these proteins for lysosome-dependent degradation. Involved in intracellular signal transduction mediated by cytokines and growth factors. When associated…
HIF1A	master regulator of cellular and systemic homeostatic response to hypoxia by activating transcription of many genes, including those involved in energy metabolism, angiogenesis, apoptosis, and other genes whose protein products increase oxygen delivery or facilitate metabolic adaptation to hypoxia. HIF-1 thus plays an essential role in embryonic vascularization, tumor angiogenesis and pathophysio…
HIPK1	It phosphorylates homeodomain transcription factors and may also function as a co-repressor for homeodomain transcription factors. Among its related pathways are Cardiac conduction and Gene Expression.
HNRNPD	This gene belongs to the subfamily of ubiquitously expressed heterogeneous nuclear ribonucleoproteins (hnRNPs). The hnRNPs are nucleic acid binding proteins and they complex with heterogeneous nuclear RNA (hnRNA). These proteins are associated with pre-mRNAs in the nucleus and appear to influence pre-mRNA processing and other aspects of mRNA metabolism and transport. May play a role in the regula…
HNRNPU	This gene belongs to the subfamily of ubiquitously expressed heterogeneous nuclear ribonucleoproteins (hnRNPs). The hnRNPs are nucleic acid binding proteins and they complex with heterogeneous nuclear RNA (hnRNA). These proteins are associated with pre-mRNAs in the nucleus and appear to influence pre-mRNA processing and other aspects of mRNA metabolism and transport. May play a role in the regula…
HRAS	signal transduction pathways. These proteins can bind GTP and GDP, and they have intrinsic GTPase activity. This protein undergoes a continuous cycle of de- and re-palmitoylation, which regulates its rapid exchange between the plasma membrane and the Golgi apparatus.
HSP90AA1	inducible molecular chaperone that functions as a homodimer. The encoded protein aids in the proper folding of specific target proteins by use of an ATPase activity that is modulated by co-chaperones. Among its related pathways are Hypoxic and oxygen homeostasis regulation of HIF-1-alpha and Development_Glucocorticoid receptor signaling. GO annotations related to this gene include poly(A) RNA bin…
HSP90AB1	Molecular chaperone that promotes the maturation, structural maintenance and proper regulation of specific target proteins involved for instance in cell cycle control and signal transduction.
HSP90B1	member of a family of adenosine triphosphate(ATP)-metabolizing molecular chaperones with roles in stabilizing and folding other proteins. The encoded protein is localized to melanosomes and the endoplasmic reticulum. Molecular chaperone that functions in the processing and transport of secreted proteins. When associated with CNPY3, required for proper folding of Toll-like receptors (By similarity…
HSPA	Among its related pathways are Protein processing in endoplasmic reticulum and Regulation of degradation of deltaF508 CFTR in CF. GO annotations related to this gene include binding and enzyme inhibitor activity.
HSPA12
HSPA4	Among its related pathways are Development_Glucocorticoid receptor signaling and Allograft rejection. An important paralog of this gene is HSPA4L.
HSPA4L	heat shock inducible and may act as a chaperone. The encoded protein can protect the heat-shocked cell against the harmful effects of aggregated proteins. This gene is highly expressed in leukemia cells. Among its related pathways are Cellular response to heat stress and Cellular Senescence. An important paralog of this gene is HSPA4.
HSPA5	is localized in the lumen of the endoplasmic reticulum (ER), and is involved in the folding and assembly of proteins in the ER. As this protein interacts with many ER proteins, it may play a key role in monitoring protein transport through the cell. Among its related pathways are Development, Glucocorticoid receptor signaling and Immune System. GO annotations related to this gene include calcium …
HSPA8	This protein belongs to the latter group, which are also referred to as heat-shock cognate proteins. It functions as a chaperone, and binds to nascent polypeptides to facilitate correct folding. It also functions as an ATPase in the disassembly of clathrin-coated vesicles during transport of membrane components through the cell.
HSPAB
HSPD1	This gene encodes a member of the chaperonin family. The encoded mitochondrial protein may function as a signaling molecule in the innate immune system. This protein is essential for the folding and assembly of newly imported proteins in the mitochondria.
IGBP1	Associated to surface IgM-receptor; may be involved in signal transduction. Involved in regulation of the catalytic activity of the phosphatases PP2A, PP4 and PP6 by protecting their partially folded catalytic subunits from degradative polyubiquitination until they associate with regulatory subunits.
INSR	Binding of insulin or other ligands to this receptor activates the insulin signaling pathway, which regulates glucose uptake and release, as well as the synthesis and storage of carbohydrates, lipids and protein.
ITGB1	membrane receptors involved in cell adhesion and recognition in a variety of processes including embryogenesis, hemostasis, tissue repair, immune response and metastatic diffusion of tumor cells. Among its related pathways are Cell adhesion_Cell-matrix glycoconjugates and CXCR4-mediated signaling events.
ITGB3	Integrin beta 3 is found along with the alpha IIb chain in platelets. Integrins are known to participate in cell adhesion as well as cell-surface mediated signalling. Among its related pathways are RET signaling and VEGF Signaling Pathway.
JUN	Among its related pathways are Activated TLR4 signalling and Regulation of retinoblastoma protein.
KAT2A	histone acetyltransferase (HAT) that functions primarily as a transcriptional activator. It also functions as a repressor of NF-kappa-B (see MIM 164011) by promoting ubiquitination of the NF-kappa-B subunit RELA (MIM 164014) in a HAT-independent manner. Functions as a histone acetyltransferase (HAT) to promote transcriptional activation. Acetylation of histones gives a specific tag for epigenetic…
KDM2B	constitute one of the four subunits of ubiquitin protein ligase complex called SCFs (SKP1-cullin-F-box), which function in phosphorylation-dependent ubiquitination. Histone demethylase that demethylates Lys-4 and Lys-36 of histone H3, thereby playing a central role in histone code. Preferentially demethylates trimethylated H3 Lys-4 and dimethylated H3 Lys-36 residue while it has weak or no activi…
KIF11	chromosome positioning, centrosome separation and establishing a bipolar spindle during cell mitosis. Motor protein required for establishing a bipolar spindle during mitosis
KNTC1	mechanisms to ensure proper chromosome segregation during cell division. Required for the assembly of the dynein-dynactin and MAD1-MAD2 complexes onto kinetochores
KRAS	Diseases associated with KRAS include Noonan Syndrome 3 and Cardiofaciocutaneous Syndrome 2. Among its related pathways are RET signaling and VEGF Signaling Pathway.
KRR1	Required for 40S ribosome biogenesis. Involved in nucleolar processing of pre-18S ribosomal RNA and ribosome assembly
LATS2	The protein localizes to centrosomes during interphase, and early and late metaphase. It interacts with the centrosomal proteins aurora-A and ajuba and is required for accumulation of gamma-tubulin and spindle formation at the onset of mitosis. It also interacts with a negative regulator of p53 and may function in a positive feedback loop with p53 that responds to cytoskeleton damage. Additionall…
LINGO1	Among its related pathways are p75 NTR receptor-mediated signalling and Neuroscience. GO annotations related to this gene include epidermal growth factor receptor binding.
LMAN1	membrane mannose-specific lectin that cycles between the endoplasmic reticulum, endoplasmic reticulum-Golgi intermediate compartment, and cis-Golgi, functioning as a cargo receptor for glycoprotein transport. The LMAN1-MCFD2 complex forms a specific cargo receptor for the ER-to-Golgi transport of selected proteins.
LPAR1	lysophosphatidic acid (LPA) receptor from a group known as EDG receptors. These receptors are members of the G protein-coupled receptor superfamily. Utilized by LPA for cell signaling, EDG receptors mediate diverse biologic functions, including proliferation, platelet aggregation, smooth muscle contraction, inhibition of neuroblastoma cell differentiation, chemotaxis, and tumor cell invasion. Pla…
LPAR2	This protein functions as a lysophosphatidic acid (LPA) receptor and contributes to Ca2+ mobilization, a critical cellular response to LPA in cells. Plays a key role in phospholipase C-beta (PLC-beta) signaling pathway.
LPL	lipoprotein lipase, which is expressed in heart, muscle, and adipose tissue. LPL functions as a homodimer, and has the dual functions of triglyceride hydrolase and ligand/bridging factor for receptor-mediated lipoprotein uptake. Among its related pathways are Metabolism of fat-soluble vitamins and Statin Pathway.
LRRK2	Positively regulates autophagy through a calcium-dependent activation of the CaMKK/AMPK signaling pathway. The process involves activation of nicotinic acid adenine dinucleotide phosphate (NAADP) receptors, increase in lysosomal pH, and calcium release from lysosomes. Together with RAB29, plays a role in the retrograde trafficking pathway for recycling proteins, such as mannose 6 phosphate recept…
LSS	The encoded protein is a member of the terpene cyclase/mutase family and catalyzes the first step in the biosynthesis of cholesterol, steroid hormones, and vitamin D.
LYN	Required for the initiation of the B-cell response, but also for its down-regulation and termination. Plays an important role in the regulation of B-cell differentiation, proliferation, survival and apoptosis, and is important for immune self-tolerance.
MAD2L1	component of the mitotic spindle assembly checkpoint that prevents the onset of anaphase until all chromosomes are properly aligned at the metaphase plate. Component of the spindle-assembly checkpoint that prevents the onset of anaphase until all chromosomes are properly aligned at the metaphase plate. Required for the execution of the mitotic checkpoint which monitors the process of kinetochore-…
MAGOH	Core component of the splicing-dependent multiprotein exon junction complex (EJC) deposited at splice junctions on mRNAs. Involved in the splicing modulation of BCL2L1/Bcl-X (and probably other apoptotic genes); specifically inhibits formation of proapoptotic isoforms such as Bcl-X(S); the function is different from the established EJC assembly.
MAK16	GO annotations related to this gene include poly(A) RNA binding.
MAP1LC3A	MAP1A and MAP1B are microtubule-associated proteins which mediate the physical interactions between microtubules and components of the cytoskeleton.
MAP2K2	It phosphorylates and thus activates MAPK1/ERK2 and MAPK2/ERK3. The activation of this kinase itself is dependent on the Ser/Thr phosphorylation by MAP kinase kinase kinases. Mutations in this gene cause cardiofaciocutaneous syndrome (CFC syndrome), a disease characterized by heart defects, mental retardation, and distinctive facial features similar to those found in Noonan syndrome. Diseases ass…
MAP2K5	This kinase specifically interacts with and activates MAPK7/ERK5. This kinase itself can be phosphorylated and activated by MAP3K3/MEKK3, as well as by atypical protein kinase C isoforms (aPKCs). The signal cascade mediated by this kinase is involved in growth factor stimulated cell proliferation and muscle cell differentiation. Acts as a scaffold for the formation of a ternary MAP3K2/MAP3K3-MAP3…
MAPK1	This gene encodes a member of the MAP kinase family. MAP kinases, also known as extracellular signal-regulated kinases (ERKs), act as an integration point for multiple biochemical signals, and are involved in a wide variety of cellular processes such as proliferation, differentiation, transcription regulation and development. The MAPK/ERK cascade plays also a role in initiation and regulation of …
MAPK10	kinase is specifically expressed in a subset of neurons in the nervous system and is activated by threonine and tyrosine phosphorylation. Extracellular stimuli such as proinflammatory cytokines or physical stress stimulate the stress-activated protein kinase/c-Jun N-terminal kinase (SAP/JNK) signaling pathway. In this cascade, two dual specificity kinases MAP2K4/MKK4 and MAP2K7/MKK7 phosphorylate…
MAPK12	Stress-activated protein kinases are one subclass of MAP kinases. The protein encoded by this gene functions as a signal transducer during differentiation of myoblasts to myotubes. MAPK12 is one of the four p38 MAPKs which play an important role in the cascades of cellular responses evoked by extracellular stimuli such as proinflammatory cytokines or physical stress leading to direct activation o…
MAPK14	This kinase is activated by various environmental stresses and proinflammatory cytokines. The activation requires its phosphorylation by MAP kinase kinases (MKKs), or its autophosphorylation triggered by the interaction of MAP3K7IP1/TAB1 protein with this kinase. The substrates of this kinase include transcription regulator ATF2, MEF2C, and MAX, cell cycle regulator CDC25B, and tumor suppressor p…
MAPK6	kinase is localized in the nucleus, and has been reported to be activated in fibroblasts upon treatment with serum or phorbol esters. Diseases associated with MAPK6 include Pulmonary Immaturity. Among its related pathways are VEGF Signaling Pathway and IL-2 Pathway.
MAPRE1	This protein localizes to microtubules, especially the growing ends, in interphase cells. During mitosis, the protein is associated with the centrosomes and spindle microtubules. The protein also associates with components of the dynactin complex and the intermediate chain of cytoplasmic dynein. Because of these associations, it is thought that this protein is involved in the regulation of microt…
MCM3	highly conserved mini-chromosome maintenance proteins (MCM) that are involved in the initiation of eukaryotic genome replication. The hexameric protein complex formed by MCM proteins is a key component of the pre-replication complex (pre_RC) and may be involved in the formation of replication forks and in the recruitment of other DNA replication related proteins.
MCM4	Acts as component of the MCM2-7 complex (MCM complex) which is the putative replicative helicase essential for once per cell cycle DNA replication initiation and elongation in eukaryotic cells.
MDAC2
MDN1	Among its related pathways are Ribosome biogenesis in eukaryotes. GO annotations related to this gene include binding and unfolded protein binding. Nuclear chaperone required for maturation and nuclear export of pre-60S ribosome subunits
MEF2A	DNA-binding transcription factor that activates many muscle-specific, growth factor-induced, and stress-induced genes. The encoded protein can act as a homodimer or as a heterodimer and is involved in several cellular processes, including muscle development, neuronal differentiation, cell growth control, and apoptosis. Mediates cellular functions not only in skeletal and cardiac muscle developmen…
MET	Binding of its ligand, hepatocyte growth factor, induces dimerization and activation of the receptor, which plays a role in cellular survival, embryogenesis, and cellular migration and invasion. RAS-ERK activation is associated with the morphogenetic effects while PI3K/AKT coordinates prosurvival effects. During embryonic development, MET signaling plays a role in gastrulation, development and mi…
MIS12	Among its related pathways are Mitotic Metaphase and Anaphase and Cell Cycle, Mitotic.
MKKS	Probable molecular chaperone. Assists the folding of proteins upon ATP hydrolysis. As part of the BBS/CCT complex may play a role in the assembly of BBSome, a complex involved in ciliogenesis regulating transports vesicles to the cilia. May play a role in protein processing in limb, cardiac and reproductive system development. May play a role in cytokinesis.
MLF1IP	The centromere is a specialized chromatin domain, present throughout the cell cycle, that acts as a platform on which the transient assembly of the kinetochore occurs during mitosis. All active centromeres are characterized by the presence of long arrays of nucleosomes in which CENPA (MIM 117139) replaces histone H3 (see MIM 601128). MLF1IP, or CENPU, is an additional factor required for centrome…
MRAS	encoded protein may play a role in the tumor necrosis factor-alpha and MAP kinase signaling pathways. May serve as an important signal transducer for a novel upstream stimuli in controlling cell proliferation. Weakly activates the MAP kinase pathway. Among its related pathways are CNTF Signaling and HTLV-I infection.
MRLP1	Binds polysaccharides in a Ca(2+)-independent manner (By similarity).
MRLP22	MRPL22: MRPL22 (Mitochondrial Ribosomal Protein L22) is a Protein Coding gene. Among its related pathways are Mitochondrial translation
MRPL17	MRPL17 (Mitochondrial Ribosomal Protein L17) is a Protein Coding gene. Among its related pathways are Mitochondrial translation and Viral mRNA Translation.
MRPS18A	MRPS18A (Mitochondrial Ribosomal Protein S18A) is a Protein Coding gene. Among its related pathways are Mitochondrial translation
MRPS18C	MRPS18C (Mitochondrial Ribosomal Protein S18C) is a Protein Coding gene. Among its related pathways are Mitochondrial translation
MRTO4	Component of the ribosome assembly machinery. Nuclear paralog of the ribosomal protein P0, it binds pre-60S subunits at an early stage of assembly in the nucleolus, and is replaced by P0 in cytoplasmic pre-60S subunits and mature 80S ribosomes.
MTHFD1L	involved in the synthesis of tetrahydrofolate (THF) in the mitochondrion. THF is important in the de novo synthesis of purines and thymidylate and in the regeneration of methionine from homocysteine. May provide the missing metabolic reaction required to link the mitochondria and the cytoplasm in the mammalian model of one-carbon folate metabolism in embryonic an transformed cells complementing t…
MX1	The encoded protein is induced by type I and type II interferons and antagonizes the replication process of several different RNA and DNA viruses.
MYB	transcription regulator. This protein plays an essential role in the regulation of hematopoiesis
MYBL2	Transcription factor involved in the regulation of cell survival, proliferation, and differentiation. Transactivates the expression of the CLU gene.
MYC	plays a role in cell cycle progression, apoptosis and cellular transformation. It functions as a transcription factor that regulates transcription of specific target genes. Activates the transcription of growth-related genes.
MYD88	plays a central role in the innate and adaptive immune response. This protein functions as an essential signal transducer in the interleukin-1 and Toll-like receptor signaling pathways. These pathways regulate that activation of numerous proinflammatory genes.
MYH15	Among its related pathways are Vesicle-mediated transport and Tight junction. GO annotations related to this gene include actin binding and motor activity. Muscle contraction.
MYO5A	one of three myosin V heavy-chain genes, belonging to the myosin gene superfamily. Myosin V is a class of actin-based motor proteins involved in cytoplasmic vesicle transport and anchorage, spindle-pole alignment and mRNA translocation. The protein encoded by this gene is abundant in melanocytes and nerve cells.
NAT10	gene is an RNA cytidine acetyltransferase involved in histone acetylation, tRNA acetylation, the biosynthesis of 18S rRNA, and the enhancement of nuclear architecture and chromatin organization. Can acetylate both histones and microtubules. Histone acetylation may regulate transcription and mitotic chromosome de-condensation. Activates telomerase activity by stimulating the transcription of TERT,…
NCBP1	Component of the cap-binding complex (CBC), which binds cotranscriptionally to the 5-cap of pre-mRNAs and is involved in various processes such as pre-mRNA splicing, translation regulation, nonsense-mediated mRNA decay, RNA-mediated gene silencing (RNAi) by microRNAs (miRNAs) and mRNA export.
NCOR2	nuclear receptor co-repressor that mediates transcriptional silencing of certain target genes. The encoded protein is a member of a family of thyroid hormone- and retinoic acid receptor-associated co-repressors. This protein acts as part of a multisubunit complex which includes histone deacetylases to modify chromatin structure that prevents basal transcriptional activity of target genes.
NDUFA10	the first enzyme complex in the electron transport chain of mitochondria. This protein has NADH dehydrogenase activity and oxidoreductase activity. It transfers electrons from NADH to the respiratory chain.
NDUFA2	the first enzyme complex in the electron transport chain of mitochondria. This protein has NADH dehydrogenase activity and oxidoreductase activity. It transfers electrons from NADH to the respiratory chain.
NDUFA7	the first enzyme complex in the electron transport chain of mitochondria. This protein has NADH dehydrogenase activity and oxidoreductase activity. It transfers electrons from NADH to the respiratory chain.
NDUFA8	the first enzyme complex in the electron transport chain of mitochondria. This protein has NADH dehydrogenase activity and oxidoreductase activity. It transfers electrons from NADH to the respiratory chain.
NDUFB8
NDUFB9	the first enzyme complex in the electron transport chain of mitochondria. This protein has NADH dehydrogenase activity and oxidoreductase activity. It transfers electrons from NADH to the respiratory chain.
NDUFS3	the first enzyme complex in the electron transport chain of mitochondria. This protein has NADH dehydrogenase activity and oxidoreductase activity. It transfers electrons from NADH to the respiratory chain. Among its related pathways are Metabolism and cardiolipin biosynthesis
NFKB1	NF-kappa-B is a pleiotropic transcription factor present in almost all cell types and is the endpoint of a series of signal transduction events that are initiated by a vast array of stimuli related to many biological processes such as inflammation, immunity, differentiation, cell growth, tumorigenesis and apoptosis.
NIP7	Required for proper 34S pre-rRNA processing and 60S ribosome subunit assembly.
NOC2L	NOC2L represents a novel HDAC-independent inhibitor of histone acetyltransferase (INHAT). Acts as an inhibitor of histone acetyltransferase activity; prevents acetylation of all core histones by the EP300/p300 histone acetyltransferase at p53/TP53-regulated target promoters in a histone deacetylases (HDAC)-independent manner. Acts as a transcription corepressor of p53/TP53- and TP63-mediated tran…
NOP5A
NOTCH1	intercellular signaling pathway that regulates interactions between physically adjacent cells through binding of Notch family receptors to their cognate ligands. The encoded preproprotein is proteolytically processed in the trans-Golgi network to generate two polypeptide chains that heterodimerize to form the mature cell-surface receptor. This receptor plays a role in the development of numerous …
NR4A3	member of the steroid-thyroid hormone-retinoid receptor superfamily. The encoded protein may act as a transcriptional activator. The protein can efficiently bind the NGFI-B Response Element (NBRE). promotes mitogen-induced vascular smooth muscle cell proliferation through transactivation of SKP2 promoter by binding a NBRE site (By similarity). Upon PDGF stimulation, stimulates vascular smooth mus…
NRAS	membrane protein that shuttles between the Golgi apparatus and the plasma membrane. This shuttling is regulated through palmitoylation and depalmitoylation by the ZDHHC9-GOLGA7 complex. The encoded protein, which has intrinsic GTPase activity, is activated by a guanine nucleotide-exchange factor and inactivated by a GTPase activating protein. Among its related pathways are RET signaling and VEGF …
NSF	Required for vesicle-mediated transport. Catalyzes the fusion of transport vesicles within the Golgi cisternae. Is also required for transport from the endoplasmic reticulum to the Golgi stack. Seems to function as a fusion protein required for the delivery of cargo proteins to all compartments of the Golgi stack independent of vesicle origin. Interaction with AMPAR subunit GRIA2 leads to influen…
NSUN3	RNA Methyltransferase Family Member 3. May have S-adenosyl-L-methionine-dependent methyl-transferase activity.
NSUN7	RNA Methyltransferase Family Member 7. May have S-adenosyl-L-methionine-dependent methyl-transferase activity.
NUBPL	The encoded protein is required for the assembly of the respiratory chain NADH dehydrogenase (complex I), an oligomeric enzymatic complex located in the inner mitochondrial membrane. Mutations in this gene cause mitochondrial complex I deficiency. Required for the assembly of the mitochondrial membrane respiratory chain NADH dehydrogenase (Complex I). May deliver of one or more Fe-S clusters to c…
NUMA1	structural component of the nuclear matrix. The encoded protein interacts with microtubules and plays a role in the formation and organization of the mitotic spindle during cell division.
NUP95
P4HB	involved in hydroxylation of prolyl residues in preprocollagen.
PA2G4	RNA-binding protein that is involved in growth regulation. This protein is present in pre-ribosomal ribonucleoprotein complexes and may be involved in ribosome assembly and the regulation of intermediate and late steps of rRNA processing. This protein is also a transcriptional co-repressor of androgen receptor-regulated genes and other cell cycle regulatory genes through its interactions with his…
PABPC1L	Among its related pathways are mRNA surveillance pathway and Deadenylation-dependent mRNA decay. GO annotations related to this gene include nucleic acid binding and nucleotide binding. An important paralog of this gene is MIR7705.
PAK4	Stimulates cell survival by phosphorylating the BCL2 antagonist of cell death BAD. Alternatively, inhibits apoptosis by preventing caspase-8 binding to death domain receptors in a kinase independent manner. Plays a role in cell-cycle progression by controlling levels of the cell-cycle regulatory protein CDKN1A and by phosphorylating RAN.
PAPSS1	Three-prime-phosphoadenosine 5-prime-phosphosulfate (PAPS) is the sulfate donor cosubstrate for all sulfotransferase (SULT) enzymes
PCNA	involved in the control of eukaryotic DNA replication by increasing the polymerases processibility during elongation of the leading strand. Induces a robust stimulatory effect on the 3-5 exonuclease and 3-phosphodiesterase, but not apurinic-apyrimidinic (AP) endonuclease, APEX2 activities. Has to be loaded onto DNA in order to be able to stimulate APEX2. Plays a key role in DNA damage response (D…
PDE10A	Plays a role in signal transduction by regulating the intracellular concentration of cyclic nucleotides. Can hydrolyze both cAMP and cGMP, but has higher affinity for cAMP and is more efficient with cAMP as substrate. May play a critical role in regulating cAMP and cGMP levels in the striatum, a region of the brain that contributes to the control of movement and cognition.
PDGFRA	gene plays a role in organ development, wound healing, and tumor progression.
PDIA5	Among its related pathways are Metabolism of proteins and Unfolded Protein Response (UPR).
PDIA6	Among its related pathways are Protein processing in endoplasmic reticulum and Metabolism of proteins. GO annotations related to this gene include isomerase activity and protein disulfide isomerase activity.
PES1	Diseases associated with PES1 include Cardiac Tamponade and Pericardium Disease. Among its related pathways are rRNA processing in the nucleus and cytosol and Gene Expression. GO annotations related to this gene include poly(A) RNA binding and ribonucleoprotein complex binding.
PHF5A	This gene encodes a subunit of the splicing factor 3b protein complex. Acts as a transcriptional regulator by binding to the GJA1/Cx43 promoter and enhancing its up-regulation by ESR1/ER-alpha. Also involved in pre-mRNA splicing.
PIAS4	PIAS4 (Protein Inhibitor Of Activated STAT 4) is a Protein Coding gene. Among its related pathways are Regulation of nuclear SMAD2/3 signaling and DNA Double Strand Break Response. GO annotations related to this gene include ligase activity and SUMO transferase activity. An important paralog of this gene is PIAS1. Plays a crucial role as a transcriptional coregulation in various cellular pathways…
PIK3C9	PIK3CG: involved in the immune response. The protein encoded by this gene is a class I catalytic subunit of PI3K. Like other class I catalytic subunits (p110-alpha p110-beta, and p110-delta), the encoded protein binds a p85 regulatory subunit to form PI3K.
PIK3CA	Participates in cellular signaling in response to various growth factors. Involved in the activation of AKT1 upon stimulation by receptor tyrosine kinases ligands such as EGF, insulin, IGF1, VEGFA and PDGF. Involved in signaling via insulin-receptor substrate (IRS) proteins. Essential in endothelial cell migration during vascular development through VEGFA signaling, possibly by regulating RhoA ac…
PIKFYVE	cytoskeletal functions, membrane trafficking, and receptor signaling by recruiting protein complexes to cell- and endosomal-membranes.
PLA2G4A	Diseases associated with PLA2G4A include Phospholipase A2, Group Iv A, Deficiency Of and Krabbe Disease. Among its related pathways are Metabolism and Development A3 receptor signaling. GO annotations related to this gene include calcium ion binding and phospholipase A2 activity. An important paralog of this gene is PLA2G4F. Together with its lysophospholipid activity, it is implicated in the ini…
PLAG4A
POL1RB
POLE3	histone-fold protein that interacts with other histone-fold proteins to bind DNA in a sequence-independent manner. These histone-fold protein dimers combine within larger enzymatic complexes for DNA transcription, replication, and packaging.
POLR1A	largest subunit of the RNA polymerase I complex. transcribes DNA into ribosomal RNA precursors.
POLR1B	Eukaryotic RNA polymerase I (pol I) is responsible for the transcription of ribosomal RNA (rRNA) genes and production of rRNA, the primary component of ribosomes.
POLR1E	Component of RNA polymerase I which synthesizes ribosomal RNA precursors. Appears to be involved in the formation of the initiation complex at the promoter by mediating the interaction between Pol I and UBTF/UBF (By similarity).
POLR21
POLR27
POLR2A	largest subunit of RNA polymerase II, the polymerase responsible for synthesizing messenger RNA in eukaryotes.
POLR2C	third largest subunit of RNA polymerase II, the polymerase responsible for synthesizing messenger RNA in eukaryotes.
POLR2F	sixth largest subunit of RNA polymerase II, the polymerase responsible for synthesizing messenger RNA in eukaryotes.
PPARA	Diseases associated with PPARA include Fatty Liver Disease and Alcoholic Cardiomyopathy. Among its related pathways are BMAL1-CLOCK,NPAS2 activates circadian gene expression and Regulation of lipid metabolism by Peroxisome proliferator-activated receptor alpha (PPARalpha). GO annotations related to this gene include transcription factor activity, sequence-specific DNA binding and receptor activit…
PPARG	a regulator of adipocyte differentiation. Additionally, PPAR-gamma has been implicated in the pathology of numerous diseases including obesity, diabetes, atherosclerosis and cancer. Nuclear receptor that binds peroxisome proliferators such as hypolipidemic drugs and fatty acids. Once activated by a ligand, the nuclear receptor binds to DNA specific PPAR response elements (PPRE) and modulates the …
PPIE	accelerate the folding of proteins. May be involved in muscle- and brain-specific processes. May be involved in pre-mRNA splicing. Among its related pathways are Immune System and mRNA Splicing - Major Pathway.
PPP2CB	negative control of cell growth and division.
PRDX4	The protein is localized to the cytoplasm. Peroxidases of the peroxiredoxin family reduce hydrogen peroxide and alkyl hydroperoxides to water and alcohol with the use of reducing equivalents derived from thiol-containing donor molecules. This protein has been found to play a regulatory role in the activation of the transcription factor NF-kappaB.
PRKAR2B	Regulatory subunit of the cAMP-dependent protein kinases involved in cAMP signaling in cells. Among its related pathways are DAG and IP3 signaling and DREAM Repression and Dynorphin Expression.
PRKCB	Protein kinase C (PKC) is a family of serine- and threonine-specific protein kinases that can be activated by calcium and second messenger diacylglycerol. PKC family members phosphorylate a wide variety of protein targets and are known to be involved in diverse cellular signaling pathways. The protein encoded by this gene is one of the PKC family members. This protein kinase has been reported to …
PRKCD	Protein kinase C (PKC) is a family of serine- and threonine-specific protein kinases that can be activated by calcium and the second messenger diacylglycerol. The protein encoded by this gene is one of the PKC family members. Studies both in human and mice demonstrate that this kinase is involved in B cell signaling and in the regulation of growth, apoptosis, and differentiation of a variety of c…
PRKG1	PRKG isoforms act as key mediators of the nitric oxide/cGMP signaling pathway and are important components of many signal transduction processes in diverse cell types. The PRKG1 proteins play a central role in regulating cardiovascular and neuronal functions in addition to relaxing smooth muscle tone, preventing platelet aggregation, and modulating cell growth. This gene is most strongly expresse…
PRKG2	An important paralog of this gene is PRKG1.
PRKGA
PRKX	encoded protein is developmentally regulated and may be involved in renal epithelial morphogenesis. This protein may also be involved in macrophage and granulocyte maturation. Regulates myeloid cell differentiation through SMAD6 phosphorylation. Involved in nephrogenesis by stimulating renal epithelial cell migration and tubulogenesis. Also involved in angiogenesis through stimulation of endothel…
PRMT8	methyltransferases are enyzmes that catalyze the transfer of methyl groups from S-adenosylmethionine (SAM) to the arginine residues on histones and other proteins. involved in a number of cellular processes, including DNA repair, RNA transcription, signal transduction, protein compartmentalization, and possibly protein translation
PRPF4	part of a heteromeric complex that binds U4, U5, and U6 small nuclear RNAs and is involved in pre-mRNA splicing.
PRPF6	Involved in pre-mRNA splicing as component of the U4/U6-U5 tri-snRNP complex, one of the building blocks of the spliceosome. Enhances dihydrotestosterone-induced transactivation activity of AR, as well as dexamethasone-induced transactivation activity of NR3C1, but does not affect estrogen-induced transactivation.
PRPF8	Functions as a scaffold that mediates the ordered assembly of spliceosomal proteins and snRNAs. Required for the assembly of the U4/U6-U5 tri-snRNP complex. Functions as scaffold that positions spliceosomal U2, U5 and U6 snRNAs at splice sites on pre-mRNA substrates, so that splicing can occur. Interacts with both the 5 and the 3 splice site.
PTBP1	ubiquitously expressed heterogeneous nuclear ribonucleoproteins (hnRNPs). The hnRNPs are RNA-binding proteins and they complex with heterogeneous nuclear RNA (hnRNA). These proteins are associated with pre-mRNAs in the nucleus and appear to influence pre-mRNA processing and other aspects of mRNA metabolism and transport.
PTGS1	The encoded protein regulates angiogenesis in endothelial cells, and is inhibited by nonsteroidal anti-inflammatory drugs such as aspirin. Based on its ability to function as both a cyclooxygenase and as a peroxidase, the encoded protein has been identified as a moonlighting protein. In platelets, it is involved in the generation of thromboxane A2 (TXA2), which promotes platelet activation and ag…
PTK2B	cytoplasmic protein tyrosine kinase which is involved in calcium-induced regulation of ion channels and activation of the map kinase signaling pathway. The encoded protein may represent an important signaling intermediate between neuropeptide-activated receptors or neurotransmitters that increase calcium flux and the downstream signals that regulate neuronal activity. The encoded protein undergoe…
PTPN6	PTPs are known to be signaling molecules that regulate a variety of cellular processes including cell growth, differentiation, mitotic cycle, and oncogenic transformation.
PUM1	suggests that the human protein may be involved in translational regulation of embryogenesis, and cell development and differentiation. Represses a program of genes necessary to maintain genomic stability such as key mitotic, DNA repair and DNA replication factors.
PXP1
RAB22A	Plays a role in endocytosis and intracellular protein transport. Mediates trafficking of TF from early endosomes to recycling endosomes. Required for NGF-mediated endocytosis of NTRK1, and subsequent neurite outgrowth.
RAB36	Among its related pathways are Vesicle-mediated transport and Intra-Golgi traffic. GO annotations related to this gene include GTP binding and GTPase activity.
RAC1	Members of this superfamily appear to regulate a diverse array of cellular events, including the control of cell growth, cytoskeletal reorganization, and the activation of protein kinases.
RAC3	Members of this superfamily appear to regulate a diverse array of cellular events, including the control of cell growth, cytoskeletal reorganization, and the activation of protein kinases.
RAE1	shown to localize to distinct foci in the nucleoplasm, to the nuclear rim, and to meshwork-like structures throughout the cytoplasm. This gene is thought to be involved in nucleocytoplasmic transport, and in directly or indirectly attaching cytoplasmic mRNPs to the cytoskeleton.
RAN	The RAN protein is also involved in control of DNA synthesis and cell cycle progression. Nuclear localization of RAN requires the presence of regulator of chromosome condensation 1 (RCC1).
RASL11A	Regulator of rDNA transcription. Acts in cooperation UBF/UBTF and positively regulates RNA polymerase I transcription
RB1	negative regulator of the cell cycle and was the first tumor suppressor gene found. The encoded protein also stabilizes constitutive heterochromatin to maintain the overall chromatin structure. The active, hypophosphorylated form of the protein binds transcription factor E2F1. Key regulator of entry into cell division that acts as a tumor suppressor. Promotes G0-G1 transition when phosphorylated …
RBX1	The encoded protein interacts with cullin proteins and likely plays a role in ubiquitination processes necessary for cell cycle progression. This protein may also affect protein turnover.
RGS1	Inhibits signal transduction by increasing the GTPase activity of G protein alpha subunits thereby driving them into their inactive GDP-bound form
RHOH	expressed in hematopoietic cells, where it functions as a negative regulator of cell growth and survival. Critical regulator of thymocyte development and T-cell antigen receptor (TCR) signaling by mediating recruitment and activation of ZAP70. Inhibits the activation of NF-kappa-B by TNF and IKKB and the activation of CRK/p38 by TNF. Inhibits activities of RAC1, RHOA and CDC42. Negatively regulat…
RHOJ	shown to be associated with focal adhesions in endothelial cells. Elicits the formation of F-actin-rich structures in fibroblasts and is involved in the regulation of cell morphology. Among its related pathways are Actin Nucleation by ARP-WASP Complex and ERK Signaling.
RIOK1	Diseases associated with RIOK1 include Giant Axonal Neuropathy. Among its related pathways are rRNA processing in the nucleus and cytosol and Ribosome biogenesis in eukaryotes. GO annotations related to this gene include transferase activity, transferring phosphorus-containing groups and protein serine/threonine kinase activity.
RPF1	May be required for ribosome biogenesis.
RPL	See numbered genes
RPL11	ribosomal protein that is a component of the 60S subunit. The protein belongs to the L5P family of ribosomal proteins. It is located in the cytoplasm. The protein probably associates with the 5S rRNA.
RPL13	This gene encodes a ribosomal protein that is a component of the 60S subunit. The protein belongs to the L13E family of ribosomal proteins. It is located in the cytoplasm. This gene is expressed at significantly higher levels in benign breast lesions than in breast carcinomas.
RPL23	This gene encodes a ribosomal protein that is a component of the 60S subunit. The protein belongs to the L14P family of ribosomal proteins. It is located in the cytoplasm. This gene has been referred to as rpL17 because the encoded protein shares amino acid identity with ribosomal protein L17 from Saccharomyces cerevisiae; however, its official symbol is RPL23.
RPL35A	This gene encodes a ribosomal protein that is a component of the 60S subunit. The protein belongs to the L35AE family of ribosomal proteins. It is located in the cytoplasm. The rat protein has been shown to bind to both initiator and elongator tRNAs, and thus, it is located at the P site, or P and A sites, of the ribosome.
RPL37A	ribosomal protein that is a component of the 60S subunit. The protein belongs to the L37AE family of ribosomal proteins. It is located in the cytoplasm. The protein contains a C4-type zinc finger-like domain.
RPL9	ribosomal protein that is a component of the 60S subunit. The protein belongs to the L6P family of ribosomal proteins.
RPLP1	ribosomal phosphoprotein that is a component of the 60S subunit. The protein, which is a functional equivalent of the E. coli L7/L12 ribosomal protein, belongs to the L12P family of ribosomal proteins. It plays an important role in the elongation step of protein synthesis. Unlike most ribosomal proteins, which are basic, the encoded protein is acidic. Its C-terminal end is nearly identical to the…
RPS	See numbered genes
RPS27A	This gene encodes a fusion protein consisting of ubiquitin at the N terminus and ribosomal protein S27a at the C terminus. When expressed in yeast, the protein is post-translationally processed, generating free ubiquitin monomer and ribosomal protein S27a. Ribosomal protein S27a is a component of the 40S subunit of the ribosome and belongs to the S27AE family of ribosomal proteins. It contains C4…
RPS6KA1	This gene encodes a member of the RSK (ribosomal S6 kinase) family of serine/threonine kinases. This kinase contains 2 nonidentical kinase catalytic domains and phosphorylates various substrates, including members of the mitogen-activated kinase (MAPK) signalling pathway. The activity of this protein has been implicated in controlling cell growth and differentiation. Serine/threonine-protein kina…
RPS6KA3	This gene encodes a member of the RSK (ribosomal S6 kinase) family of serine/threonine kinases. This kinase contains 2 non-identical kinase catalytic domains and phosphorylates various substrates, including members of the mitogen-activated kinase (MAPK) signalling pathway. The activity of this protein has been implicated in controlling cell growth and differentiation. Serine/threonine-protein kin…
RRAD	May play an important role in cardiac antiarrhythmia via the strong suppression of voltage-gated L-type Ca(2+) currents. Regulates voltage-dependent L-type calcium channel subunit alpha-1C trafficking to the cell membrane (By similarity). Inhibits cardiac hypertrophy through the calmodulin-dependent kinase II (CaMKII) pathway. Inhibits phosphorylation and activation of CAMK2D.
RRP1B	RRP1B (Ribosomal RNA Processing 1B) is a Protein Coding gene. GO annotations related to this gene include poly(A) RNA binding. An important paralog of this gene is RRP1
RRS24
RSP70A
SEC11A	has been linked to cell migration and invasion, gastric cancer and lymph node metastasis. Component of the microsomal signal peptidase complex which removes signal peptides from nascent proteins as they are translocated into the lumen of the endoplasmic reticulum.
SEC13	constituent of the endoplasmic reticulum and the nuclear pore complex. It has similarity to the yeast SEC13 protein, which is required for vesicle biogenesis from endoplasmic reticulum during the transport of proteins. Functions as a component of the nuclear pore complex (NPC) and the COPII coat. At the endoplasmic reticulum, SEC13 is involved in the biogenesis of COPII-coated vesicles. As a comp…
SEC61B	Necessary for protein translocation in the endoplasmic reticulum.
SEC63	is speculated that Sec61-Sec62-Sec63 may perform post-translational protein translocation into the ER. Required for integral membrane and secreted preprotein translocation across the endoplasmic reticulum membrane
SETD2	This protein is a histone methyltransferase that is specific for lysine-36 of histone H3, and methylation of this residue is associated with active chromatin. Among its related pathways are Chromatin organization and PKMTs methylate histone lysines. Histone methyltransferase that specifically trimethylates Lys-36 of histone H3 (H3K36me3) using dimethylated Lys-36 (H3K36me2) as substrate. Represen…
SF3B1	Subunit of the splicing factor SF3B required for A complex assembly formed by the stable binding of U2 snRNP to the branchpoint sequence (BPS) in pre-mRNA.
SF3B14	Necessary for the splicing of pre-mRNA. Directly contacts the pre-mRNA branch site adenosine for the first catalytic step of splicing. Enters the spliceosome and associates with the pre-mRNA branch site as part of the 17S U2 or, in the case of the minor spliceosome, as part of the 18S U11/U12 snRNP complex, and thus may facilitate the interaction of these snRNP with the branch sites of U2 and U12…
SMARCA5	member of the SWI/SNF family of proteins. Members of this family have helicase and ATPase activities and are thought to regulate transcription of certain genes by altering the chromatin structure around those genes. The protein encoded by this gene is a component of the chromatin remodeling and spacing factor RSF, a facilitator of the transcription of class II genes by RNA polymerase II. Helicase…
SMARCC1	The encoded protein is part of the large ATP-dependent chromatin remodeling complex SNF/SWI and contains a predicted leucine zipper motif typical of many transcription factors. Involved in transcriptional activation and repression of select genes by chromatin remodeling (alteration of DNA-nucleosome topology). May stimulate the ATPase activity of the catalytic subunit of the complex. Belongs to t…
SNRPD3	Core component of the spliceosomal U1, U2, U4 and U5 small nuclear ribonucleoproteins (snRNPs), the building blocks of the spliceosome. Thereby, plays an important role in the splicing of cellular pre-mRNAs.
SNRPE	Core component of the spliceosomal U1, U2, U4 and U5 small nuclear ribonucleoproteins (snRNPs), the building blocks of the spliceosome. Thereby, plays an important role in the splicing of cellular pre-mRNAs.
SOS2	regulatory protein that is involved in the positive regulation of ras proteins.
SPTAN1	Spectrins are a family of filamentous cytoskeletal proteins that function as essential scaffold proteins that stabilize the plasma membrane and organize intracellular organelles. The encoded protein has been implicated in other cellular functions including DNA repair and cell cycle regulation. Mutations
SRPK2	Among its related pathways are mRNA Splicing - Major Pathway. GO annotations related to this gene include poly(A) RNA binding and protein kinase activity. Promotes neuronal apoptosis by up-regulating cyclin-D1 (CCND1) expression. This is done by the phosphorylation of SRSF2, leading to the suppression of p53/TP53 phosphorylation thereby relieving the repressive effect of p53/TP53 on cyclin-D1 (CC…
SRRM1	Among its related pathways are Transport of Mature Transcript to Cytoplasm and mRNA Splicing - Major Pathway.
SRSF1	The encoded protein can either activate or repress splicing, depending on its phosphorylation state and its interaction partners. Plays a role in preventing exon skipping, ensuring the accuracy of splicing and regulating alternative splicing.
SRSF10	Splicing factor that in its dephosphorylated form acts as a general repressor of pre-mRNA splicing
SSBP1	housekeeping gene involved in mitochondrial biogenesis. is also a subunit of a single-stranded DNA (ssDNA)-binding complex involved in the maintenance of genome stability
STAR	key role in the acute regulation of steroid hormone synthesis by enhancing the conversion of cholesterol into pregnenolone. This protein permits the cleavage of cholesterol into pregnenolone by mediating the transport of cholesterol from the outer mitochondrial membrane to the inner mitochondrial membrane.
STAT1	act as transcription activators. This protein can be activated by various ligands including interferon-alpha, interferon-gamma, EGF, PDGF and IL6. This protein mediates the expression of a variety of genes, which is thought to be important for cell viability in response to different cell stimuli and pathogens. Signal transducer and transcription activator that mediates cellular responses to inter…
STAT3	This protein mediates the expression of a variety of genes in response to cell stimuli, and thus plays a key role in many cellular processes such as cell growth and apoptosis. The small GTPase Rac1 has been shown to bind and regulate the activity of this protein. PIAS3 protein is a specific inhibitor of this protein. Binds to the interleukin-6 (IL-6)-responsive elements identified in the promoter…
STK32C	functional in brain due to its high expression levels there. DNA methylation differences have been found in this gene in monozygotic twins that are discordant for adolescent depression. Among its related pathways are Sweet Taste Signaling.
STX1A	Plays a role in hormone and neurotransmitter exocytosis (By similarity). Potentially involved in docking of synaptic vesicles at presynaptic active zones. May mediate Ca(2+)-regulation of exocytosis acrosomal reaction in sperm. Syntaxins are nervous system-specific proteins implicated in the docking of synaptic vesicles with the presynaptic plasma membrane. Syntaxins possess a single C-terminal t…
STYK1	play important roles in diverse cellular and developmental processes, such as cell proliferation, differentiation, and survival
SUCLG2	functions in the citric acid cycle (TCA), coupling the hydrolysis of succinyl-CoA to the synthesis of GTP and thus represents the only step of substrate-level phosphorylation in the TCA.
SUMO2	unlike ubiquitin which targets proteins for degradation, this protein is involved in a variety of cellular processes, such as nuclear transport, transcriptional regulation, apoptosis, and protein stability. It is not active until the last two amino acids of the carboxy-terminus have been cleaved off. Covalent attachment via an isopeptide bond to its substrates requires prior activation by the E1 …
SUPT5H	Component of the DRB sensitivity-inducing factor complex (DSIF complex), which regulates mRNA processing and transcription elongation by RNA polymerase II.
SURF6	localized to the nucleolus. The encoded protein may function as a nucleolar-matrix protein with nucleic acid-binding properties. May represent a nucleolar constitutive protein involved in ribosomal biosynthesis or assembly (By similarity).
SYNJ1	expression of this enzyme may affect synaptic transmission and membrane trafficking. has a role in clathrin-mediated endocytosis.
TAF1	Largest component and core scaffold of the TFIID basal transcription factor complex. Initiation of transcription by RNA polymerase II requires the activities of more than 70 polypeptides. The protein that coordinates these activities is the basal transcription factor TFIID
TAOK1	its related pathways are Mitotic Metaphase and Anaphase and Cell Cycle, Mitotic. Serine/threonine-protein kinase involved in various processes such as p38/MAPK14 stress-activated MAPK cascade, DNA damage response and regulation of cytoskeleton stability. Also acts as a regulator of apoptosis: regulates apoptotic morphological changes, including cell contraction, membrane blebbing and apoptotic bo…
TCEB1	general transcription elongation factor that increases the RNA polymerase II transcription elongation past template-encoded arresting sites.
TCF1	Involved in tetrahydrobiopterin biosynthesis. Seems to both prevent the formation of 7-pterins and accelerate the formation of quinonoid-BH2 (By similarity). Regulates the dimerization of homeodomain protein HNF-1-alpha and enhances its transcriptional activity.
TCP1	Molecular chaperone; assists the folding of proteins upon ATP hydrolysis. As part of the BBS/CCT complex may play a role in the assembly of BBSome, a complex involved in ciliogenesis regulating transports vesicles to the cilia. Known to play a role, in vitro, in the folding of actin and tubulin.
TDRD12	Probable ATP-binding RNA helicase required during spermatogenesis to repress transposable elements and preventing their mobilization, which is essential for the germline integrity. Acts via the piRNA metabolic process, which mediates the repression of transposable elements during meiosis by forming complexes composed of piRNAs and Piwi proteins and governs the methylation and subsequent repressio…
TLE1	Transcriptional corepressor that binds to a number of transcription factors. Inhibits NF-kappa-B-regulated gene expression. Inhibits the transcriptional activation mediated by FOXA2, and by CTNNB1 and TCF family members in Wnt signaling.
TLR3	plays a fundamental role in pathogen recognition and activation of innate immunity. TLRs are highly conserved from Drosophila to humans and share structural and functional similarities. They recognize pathogen-associated molecular patterns (PAMPs) that are expressed on infectious agents, and mediate the production of cytokines necessary for the development of effective immunity. The various TLRs …
TLR4	plays a fundamental role in pathogen recognition and activation of innate immunity. TLRs are highly conserved from Drosophila to humans and share structural and functional similarities. They recognize pathogen-associated molecular patterns that are expressed on infectious agents, and mediate the production of cytokines necessary for the development of effective immunity. The various TLRs exhibit …
TNS3	May play a role in actin remodeling. Involved in the dissociation of the integrin-tensin-actin complex. EGF activates TNS4 and down-regulates TNS3 which results in capping the tail of ITGB1. Seems to be involved in mammary cell migration. May be involved in cell migration and bone development
TOP2A	DNA topoisomerase, an enzyme that controls and alters the topologic states of DNA during transcription. This nuclear enzyme is involved in processes such as chromosome condensation, chromatid separation, and the relief of torsional stress that occurs during DNA transcription and replication. It catalyzes the transient breaking and rejoining of two strands of duplex DNA which allows the strands to…
TOP2B	DNA topoisomerase, an enzyme that controls and alters the topologic states of DNA during transcription. This nuclear enzyme is involved in processes such as chromosome condensation, chromatid separation, and the relief of torsional stress that occurs during DNA transcription and replication. It catalyzes the transient breaking and rejoining of two strands of duplex DNA which allows the strands to…
TTLL4	Glutamylase which preferentially modifies beta-tubulin and non-tubulin proteins, such as NAP1L1, NAP1L4 and CGAS/MB21D1. Involved in the side-chain initiation step of the polyglutamylation reaction rather than in the elongation step. Involved in formation of short side-chains. Mediates initiation of polyglutamylation of nucleosome assembly proteins NAP1L1 and NAP1L4.
TUBA1C	Tubulin is the major constituent of microtubules. Among its related pathways are Development Slit-Robo signaling and EphB-EphrinB Signaling. GO annotations related to this gene include GTP binding and structural molecule activity.
TUBA4A	Tubulin is the major constituent of microtubules. This gene encodes an alpha tubulin that is a highly conserved homolog of a rat testis-specific alpha tubulin.
TUBB1	Tubulin is the major constituent of microtubules. member of the beta tubulin protein family. Beta tubulins are one of two core protein families (alpha and beta tubulins) that heterodimerize and assemble to form microtubules. This protein is specifically expressed in platelets and megakaryocytes and may be involved in proplatelet production and platelet release.
TXNDC5	Its expression is induced by hypoxia and its role may be to protect hypoxic cells from apoptosis.
TXNL4A	Essential role in pre-mRNA splicing as component of the U5 snRNP and U4/U6-U5 tri-snRNP complexes that are involved in spliceosome assembly. Mutations in both the coding region and promoter region of this gene have been associated with Burn-McKeown syndrome, which is a rare disorder characterized by craniofacial dysmorphisms, cardiac defects, hearing loss, and bilateral choanal atresia.
UBA7	The encoded enzyme is a retinoid target that triggers promyelocytic leukemia (PML)/retinoic acid receptor alpha (RARalpha) degradation and apoptosis in acute promyelocytic leukemia, where it is involved in the conjugation of the ubiquitin-like interferon-stimulated gene 15 protein.
UBE21
UBE2D1	This enzyme is closely related to a stimulator of iron transport (SFT), and is up-regulated in hereditary hemochromatosis. It also functions in the ubiquitination of the tumor-suppressor protein p53 and the hypoxia-inducible transcription factor HIF1alpha by interacting with the E1 ubiquitin-activating enzyme and the E3 ubiquitin-protein ligases. Mediates the selective degradation of short-lived …
UBE2L3	This enzyme is demonstrated to participate in the ubiquitination of p53, c-Fos, and the NF-kB precursor p105 in vitro. Ubiquitin-conjugating enzyme E2 that specifically acts with HECT-type and RBR family E3 ubiquitin-protein ligases. Does not function with most RING-containing E3 ubiquitin-protein ligases because it lacks intrinsic E3-independent reactivity with lysine: in contrast, it has activi…
UBE4B	This gene encodes an additional conjugation factor, E4, which is involved in multiubiquitin chain assembly. Ubiquitin-protein ligase that probably functions as an E3 ligase in conjunction with specific E1 and E2 ligases. May also function as an E4 ligase mediating the assembly of polyubiquitin chains on substrates ubiquitinated by another E3 ubiquitin ligase.
UBXN7	Ubiquitin-binding adapter that links a subset of NEDD8-associated cullin ring ligases (CRLs) to the segregase VCP/p97, to regulate turnover of their ubiquitination substrates
USP36 (?)	This gene encodes a member of the peptidase C19 or ubiquitin-specific protease family of cysteine proteases. Members of this family remove ubiquitin molecules from polyubiquitinated proteins. The encoded protein may deubiquitinate and stabilize the transcription factor c-Myc, also known as MYC, an important oncoprotein known to be upregulated in most human cancers. The encoded protease may also r…
UTP14A	essential component of a large ribonucleoprotein complex bound to the U3 small nucleolar RNA, the encoded protein is involved in ribosome biogenesis and 18S rRNA synthesis. May be required for ribosome biogenesis.
UTP15	Involved in nucleolar processing of pre-18S ribosomal RNA.
UTP23	Involved in rRNA-processing and ribosome biogenesis.
UTP6	Involved in nucleolar processing of pre-18S ribosomal RNA.
VAV2	VAV2 is the second member of the VAV guanine nucleotide exchange factor family of oncogenes. VAV2 transcripts were found in most tissues. Guanine nucleotide exchange factor for the Rho family of Ras-related GTPases. Plays an important role in angiogenesis. Its recruitment by phosphorylated EPHA2 is critical for EFNA1-induced RAC1 GTPase activation and vascular endothelial cell migration and assem…
VEGF	member of the PDGF/VEGF growth factor family. It encodes a heparin-binding protein, which exists as a disulfide-linked homodimer. This growth factor induces proliferation and migration of vascular endothelial cells, and is essential for both physiological and pathological angiogenesis. Growth factor active in angiogenesis, vasculogenesis and endothelial cell growth. Induces endothelial cell proli…
WDR	member of the WD repeat protein family. WD repeats are minimally conserved regions of approximately 40 amino acids typically bracketed by gly-his and trp-asp (GH-WD), which may facilitate formation of heterotrimeric or multiprotein complexes. Members of this family are involved in a variety of cellular processes, including cell cycle progression, signal transduction, apoptosis, and gene regulatio…
WDR1	domains are involved in protein-protein interactions. The encoded protein may help induce the disassembly of actin filaments. Induces disassembly of actin filaments in conjunction with ADF/cofilin family proteins (PubMed:15629458). Enhances cofilin-mediated actin severing (By similarity). Involved in cytokinesis. Involved in chemotactic cell migration by restricting lamellipodial membrane protrus…
WDR12	of this family are involved in a variety of cellular processes, including cell cycle progression, signal transduction, apoptosis, and gene regulation. This protein is highly similar to the mouse WD repeat domain 12 protein at the amino acid level. The protein encoded by this gene is a component of a nucleolar protein complex that affects maturation of the large ribosomal subunit. Component of the…
WDR3	Among its related pathways are rRNA processing in the nucleus and cytosol and Ribosome biogenesis in eukaryotes.
WDR31	Members of this family are involved in a variety of cellular processes, including cell cycle progression, signal transduction, apoptosis, and gene regulation. An important paralog of this gene is RACK1.
WDR36	Involved in the nucleolar processing of SSU 18S rRNA. Involved in T-cell activation and highly coregulated with IL2.
WDR59	As a component of the GATOR subcomplex GATOR2, functions within the amino acid-sensing branch of the TORC1 signaling pathway. Indirectly activates mTORC1 and the TORC1 signaling pathway through the inhibition of the GATOR1 subcomplex (PubMed:23723238). It is negatively regulated by the upstream amino acid sensors SESN2 and GATSL3
WDR75	Among its related pathways are rRNA processing in the nucleus and cytosol and Ribosome biogenesis in eukaryotes.
WHSC1	Histone methyltransferase with histone H3 Lys-27 (H3K27me) methyltransferase activity.
WWP1	The encoded protein belongs to a family of NEDD4-like proteins, which are E3 ubiquitin-ligase molecules and regulate key trafficking decisions, including targeting of proteins to proteosomes or lysosomes.E3 ubiquitin-protein ligase which accepts ubiquitin from an E2 ubiquitin-conjugating enzyme in the form of a thioester and then directly transfers the ubiquitin to targeted substrates. Ubiquitina…
XPO1	This cell-cycle-regulated gene encodes a protein that mediates leucine-rich nuclear export signal (NES)-dependent protein transport. The protein specifically inhibits the nuclear export of Rev and U snRNAs. It is involved in the control of several cellular processes by controlling the localization of cyclin B, MPAK, and MAPKAP kinase 2. This protein also regulates NFAT and AP-1. Mediates the nucl…
YTHDC2	Specifically recognizes and binds N6-methyladenosine (m6A)-containing RNAs (PubMed:26318451). M6A is a modification present at internal sites of mRNAs and some non-coding RNAs and plays a role in the efficiency of mRNA splicing, processing and stability
YTP18
YWHAG	It is induced by growth factors in human vascular smooth muscle cells, and is also highly expressed in skeletal and heart muscles, suggesting an important role for this protein in muscle tissue. It has been shown to interact with RAF1 and protein kinase C, proteins involved in various signal transduction pathways. Adapter protein implicated in the regulation of a large spectrum of both general an…
YWHAQ	Adapter protein implicated in the regulation of a large spectrum of both general and specialized signaling pathways. Binds to a large number of partners, usually by recognition of a phosphoserine or phosphothreonine motif. Binding generally results in the modulation of the activity of the binding partner. Negatively regulates the kinase activity of PDPK1.
ZWILCH	Essential component of the mitotic checkpoint, which prevents cells from prematurely exiting mitosis. Required for the assembly of the dynein-dynactin and MAD1-MAD2 complexes onto kinetochores. Its function related to the spindle assembly machinery is proposed to depend on its association in the mitotic RZZ complex

## Sheet: Metabolites info
Metabolites	Information
1,2 propanediol	Propylene glycol is an approved food additive for dog and sugar glider food under the category of animal feed and is generally recognized as safe for dogs, with an LD50 of 9 mL/kg. The LD50 is higher for most laboratory animals (20 mL/kg).[47] However, it is prohibited for use in food for cats due to links to Heinz body anemia.
1,3 bisphospho	1,3-Bisphosphoglyceric acid (1,3-Bisphosphoglycerate or 1,3BPG) is a 3-carbon organic molecule present in most, if not all, living organisms. It primarily exists as a metabolic intermediate in both glycolysis during respiration and the Calvin cycle during photosynthesis. 1,3BPG is a transitional stage between glycerate 3-phosphate and glyceraldehyde 3-phosphate during the fixation/reduction of CO…
3-Hydroxyb. Yl	UNCERTAIN: β-Hydroxy β-methylbutyryl-coenzyme A (HMB-CoA), also known as 3-hydroxyisovaleryl-CoA, is a metabolite of L-leucine that is produced in the human body. Its immediate precursors are β-hydroxy β-methylbutyric acid (HMB) and β-methylcrotonoyl-CoA (MC-CoA). It can be metabolized into HMB, MC-CoA, and HMG-CoA in humans.
3-phosphog.nat.	3-phosphoglyceric acid (3PG) is a 3-carbon molecule that is a metabolic intermediate in both glycolysis and the Calvin cycle. This chemical is often termed PGA when referring to the Calvin cycle. In the Calvin cycle, two glycerate 3-phosphate molecules are reduced to form two molecules of glyceraldehyde 3-phosphate (GALP).
5-Fluoro uracil	Fluorouracil (5-FU), sold under the brand name Adrucil among others, is a medication used to treat cancer.
6-phosphog.
Abanoquil	Abanoquil (INN) is an α1-adrenergic receptor antagonist
Acetyl CoA	Acetyl coenzyme A or acetyl-CoA is a molecule that participates in many biochemical reactions in protein, carbohydrate and lipid metabolism.Its main function is to deliver the acetyl group to the citric acid cycle (Krebs cycle) to be oxidized for energy production. Coenzyme A (CoASH or CoA) consists of a β-mercaptoethylamine group linked to the vitamin pantothenic acid through an amide linkage. C…
AGN-PC-OJ20LP
alpha-D-gl.e.6
Ammonia	It contributes significantly to the nutritional needs of terrestrial organisms by serving as a precursor to food and fertilizers. Ammonia, either directly or indirectly, is also a building block for the synthesis of many pharmaceutical products and is used in many commercial cleaning products.
Arachidonic acid	Arachidonic acid (AA, sometimes ARA) is a polyunsaturated omega-6 fatty acid 20:4(ω-6). Arachidonic acid is a polyunsaturated fatty acid present in the phospholipids (especially phosphatidylethanolamine, phosphatidylcholine, and phosphatidylinositides) of membranes of the body's cells, and is abundant in the brain, muscles, and liver. Skeletal muscle is an especially active site of arachidonic ac…
Arginine	Arginine is classified as a semiessential or conditionally essential amino acid, depending on the developmental stage and health status of the individual. Preterm infants are unable to synthesize or create arginine internally, making the amino acid nutritionally essential for them. Most healthy people do not need to supplement with arginine because their body produces sufficient amounts.
Bicarbonate	Bicarbonate serves a crucial biochemical role in the physiological pH buffering system. Bicarbonate also acts to regulate pH in the small intestine. It is released from the pancreas in response to the hormone secretin to neutralize the acidic chyme entering the duodenum from the stomach.
Calcium ions	Calcium is an essential trace element in living organisms. It is the most abundant metal by mass in many animals, and it is an important constituent of bone, teeth, and shells. In cell biology, the movement of the calcium ion into and out of the cytoplasm functions as a signal for many cellular processes. Calcium carbonate and calcium citrate are often taken as dietary supplements. Calcium is on …
Carnitine	Carnitine is involved in transporting fatty acids across the mitochondrial membrane, by forming a long chain acetylcarnitine ester and being transported by carnitine palmitoyltransferase I and carnitine palmitoyltransferase II. Carnitine also plays a role in stabilizing Acetyl-CoA and coenzyme A levels through the ability to receive or give an acetyl group. Carnitine only exists in animals as the…
Celecoxib	Celecoxib is a COX-2 selective nonsteroidal anti-inflammatory drug (NSAID). It is used to treat the pain and inflammation of osteoarthritis, rheumatoid arthritis, ankylosing spondylitis, acute pain in adults, painful menstruation, and juvenile rheumatoid arthritis in people two years or older.
Choline	water-soluble vitamin-like essential nutrient. Choline is the precursor molecule for the neurotransmitter acetylcholine, which is involved in many functions including memory and muscle control. Choline and its metabolites are needed for three main physiological purposes: structural integrity and signaling roles for cell membranes, cholinergic neurotransmission (acetylcholine synthesis), and a maj…
CoA	See Acetyl-coA
Cyclic GMP	cGMP acts as a second messenger much like cyclic AMP. Its most likely mechanism of action is activation of intracellular protein kinases in response to the binding of membrane-impermeable peptide hormones to the external cell surface. cGMP is a common regulator of ion channel conductance, glycogenolysis, and cellular apoptosis. It also relaxes smooth muscle tissues. In blood vessels, relaxation o…
Dasatinib	cancer drug produced by Bristol-Myers Squibb and sold under the trade name Sprycel. Dasatinib is an oral Bcr-Abl tyrosine kinase inhibitor (inhibits the "Philadelphia chromosome") and Src family tyrosine kinase inhibitor
Deoxyuridine	Deoxyuridine (dU) is a compound and a nucleoside. It is similar in chemical structure to uridine, but without the 2'-hydroxyl group. Idoxuridine and Trifluridine are variants of deoxyuridine used as antiviral drugs. They are similar enough to be incorporated as part of DNA replication, but they possess side groups on the uracil component (an iodine and a CF3 group, respectively), that prevent bas…
Diphosphor in.e.
Distilled water (OH-)
Dopamine	Dopamine (DA, contracted from 3,4-dihydroxyphenethylamine) is an organic chemical of the catecholamine and phenethylamine families that plays several important roles in the brain and body. It is an amine synthesized by removing a carboxyl group from a molecule of its precursor chemical L-DOPA, which is synthesized in the brain and kidneys. Dopamine is also synthesized in plants and most multicell…
Doxorubicin	Doxorubicin, sold under the trade names Adriamycin among others, is a chemotherapy medication used to treat cancer. The most dangerous side effect of doxorubicin is cardiomyopathy, leading to congestive heart failure.
Estradiol	Estradiol (E2), also spelled oestradiol, is a steroid, an estrogen, and the primary female sex hormone. It is named for and is important in the regulation of the estrous and menstrual female reproductive cycles. Estradiol is essential for the development and maintenance of female reproductive tissues such as the breasts, uterus, and vagina during puberty, adulthood, and pregnancy, but it also has…
Estrogen	Estrogen (American English) or oestrogen (British English) is the primary female sex hormone as well as a medication. It is responsible for the development and regulation of the female reproductive system and secondary sex characteristics. Estrogens are synthesized in all vertebrates. Like all steroid hormones, estrogens readily diffuse across the cell membrane. Once inside the cell, they bind to…
FE(III...	Iron ion...
Flavins	Flavin (from Latin flavus, "yellow") is the common name for a group of organic compounds based on pteridine, formed by the tricyclic heterocycle isoalloxazine. The biochemical source is the vitamin riboflavin. The flavin moiety is often attached with an adenosine diphosphate to form flavin adenine dinucleotide (FAD), and, in other circumstances, is found as flavin mononucleotide (or FMN), a phosp…
Fumarate	Fumarate is an intermediate in the citric acid cycle used by cells to produce energy in the form of adenosine triphosphate (ATP) from food. It is formed by the oxidation of succinate by the enzyme succinate dehydrogenase. Fumarate is then converted by the enzyme fumarase to malate. Human skin naturally produces fumaric acid when exposed to sunlight. Fumarate is also a product of the urea cycle. F…
GADPH	Glyceraldehyde 3-phosphate dehydrogenase (abbreviated as GAPDH or less commonly as G3PDH) (EC 1.2.1.12) is an enzyme of ~37kDa that catalyzes the sixth step of glycolysis and thus serves to break down glucose for energy and carbon molecules. In addition to this long established metabolic function, GAPDH has recently been implicated in several non-metabolic processes, including transcription activ…
Gamma-glut.ph.	UNCERTAIN: extracellular glutathione (GSH) breakdown, provides cells with a local cysteine supply and contributes to maintain intracelular GSH levels.
Glycerol	The glycerol backbone is found in all lipids known as triglycerides. It is widely used in the food industry as a sweetener and humectant and in pharmaceutical formulations.
GSNO	S-Nitrosoglutathione (GSNO) is an endogenous S-nitrosothiol (SNO) that plays a critical role in nitric oxide (NO) signaling and is a source of bioavailable NO. NO coexists in cells with SNOs that serve as endogenous NO carriers and donors. SNOs spontaneously release NO at different rates and can be powerful terminators of free radical chain propagation reactions, by reacting directly with ROO• ra…
Guanosine triphosphate	Guanosine-5'-triphosphate (GTP) is a purine nucleoside triphosphate. It can act as a substrate for both the synthesis of RNA during the transcription process and of DNA during DNA replication. It also has the role of a source of energy or an activator of substrates in metabolic reactions, like that of ATP, but more specific. It is used as a source of energy for protein synthesis and gluconeogenes…
Haloperidol	Haloperidol, marketed under the trade name Haldol among others, is a typical antipsychotic medication.
Imatinib	Imatinib, sold under the brand names Gleevec among others, is a chemotherapy medication used to treat cancer.
InsP3	Inositol trisphosphate : necessary for the control of cellular and physiological processes including cell division, cell proliferation, apoptosis, fertilization, development, behavior, learning and memory
Leukotrine D4	Leukotriene D4 (LTD4) is one of the leukotrienes. Its main function in the body is to induce the contraction of smooth muscle, resulting in bronchoconstriction and vasoconstriction. It also increases vascular permeability. LTD-4 is released by basophils.
Lipoic acid	Lipoic acid (LA), also known as α-lipoic acid and alpha lipoic acid (ALA) and thioctic acid is an organosulfur compound derived from octanoic acid. ALA is made in animals normally, and is essential for aerobic metabolism. "Lipoate" is the conjugate base of lipoic acid, and the most prevalent form of LA under physiologic conditions. Most endogenously produced RLA is not "free" because octanoic aci…
Malate	Malic acid is an organic compound with the molecular formula C4H6O5. It is a dicarboxylic acid that is made by all living organisms, contributes to the pleasantly sour taste of fruits, and is used as a food additive. In the C4 carbon fixation process, malate is a source of CO2 in the Calvin cycle. In the citric acid cycle, (S)-malate is an intermediate, formed by the addition of an -OH group on t…
Malonyl CoA	It plays a key role in chain elongation in fatty acid biosynthesis and polyketide biosynthesis. Malonyl-CoA is also used in transporting alpha-ketoglutarate across the mitochondrial membrane into the mitochondrial matrix. Malonyl-CoA is a highly regulated molecule in fatty acid synthesis; as such, it inhibits the rate-limiting step in beta-oxidation of fatty acids. Malonyl CoA inhibits fatty acid…
Methionine	Methionine is an essential amino acid in humans. Methionine is important in angiogenesis, the growth of new blood vessels, and supplementation may benefit those suffering from Parkinson's, drug withdrawal, schizophrenia, radiation, copper poisoning, asthma, allergies, alcoholism, or depression. Trans-sulfurylation pathway
Methylprednison	Methylprednisolone is a steroid that prevents the release of substances in the body that cause inflammation.
Mg ADP	Interplay of Mg2+, ADP, and ATP in the cytosol and mitochondria: Unravelling the role of Mg2+ in cell respiration. Gout et al., www.pnas.org/cgi/doi/10.1073/pnas.1406251111.
Mg ATP	Interplay of Mg2+, ADP, and ATP in the cytosol and mitochondria: Unravelling the role of Mg2+ in cell respiration. Gout et al., www.pnas.org/cgi/doi/10.1073/pnas.1406251111.
Montelukast	Montelukast (trade name Singulair) is a leukotriene receptor antagonist (LTRA) used for the maintenance treatment of asthma and to relieve symptoms of seasonal allergies. Montelukast is a CysLT1 antagonist; it blocks the action of leukotriene D4 (and secondary ligands LTC4 and LTE4) on the cysteinyl leukotriene receptor CysLT1 in the lungs and bronchial tubes by binding to it. This reduces the br…
NADP(H)	Nicotinamide adenine dinucleotide phosphate, abbreviated NADP+ or, in older notation, TPN (triphosphopyridine nucleotide), is a cofactor used in anabolic reactions, such as lipid and nucleic acid synthesis, which require NADPH as a reducing agent. NADPH is the reduced form of NADP+. NADP+ differs from NAD+ in the presence of an additional phosphate group on the 2' position of the ribose ring that…
NADPH	Nicotinamide adenine dinucleotide phosphate, abbreviated NADP+ or, in older notation, TPN (triphosphopyridine nucleotide), is a cofactor used in anabolic reactions, such as lipid and nucleic acid synthesis, which require NADPH as a reducing agent. NADPH is the reduced form of NADP+. NADP+ differs from NAD+ in the presence of an additional phosphate group on the 2' position of the ribose ring that…
Nicotinamide	Nicotinamide (NAA), also known as niacinamide, is a vitamin found in food, used as a dietary supplement, and used as a medication. It has anti-inflammatory actions. Nicotinamide increases the biosynthesis of ceramides in human keratinocytes in vitro and improves the epidermal permeability barrier in vivo.
Palmitate	Palmitic acid, or hexadecanoic acid in IUPAC nomenclature, is the most common saturated fatty acid found in animals, plants and microorganisms. Palmitic acid can also be found in meats, cheeses, butter, and dairy products. Palmitate is a term for the salts and esters of palmitic acid. The palmitate anion is the observed form of palmitic acid at physiologic pH (7.4). According to the World Health …
Phosphate	In biology, adding phosphates to—and removing them from—proteins in cells are both pivotal in the regulation of metabolic processes. Referred to as phosphorylation and dephosphorylation, respectively, they are important ways that energy is stored and released in living systems.
Phosphosulfate	3'-Phosphoadenosine-5'-phosphosulfate (PAPS) is a derivative of adenosine monophosphate that is phosphorylated at the 3' position and has a sulfate group attached to the 5' phosphate. It is the most common coenzyme in sulfotransferase reactions. It is endogenously synthesized by organisms via the phosphorylation of adenosine 5'-phosphosulfate (APS), an intermediary metabolite
Pioglitazone	Pioglitazone (brand name Actos) is a prescription drug of the thiazolidinedione (TZD) class with hypoglycemic (antihyperglycemic, antidiabetic) action to treat diabetes. While pioglitazone does decrease blood sugar levels, studies on the main cardiovascular outcomes have not yielded statistically significant results. Its cardiovascular safety profile compares favorably with that of rosiglitazone,…
Plerixafen	Plerixafor (INN and USAN, trade name Mozobil) is an immunostimulant used to mobilize hematopoietic stem cells in cancer patients into the bloodstream. The stem cells are then extracted from the blood and transplanted back to the patient.
Potassium	Potassium ions are necessary for the function of all living cells. The transfer of potassium ions through nerve cell membranes is necessary for normal nerve transmission; potassium depletion can result in numerous abnormalities, including an abnormal heart rhythm and various electrocardiographic (ECG) abnormalities.
Prazosin	Prazosin, trade names Minipress, Vasoflex, Lentopres and Hypovase, is a sympatholytic drug used to treat high blood pressure, anxiety, and posttraumatic stress disorder (PTSD). It is an α1-blocker which acts as an inverse agonist at alpha-1 adrenergic receptors. These receptors are found on vascular smooth muscle, where they are responsible for the vasoconstrictive action of norepinephrine. They …
Progesterone	Progesterone (P4) is an endogenous steroid and progestogen sex hormone involved in the menstrual cycle, pregnancy, and embryogenesis of humans and other species. It belongs to a group of steroid hormones called the progestogens, and is the major progestogen in the body. Progesterone is also a crucial metabolic intermediate in the production of other endogenous steroids, including the sex hormones…
Prozasin	see Prazosin
Raloxifene	Raloxifene (marketed as Evista by Eli Lilly and Company) is an oral selective estrogen receptor modulator (SERM) that has estrogenic actions on bone and anti-estrogenic actions on the uterus and breast.
Reduced Glutat.	Probably: Reduced gluthatrione (GSH) - Glutathione (GSH) is an important antioxidant in plants, animals, fungi, and some bacteria and archaea. Glutathione is capable of preventing damage to important cellular components caused by reactive oxygen species such as free radicals, peroxides, lipid peroxides, and heavy metals
Reduced ni.e.a.
Rosiglitazone	Rosiglitazone (trade name Avandia) is an antidiabetic drug in the thiazolidinedione class. It works as an insulin sensitizer, by binding to the PPAR in fat cells and making the cells more responsive to insulin. Despite rosiglitazone's effectiveness at decreasing blood sugar in type 2 diabetes mellitus, its use decreased dramatically as studies showed apparent associations with increased risks of …
S-adenosyl meth.	S-Adenosylmethioninamine (decarboxylated S-adenosyl methionine) is a substrate that is involved in the biosynthesis of polyamines including spermidine, spermine, and thermospermine
Sodium phosphate	Sodium phosphates have many applications in food and for water treatment. For example, sodium phosphates are often used as emulsifiers (such as in processed cheese), thickening agents, and leavening agents for baked goods. They are also used to control pH of processed foods. They are also used in medicine for constipation and to prepare the bowel for medical procedures. Moreover, they are used in…
Spiperone	Spiperone (Spiroperidol; brand name: Spiropitan) is a typical antipsychotic and research chemical belonging to the butyrophenone chemical class. spiperone was identified by compound screening to be an activator of Ca2+ activated Cl− channels (CaCCs), thus a potential target for therapy of cystic fibrosis. N-Methylspiperone (NMSP) is a derivate of spiperone that is used to study the dopamine and s…
Staurosporine	Staurosporine (antibiotic AM-2282 or STS) is a natural product originally isolated in 1977 from the bacterium Streptomyces staurosporeus. Staurosporine was discovered to have biological activities ranging from anti-fungal to anti-hypertensive. Staurosporine is a prototypical ATP-competitive kinase inhibitor in that it binds to many kinases with high affinity, though with little selectivity.
Sulphate	Sulfate-reducing bacteria, some anaerobic microorganisms, such as those living in sediment or near deep sea thermal vents, use the reduction of sulfates coupled with the oxidation of organic compounds or hydrogen as an energy source for chemosynthesis.
Tamoxifen	Tamoxifen (TMX), sold under the brand name Nolvadex among others, is a medication that is used to prevent breast cancer in women and treat breast cancer in women and men. Serious side effects include a small increased risk of uterine cancer, stroke, vision problems, and pulmonary embolism. A beneficial side effect of tamoxifen is that it prevents bone loss by acting as an ER agonist (i.e., mimick…
Tamsulosin	Tamsulosin, sold under the trade name Alna ® / Flomax ®, is a medication used to treat symptomatic benign prostatic hyperplasia (BPH), help with the passage of kidney stones, and for urinary retention along with other measures. Tamsulosin, and other medications in the class called alpha blockers, work by relaxing bladder neck muscles and muscle fibers in the prostate itself and make it easier to …
Tributyl.p.hat	Tributyl phosphate, known commonly as TBP, is an organophosphorus compound with the chemical formula (CH3CH2CH2CH2O)3PO.
Trichostatin A	Trichostatin A (TSA) is an organic compound that serves as an antifungal antibiotic and selectively inhibits the class I and II mammalian histone deacetylase (HDAC) families of enzymes, but not class III HDACs (i.e., sirtuins). TSA inhibits the eukaryotic cell cycle during the beginning of the growth stage. TSA can be used to alter gene expression by interfering with the removal of acetyl groups …
Uracil	Uracil is a demethylated form of thymine.
Zafirlukast	Zafirlukast is an oral leukotriene receptor antagonist (LTRA) for the maintenance treatment of asthma, often used in conjunction with an inhaled steroid and/or long-acting bronchodilator. It is available as a tablet and is usually dosed twice daily. Another leukotriene receptor antagonist is montelukast (Singulair), taken once daily. Zileuton (Zyflo), also used in the treatment of asthma via its …
